# Supplementary material for: Real-time tracking reveals catalytic roles for the two DNA binding sites of Rad51
Source: Nat Commun. 2020 Jun 11;11:2950. doi: 10.1038/s41467-020-16750-3 (PMC7289862; doi:10.1038/s41467-020-16750-3)
Supplement: Supplementary file 4 — Source Data [file 41467_2020_16750_MOESM4_ESM.zip]

Archive with 8 entries (8 files):
- Source data_1.xlsx
- Source data_2.xlsx
- Source data_3.xlsx
- Source data_4.txt
- Source data_5.txt
- Source data_6.txt
- Source data_7.txt
- Source data_8.txt
