# Supplementary material for: Real-time tracking reveals catalytic roles for the two DNA binding sites of Rad51
Source: Nat Commun. 2020 Jun 11;11:2950. doi: 10.1038/s41467-020-16750-3 (PMC7289862; doi:10.1038/s41467-020-16750-3)
Supplement: Supplementary file 4 — Source Data [file 41467_2020_16750_MOESM4_ESM.zip › Source data_1.xlsx]

## Sheet: Fig. 1d
	Left picture					right picture		Raw data of bargraph in Fig. 1d	Total Yield % of WT
	1st lane	DNA only				1st lane	empty		S5S1 (uM)	1st experiment	2nd experiment	3rd experiment	Average	s.d.
	2nd lane	WT				2nd lane	empty		0	7.10487	3.07405	3.02348	4.4008	2.34193
	3rd lane	WT with 0.1 uM S5S1				3rd lane	DNA only		0.1	53.2042	50.1205	49.4594	50.9281	1.99874
	4th lane	WT with 0.5 uM S5S1				4th lane	L2		0.5	62.5149	57.9617	58.4313	59.636	2.50424
	5th lane	WT with 2.5 uM S5S1				5th lane	L2 with 0.1 uM S5S1		2.5	52.2965	50.1875	34.1264	45.5368	9.9378
	6th lane	containing a sample unrelated in this paper				6th lane	L2 with 0.5 uM S5S1
	7th lane	containing a sample unrelated in this paper				7th lane	L2 with 2.5 uM S5S1		Total Yield % of L1
	8th lane	containing a sample unrelated in this paper				8th lane	S2		S5S1 (uM)	1st experiment	2nd experiment	3rd experiment	Average	s.d.
	9th lane	containing a sample unrelated in this paper				9th lane	S2 with 0.1 uM S5S1		0	6.4279	7.73089	5.78085	6.64654	0.993235
	10th lane	L1				10th lane	S2 with 0.5 uM S5S1		0.1	3.89144	8.31456	2.82862	5.01154	2.90944
	11th lane	L1 with 0.1 uM S5S1				11th lane	S2 with 2.5 uM S5S1		0.5	7.38663	7.90713	7.45439	7.58272	0.282987
	12th lane	L1 with 0.5 uM S5S1				12th lane	empty		2.5	8.7028	14.1658	11.9836	11.6174	2.74982
	13th lane	L1 with 2.5 uM S5S1				13th lane	empty
									Total Yield % of L2
									S5S1 (uM)	1st experiment	2nd experiment	3rd experiment	Average	s.d.
									0	0.63463	0	4.25992	1.63152	2.29827
									0.1	0.193622	0	6.50192	2.23185	3.69926
									0.5	3.98924	4.48925	10.3032	6.26057	3.50995
									2.5	17.5922	14.1998	11.2401	14.344	3.1785
									Total Yield % of S2
									S5S1 (uM)	1st experiment	2nd experiment	3rd experiment	Average	s.d.
									0	0	1.62678	7.78982	3.13886	4.10915
									0.1	3.12964	2.51713	8.97206	4.87294	3.56313
									0.5	6.81436	3.86096	19.7744	10.1499	8.46485
									2.5	7.81472	5.76933	12.4818	8.68863	3.44053

## Sheet: Fig. 1e
raw data of emission spectra	TNP-ATP+0.1 uM WT	wavelength (nm)	buffer_1	TNP-ATP_1	TNP-ATP+WT_1		wavelength (nm)	buffer_2	TNP-ATP_2	TNP-ATP+WT_2		wavelength (nm)	buffer_3	TNP-ATP_3	TNP-ATP+WT_3	TNP-ATP+0.25 uM WT	wavelength (nm)	buffer_1	TNP-ATP_1	TNP-ATP+WT_1		wavelength (nm)	buffer_2	TNP-ATP_2	TNP-ATP+WT_2		wavelength (nm)	buffer_3	TNP-ATP_3	TNP-ATP+WT_3	TNP-ATP+0.5 uM WT	wavelength (nm)	buffer_1	TNP-ATP_1	TNP-ATP+WT_1		wavelength (nm)	buffer_2	TNP-ATP_2	TNP-ATP+WT_2		wavelength (nm)	buffer_3	TNP-ATP_3	TNP-ATP+WT_3	TNP-ATP+0.75 uM WT	wavelength (nm)	buffer_1	TNP-ATP_1
		500	56.498	60.6002	54.5551		500	19.0136	21.1315	21.7378		500	24.8616	30.0534	31.9628		500	26.9983	28.2243	32.6262		500	22.4227	24.9341	29.5506		500	20.1478	20.6409	24.7812		500	27.045	29.051	40.4543		500	76.1408	21.1184	34.3506		500	23.5179	25.7697	32.0325		500	19.8937	21.4556
		500.2	53.4037	56.2532	51.2505		500.2	17.9008	20.0955	20.6935		500.2	23.3623	28.488	30.2062		500.2	25.3391	26.6029	31.2018		500.2	21.2104	23.5589	28.4847		500.2	19.0784	19.8117	24.0391		500.2	25.5971	27.4924	38.9077		500.2	70.9031	20.0606	33.1944		500.2	22.507	24.5279	31.3002		500.2	19.0703	20.4476
		500.4	50.1463	52.3778	48.7085		500.4	17.0867	19.2519	19.8701		500.4	22.2172	27.1622	28.6012		500.4	24.0173	25.2201	30.2431		500.4	19.9876	22.5336	27.5906		500.4	18.221	18.9915	23.1155		500.4	24.4741	25.8873	37.6107		500.4	65.9081	19.1463	32.1239		500.4	21.3017	23.5484	30.5952		500.4	18.1462	19.4237
		500.6	47.1093	49.5233	46.0814		500.6	16.4827	18.5532	19.0177		500.6	21.3746	25.6694	27.5979		500.6	22.7777	24.2354	29.417		500.6	19.1136	21.7105	26.5285		500.6	17.1706	18.397	22.397		500.6	23.2725	24.6183	36.6753		500.6	61.4329	18.3509	31.537		500.6	20.2235	22.3045	29.5552		500.6	17.1897	18.6211
		500.8	44.364	47.0011	43.6475		500.8	15.834	17.9511	18.4413		500.8	20.287	24.2725	26.5227		500.8	21.5951	23.4207	28.4622		500.8	18.208	20.7047	25.3713		500.8	16.214	17.7744	21.7476		500.8	21.9615	23.6564	35.9119		500.8	57.1374	17.6343	31.0113		500.8	19.2661	21.4043	28.5961		500.8	16.1967	17.8024
		501	42.0682	44.8422	41.6017		501	14.8983	17.4424	17.9883		501	19.3908	23.1666	25.1303		501	20.8502	22.3929	27.3565		501	17.3788	19.7185	24.5869		501	15.7112	16.8945	21.3226		501	20.6317	22.5946	35.0524		501	53.0601	17.2916	30.5115		501	18.5721	20.4988	28.2246		501	15.522	17.2736
		501.2	40.0306	42.7497	39.7385		501.2	14.106	16.8212	17.4755		501.2	18.3793	22.1529	23.7923		501.2	20.0555	21.4571	26.5661		501.2	16.685	18.7498	23.8956		501.2	15.0726	16.2946	20.6916		501.2	19.5676	21.5747	34.1756		501.2	49.5002	16.8763	29.9151		501.2	17.7905	19.7018	27.6527		501.2	15.0471	16.9114
		501.4	38.2701	40.3678	37.9042		501.4	13.5779	16.2389	17.0829		501.4	17.4488	21.147	23.0036		501.4	19.3361	20.7288	25.7221		501.4	16.0267	18.2892	23.239		501.4	14.426	15.6217	20.0563		501.4	18.8347	20.9118	33.8436		501.4	46.2422	16.0853	29.5104		501.4	16.9135	19.285	26.9118		501.4	14.6346	16.2861
		501.6	36.2953	38.4243	36.291		501.6	13.0518	15.7883	16.5208		501.6	16.8722	20.4645	22.6593		501.6	18.4766	19.7927	24.8821		501.6	15.4019	17.7945	22.6276		501.6	13.8999	15.1123	19.6273		501.6	17.9644	20.2184	33.2654		501.6	43.3937	15.2854	29.396		501.6	16.347	18.5593	26.3075		501.6	14.1185	15.7221
		501.8	34.8278	36.8446	35.0324		501.8	12.7567	15.2687	15.945		501.8	15.9803	19.9663	21.9883		501.8	17.6621	19.2486	24.4652		501.8	14.7458	17.2023	22.0086		501.8	13.3017	14.7743	19.0424		501.8	17.5068	19.6077	32.5866		501.8	40.7725	14.8562	28.8893		501.8	15.6672	17.9855	26.2551		501.8	13.4675	15.307
		502	33.345	35.3365	33.8873		502	12.3411	14.7354	15.4721		502	15.334	19.3902	20.9503		502	17.1974	19.0919	23.9325		502	14.2965	16.8367	21.4425		502	12.8827	14.2597	18.7541		502	16.9618	19.1395	32.3577		502	38.1551	14.508	28.5124		502	14.8217	17.5237	26.0337		502	13.0149	14.8282
		502.2	31.7034	33.9524	32.8778		502.2	11.9334	14.2748	15.1245		502.2	15.0625	18.7248	20.2176		502.2	16.6272	18.5972	23.5714		502.2	13.8525	16.1686	21.2236		502.2	12.6035	13.8706	18.5162		502.2	16.4266	18.7301	31.6126		502.2	35.9076	14.1137	28.3509		502.2	14.2755	17.13	25.7724		502.2	12.5381	14.4243
		502.4	30.3042	32.6929	31.9664		502.4	11.6469	13.9539	14.8567		502.4	14.6721	18.1338	19.5564		502.4	16.1054	17.9416	23.403		502.4	13.2344	15.4921	21.2184		502.4	12.2278	13.4171	18.32		502.4	15.7836	18.1041	31.1471		502.4	33.2546	13.9761	28.0609		502.4	13.8306	16.7107	25.5761		502.4	12.0727	14.0327
		502.6	29.0197	31.5595	31.0347		502.6	11.2883	13.657	14.4461		502.6	14.2615	17.6647	19.0223		502.6	15.5113	17.4344	22.8298		502.6	12.7239	15.1987	20.9537		502.6	11.7059	13.1184	18		502.6	15.1361	17.348	31.3659		502.6	31.3489	13.6807	27.9088		502.6	13.4872	15.9781	24.9221		502.6	11.7759	13.8071
		502.8	28.2853	30.2525	30.0797		502.8	10.9077	13.425	14.3192		502.8	13.5312	17.0369	18.6808		502.8	14.9362	17.2195	22.3759		502.8	12.2264	15.0005	20.4755		502.8	11.2934	13.0104	17.8188		502.8	14.7065	17.0961	31.0215		502.8	30.1142	13.3783	27.5978		502.8	13.063	15.2521	24.7538		502.8	11.4964	13.5752
		503	27.5807	29.2211	29.4847		503	10.5676	13.0838	14.1694		503	12.9469	16.5428	18.4413		503	14.5397	16.9855	22.3449		503	12.1496	14.6988	20.1213		503	11.0114	12.9144	17.663		503	14.3991	16.7479	30.8333		503	28.4796	13.0594	27.5704		503	12.5784	14.9276	24.9111		503	11.2103	13.1623
		503.2	26.5691	28.5655	29.1135		503.2	10.3472	12.6654	13.7046		503.2	12.6192	16.2539	18.1666		503.2	14.2851	16.6798	22.2644		503.2	11.9846	14.3262	19.9353		503.2	10.7756	12.8325	17.3019		503.2	13.9763	16.2024	30.9591		503.2	26.991	12.7812	27.9946		503.2	12.3063	14.8498	24.7965		503.2	10.9161	13.0206
		503.4	25.6128	27.9478	28.1112		503.4	10.0625	12.4244	13.6749		503.4	12.343	16.0121	17.8372		503.4	14.1367	16.2101	22.1008		503.4	11.4021	14.07	19.9077		503.4	10.4746	12.5603	17.0872		503.4	13.588	16.0094	30.9475		503.4	25.5763	12.4305	27.5413		503.4	12.12	14.593	24.5194		503.4	10.6902	12.8741
		503.6	24.5465	27.3672	27.0367		503.6	9.8019	12.2904	13.9127		503.6	11.9282	15.4652	17.6298		503.6	13.8779	15.5966	22.0083		503.6	11.1046	13.9961	19.717		503.6	10.1951	12.1845	16.8375		503.6	13.1575	15.8477	30.8441		503.6	24.4497	12.0963	26.9748		503.6	11.7409	14.2703	24.62		503.6	10.4022	12.6322
		503.8	23.6752	26.4258	26.6953		503.8	9.55011	12.4108	13.4989		503.8	11.5522	14.8842	17.3292		503.8	13.3149	15.4282	21.9226		503.8	10.8223	13.6276	19.2841		503.8	10.0411	11.9967	16.7717		503.8	12.8509	15.6592	30.8338		503.8	23.7515	11.9077	26.9981		503.8	11.2173	13.9496	24.8183		503.8	10.118	12.2682
		504	23.1711	25.5265	26.4374		504	9.31208	12.3007	13.0948		504	11.4114	14.6123	16.56		504	12.8911	15.367	21.568		504	10.4371	13.3172	19.0394		504	9.75092	11.7791	16.7269		504	12.7499	15.3256	30.8222		504	22.7146	11.6899	26.9966		504	10.9142	13.7354	24.7071		504	9.85401	11.7724
		504.2	22.5081	25.1346	25.8431		504.2	9.29575	11.7113	13.1652		504.2	10.9671	14.3693	16.1151		504.2	12.8604	15.326	21.1156		504.2	10.2924	13.1691	19.0456		504.2	9.59074	11.5616	16.7649		504.2	12.4001	14.7487	30.5297		504.2	21.5973	11.7199	27.2126		504.2	10.8395	13.4788	24.577		504.2	9.57787	11.625
		504.4	22.0742	24.7019	24.9923		504.4	9.18514	11.3018	13.0922		504.4	10.7106	14.136	16.0159		504.4	12.7486	15.0879	20.9282		504.4	9.9614	12.7992	19.0785		504.4	9.35222	11.4176	16.6685		504.4	11.8753	14.2706	30.1274		504.4	20.6994	11.5413	27.5859		504.4	10.6251	13.1488	24.6485		504.4	9.36508	11.7276
		504.6	21.4589	23.7342	24.5663		504.6	8.75196	11.2245	12.7748		504.6	10.5541	14.0869	16.0045		504.6	12.4285	14.6268	20.8169		504.6	9.6306	12.479	18.8777		504.6	8.95851	11.1667	16.4324		504.6	11.4875	14.2174	30.4274		504.6	19.851	11.2828	27.9131		504.6	10.1363	12.985	24.7682		504.6	9.22048	11.6121
		504.8	20.4951	22.8503	24.2681		504.8	8.44042	11.0869	12.6236		504.8	10.1033	13.8236	15.7628		504.8	12.2169	14.3131	20.9084		504.8	9.56498	12.3616	18.7594		504.8	8.78067	11.1017	16.6675		504.8	11.3792	14.2429	30.7526		504.8	19.0601	11.1687	27.924		504.8	9.76202	12.9273	25.0128		504.8	9.12091	11.4372
		505	19.9993	22.5347	23.8605		505	8.38732	10.8807	12.7647		505	9.84002	13.332	15.3682		505	11.9985	14.2344	20.9728		505	9.26231	12.0528	18.8859		505	8.68126	11.0435	16.547		505	11.281	13.9646	30.7632		505	18.4247	10.8764	27.8765		505	9.586	12.4911	25.3435		505	8.90889	11.3843
		505.2	19.5279	22.2963	23.609		505.2	8.26578	10.813	12.6828		505.2	9.78163	13.0265	14.9274		505.2	11.7019	14.2312	20.8461		505.2	9.08965	11.8698	18.711		505.2	8.4297	10.8476	16.0956		505.2	11.0531	13.8245	30.7618		505.2	17.6941	10.665	28.0624		505.2	9.36852	12.2069	25.4695		505.2	8.52427	11.1621
		505.4	19.0021	21.7562	23.2852		505.4	8.04882	10.849	12.3043		505.4	9.55958	12.7784	14.7085		505.4	11.5147	14.0479	20.7475		505.4	8.89918	11.8641	18.3733		505.4	8.11117	10.5947	16.1483		505.4	10.709	13.6647	30.6784		505.4	16.7564	10.7195	28.0449		505.4	9.3002	12.2765	25.3478		505.4	8.26672	11.0194
		505.6	18.5043	21.1736	22.963		505.6	7.80047	10.7674	12.2462		505.6	9.32735	12.455	14.7338		505.6	11.2844	13.8235	20.8735		505.6	8.7038	11.8192	18.3444		505.6	8.00418	10.3492	16.3399		505.6	10.3952	13.2971	30.9764		505.6	16.3699	10.5604	28.1261		505.6	9.16921	11.9956	25.438		505.6	8.09354	11.0455
		505.8	17.8278	20.6386	22.6048		505.8	7.63336	10.5965	12.4009		505.8	9.14372	12.1875	14.6236		505.8	11.0573	13.6703	21.0028		505.8	8.59225	11.6184	18.5601		505.8	7.82645	10.2505	16.3341		505.8	10.1369	13.1163	31.3721		505.8	15.8913	10.632	28.1889		505.8	8.83894	11.7471	25.3391		505.8	7.97857	10.7751
		506	17.253	20.2613	21.8767		506	7.43711	10.3509	12.3197		506	8.82512	12.14	14.574		506	10.7751	13.5142	20.8911		506	8.28123	11.448	18.6478		506	7.46929	10.2268	16.333		506	10.1848	12.9875	31.7627		506	15.0802	10.5187	27.9994		506	8.49327	11.6503	25.3126		506	7.94102	10.6244
		506.2	16.7573	19.9618	21.6025		506.2	7.16508	10.2249	12.0751		506.2	8.50355	12.1101	14.4721		506.2	10.5252	13.51	20.7235		506.2	7.93254	11.2792	18.5232		506.2	7.41282	10.1334	16.3633		506.2	10.1009	12.8406	32.2664		506.2	14.5983	10.4327	28.1958		506.2	8.33416	11.545	25.4865		506.2	7.79607	10.6211
		506.4	16.3168	19.4471	21.7179		506.4	6.9604	10.207	11.9461		506.4	8.28644	12.0031	14.2211		506.4	10.3688	13.5001	20.4624		506.4	7.81378	11.0045	18.7819		506.4	7.35355	10.0551	16.2672		506.4	9.7101	12.5641	32.3373		506.4	14.0337	10.4713	28.3934		506.4	8.24881	11.4363	25.7351		506.4	7.50813	10.3449
		506.6	16.0309	18.9749	21.4404		506.6	7.05041	10.0951	11.9592		506.6	8.18347	11.9636	13.9229		506.6	10.2894	13.2322	20.5006		506.6	7.65184	10.9973	18.9387		506.6	7.12496	10.0173	16.3413		506.6	9.49572	12.4897	32.2186		506.6	13.615	10.2914	28.2438		506.6	7.90587	11.2787	26.0039		506.6	7.24747	10.3169
		506.8	15.6873	18.745	21.118		506.8	7.03982	10.097	11.9638		506.8	7.9942	11.7123	13.742		506.8	10.3713	13.1276	20.7377		506.8	7.42109	10.979	18.9431		506.8	7.01094	9.81099	16.4548		506.8	9.25833	12.4947	32.5561		506.8	12.9775	10.2229	28.6477		506.8	7.52216	11.1192	25.9083		506.8	7.21267	10.2954
		507	15.1566	18.6588	20.86		507	6.80996	10.0142	11.9601		507	7.74621	11.3363	13.6149		507	10.2405	13.2429	20.8651		507	7.33163	10.9029	18.9261		507	6.92147	9.72883	16.4111		507	9.13082	12.4437	32.8716		507	12.3024	9.8952	29.0753		507	7.25578	11.1199	26.2177		507	7.37731	10.1137
		507.2	14.5905	18.6155	20.5599		507.2	6.69118	9.82526	11.9766		507.2	7.68117	11.1345	13.592		507.2	10.2221	13.1908	21.2251		507.2	7.19182	10.8085	18.8358		507.2	6.7347	9.76828	16.4469		507.2	9.08102	12.2624	33.3461		507.2	11.9734	9.88868	29.4773		507.2	7.23312	10.9685	26.658		507.2	7.28487	10.28
		507.4	14.5904	18.4427	20.2621		507.4	6.52439	9.86258	11.8673		507.4	7.66311	11.1294	13.9781		507.4	10.2647	13.0769	21.306		507.4	7.07488	10.6042	18.827		507.4	6.64594	9.75145	16.6677		507.4	8.90505	12.0464	34.0812		507.4	11.5812	10.0582	29.8731		507.4	7.31716	10.7517	26.6505		507.4	6.92044	10.3888
		507.6	14.5928	18.1073	20.1038		507.6	6.48322	9.84932	11.8071		507.6	7.49634	11.1445	13.8752		507.6	9.85641	13.0075	20.8609		507.6	7.01122	10.5712	18.709		507.6	6.73615	9.68109	16.7162		507.6	8.81008	12.1217	34.4297		507.6	11.0407	9.89511	29.8984		507.6	7.33848	10.8525	26.7483		507.6	6.87907	10.4038
		507.8	14.1706	18.0023	19.9933		507.8	6.40333	9.85254	11.9415		507.8	7.33949	10.8114	13.4362		507.8	9.68	12.9724	20.9798		507.8	6.91491	10.5816	18.9401		507.8	6.69179	9.54119	16.7534		507.8	8.65428	12.0469	34.8707		507.8	10.5686	9.85749	30.0785		507.8	7.21426	10.8285	27.3479		507.8	6.98284	10.3607
		508	13.7506	17.874	19.9352		508	6.20966	9.9134	11.93		508	7.27912	10.747	13.4809		508	9.68573	13.0385	21.2531		508	6.67093	10.5591	19.1224		508	6.55778	9.66753	16.9472		508	8.40816	11.8789	35.6156		508	10.1493	9.91099	30.2587		508	6.99712	10.7247	27.7334		508	6.87557	10.2954
		508.2	13.4305	17.585	19.6614		508.2	6.24545	9.75062	12.1306		508.2	7.18857	10.937	13.5807		508.2	9.4459	13.1035	21.2353		508.2	6.61611	10.707	19.1242		508.2	6.45875	9.65633	16.8955		508.2	8.35582	11.9945	35.526		508.2	9.85334	9.83828	30.4302		508.2	6.96106	10.7935	27.8777		508.2	6.68061	10.3396
		508.4	13.2812	17.3704	19.752		508.4	6.19911	9.6046	12.2868		508.4	7.11937	10.9301	13.5559		508.4	9.43866	12.8689	21.8233		508.4	6.65986	10.603	19.3307		508.4	6.13077	9.49421	17.0709		508.4	8.40841	12.2473	35.1967		508.4	9.75742	9.77393	30.815		508.4	6.94519	10.779	28.5981		508.4	6.5554	10.236
		508.6	13.1913	17.1294	19.9195		508.6	6.13239	9.67041	12.229		508.6	6.94918	10.7875	13.5708		508.6	9.41708	12.7675	22.2725		508.6	6.52513	10.4168	19.799		508.6	5.9743	9.58863	17.3637		508.6	8.24286	12.1629	35.5509		508.6	9.54547	9.72784	31.4556		508.6	6.87596	10.7993	29.2626		508.6	6.52148	10.1637
		508.8	13.1201	17.1255	19.8277		508.8	6.19148	9.96903	12.2054		508.8	6.82611	10.5545	13.6313		508.8	9.28593	12.9151	22.2425		508.8	6.38615	10.5563	20.0358		508.8	6.1045	9.70717	17.4576		508.8	8.1128	11.9759	36.321		508.8	9.3144	9.74639	31.8712		508.8	6.78051	10.7483	29.4146		508.8	6.63868	10.1301
		509	12.9839	17.2216	19.8365		509	6.07686	10.0656	12.245		509	6.82929	10.6092	13.7278		509	9.35291	12.8305	22.338		509	6.3486	10.5801	20.0909		509	6.17604	9.63579	17.623		509	8.12645	12.1256	37.2489		509	9.21968	9.77316	32.5447		509	6.70815	10.6539	29.6294		509	6.50536	10.3709
		509.2	12.8475	17.3239	20.0118		509.2	5.95146	9.93266	12.4542		509.2	6.78133	10.7686	13.6815		509.2	9.27851	12.9446	22.6323		509.2	6.39616	10.4737	20.3699		509.2	6.12283	9.62032	17.9069		509.2	8.10653	12.19	37.7724		509.2	9.09611	9.88911	33.1024		509.2	6.644	10.6586	30.1056		509.2	6.48859	10.4073
		509.4	12.7729	17.1311	20.0192		509.4	5.89123	9.92649	12.6633		509.4	6.76963	10.8614	13.6142		509.4	9.26608	13.019	22.8859		509.4	6.45432	10.372	20.6478		509.4	5.99173	9.59795	18.0755		509.4	8.04623	12.2895	38.2487		509.4	8.94719	10.0375	33.3748		509.4	6.60857	10.7866	30.6869		509.4	6.40681	10.3278
		509.6	12.679	16.9574	19.8009		509.6	5.95497	10.0402	12.7787		509.6	6.78168	10.9579	13.6546		509.6	9.22131	13.2795	23.0285		509.6	6.32881	10.5575	20.6113		509.6	5.9136	9.56235	18.2371		509.6	7.99104	12.4176	38.855		509.6	8.5872	10.1621	33.9975		509.6	6.48596	10.8974	31.0316		509.6	6.30471	10.3581
		509.8	12.6174	17.0536	19.876		509.8	6.12356	10.0744	12.8846		509.8	6.64864	11.0347	13.6982		509.8	9.25525	13.376	23.4716		509.8	6.14761	10.7923	20.6171		509.8	5.834	9.80799	18.6002		509.8	7.9177	12.4497	39.3984		509.8	8.27153	10.1468	34.6829		509.8	6.33861	10.8696	31.2903		509.8	6.39456	10.4305
		510	12.6429	17.1728	20.2497		510	6.00948	10.0992	13.0102		510	6.55802	10.7884	13.8117		510	9.34876	13.1202	23.8417		510	6.1682	10.7629	21.1129		510	5.81413	9.79089	18.9221		510	7.94561	12.4011	40.102		510	8.21369	10.2406	34.856		510	6.33627	11.0415	31.9037		510	6.36636	10.6352
		510.2	12.5012	17.3149	20.4513		510.2	5.77988	10.1203	13.1047		510.2	6.55437	10.5777	14.069		510.2	9.34502	13.1015	24.1319		510.2	6.18574	10.6909	21.6638		510.2	5.89836	9.64292	19.0552		510.2	8.01822	12.5061	40.537		510.2	8.16614	10.3426	35.0174		510.2	6.40653	11.1818	32.4287		510.2	6.29694	10.8957
		510.4	12.3909	17.2542	20.6227		510.4	5.80765	10.1269	13.153		510.4	6.46578	10.7	14.4259		510.4	9.11784	13.3174	24.6248		510.4	6.06877	10.8507	21.8144		510.4	5.93249	9.91765	19.2719		510.4	7.99394	12.6112	40.6589		510.4	8.15469	10.2137	35.6565		510.4	6.41081	11.1221	32.9067		510.4	6.29813	10.8581
		510.6	12.4327	17.2667	20.9428		510.6	5.89811	10.2488	13.0908		510.6	6.47942	10.9523	14.5682		510.6	9.00769	13.4145	24.9545		510.6	6.05532	10.9946	21.8637		510.6	5.85691	10.133	19.6036		510.6	8.08874	12.6497	41.3347		510.6	8.13683	10.0726	36.0468		510.6	6.32084	11.1088	33.5427		510.6	6.32768	10.6874
		510.8	12.6198	17.4383	21.2632		510.8	5.78326	10.462	13.0803		510.8	6.57023	11.1485	14.4551		510.8	9.08008	13.7905	25.2136		510.8	6.12194	11.1523	22.1108		510.8	5.72221	10.0897	19.6923		510.8	8.0148	12.7155	42.4874		510.8	7.9258	10.1333	36.2475		510.8	6.25635	11.202	34.0212		510.8	6.31475	10.9297
		511	12.6859	17.4835	21.1022		511	5.65345	10.5922	13.2788		511	6.49965	11.2655	14.5089		511	9.23316	14.1775	25.3132		511	6.20286	11.2818	22.4553		511	5.55117	10.1901	19.7874		511	7.99247	12.9221	43.4054		511	7.90903	10.4116	36.8587		511	6.23174	11.2617	34.6727		511	6.10377	11.174
		511.2	12.6154	17.8459	20.9229		511.2	5.77308	10.6199	13.5596		511.2	6.40365	11.3285	14.8476		511.2	9.32703	14.0834	25.669		511.2	6.17389	11.1789	23.0159		511.2	5.61397	10.3678	20.1591		511.2	8.00343	13.1622	44.1211		511.2	8.02657	10.5703	37.3904		511.2	6.29948	11.4927	35.2158		511.2	6.10036	11.169
		511.4	12.7253	18.2071	21.1626		511.4	5.98197	10.6755	13.8086		511.4	6.33583	11.3637	14.9589		511.4	9.29981	14.2733	26.1957		511.4	6.03692	11.2033	23.5066		511.4	5.74848	10.4601	20.5795		511.4	7.92333	13.2551	44.7389		511.4	8.01605	10.6294	37.9684		511.4	6.21277	11.6808	35.5914		511.4	6.19569	11.3267
		511.6	12.6825	18.2796	21.2911		511.6	5.98067	10.8068	14.0156		511.6	6.23143	11.3955	15.1774		511.6	9.48118	14.4741	26.3993		511.6	5.9589	11.319	23.7825		511.6	5.67653	10.3131	20.8872		511.6	7.95263	13.2433	45.2254		511.6	7.98345	10.756	38.7171		511.6	6.16447	11.6321	35.9973		511.6	6.20819	11.4481
		511.8	12.6249	18.319	21.2254		511.8	5.7779	10.8692	14.2354		511.8	6.25291	11.4865	15.3718		511.8	9.58915	14.3472	26.6778		511.8	5.99408	11.3771	23.989		511.8	5.71296	10.2774	21.2501		511.8	8.06449	13.2881	45.6628		511.8	7.91932	10.9271	39.1672		511.8	6.30901	11.7756	36.4683		511.8	6.21913	11.4774
		512	12.5944	18.404	21.3565		512	5.58589	10.9629	14.2716		512	6.38351	11.6098	15.3069		512	9.57696	14.4826	26.9507		512	6.07942	11.5705	24.3749		512	5.71795	10.4779	21.4689		512	8.06877	13.5132	46.4431		512	7.83985	10.8898	39.8948		512	6.28959	11.9875	37.239		512	6.24347	11.6966
		512.2	12.5444	18.4195	21.7367		512.2	5.54458	11.0839	14.38		512.2	6.36571	11.8191	15.6061		512.2	9.52252	14.6457	27.372		512.2	6.07559	11.809	24.7415		512.2	5.69319	10.5865	21.5428		512.2	7.99164	13.6332	47.4777		512.2	7.80305	10.9284	40.4764		512.2	6.21392	12.1497	38.1902		512.2	6.26077	11.811
		512.4	12.6091	18.7287	22.0831		512.4	5.72049	11.1306	14.4958		512.4	6.44871	11.8897	15.9036		512.4	9.53275	14.7571	27.882		512.4	5.94946	11.875	24.9823		512.4	5.76643	10.8424	21.8021		512.4	8.02043	13.7748	48.1597		512.4	7.67952	11.2405	40.6256		512.4	6.19136	12.2247	39.1002		512.4	6.28654	11.8833
		512.6	12.5305	19.1509	22.2972		512.6	5.81018	11.3799	14.5779		512.6	6.52432	11.8389	15.9784		512.6	9.72259	14.827	28.0043		512.6	6.03886	11.8847	25.3485		512.6	5.77768	11.122	22.2408		512.6	8.14499	14.0519	48.821		512.6	7.59946	11.401	41.2916		512.6	6.20946	12.1829	39.6793		512.6	6.34021	11.8157
		512.8	12.5059	19.0786	22.735		512.8	5.81381	11.4709	14.7827		512.8	6.4123	12.1153	15.9301		512.8	9.61487	14.9336	28.3715		512.8	6.07048	11.973	25.616		512.8	5.6566	11.1303	22.8847		512.8	8.30208	14.2667	50.0415		512.8	7.66091	11.4309	42.2515		512.8	6.04223	12.1462	40.1524		512.8	6.36046	11.8352
		513	12.5839	19.0429	23.0477		513	5.82446	11.4564	14.929		513	6.31753	12.1255	16.0561		513	9.63836	15.2256	29.0716		513	5.9417	12.1912	25.9506		513	5.62684	11.1265	23.0281		513	8.26542	14.3874	51.2857		513	7.49788	11.47	43.1494		513	5.88183	12.3737	40.6876		513	6.42347	11.9532
		513.2	12.5618	19.1759	23.0256		513.2	5.90817	11.7296	15.0379		513.2	6.29251	12.1855	16.3815		513.2	9.8071	15.3715	29.4131		513.2	6.02356	12.2958	26.418		513.2	5.70272	11.2962	23.1446		513.2	8.36915	14.6683	51.5552		513.2	7.54068	11.604	43.7558		513.2	6.0042	12.4072	41.2469		513.2	6.46875	12.064
		513.4	12.741	19.3756	23.5412		513.4	5.92133	11.7337	15.2589		513.4	6.41513	12.6013	16.7675		513.4	9.79845	15.4284	29.7853		513.4	6.06077	12.2515	26.6291		513.4	5.62533	11.3217	23.5711		513.4	8.3617	14.9223	51.6902		513.4	7.6071	11.6601	44.3668		513.4	6.16345	12.2939	41.8346		513.4	6.40427	12.3585
		513.6	12.9287	19.7114	23.9778		513.6	5.78107	11.6889	15.6272		513.6	6.46243	12.681	16.8784		513.6	9.89956	15.6351	30.4581		513.6	6.03322	12.5591	27.2896		513.6	5.53411	11.3565	23.9528		513.6	8.34368	14.8214	52.6411		513.6	7.46694	11.7069	45.0871		513.6	6.13543	12.5957	42.1903		513.6	6.50786	12.3701
		513.8	13.0748	19.939	24.0348		513.8	5.75815	12.0533	15.8962		513.8	6.4642	12.5805	17.0174		513.8	9.94239	15.7365	30.9457		513.8	5.96976	12.8429	28.0689		513.8	5.55898	11.5274	24.5377		513.8	8.35062	14.7659	53.5397		513.8	7.45763	11.9292	45.4388		513.8	5.98933	12.8601	42.8538		513.8	6.50926	12.4506
		514	13.1404	19.878	24.1331		514	5.8316	12.1975	16.2		514	6.40483	12.685	17.4023		514	10.0701	15.8589	30.9474		514	5.93402	12.9043	28.1752		514	5.64574	11.8276	24.9155		514	8.42824	14.9471	54.5323		514	7.53942	12.0891	45.9978		514	6.07113	12.9765	43.9152		514	6.31001	12.8091
		514.2	13.1453	20.0674	24.4185		514.2	5.80461	12.124	16.5134		514.2	6.36899	12.8405	17.5432		514.2	10.381	16.2736	31.1887		514.2	5.9495	13.146	28.3563		514.2	5.70384	11.9995	25.0095		514.2	8.58254	15.2122	55.8099		514.2	7.6178	12.3339	46.8651		514.2	6.20885	13.1214	44.6657		514.2	6.26483	12.9636
		514.4	13.3013	20.4941	24.582		514.4	5.69587	12.3701	16.5047		514.4	6.3087	12.8892	17.6242		514.4	10.3285	16.5536	31.8604		514.4	6.05721	13.3038	28.8489		514.4	5.66608	12.179	25.068		514.4	8.44326	15.5411	56.7632		514.4	7.64407	12.4849	47.0953		514.4	6.02771	13.0938	45.1644		514.4	6.25176	13.1307
		514.6	13.2997	20.5378	24.7075		514.6	5.70791	12.6185	16.7255		514.6	6.22937	12.9575	17.941		514.6	10.2456	16.8967	32.2938		514.6	6.1371	13.235	29.5115		514.6	5.55804	12.226	25.4194		514.6	8.50879	15.5486	57.2809		514.6	7.6038	12.4018	47.7008		514.6	6.02797	13.2754	46.1801		514.6	6.4507	13.318
		514.8	13.344	20.7429	25.1879		514.8	5.76147	12.7678	17.1472		514.8	6.32449	13.0567	18.2681		514.8	10.3863	17.1844	32.9805		514.8	6.13174	13.2501	29.8505		514.8	5.66404	12.2033	25.6853		514.8	8.61427	15.7985	58.3217		514.8	7.59445	12.515	48.9639		514.8	6.19335	13.4413	47.3555		514.8	6.35585	13.4006
		515	13.4764	21.0291	25.4645		515	5.82524	12.849	17.2782		515	6.37934	13.178	18.4584		515	10.3197	17.3645	33.6808		515	6.09533	13.4446	30.0805		515	5.71204	12.375	26.0427		515	8.74481	16.2444	59.5137		515	7.60408	12.7137	49.865		515	6.15618	13.5601	47.9739		515	6.26332	13.5941
		515.2	13.3721	20.7973	25.7736		515.2	5.94462	12.8125	17.4515		515.2	6.47959	13.2296	18.5683		515.2	10.3862	17.3956	33.7605		515.2	5.92481	13.6169	30.6022		515.2	5.69469	12.387	26.9159		515.2	8.85453	16.3085	60.1693		515.2	7.41171	12.7643	50.5384		515.2	6.08358	13.7273	48.1361		515.2	6.48384	13.6902
		515.4	13.2722	20.9545	26.1136		515.4	5.90278	13.1256	17.7124		515.4	6.46667	13.3513	18.7323		515.4	10.4426	17.4507	33.9994		515.4	5.78878	13.8178	31.2581		515.4	5.80205	12.3797	27.5532		515.4	8.75477	16.4228	61.4773		515.4	7.312	12.9799	51.273		515.4	6.02415	13.8011	48.2292		515.4	6.48044	13.6937
		515.6	13.4438	21.5012	26.154		515.6	5.8609	13.4062	18.0125		515.6	6.38287	13.5002	18.8815		515.6	10.4011	17.7413	34.6961		515.6	5.93996	14.1097	31.9623		515.6	5.72831	12.7716	27.7364		515.6	8.82122	16.5819	62.5142		515.6	7.52628	13.2121	51.6938		515.6	6.20303	13.9854	49.3426		515.6	6.55733	13.7655
		515.8	13.6149	21.9452	26.2759		515.8	5.92682	13.4866	18.1211		515.8	6.40923	13.5628	19.1628		515.8	10.4229	18.0524	35.3898		515.8	6.04378	14.3733	32.5098		515.8	5.66459	13.2593	27.7528		515.8	8.93507	16.6787	63.2212		515.8	7.56193	13.3995	51.9883		515.8	6.16518	14.0153	50.5827		515.8	6.67922	14.1052
		516	13.5093	22.2293	26.7405		516	5.79012	13.6516	18.4447		516	6.44488	14.0777	19.7813		516	10.4622	18.3063	36.2571		516	5.99506	14.6265	32.7734		516	5.68903	13.2638	28.0609		516	8.92133	16.9703	64.5058		516	7.51531	13.567	52.9704		516	6.1234	14.182	51.1246		516	6.58357	14.4157
		516.2	13.366	22.2687	27.2869		516.2	5.77282	13.7544	18.829		516.2	6.32987	14.3162	20.0345		516.2	10.4895	18.337	36.7573		516.2	5.9416	14.817	33.204		516.2	5.68282	13.2473	28.9927		516.2	8.91994	17.2104	65.669		516.2	7.61588	13.6526	53.7961		516.2	6.17253	14.3986	51.9984		516.2	6.4742	14.5963
		516.4	13.4444	22.2711	27.3741		516.4	5.96197	14.0717	18.7545		516.4	6.28054	14.2924	20.0516		516.4	10.6319	18.4476	37.0862		516.4	6.00114	14.8848	33.8736		516.4	5.86092	13.4468	29.6491		516.4	8.89392	17.4938	66.0958		516.4	7.61196	13.6967	54.5246		516.4	6.0454	14.5184	52.9034		516.4	6.57783	14.8267
		516.6	13.474	22.5103	27.607		516.6	5.90317	14.2679	19.1229		516.6	6.42221	14.4798	20.1172		516.6	10.8257	18.439	37.594		516.6	6.06017	14.8891	34.2562		516.6	5.9518	13.6094	30.0399		516.6	8.85036	17.8931	66.7068		516.6	7.53307	13.9197	55.3846		516.6	6.0265	14.6311	53.8863		516.6	6.70952	15.0395
		516.8	13.4435	22.8508	28.1305		516.8	5.86835	14.0713	19.5124		516.8	6.34814	14.5109	20.3947		516.8	10.7758	18.61	38.3625		516.8	5.88616	15.0502	34.2769		516.8	5.72804	13.6168	29.973		516.8	8.99274	17.9248	67.7532		516.8	7.3089	14.145	56.0435		516.8	6.14306	14.7479	54.7659		516.8	6.78022	15.2535
		517	13.5484	22.9783	28.5098		517	5.97185	14.1833	19.5292		517	6.31146	14.7323	20.8609		517	10.7695	19.1621	38.7722		517	5.8665	15.3182	34.7023		517	5.56894	13.7002	30.1228		517	9.19368	17.898	68.7929		517	7.25728	14.3549	57.2481		517	6.22239	15.0867	55.7195		517	6.80686	15.4783
		517.2	13.6543	23.2069	28.6945		517.2	6.00921	14.5063	19.6012		517.2	6.52336	14.9126	21.0548		517.2	10.8489	19.6167	38.988		517.2	6.05171	15.316	35.4308		517.2	5.75019	13.93	30.641		517.2	9.14099	18.0155	70.3819		517.2	7.28968	14.6175	58.4117		517.2	6.20747	15.3281	56.2751		517.2	6.70926	15.6825
		517.4	13.757	23.3563	29.0151		517.4	6.12169	14.8492	20.0818		517.4	6.58889	15.1487	21.2863		517.4	10.8556	19.73	39.3313		517.4	6.10457	15.4896	36.0752		517.4	5.79514	14.0355	31.2811		517.4	9.23108	18.5187	71.545		517.4	7.28786	14.8326	59.0557		517.4	6.22918	15.4457	56.9386		517.4	6.71105	15.8104
		517.6	13.9047	23.462	29.3829		517.6	6.13926	15.1958	20.7191		517.6	6.61846	15.4376	21.6593		517.6	10.7781	19.7234	40.0143		517.6	6.11968	15.7144	36.612		517.6	5.85283	14.156	32.0147		517.6	9.40328	19.1466	72.6366		517.6	7.3074	14.9974	59.6225		517.6	6.27807	15.5894	57.7199		517.6	6.80995	16.1159
		517.8	14.2006	23.7993	29.6022		517.8	6.02604	15.3226	20.9996		517.8	6.57569	15.5581	21.9465		517.8	11.0611	19.9945	40.8774		517.8	6.14296	16.0246	37.017		517.8	6.01463	14.5717	32.4132		517.8	9.40405	19.2449	73.9478		517.8	7.48191	15.0589	60.2206		517.8	6.21106	15.9432	58.6037		517.8	6.75598	16.4236
		518	14.4192	24.1263	29.9955		518	5.91641	15.4789	21.0525		518	6.50411	15.6042	22.0114		518	11.3918	20.2232	41.3449		518	6.19659	16.4163	37.5743		518	6.14144	14.8442	32.9283		518	9.33229	19.3329	74.9426		518	7.66672	15.1845	61.0912		518	6.19396	16.1866	59.364		518	6.71247	16.5459
		518.2	14.2647	24.212	30.6986		518.2	6.00477	15.6102	21.386		518.2	6.59896	15.6637	22.2417		518.2	11.2684	20.4332	41.9564		518.2	6.24356	16.7166	38.1439		518.2	6.0802	14.8498	33.5819		518.2	9.3591	19.778	75.7458		518.2	7.63351	15.3373	62.1138		518.2	6.22837	16.2509	60.2065		518.2	6.76458	16.6959
		518.4	14.2624	24.3335	31.3093		518.4	6.12098	15.7313	21.8593		518.4	6.60582	15.8548	22.4815		518.4	11.2084	20.6014	42.6202		518.4	6.25029	16.8639	38.6616		518.4	6.01764	15.021	33.9888		518.4	9.46644	20.1057	77.2311		518.4	7.65086	15.4667	62.9755		518.4	6.19649	16.4735	61.184		518.4	6.74465	16.9253
		518.6	14.4366	24.5906	31.6991		518.6	6.17574	15.9543	22.2879		518.6	6.4451	16.1242	22.6794		518.6	11.357	20.7367	43.2668		518.6	6.22558	16.8876	39.1864		518.6	5.96842	15.3128	34.1525		518.6	9.61757	20.2845	79.1406		518.6	7.74956	15.6323	63.8061		518.6	6.13097	16.8568	62.2865		518.6	6.64275	17.1725
		518.8	14.3063	25.0488	31.6054		518.8	6.10297	16.3472	22.3511		518.8	6.33729	16.222	23.109		518.8	11.5933	21.1546	44.2204		518.8	6.27078	16.9957	39.893		518.8	5.92006	15.4635	34.4892		518.8	9.68514	20.5238	79.6255		518.8	7.64257	15.9642	64.8366		518.8	6.10344	17.0429	63.5392		518.8	6.6793	17.3078
		519	14.265	25.3895	31.6547		519	6.09139	16.4511	22.5482		519	6.44778	16.4646	23.6021		519	11.6179	21.5812	44.9711		519	6.32401	17.2275	40.6131		519	5.96862	15.799	35.0484		519	9.76772	20.6745	80.1814		519	7.47505	16.1625	65.5519		519	6.02904	17.0788	64.5983		519	6.88684	17.5141
		519.2	14.6549	25.6703	32.0584		519.2	5.94801	16.5761	22.7977		519.2	6.59238	16.7743	24.0659		519.2	11.4951	21.755	45.2189		519.2	6.27051	17.562	41.1372		519.2	6.00856	16.0302	35.6428		519.2	9.95371	20.7386	81.3218		519.2	7.46203	16.1884	66.3662		519.2	6.19582	17.2458	65.2817		519.2	7.10622	17.8338
		519.4	14.897	25.8706	32.5791		519.4	5.85431	16.8237	22.9671		519.4	6.68164	17.0585	24.322		519.4	11.6317	21.8439	45.7167		519.4	6.37786	17.8198	41.8185		519.4	6.10576	16.2754	36.2925		519.4	10.024	20.7629	82.4324		519.4	7.49692	16.41	67.3413		519.4	6.35786	17.6311	66.2081		519.4	7.16376	18.0237
		519.6	14.8127	25.848	33.2478		519.6	6.07133	17.0005	23.425		519.6	6.65002	17.4765	24.4981		519.6	11.89	22.0767	46.3418		519.6	6.46316	17.9277	42.4711		519.6	6.08075	16.4022	36.8451		519.6	9.86515	21.2066	83.8726		519.6	7.4787	16.8397	68.5619		519.6	6.40034	17.9532	66.9738		519.6	7.04035	18.187
		519.8	14.8279	26.0599	33.6456		519.8	6.18845	17.3598	23.7557		519.8	6.51592	17.7849	24.8035		519.8	11.977	22.5072	46.9213		519.8	6.45581	17.9784	43.102		519.8	5.9618	16.4202	37.2351		519.8	9.92281	21.6287	85.1651		519.8	7.45331	17.2056	69.9131		519.8	6.38905	18.1452	67.7372		519.8	7.04174	18.266
		520	14.8755	26.4319	33.9996		520	6.22466	17.6494	23.9296		520	6.5468	17.7206	25.3742		520	12.0492	22.7096	47.6334		520	6.39666	18.1717	43.6073		520	5.99464	16.4911	37.7441		520	10.1544	21.8811	86.9603		520	7.48251	17.4857	70.5641		520	6.34408	18.259	68.6177		520	7.13819	18.2845
		520.2	14.843	26.6789	34.4992		520.2	6.32278	17.7827	24.277		520.2	6.61726	17.7891	25.8145		520.2	12.1817	22.8791	48.3103		520.2	6.28264	18.4627	43.9344		520.2	6.04045	16.572	38.3848		520.2	10.183	22.174	88.4764		520.2	7.5654	17.7031	70.8715		520.2	6.3282	18.4118	69.5555		520.2	7.21273	18.4945
		520.4	15.0879	26.9454	35.1474		520.4	6.26529	17.7624	24.625		520.4	6.73897	18.1973	26.0617		520.4	12.1301	23.4065	49.1247		520.4	6.25242	18.8852	44.4748		520.4	5.97225	17.0305	39.1746		520.4	10.2387	22.4941	88.7729		520.4	7.65217	17.8169	71.3367		520.4	6.28386	18.7835	70.8948		520.4	7.23392	19.1398
		520.6	15.2515	27.1939	35.2584		520.6	6.24604	18.2341	24.912		520.6	6.71636	18.4448	26.3892		520.6	12.1077	23.937	49.7264		520.6	6.3769	19.0582	45.2831		520.6	5.95914	17.508	39.4843		520.6	10.4372	22.8371	89.8788		520.6	7.55714	17.9064	73.1476		520.6	6.28365	19.0524	72.4423		520.6	7.15415	19.486
		520.8	15.0669	27.7539	35.3071		520.8	6.27616	18.3951	25.1152		520.8	6.5251	18.6288	26.4707		520.8	12.1856	24.1421	49.9265		520.8	6.35392	19.0438	45.846		520.8	6.07307	17.7934	39.657		520.8	10.6038	23.1345	91.1933		520.8	7.53265	18.2568	74.7175		520.8	6.34124	19.1294	73.3494		520.8	6.99527	19.6811
		521	14.959	28.1736	35.6365		521	6.17022	18.6562	25.3455		521	6.79155	18.8266	26.7774		521	12.2978	24.3107	50.2037		521	6.37433	19.2239	46.5821		521	6.05972	17.9136	40.4168		521	10.5837	23.2948	92.6433		521	7.51902	18.5454	75.1422		521	6.41351	19.5875	74.255		521	7.04524	20.0802
		521.2	15.0393	28.3304	36.0201		521.2	6.33462	18.7832	26.0829		521.2	6.92403	18.9308	27.2254		521.2	12.4413	24.5297	50.971		521.2	6.40501	19.8716	46.9355		521.2	6.09368	18.0066	40.9037		521.2	10.445	23.3415	94.2219		521.2	7.56028	18.6643	75.6919		521.2	6.25778	19.926	75.0847		521.2	7.10809	20.1885
		521.4	15.3612	28.4887	36.4306		521.4	6.57579	19.0458	26.6023		521.4	6.8364	19.0455	27.611		521.4	12.1901	24.8203	51.867		521.4	6.26408	20.1951	47.7627		521.4	6.09345	18.5017	41.2731		521.4	10.3742	23.7978	95.7943		521.4	7.51684	18.6985	76.2867		521.4	6.17379	20.0782	76.0112		521.4	7.11637	20.0566
		521.6	15.4729	28.8095	37.0134		521.6	6.44098	19.3811	27.0347		521.6	6.93427	19.3675	28.1364		521.6	12.0119	25.1725	52.8574		521.6	6.18926	20.295	48.976		521.6	6.08776	19.0728	41.9281		521.6	10.3684	24.1281	96.9774		521.6	7.52498	19.112	77.3611		521.6	6.22111	20.3712	77.3839		521.6	7.27417	20.5741
		521.8	15.4455	29.0327	37.3871		521.8	6.37416	19.6308	27.3129		521.8	6.87123	19.8602	28.4928		521.8	12.3533	25.4826	53.4035		521.8	6.12621	20.6396	49.2965		521.8	6.16916	19.1515	42.9113		521.8	10.5275	24.364	98.0574		521.8	7.68323	19.2437	78.9906		521.8	6.28205	20.4815	78.4121		521.8	7.25971	21.271
		522	15.3493	29.166	37.9238		522	6.43059	19.8964	27.3969		522	6.92457	20.051	28.6631		522	12.7082	25.9711	53.9036		522	6.27109	21.1573	49.6445		522	6.26793	18.9405	43.7744		522	10.6934	24.9559	99.891		522	7.80652	19.0814	80.5603		522	6.47805	20.7922	79.4685		522	7.19114	21.3447
		522.2	15.289	29.7537	38.4809		522.2	6.42649	20.0606	27.5938		522.2	6.94885	20.3873	29.2027		522.2	12.805	25.9539	54.9938		522.2	6.38925	21.5401	50.5293		522.2	6.30819	19.0776	43.9339		522.2	10.7787	25.2911	101.344		522.2	7.68879	19.9258	82.1134		522.2	6.37698	21.2215	80.8381		522.2	7.26757	21.4723
		522.4	15.6025	29.9859	38.8553		522.4	6.45158	20.3149	27.9314		522.4	6.92014	20.9906	29.5795		522.4	12.754	25.9288	55.5616		522.4	6.39329	21.584	51.574		522.4	6.2426	19.4165	44.4206		522.4	10.6457	25.3571	102.41		522.4	7.42947	20.4	82.7283		522.4	6.29021	21.6409	81.8773		522.4	7.30137	21.4658
		522.6	15.6413	30.2221	39.159		522.6	6.52918	20.4497	28.3289		522.6	7.00389	20.7408	29.6889		522.6	12.6498	26.5299	55.8899		522.6	6.41131	21.7331	52.3099		522.6	6.30146	19.5631	44.9341		522.6	10.7047	25.3253	103.62		522.6	7.46714	20.1587	82.7037		522.6	6.3842	21.8157	82.428		522.6	7.37332	21.7228
		522.8	15.4256	30.6253	40.0003		522.8	6.56519	20.7204	28.783		522.8	7.04266	20.6198	30.1451		522.8	12.6043	27.0389	56.5373		522.8	6.31116	21.8141	53.0013		522.8	6.31101	19.8193	45.3742		522.8	10.8716	25.7589	104.615		522.8	7.58265	20.3428	83.4607		522.8	6.45353	21.8342	83.6525		522.8	7.42612	22.297
		523	15.5383	31.0611	40.8935		523	6.3893	21.1493	29.4165		523	7.02025	21.0886	30.3788		523	12.808	27.393	57.3992		523	6.33645	22.2617	53.765		523	6.13737	20.2406	46.3147		523	10.6969	26.3286	105.479		523	7.63413	21.0194	85.3459		523	6.41499	21.9537	84.7365		523	7.46188	22.7442
		523.2	15.6659	31.6472	41.1093		523.2	6.40273	21.4274	29.9837		523.2	7.03756	21.4545	30.5698		523.2	12.8113	27.7003	58.3681		523.2	6.42705	22.7171	54.3614		523.2	6.09545	20.5556	47.1226		523.2	10.6719	26.8292	107.252		523.2	7.54177	21.4652	87.0238		523.2	6.36805	21.9966	85.6931		523.2	7.57945	22.9764
		523.4	15.8846	31.9742	41.0743		523.4	6.36294	21.69	29.9459		523.4	7.01115	21.6568	31.2724		523.4	12.611	27.9581	59.267		523.4	6.4785	22.9409	54.5741		523.4	6.121	20.7672	47.5737		523.4	11.0022	27.0755	109.119		523.4	7.43323	21.4091	87.9882		523.4	6.47257	22.3752	86.6688		523.4	7.55682	23.1305
		523.6	16.0054	32.1643	41.3995		523.6	6.20874	21.9504	29.6853		523.6	6.85521	21.7713	31.7191		523.6	12.895	28.3026	59.8728		523.6	6.46275	22.9796	55.1477		523.6	6.01362	20.9705	47.9718		523.6	11.3126	27.2643	109.737		523.6	7.47385	21.5322	89.1101		523.6	6.59541	22.8094	87.6847		523.6	7.44706	23.6164
		523.8	15.9211	31.9642	41.8547		523.8	6.33037	22.0845	30.2024		523.8	6.73062	22.0283	32.1389		523.8	13.1108	28.6567	60.7653		523.8	6.3717	23.2425	56.1066		523.8	6.16601	21.125	48.3411		523.8	11.3891	27.5153	111.311		523.8	7.42084	21.6862	90.0805		523.8	6.63174	23.094	88.8084		523.8	7.45873	23.8413
		524	16.0247	32.056	41.8505		524	6.48538	22.4597	30.9421		524	6.65358	22.3353	32.6167		524	12.9539	28.6507	61.9228		524	6.23331	23.8268	57.041		524	6.25481	21.487	48.7343		524	11.3911	27.7868	112.861		524	7.54056	21.9632	91.0246		524	6.56657	23.6581	89.8944		524	7.5257	24.0555
		524.2	15.9282	32.7151	42.3756		524.2	6.42454	22.6851	31.3492		524.2	6.80798	22.844	32.8515		524.2	13.0283	28.931	62.2727		524.2	6.26876	23.9947	57.7104		524.2	6.17972	21.8066	49.5302		524.2	11.2976	28.2073	113.994		524.2	7.7902	22.6385	91.8746		524.2	6.67139	23.8714	91.1934		524.2	7.52618	24.5478
		524.4	15.8607	33.3616	42.9562		524.4	6.47036	22.8701	31.7231		524.4	7.03935	23.3168	33.1251		524.4	13.142	29.5417	62.8766		524.4	6.36908	24.3944	58.1026		524.4	6.18183	21.9099	50.3274		524.4	11.1674	28.5998	115.564		524.4	7.66629	22.992	92.8034		524.4	6.65429	23.9694	92.5542		524.4	7.64725	24.9422
		524.6	16.1173	33.6439	43.4105		524.6	6.64807	23.2074	32.2135		524.6	6.97759	23.4666	33.6172		524.6	13.2816	29.5971	63.9412		524.6	6.44004	24.6124	58.9969		524.6	6.19539	22.3789	50.9635		524.6	11.2978	28.9661	116.832		524.6	7.48692	23.0087	94.2478		524.6	6.33481	24.3926	93.9018		524.6	7.77525	25.3296
		524.8	16.1642	34.0117	43.9561		524.8	6.60401	23.3035	32.8347		524.8	6.95811	23.623	34.2002		524.8	13.4179	29.6267	64.317		524.8	6.55087	24.6011	60.2194		524.8	6.18916	22.8903	51.591		524.8	11.46	29.2985	118.652		524.8	7.51517	23.2844	95.3727		524.8	6.37739	24.6429	94.8314		524.8	7.72896	25.5698
		525	16.1186	34.3588	44.425		525	6.49051	23.756	32.9467		525	7.14364	24.0339	34.739		525	13.4938	29.9372	64.465		525	6.54432	25.0232	60.8668		525	6.15657	22.9872	52.0628		525	11.4268	29.7798	120.277		525	7.5168	23.5484	96.3496		525	6.50875	24.642	95.4692		525	7.52781	25.5192
		525.2	16.137	34.2822	44.5102		525.2	6.4135	24.2329	33.1441		525.2	7.22357	24.4871	35.0731		525.2	13.3616	30.2592	65.06		525.2	6.46831	25.4698	61.3272		525.2	6.04703	23.0488	52.393		525.2	11.3119	29.9991	121.677		525.2	7.46208	23.7027	97.6595		525.2	6.37504	24.9239	96.2312		525.2	7.40493	25.7439
		525.4	16.2412	34.6331	44.2035		525.4	6.26166	24.2384	33.9916		525.4	7.05517	24.5127	35.1809		525.4	13.1091	30.4867	66.1346		525.4	6.36274	25.7375	62.4357		525.4	6.01533	23.1888	52.8326		525.4	11.4275	30.4885	123.408		525.4	7.59446	24.0401	98.7334		525.4	6.33407	25.521	97.9004		525.4	7.30366	26.0455
		525.6	16.1345	34.9803	45.3519		525.6	6.32515	24.3276	34.614		525.6	6.80074	24.5432	35.6783		525.6	13.2823	30.7218	66.8611		525.6	6.35969	25.8002	62.9249		525.6	6.10522	23.4389	53.9806		525.6	11.5146	30.8441	124.803		525.6	7.56428	24.256	99.1141		525.6	6.43205	25.9216	99.1488		525.6	7.42175	26.5047
		525.8	16.1794	35.4174	46.5619		525.8	6.4307	24.9131	34.9958		525.8	6.68794	24.925	36.1936		525.8	13.5658	31.5181	67.6308		525.8	6.4664	26.2464	63.2452		525.8	6.0203	23.7311	54.6915		525.8	11.4827	31.2765	126.504		525.8	7.4185	24.2351	100.492		525.8	6.48902	25.9885	99.9857		525.8	7.54191	27.0257
		526	16.2254	35.6934	46.6473		526	6.42839	24.9587	35.2762		526	6.68361	25.5499	36.8083		526	13.6181	32.0534	68.7017		526	6.31594	26.6678	63.6518		526	6.01101	23.8222	55.4197		526	11.4542	31.2505	127.312		526	7.36084	24.3149	101.253		526	6.44834	26.0511	101.367		526	7.52486	27.2469
		526.2	16.1918	36.04	46.5622		526.2	6.46647	25.1781	35.4547		526.2	6.88142	26	37.1772		526.2	13.4732	32.4661	69.3304		526.2	6.26156	27.1521	64.4525		526.2	6.12719	24.0502	56.4534		526.2	11.3912	31.2374	127.925		526.2	7.44724	24.9371	101.519		526.2	6.37294	26.4609	102.528		526.2	7.57002	27.5997
		526.4	16.3244	36.3716	47.1978		526.4	6.58451	25.8803	35.7907		526.4	6.86327	25.7955	37.2124		526.4	13.2979	32.692	69.9648		526.4	6.3365	27.4079	65.3963		526.4	6.09962	24.4367	56.8842		526.4	11.5352	31.9919	129.054		526.4	7.41608	25.0089	102.801		526.4	6.40668	26.7579	103.502		526.4	7.68557	27.7919
		526.6	16.348	36.6012	48.1812		526.6	6.53699	26.0633	36.1438		526.6	6.7219	25.469	37.3107		526.6	13.373	32.7161	70.5048		526.6	6.34273	27.3442	66.1087		526.6	6.06565	24.6017	56.8308		526.6	11.7153	32.2856	130.547		526.6	7.37176	24.9862	104.36		526.6	6.52001	26.8682	104.312		526.6	7.53414	27.8949
		526.8	16.4094	37.206	48.5975		526.8	6.40568	26.15	36.8364		526.8	6.78794	26.0086	37.7305		526.8	13.4196	33.0429	70.7185		526.8	6.31639	27.6948	66.7517		526.8	6.04028	25.0677	57.5571		526.8	11.7165	32.8386	131.966		526.8	7.35914	25.2951	105.865		526.8	6.36354	27.3633	105.555		526.8	7.32522	27.9596
		527	16.3675	37.4067	48.5229		527	6.41869	26.3677	36.9353		527	6.7511	26.6935	38.2973		527	13.3819	33.4924	70.8262		527	6.35222	28.3373	67.2068		527	6.01187	25.6757	58.2637		527	11.6759	33.2937	132.82		527	7.34216	25.6633	106.828		527	6.33652	27.7809	106.588		527	7.62167	28.0557
		527.2	16.2395	37.4004	48.8841		527.2	6.35198	26.6166	36.9763		527.2	6.71611	26.8327	38.7246		527.2	13.5171	34.3413	71.4704		527.2	6.31327	28.5213	67.3207		527.2	5.97512	25.9303	58.8852		527.2	11.7085	33.3711	134.236		527.2	7.31347	26.1749	107.348		527.2	6.30609	27.8657	107.288		527.2	7.78216	28.4855
		527.4	16.3923	37.582	49.4631		527.4	6.21267	27.0708	37.4774		527.4	6.72454	27.0796	39.0554		527.4	13.6417	34.6563	72.8205		527.4	6.18229	28.7126	68.0433		527.4	5.94134	26.1312	59.642		527.4	11.6866	34.1479	135.423		527.4	7.40854	26.4961	108.625		527.4	6.07929	28.4618	108.296		527.4	7.65309	29.0613
		527.6	16.4441	37.7123	49.4614		527.6	6.23514	27.3062	37.8936		527.6	6.59038	27.159	39.5057		527.6	13.4572	34.343	73.8802		527.6	6.18712	28.8773	69.083		527.6	5.89345	26.1615	59.8564		527.6	11.5312	34.628	136.444		527.6	7.3081	26.369	109.697		527.6	6.00601	28.457	109.328		527.6	7.59224	29.264
		527.8	16.1805	38.4787	49.9799		527.8	6.1732	27.5825	38.295		527.8	6.52703	27.2801	39.6164		527.8	13.284	34.3938	74.1273		527.8	6.22907	29.0397	69.7156		527.8	5.79468	26.2891	60.4917		527.8	11.6106	34.5485	138.65		527.8	7.23756	26.4702	110.821		527.8	6.1062	28.4255	110.813		527.8	7.64999	29.4455
		528	16.2465	38.7391	50.2081		528	6.16209	27.9224	38.7537		528	6.46055	28.0272	39.887		528	13.2453	34.6881	74.9316		528	6.15291	29.5426	70.4838		528	5.82289	26.3766	60.8814		528	11.7801	34.6576	140.347		528	7.42945	27.1644	111.97		528	6.10052	29.2432	112.058		528	7.534	29.7014
		528.2	16.3954	38.2132	50.2303		528.2	6.35617	28.3164	38.9546		528.2	6.61628	28.5715	40.7714		528.2	13.2035	34.8746	75.8293		528.2	6.07409	29.9236	71.1282		528.2	5.94852	26.507	60.8012		528.2	11.9028	34.9314	141.114		528.2	7.44467	27.7641	112.35		528.2	6.01663	29.7239	113.14		528.2	7.35286	30.0266
		528.4	16.2784	38.3776	51.2137		528.4	6.44262	28.6417	39.1593		528.4	6.70279	28.5099	41.2934		528.4	13.1733	35.2678	76.0244		528.4	6.02173	30.2486	72.2314		528.4	5.89817	27.3461	61.3586		528.4	12.0234	35.2178	141.945		528.4	7.34271	27.9123	113.205		528.4	6.08355	29.7357	113.942		528.4	7.31751	30.5999
		528.6	16.2055	39.0959	51.9717		528.6	6.2468	28.8702	39.4339		528.6	6.62042	28.8276	41.2149		528.6	13.173	35.7269	76.5577		528.6	5.96737	30.328	73.0901		528.6	5.68278	27.8574	62.2382		528.6	11.9002	35.4774	143.277		528.6	7.36561	27.9168	114.066		528.6	6.0625	29.6858	114.857		528.6	7.37155	30.9133
		528.8	16.2214	39.7191	52.3149		528.8	6.15162	29.0464	40.0492		528.8	6.58857	29.1526	41.4924		528.8	13.222	35.9664	77.0831		528.8	5.9724	30.6624	73.242		528.8	5.63208	27.8269	62.9143		528.8	11.7814	35.6951	145.305		528.8	7.30053	28.3359	114.477		528.8	6.11922	29.9454	115.602		528.8	7.53336	30.974
		529	16.1984	40.0607	52.6175		529	6.08189	28.9878	40.7515		529	6.57495	29.1287	41.8938		529	13.2327	36.2795	77.8836		529	5.89732	31.3995	74.2619		529	5.70931	27.8853	63.3646		529	11.8041	35.9743	146.578		529	7.12523	28.7347	115.441		529	6.24031	30.3233	116.724		529	7.47403	31.3411
		529.2	16.2816	40.1523	53.1293		529.2	6.08831	29.4123	40.8609		529.2	6.41566	29.326	42.2254		529.2	13.3216	36.87	78.5854		529.2	5.82963	31.5727	75.2314		529.2	5.79436	27.9825	64.025		529.2	11.844	36.4328	147.519		529.2	7.10167	29.031	117.163		529.2	6.14364	30.7941	118.618		529.2	7.40711	31.8522
		529.4	16.4976	40.7341	53.7455		529.4	6.19916	29.8105	41.1884		529.4	6.4516	29.6569	42.4444		529.4	13.3842	37.0656	79.0856		529.4	5.82637	31.6656	75.6965		529.4	5.87765	28.1177	64.7707		529.4	11.9275	36.9041	148.403		529.4	6.96982	29.3498	118.619		529.4	6.02372	31.2659	120.026		529.4	7.43638	32.3489
		529.6	16.6065	41.6515	54.1848		529.6	6.20583	29.9086	41.3824		529.6	6.58443	29.889	43.0848		529.6	13.2881	37.328	79.6635		529.6	5.77691	31.8349	76.4471		529.6	5.70701	28.3319	65.0311		529.6	11.7436	37.2844	149.195		529.6	6.89248	29.5171	119.693		529.6	6.01654	31.5269	120.405		529.6	7.34164	32.5075
		529.8	16.548	41.8216	54.6643		529.8	6.16733	30.2555	41.5015		529.8	6.44552	30.0812	43.7882		529.8	13.2901	37.6863	80.5826		529.8	5.78237	32.0443	76.8827		529.8	5.59195	28.6871	65.5471		529.8	11.4981	37.7298	150.485		529.8	7.05779	29.6764	121.004		529.8	6.03913	31.6937	120.572		529.8	7.35179	32.5328
		530	16.1907	41.6152	54.8301		530	6.12171	30.5219	42.1985		530	6.27617	30.2665	43.6031		530	13.4309	37.6717	81.1766		530	5.7465	32.3166	77.6231		530	5.6068	28.9482	66.2145		530	11.4539	37.792	151.75		530	7.13712	29.9854	121.887		530	6.05326	32.1489	121.714		530	7.45223	33.2455
		530.2	16.216	42.0398	54.9135		530.2	5.92202	30.9153	42.8563		530.2	6.35642	30.8831	43.8611		530.2	13.3764	37.8607	81.6198		530.2	5.75397	32.5272	77.7858		530.2	5.49286	29.4998	66.4687		530.2	11.7085	38.2949	152.619		530.2	6.94318	30.2679	122.312		530.2	5.94127	32.4599	122.791		530.2	7.34183	33.4497
		530.4	16.2039	42.0345	55.3726		530.4	5.9044	30.9455	42.8409		530.4	6.39902	31.2884	44.3651		530.4	13.1935	38.3915	82.1848		530.4	5.75668	32.7466	78.3544		530.4	5.51585	29.933	66.9582		530.4	11.7484	39.2926	153.712		530.4	6.85885	30.6417	122.847		530.4	5.79612	32.6176	123.902		530.4	7.21351	33.3426
		530.6	16.0942	42.1007	55.9734		530.6	6.06048	31.1307	43.1181		530.6	6.41132	31.6956	44.2731		530.6	13.2748	38.5734	82.9025		530.6	5.77146	33.0198	79.5087		530.6	5.61026	30.1818	67.3745		530.6	11.5603	39.3978	155.068		530.6	6.95159	31.0898	124.015		530.6	5.72271	33.3879	124.487		530.6	7.31338	33.543
		530.8	16.1599	42.5015	56.0063		530.8	6.10922	31.5567	43.9968		530.8	6.58576	32.1376	44.7032		530.8	13.4452	38.6791	83.0959		530.8	5.88767	33.7311	80.4149		530.8	5.72204	30.5077	68.3437		530.8	11.7262	39.5297	155.872		530.8	6.90342	31.2202	125.481		530.8	5.71335	33.5666	125.694		530.8	7.34588	34.0086
		531	16.1737	42.7909	56.2099		531	6.0495	32.0748	44.4511		531	6.41895	32.2973	45.4039		531	13.3882	38.6819	83.5681		531	5.78894	34.2451	81.3608		531	5.84372	30.4585	69.1142		531	11.732	39.9006	157.313		531	6.88379	31.276	126.08		531	5.83112	33.3719	126.998		531	7.26942	34.5372
		531.2	16.1088	43.5455	57.0128		531.2	5.80143	32.429	44.644		531.2	6.10429	32.3594	45.7563		531.2	13.3425	38.8893	84.6744		531.2	5.66606	34.2454	81.7186		531.2	5.74236	30.5032	69.2375		531.2	11.6891	40.0561	158.35		531.2	6.87997	31.2939	126.479		531.2	5.79177	33.478	127.267		531.2	7.27759	34.833
		531.4	16.2118	43.8901	57.4907		531.4	5.72145	32.7952	44.9853		531.4	6.21709	32.2169	46.1998		531.4	13.2765	39.6604	85.1801		531.4	5.63535	34.1765	81.7526		531.4	5.62557	30.898	69.7418		531.4	11.8138	40.3248	159.566		531.4	6.91008	31.4679	127.001		531.4	5.6753	33.9235	127.398		531.4	7.2149	35.0445
		531.6	16.2118	44.2526	57.1314		531.6	5.88303	33.2886	45.2805		531.6	6.44532	32.2877	46.5614		531.6	12.947	40.0718	85.5252		531.6	5.67278	34.6086	82.094		531.6	5.62795	31.2402	70.8789		531.6	11.7705	40.8872	161.094		531.6	7.02233	31.9174	127.423		531.6	5.68834	34.6104	128.293		531.6	7.21985	35.0536
		531.8	16.2067	44.6105	57.4108		531.8	5.84572	33.1405	45.4848		531.8	6.26944	32.6429	46.8062		531.8	13.0586	39.9839	86.2281		531.8	5.67253	35.1831	82.6676		531.8	5.59818	31.7195	71.5082		531.8	11.708	41.1565	161.475		531.8	6.94691	32.6824	128.547		531.8	5.65153	35.0718	130.349		531.8	7.28407	35.2899
		532	16.388	44.4829	58.129		532	5.72624	33.3643	46.2423		532	6.06718	33.0365	47.0007		532	13.4307	40.3565	86.9899		532	5.60738	35.4758	83.1931		532	5.6621	31.8441	71.6663		532	11.6581	41.1396	162.274		532	6.78236	33.0346	129.247		532	5.73985	35.386	131.952		532	7.27773	35.7616
		532.2	16.6473	44.7658	58.4549		532.2	5.86131	33.9159	46.4275		532.2	6.11837	33.5282	47.3396		532.2	13.377	40.6886	87.3055		532.2	5.61543	36.0026	83.9674		532.2	5.64283	32.0477	72.088		532.2	11.6057	41.6126	163.045		532.2	6.80183	33.0731	130.148		532.2	5.7854	35.2188	131.849		532.2	7.30837	35.9712
		532.4	16.6208	45.2599	59.184		532.4	5.95751	33.9427	46.1552		532.4	6.27731	33.511	47.7382		532.4	13.1866	40.942	87.692		532.4	5.53816	36.343	84.5188		532.4	5.52819	32.4852	72.3633		532.4	11.7187	42.1377	163.579		532.4	6.84628	33.6645	131.474		532.4	5.59656	35.0462	131.963		532.4	7.22554	36.5253
		532.6	16.4903	45.5117	59.2744		532.6	5.92967	34.1694	46.5044		532.6	6.43627	33.7648	48.004		532.6	13.04	41.5561	88.3024		532.6	5.5306	36.4349	85.3591		532.6	5.50056	32.925	72.6816		532.6	11.7694	42.1313	164.9		532.6	6.98163	33.9038	132.699		532.6	5.48654	35.6482	133.396		532.6	7.20398	36.7273
		532.8	16.4321	45.4139	59.0366		532.8	5.92597	34.5535	46.8514		532.8	6.52414	34.4533	48.3906		532.8	13.146	42.0904	88.6877		532.8	5.58367	36.6894	86.348		532.8	5.54453	33.3121	73.7434		532.8	11.8589	42.0194	165.688		532.8	7.05086	33.9291	132.942		532.8	5.45498	36.1137	134.152		532.8	7.21847	37.0533
		533	16.2486	45.3291	59.746		533	5.94374	34.8347	47.5076		533	6.52151	34.7407	48.7686		533	13.3031	42.2525	89.7277		533	5.61539	36.874	86.4288		533	5.5627	33.2542	74.2358		533	12.0822	42.4238	166.763		533	6.97163	34.0894	132.914		533	5.47145	36.2599	134.676		533	7.2629	37.6174
		533.2	16.2283	46.4927	60.6572		533.2	6.00155	35.229	48.2235		533.2	6.35635	34.7915	49.0409		533.2	13.2588	42.3681	90.7644		533.2	5.55146	37.3126	86.5627		533.2	5.50809	33.4374	73.9992		533.2	12.0808	42.6452	168.558		533.2	6.83138	34.177	133.986		533.2	5.46223	36.8127	135.318		533.2	7.22628	37.8029
		533.4	16.4226	47.0773	61.0321		533.4	5.97003	35.4558	48.6309		533.4	6.34551	34.851	49.1307		533.4	13.1573	42.8626	90.4445		533.4	5.62037	37.7598	87.1689		533.4	5.42609	33.8001	74.5112		533.4	12.1239	43.2121	169.335		533.4	6.69552	34.6788	135.242		533.4	5.59531	36.9693	136.413		533.4	7.23215	37.954
		533.6	16.5216	46.8003	61.2872		533.6	5.94221	35.7469	48.9171		533.6	6.35547	35.1522	49.3426		533.6	13.1449	43.3177	90.2024		533.6	5.69469	38.1645	87.9009		533.6	5.36134	34.0177	75.0152		533.6	12.1172	43.9048	169.408		533.6	6.76054	34.9774	135.773		533.6	5.72586	37.2924	138.176		533.6	7.25343	38.2736
		533.8	16.4416	47.5792	62.0923		533.8	5.85689	35.9919	49.0864		533.8	6.29406	35.5557	49.8833		533.8	13.2973	43.3327	91.1816		533.8	5.58949	38.1025	88.9332		533.8	5.59071	34.1152	75.3719		533.8	11.8412	43.8886	170.119		533.8	6.78581	35.2908	136.017		533.8	5.68386	37.5599	138.221		533.8	7.22732	38.699
		534	16.3582	47.9395	62.2283		534	5.74545	35.9523	49.0713		534	6.27955	36.2332	50.3813		534	13.3482	43.5119	92.4865		534	5.60508	38.2779	89.4838		534	5.64859	34.5406	75.8986		534	11.7257	44.3917	171.563		534	6.91391	35.6919	136.881		534	5.752	37.7872	138.515		534	7.26957	38.7289
		534.2	16.4131	47.8927	62.3848		534.2	5.74673	36.4834	49.3455		534.2	6.14644	36.4863	50.7502		534.2	13.3778	44.018	92.3969		534.2	5.70561	38.5258	90.1259		534.2	5.461	35.1552	76.0577		534.2	12.1006	44.4188	171.903		534.2	7.15179	35.7477	137.681		534.2	5.73868	38.2715	139.472		534.2	7.15726	39.2038
		534.4	16.323	47.7376	62.5276		534.4	5.90487	37.2032	49.877		534.4	6.07711	36.4046	51.0442		534.4	13.2741	44.2333	92.4156		534.4	5.70128	39.0056	90.4877		534.4	5.46399	35.1789	76.6438		534.4	12.0853	44.3891	172.81		534.4	7.00004	35.9413	138.886		534.4	5.68626	38.584	140.342		534.4	7.23821	39.9253
		534.6	16.2537	47.8197	62.5916		534.6	5.98868	37.4588	50.1212		534.6	6.23495	36.6619	51.4414		534.6	13.2834	44.3005	93.679		534.6	5.62746	39.0756	90.4391		534.6	5.55948	35.2041	77.1169		534.6	11.8422	45.2507	173.997		534.6	6.81852	35.8848	139.073		534.6	5.70319	38.8781	141.58		534.6	7.48821	40.3437
		534.8	16.4774	48.3112	63.255		534.8	5.97388	37.2755	50.7161		534.8	6.37622	36.8566	51.7523		534.8	13.331	44.8548	94.2544		534.8	5.58936	39.0369	91.0105		534.8	5.66184	35.5538	77.7498		534.8	11.9464	45.7611	174.615		534.8	6.94941	36.1166	139.462		534.8	5.80441	39.0719	141.995		534.8	7.43337	40.3433
		535	16.7023	48.4748	63.6546		535	5.94811	37.2373	51.4766		535	6.40476	37.5479	52.3173		535	13.3307	45.23	94.6128		535	5.79173	39.7091	91.8356		535	5.71272	35.7473	78.2522		535	12.0943	45.6738	175.944		535	7.08647	36.4563	140.349		535	5.7486	39.2593	141.809		535	7.3133	40.4437
		535.2	16.4734	49.035	63.8421		535.2	5.82446	37.6429	51.307		535.2	6.34143	37.8627	52.5912		535.2	13.3815	45.2621	95.1589		535.2	5.75011	40.1497	92.6442		535.2	5.54427	35.8648	78.75		535.2	12.0366	45.9144	176.811		535.2	6.87683	36.5111	141.357		535.2	5.61905	39.7058	142.019		535.2	7.3092	40.6828
		535.4	16.3467	49.3091	64.1786		535.4	5.70649	38.3065	51.2139		535.4	6.37851	37.8945	52.9035		535.4	13.3623	45.2766	95.7695		535.4	5.52417	40.4494	92.9007		535.4	5.45463	36.1614	78.8395		535.4	11.9069	46.2854	177.392		535.4	6.7588	36.8303	142.233		535.4	5.7425	40.0184	142.992		535.4	7.3258	40.8603
		535.6	16.5486	49.1722	64.6002		535.6	5.84696	38.6953	51.2824		535.6	6.40093	38.4107	53.0114		535.6	13.3676	45.4338	96.3419		535.6	5.49868	40.7529	92.6039		535.6	5.53972	36.4547	78.7509		535.6	11.7656	46.3601	178.113		535.6	6.75986	37.601	142.404		535.6	5.87111	40.0213	144.027		535.6	7.26607	41.3962
		535.8	16.2926	49.2122	64.9324		535.8	5.9115	39.0602	51.8787		535.8	6.32369	38.7218	53.2235		535.8	13.1229	45.7779	96.6162		535.8	5.59302	41.1305	93.6796		535.8	5.45068	37.0438	79.9694		535.8	11.6178	46.6309	178.79		535.8	6.7449	38.2667	143.506		535.8	5.8086	40.443	144.186		535.8	7.22414	41.4544
		536	16.0899	49.6204	64.9259		536	5.84997	39.3134	52.3559		536	6.31489	38.5613	53.6281		536	12.9025	46.1554	96.14		536	5.62627	41.6098	94.1598		536	5.4357	37.3676	80.8986		536	11.7294	46.6253	179.193		536	6.78787	38.3952	143.789		536	5.78313	40.694	144.767		536	7.29265	41.5947
		536.2	16.2752	50.4431	65.4386		536.2	5.93066	39.274	52.643		536.2	6.34874	38.9072	53.9414		536.2	13.1155	46.5514	96.2166		536.2	5.68862	41.7752	94.1807		536.2	5.57136	37.7294	81.1173		536.2	11.8639	46.475	180.128		536.2	6.82273	38.5412	143.757		536.2	5.79903	40.7833	145.523		536.2	7.36639	41.9714
		536.4	16.4059	50.8202	66.0104		536.4	5.99099	39.9071	53.2779		536.4	6.41941	39.5682	53.9694		536.4	13.1057	46.8544	97.2623		536.4	5.84568	42.027	94.8154		536.4	5.54792	37.9358	81.2996		536.4	12.0705	47.5851	180.815		536.4	7.00112	38.8128	144.493		536.4	5.78979	41.1573	146.098		536.4	7.39895	42.1501
		536.6	16.489	50.9821	66.332		536.6	6.07415	40.2598	53.2576		536.6	6.42544	40.0453	54.0746		536.6	13.0213	47.007	97.3798		536.6	5.81015	42.526	95.4346		536.6	5.41508	37.4745	81.68		536.6	12.1934	48.4403	180.532		536.6	7.02731	39.2562	144.783		536.6	5.79052	41.4934	146.968		536.6	7.46849	42.3088
		536.8	16.5234	51.184	66.411		536.8	6.10363	40.1784	53.4141		536.8	6.34188	39.8085	54.805		536.8	13.1551	47.3678	97.338		536.8	5.82113	42.5554	96.1505		536.8	5.37442	37.6734	82.1088		536.8	12.2783	48.3811	181.918		536.8	7.07379	39.3328	145.414		536.8	5.76034	41.8496	147.696		536.8	7.50392	42.6749
		537	16.5656	51.2114	66.4205		537	6.0566	40.4281	53.7687		537	6.33003	39.7025	55.5575		537	13.4116	47.8846	97.6428		537	5.77411	42.6573	96.3512		537	5.52335	38.2073	82.366		537	12.2918	48.4898	183.304		537	7.14338	39.5036	145.827		537	5.85954	42.3227	148.349		537	7.55439	43.5581
		537.2	16.6224	51.5911	66.9257		537.2	6.07354	40.5573	53.84		537.2	6.41256	40.1245	55.2849		537.2	13.3807	47.7358	98.7413		537.2	5.72408	42.7014	96.4012		537.2	5.54404	38.9542	83.0046		537.2	12.113	48.2299	182.808		537.2	6.95733	39.8557	146.103		537.2	5.81273	42.8988	148.101		537.2	7.4658	43.5978
		537.4	16.5313	51.6742	67.222		537.4	6.14243	40.4817	54.2877		537.4	6.38076	40.7286	55.1393		537.4	13.176	47.459	99.7768		537.4	5.7402	43.1653	96.6469		537.4	5.55739	39.3971	83.1439		537.4	11.868	48.4521	183.14		537.4	6.76656	40.3424	146.661		537.4	5.6738	43.0473	148.204		537.4	7.37679	43.7691
		537.6	16.3531	51.7177	67.7814		537.6	6.08349	41.156	54.6598		537.6	6.33948	41.3619	55.5744		537.6	13.3356	47.7444	100.556		537.6	5.75087	43.6817	97.3177		537.6	5.64312	39.5357	83.3268		537.6	12.0673	48.8313	184.545		537.6	6.91689	40.6474	148.043		537.6	5.66974	43.0326	148.844		537.6	7.38245	44.1434
		537.8	16.4619	51.942	68.4298		537.8	6.06173	41.9335	55.0769		537.8	6.5644	41.2505	55.9295		537.8	13.4151	48.3036	101.105		537.8	5.70021	43.8359	97.3906		537.8	5.61756	39.7631	83.3064		537.8	12.2491	49.1519	185.163		537.8	7.01685	40.8284	149.347		537.8	5.80945	43.1163	149.907		537.8	7.36417	44.4303
		538	16.2315	52.1175	68.3782		538	6.17678	41.8391	55.2792		538	6.61454	41.0649	56.5251		538	13.2794	48.5113	100.627		538	5.60728	44.1408	97.7897		538	5.55369	40.133	83.8142		538	12.2783	49.6116	185.261		538	7.07037	41.1818	149.703		538	5.87621	43.108	150.529		538	7.38142	44.549
		538.2	15.9937	52.0607	68.1516		538.2	6.16867	41.7996	55.3014		538.2	6.57886	41.2396	56.8393		538.2	13.12	48.9848	100.203		538.2	5.78961	44.658	98.1653		538.2	5.49595	40.3148	84.1993		538.2	12.4169	49.9498	185.307		538.2	7.00781	41.1995	149.595		538.2	5.83597	43.3622	150.762		538.2	7.33474	44.5009
		538.4	16.2996	52.6456	68.5298		538.4	6.04808	41.7323	55.5348		538.4	6.61189	41.7525	56.7188		538.4	13.2149	49.2887	100.403		538.4	5.92557	44.8161	98.4474		538.4	5.50542	40.3105	84.4338		538.4	12.2547	50	185.668		538.4	6.91474	41.3208	149.463		538.4	5.70995	43.6194	150.667		538.4	7.27633	44.6622
		538.6	16.3347	53.122	68.9873		538.6	6.21459	41.9213	56.0257		538.6	6.72699	42.0593	56.77		538.6	13.2139	49.1354	100.774		538.6	5.79249	44.6323	98.8303		538.6	5.57617	40.3271	84.6178		538.6	11.9865	50.4314	186.129		538.6	6.99435	41.5381	149.656		538.6	5.62894	43.775	151.168		538.6	7.31958	44.8604
		538.8	16.296	52.9999	68.72		538.8	6.25922	42.6226	56.2752		538.8	6.89397	41.8057	57.1305		538.8	13.1268	49.0619	100.724		538.8	5.77014	44.7954	98.6829		538.8	5.78397	40.2129	84.4716		538.8	11.9462	51.1143	185.797		538.8	7.06829	41.6361	150.05		538.8	5.67752	44.2153	151.847		538.8	7.46092	45.0335
		539	16.2847	53.7456	68.9943		539	6.02878	43.0086	56.814		539	6.87897	42.1673	57.4491		539	13.3785	48.9067	100.892		539	5.84209	45.1268	99.3217		539	5.79423	40.494	84.7304		539	11.9736	51.1501	186.487		539	7.08746	42.2509	150.35		539	5.80957	44.1946	152.894		539	7.54618	45.1821
		539.2	16.2082	54.1308	69.241		539.2	5.95766	43.1782	57.3841		539.2	6.85252	42.4521	57.6137		539.2	13.3533	49.4889	101.354		539.2	5.92409	45.4627	100.255		539.2	5.43251	41.2134	84.7489		539.2	11.8897	51.0106	187.623		539.2	7.08878	42.5337	150.499		539.2	5.9351	44.2533	153.605		539.2	7.5315	45.8878
		539.4	16.1774	53.7819	68.9653		539.4	6.19364	43.5568	57.1605		539.4	6.8015	42.2788	57.8044		539.4	13.2151	50.1503	101.785		539.4	5.99909	45.8196	100.124		539.4	5.57249	41.187	85.0718		539.4	12.1529	51.3102	187.91		539.4	7.06005	42.1166	151.18		539.4	5.92415	44.5998	153.704		539.4	7.35899	46.4961
		539.6	16.0107	54.1544	69.4343		539.6	6.28177	43.8527	57.1862		539.6	6.67545	42.8239	58.1199		539.6	12.9669	50.1541	102.276		539.6	6.09906	46.3345	100.324		539.6	5.78342	40.8319	85.8615		539.6	12.0716	51.7815	188.34		539.6	6.93912	42.0889	151.357		539.6	6.03589	44.7486	154.405		539.6	7.19042	46.6051
		539.8	16.0186	54.5783	69.4834		539.8	6.09554	44.0023	57.5119		539.8	6.70062	43.2827	58.3111		539.8	12.7458	50.17	102.58		539.8	6.04779	46.3451	100.94		539.8	5.68408	41.2594	85.9096		539.8	11.6669	52.0101	188.307		539.8	6.91507	42.5898	151.701		539.8	5.96687	45.068	153.814		539.8	7.25366	46.4727
		540	16.132	54.7343	69.0393		540	6.10266	44.3017	57.9856		540	6.7488	43.4264	58.2919		540	12.836	50.666	102.634		540	5.94067	46.352	101.069		540	5.65109	41.7822	86.2317		540	11.6948	52.0616	188.309		540	6.94793	43.1051	152.492		540	5.89943	45.6037	153.498		540	7.33352	46.475
		540.2	15.2205	54.2436	68.6943		540.2	5.96158	43.7259	57.5165		540.2	6.28958	42.8902	58.3411		540.2	12.6128	50.0922	102.536		540.2	5.56615	46.4616	101.017		540.2	5.44818	41.2777	85.801		540.2	11.6616	51.5099	187.996		540.2	6.76976	43.1655	151.677		540.2	5.47425	45.4428	152.855		540.2	7.2685	46.0767
		540.4	15.3906	54.1261	69.3266		540.4	5.90214	43.7203	57.873		540.4	6.23213	43.3649	58.2681		540.4	12.5707	50.3294	102.739		540.4	5.57691	47.0841	100.819		540.4	5.51541	41.3539	85.9494		540.4	11.3286	51.9176	188.57		540.4	6.68611	43.0628	150.666		540.4	5.4545	45.9675	153.189		540.4	7.27306	46.0675
		540.6	15.2751	53.9925	69.7651		540.6	5.89475	44.1097	57.8197		540.6	6.33006	43.6461	58.2064		540.6	12.5723	50.4006	102.57		540.6	5.61406	47.3751	101.073		540.6	5.4852	41.9588	86.9006		540.6	11.2902	51.7542	188.675		540.6	6.59712	43.1306	151.312		540.6	5.52828	46.2174	153.899		540.6	7.24435	46.4865
		540.8	15.1953	54.1646	70.187		540.8	5.98927	44.3173	58.3619		540.8	6.3772	43.5382	58.5136		540.8	12.4913	50.5759	102.651		540.8	5.7325	47.861	101.819		540.8	5.54895	42.3166	87.3717		540.8	11.2821	52.0239	189.576		540.8	6.52375	43.1186	152.094		540.8	5.64484	46.4825	154.564		540.8	7.10515	47.0356
		541	15.2119	54.9348	70.543		541	6.14475	44.918	58.4337		541	6.42842	43.9717	58.6844		541	12.3931	50.8648	102.76		541	5.84541	48.0455	101.396		541	5.54307	42.4606	87.0034		541	11.266	52.9315	190.238		541	6.51688	43.6279	152.921		541	5.66691	46.4175	154.419		541	6.97695	46.8987
		541.2	15.3662	54.9964	70.7783		541.2	6.11254	45.7061	58.2307		541.2	6.4325	44.6962	58.6218		541.2	12.5513	51.2906	103.092		541.2	5.84377	47.6653	101.323		541.2	5.35052	42.6922	86.9138		541.2	11.5767	53.1544	190.167		541.2	6.52988	43.9718	153.468		541.2	5.69004	46.5236	154.224		541.2	7.09727	46.9532
		541.4	15.1852	54.8579	70.5491		541.4	5.93711	45.5798	58.3621		541.4	6.46274	44.6214	58.6995		541.4	12.4835	51.3462	104.176		541.4	5.73838	47.8895	101.79		541.4	5.42217	42.7029	87.3636		541.4	11.6871	53.1194	190.652		541.4	6.60511	44.3661	153.493		541.4	5.79635	46.6083	154.693		541.4	7.16211	47.103
		541.6	15.0304	54.9618	70.5632		541.6	5.77882	45.2997	58.4538		541.6	6.57698	44.2946	59.2457		541.6	12.3195	51.5372	103.981		541.6	5.72165	47.9461	102.393		541.6	5.57255	42.6153	87.8842		541.6	11.2366	53.4644	190.611		541.6	6.6373	44.7115	152.971		541.6	5.63751	46.8191	154.956		541.6	7.10973	47.2392
		541.8	15.0935	55.4255	70.0556		541.8	5.81859	45.2761	58.7187		541.8	6.55445	44.6367	60.1315		541.8	12.2164	51.7155	103.601		541.8	5.6206	47.573	103.128		541.8	5.49154	42.8296	88.1247		541.8	11.2239	53.4519	189.919		541.8	6.6053	44.4549	152.436		541.8	5.30817	46.8864	154.932		541.8	7.11273	47.9995
		542	15.0253	55.8965	70.2052		542	5.90114	45.2467	58.628		542	6.39399	45.1442	60.0586		542	12.3565	52.1803	103.614		542	5.55189	47.6202	103.051		542	5.42772	43.3315	88.1823		542	11.2803	53.556	189.33		542	6.51458	44.3167	152.838		542	5.52495	46.7573	154.489		542	7.20948	48.3596
		542.2	15.0808	55.7155	71.2341		542.2	5.86889	45.6443	58.7637		542.2	6.54884	45.1502	59.9922		542.2	12.2632	52.4951	103.75		542.2	5.4517	47.8566	102.973		542.2	5.39331	43.5322	88.4286		542.2	11.1262	53.5317	189.28		542.2	6.43922	44.534	152.329		542.2	5.66882	47.1619	155.173		542.2	7.25051	48.2649
		542.4	15.1314	55.2331	71.0937		542.4	5.81171	45.9435	59.2185		542.4	6.53711	44.7728	60.347		542.4	12.0338	52.4126	104.164		542.4	5.3939	48.1064	102.94		542.4	5.37363	43.8377	88.0227		542.4	11.15	53.4501	190.103		542.4	6.53721	44.968	152.204		542.4	5.56978	47.5759	155.478		542.4	7.03386	48.4526
		542.6	14.8983	55.3696	71.1033		542.6	5.89101	45.8621	59.1226		542.6	6.30114	44.8615	60.3199		542.6	12.1809	52	104.064		542.6	5.44903	48.318	103.038		542.6	5.3756	43.8174	87.5693		542.6	11.2285	53.7845	190.427		542.6	6.81053	44.9667	153.459		542.6	5.58324	47.8338	154.849		542.6	6.94731	48.6529
		542.8	14.8023	55.8124	71.4379		542.8	5.9067	45.8254	59.2089		542.8	6.3442	45.3531	60.3045		542.8	11.9898	51.979	104.469		542.8	5.42985	48.5512	103.576		542.8	5.41073	43.3863	88.0316		542.8	11.2685	54.031	190.578		542.8	6.87802	44.6985	153.683		542.8	5.59209	48.2409	155.379		542.8	6.81388	48.8118
		543	14.7247	55.7469	71.4648		543	5.70763	45.9763	59.6326		543	6.42602	45.1335	60.5888		543	11.7965	52.7418	104.723		543	5.48996	48.7947	104.012		543	5.28951	43.4321	88.5382		543	11.1238	53.9321	190.882		543	6.59431	45.0348	153.245		543	5.60995	48.088	155.26		543	6.6099	48.9934
		543.2	14.4829	55.9143	71.3066		543.2	5.63836	46.3299	60.1885		543.2	6.35266	45.4796	60.6005		543.2	11.9283	52.6057	104.325		543.2	5.4798	49.4564	104.028		543.2	5.23328	43.6632	88.763		543.2	11.2408	54.1061	191.366		543.2	6.4707	45.4317	153.192		543.2	5.57102	47.8	154.477		543.2	6.88563	48.9768
		543.4	14.465	56.6205	71.1777		543.4	5.72489	46.1018	60.3419		543.4	6.32677	46.2212	60.9444		543.4	11.754	52.082	104.143		543.4	5.41747	49.7567	103.74		543.4	5.29597	43.6724	89.037		543.4	11.2692	54.2056	192.134		543.4	6.5334	45.4515	153.848		543.4	5.55874	47.9987	154.375		543.4	7.01385	48.7091
		543.6	14.462	56.4792	71.3622		543.6	5.84858	46.1915	59.921		543.6	6.25819	45.9665	61.1339		543.6	11.7596	52.7019	103.945		543.6	5.41652	49.4772	103.395		543.6	5.3707	43.7912	88.9264		543.6	10.9938	54.422	191.525		543.6	6.5457	45.557	153.429		543.6	5.4413	48.3642	154.503		543.6	6.73374	48.8443
		543.8	14.3376	56.3961	71.8903		543.8	5.75247	46.7184	59.3861		543.8	6.27588	46.069	60.9395		543.8	11.6508	53.0694	104.042		543.8	5.48613	49.2833	103.09		543.8	5.38154	43.9319	88.598		543.8	10.9909	54.8912	190.966		543.8	6.58463	45.358	152.945		543.8	5.45828	48.9903	155.446		543.8	6.74997	49.3924
		544	14.2736	56.7057	71.3053		544	5.68146	46.8472	59.6477		544	6.21026	46.1574	60.6099		544	11.7024	52.6086	104.176		544	5.54955	49.4699	103.805		544	5.31322	44.3845	88.3877		544	11.0919	55.0645	190.046		544	6.55108	45.3385	153.145		544	5.46279	48.9507	155.652		544	6.91382	49.5982
		544.2	14.2289	56.5779	70.8614		544.2	5.79233	46.7776	60.1529		544.2	6.16652	46.0769	60.563		544.2	11.8078	52.2929	104.474		544.2	5.50977	49.7402	104.122		544.2	5.288	44.8281	89.1223		544.2	11.1073	54.7624	189.433		544.2	6.43448	45.6787	153.488		544.2	5.40476	48.5968	155.442		544.2	6.83914	49.3675
		544.4	14.2198	56.4473	71.535		544.4	5.84733	46.8894	60.0906		544.4	6.17889	46.0683	60.9759		544.4	11.6113	52.8619	104.979		544.4	5.51843	49.6823	104.257		544.4	5.19002	44.893	89.875		544.4	11.2121	54.7085	189.478		544.4	6.42356	46.031	153.637		544.4	5.24221	48.4882	155.104		544.4	6.67963	49.5029
		544.6	14.391	56.8293	71.6462		544.6	5.88869	47.3609	60.8797		544.6	6.04609	45.9859	61.1061		544.6	11.5263	53.3623	104.737		544.6	5.47719	49.6412	104.733		544.6	5.11977	45.0921	90.0212		544.6	11.0612	54.6479	189.962		544.6	6.33237	46.0157	153.796		544.6	5.17947	48.7253	154.946		544.6	6.69228	49.969
		544.8	14.398	57.0785	71.5423		544.8	5.82641	47.4727	61.7719		544.8	6.14786	46.2499	61.05		544.8	11.5463	53.0232	104.74		544.8	5.50357	50.153	104.596		544.8	5.11207	45.1929	89.7636		544.8	10.9271	54.7297	190.811		544.8	6.34474	45.8161	153.398		544.8	5.30148	48.7378	155.181		544.8	6.76978	50.4644
		545	14.1829	56.7234	71.2199		545	5.66645	47.1641	61.0225		545	6.3234	46.7513	60.71		545	11.5892	52.8616	104.829		545	5.49734	50.1886	104.354		545	5.28413	45.3512	88.8396		545	10.8804	55.0077	190.032		545	6.43052	46.2311	152.877		545	5.36019	48.4916	155.703		545	6.82046	50.8328
		545.2	14.0521	56.6779	71.0287		545.2	5.66681	46.7892	60.0769		545.2	6.30736	46.6142	61.2605		545.2	11.5385	52.9188	104.877		545.2	5.28796	50.095	104.49		545.2	5.34892	45.4142	88.8058		545.2	10.5783	54.7721	189.317		545.2	6.38981	46.7089	153.15		545.2	5.37473	48.8495	155.547		545.2	6.8354	50.3138
		545.4	14.1296	56.5674	71.1696		545.4	5.52008	47.1491	60.2576		545.4	6.26654	46.6866	61.8455		545.4	11.4035	52.9326	104.72		545.4	5.21085	50.7178	104.439		545.4	5.26668	45.1361	89.2849		545.4	10.621	54.6933	189.808		545.4	6.37955	46.558	153.24		545.4	5.27874	49.2353	155.809		545.4	6.67126	49.912
		545.6	14.0205	56.5866	70.9159		545.6	5.44726	47.4658	60.907		545.6	6.08856	47.1503	61.3847		545.6	11.2785	53.0247	104.715		545.6	5.08704	50.7082	104.051		545.6	5.1201	45.1711	88.9218		545.6	10.7346	54.5857	189.837		545.6	6.25107	46.2831	152.78		545.6	5.20911	49.5971	155.76		545.6	6.438	50.1799
		545.8	13.877	57.0632	71.5664		545.8	5.47974	47.5518	60.7697		545.8	5.87055	47.1145	61.1392		545.8	11.2239	53.2473	104.921		545.8	5.07244	50.6138	103.491		545.8	4.99018	45.5822	89.0746		545.8	10.655	54.8385	190.014		545.8	6.07895	46.5024	153.199		545.8	5.3186	49.8153	154.633		545.8	6.45032	50.3869
		546	13.919	56.7264	72.2445		546	5.46115	47.9965	60.7876		546	5.94264	46.9177	61.068		546	11.3051	53.068	104.892		546	5.23517	50.5325	103.731		546	5.0233	45.559	89.5034		546	10.6482	55.0256	189.531		546	6.0556	46.8349	153.795		546	5.29494	49.6863	154.038		546	6.64858	50.5314
		546.2	13.7441	56.2992	72.016		546.2	5.55968	47.5214	60.3983		546.2	6.0456	47.0725	61.4261		546.2	11.4079	53.4145	104.24		546.2	5.24332	50.6717	103.581		546.2	5.07898	45.3004	89.3751		546.2	10.5256	54.8839	188.862		546.2	6.14024	46.8894	153.176		546.2	5.138	49.4423	154.927		546.2	6.70626	50.4441
		546.4	13.6797	56.2361	71.4317		546.4	5.66518	47.2178	60.1267		546.4	6.13363	47.124	61.9467		546.4	11.1852	53.6377	103.79		546.4	5.21727	50.8666	104.036		546.4	5.1088	44.9896	88.8968		546.4	10.2101	55.1799	188.815		546.4	6.1587	47.0906	152.175		546.4	5.19723	49.3608	155.764		546.4	6.50026	50.2837
		546.6	13.6179	57.2421	71.9151		546.6	5.64867	47.6089	60.6563		546.6	6.03327	47.1822	62.3314		546.6	10.872	53.3104	104.068		546.6	5.08762	50.8679	103.683		546.6	4.97968	44.9771	89.2411		546.6	10.2706	55.3736	188.614		546.6	6.05001	47.1219	152.509		546.6	5.33231	49.5012	154.733		546.6	6.41685	50.6447
		546.8	13.4854	57.6257	72.3062		546.8	5.64315	47.8546	61.7172		546.8	6.02968	47.2536	62.268		546.8	10.8648	53.3292	103.658		546.8	5.03432	51.0956	103.407		546.8	4.84622	45.3141	89.6457		546.8	10.4895	55.0778	187.221		546.8	6.03058	47.0215	152.476		546.8	5.19774	49.8966	154.065		546.8	6.36724	50.8467
		547	13.4173	57.803	71.7961		547	5.48999	47.9294	61.5784		547	5.8538	47.3347	61.5321		547	10.7134	53.2519	103.451		547	5.11714	50.9966	103.523		547	4.97541	45.2188	89.3701		547	10.2526	54.9908	187.225		547	6.18691	47.2466	152.616		547	5.15734	50.035	154.265		547	6.23845	50.6348
		547.2	13.4257	57.8138	71.6366		547.2	5.34546	47.853	60.7127		547.2	5.84568	47.4633	61.283		547.2	10.6422	53.1343	103.92		547.2	5.02947	50.7014	103.991		547.2	5.04748	45.3298	89.4093		547.2	9.9749	55.0065	187.447		547.2	6.24344	46.9106	151.898		547.2	5.26193	49.7108	154.672		547.2	6.2067	50.516
		547.4	13.1998	57.3816	71.6711		547.4	5.43415	48.1971	60.3776		547.4	6.11677	47.2964	61.6935		547.4	10.4982	53.2073	103.071		547.4	5.14186	50.8479	104.286		547.4	4.9023	45.534	88.8974		547.4	10.173	55.3155	186.526		547.4	6.15407	46.845	151.017		547.4	5.2352	50.0608	154.089		547.4	6.31235	50.4097
		547.6	13.0726	57.524	71.6384		547.6	5.55559	48.277	60.7192		547.6	6.22517	47.0068	61.7292		547.6	10.3225	53.3898	102.637		547.6	5.33792	51.27	103.716		547.6	4.75743	45.4241	88.5412		547.6	10.1505	55.6064	186.289		547.6	6.0679	46.8165	150.962		547.6	5.1621	50.2927	153.134		547.6	6.32136	50.6351
		547.8	13.2172	57.2262	71.1335		547.8	5.47291	48.659	60.5447		547.8	6.15429	47.1233	61.6187		547.8	10.4888	53.2159	103.217		547.8	5.31569	51.0013	103.77		547.8	4.85885	45.4781	88.8931		547.8	9.88037	55.0034	186.948		547.8	6.03421	47.1892	150.683		547.8	5.04394	50.2774	153.23		547.8	6.25181	51.0086
		548	13.2023	57.1135	70.983		548	5.34589	48.8421	60.0419		548	6.03323	47.4626	61.9187		548	10.4886	53.2804	103.247		548	5.08787	50.7237	103.519		548	5.00472	45.6239	88.5508		548	9.89642	55.2186	187.369		548	6.08397	47.7413	150.214		548	5.01169	49.8894	153.166		548	6.25995	50.8472
		548.2	13.0758	57.3495	70.8272		548.2	5.39316	48.2268	60.5357		548.2	5.85617	47.7318	61.8396		548.2	10.3404	53.7259	103.278		548.2	4.93048	51.1342	102.975		548.2	4.93812	45.5177	87.9749		548.2	9.94551	55.6167	186.469		548.2	6.17936	47.1816	149.747		548.2	5.0247	49.549	152.28		548.2	6.18359	50.4833
		548.4	13.0788	57.4422	70.3692		548.4	5.41224	47.9143	61.1066		548.4	5.7364	47.6444	61.7413		548.4	10.2814	53.5395	103.152		548.4	5.01777	51.3713	103.085		548.4	4.86925	45.5658	88.2608		548.4	9.86354	55.3482	185.788		548.4	6.11952	46.7262	150.409		548.4	4.9083	50.0285	151.247		548.4	6.20427	50.7583
		548.6	13.2063	57.5132	70.7282		548.6	5.30661	48.0617	61.1535		548.6	5.89686	47.2977	61.9707		548.6	10.2315	53.3577	103.135		548.6	5.04999	51.5164	103.162		548.6	4.78953	45.4037	88.4169		548.6	9.96055	55.5242	185.148		548.6	6.07402	46.9027	150.658		548.6	4.85705	50.1865	150.563		548.6	6.23391	50.5395
		548.8	13.0429	57.4941	70.6533		548.8	5.18382	48.0829	60.8515		548.8	5.89508	47.831	62.172		548.8	10.161	53.2664	102.764		548.8	5.09913	51.5218	102.3		548.8	4.81019	45.5999	88.3446		548.8	10.0527	55.5008	184.747		548.8	6.04961	47.0091	150.231		548.8	4.91309	50.3284	150.704		548.8	6.12448	50.7407
		549	12.8542	57.2654	70.8094		549	5.2865	48.1594	60.3053		549	5.8599	47.9127	62.029		549	10.2002	53.3177	102.042		549	5.04081	51.4034	101.613		549	4.90884	45.869	88.2881		549	9.92251	55.2251	184.825		549	6.05065	47.3638	149.635		549	5.09371	50.2659	151.233		549	6.07608	51.0412
		549.2	12.8789	56.9621	70.8746		549.2	5.32448	48.5498	60.4694		549.2	5.87969	47.9516	61.7241		549.2	10.1014	52.8752	101.843		549.2	5.00255	51.5636	102.247		549.2	4.96651	45.9727	87.8507		549.2	9.74393	55.0693	184.401		549.2	6.11977	47.6808	149.096		549.2	5.09023	50.2833	150.989		549.2	6.11652	51.0423
		549.4	12.7114	56.9268	70.8847		549.4	5.26207	48.2645	61.1091		549.4	5.96031	48.0496	61.7878		549.4	9.96315	52.5862	101.741		549.4	4.95505	51.5618	102.218		549.4	4.86755	46.1667	87.4033		549.4	9.75159	55.4108	183.093		549.4	6.07901	47.5043	148.68		549.4	5.01871	50.5452	150.288		549.4	6.08797	50.8596
		549.6	12.6729	57.1498	71.1117		549.6	5.27769	48.2724	61.6358		549.6	5.92954	47.7527	61.8141		549.6	10.0444	53.2064	101.864		549.6	4.92525	51.1398	101.586		549.6	4.7842	45.7716	87.9696		549.6	9.71943	55.6931	182.781		549.6	5.90769	47.3439	147.847		549.6	5.10179	50.5115	149.955		549.6	6.07922	50.6263
		549.8	12.6948	57.2551	71.0233		549.8	5.23626	48.6148	61.3348		549.8	5.99779	47.61	61.487		549.8	10.2934	53.1947	102.496		549.8	4.79867	51.3019	101.172		549.8	4.78755	45.5256	87.6907		549.8	9.55243	55.4883	183.088		549.8	5.77792	47.3184	147.757		549.8	5.03499	50.5297	150.718		549.8	5.99124	50.6169
		550	12.654	57.3215	70.446		550	5.41162	48.1003	60.4873		550	5.99441	47.8338	61.4137		550	10.2375	52.7407	101.777		550	4.83876	51.2343	101.317		550	4.74556	46.1702	87.0499		550	9.57733	54.6559	183.602		550	5.84056	47.5596	147.582		550	4.93183	50.6218	150.886		550	5.90402	50.7571
		550.2	12.5806	57.2284	70.3813		550.2	5.42168	47.8551	60.2597		550.2	5.87212	48.1725	61.4939		550.2	10.0942	52.8894	100.925		550.2	5.04217	51.1233	101.944		550.2	4.90687	46.2288	87.2839		550.2	9.67603	54.6403	182.899		550.2	5.96271	47.5324	147.407		550.2	4.89894	50.694	149.199		550.2	5.89865	50.437
		550.4	12.4904	56.9344	70.216		550.4	5.31654	48.059	60.1455		550.4	5.86416	47.7773	61.8252		550.4	10.0228	53.1875	100.782		550.4	5.13382	51.2751	101.509		550.4	5.02064	46.0902	87.1074		550.4	9.46094	55.1477	181.126		550.4	5.97866	46.8376	146.57		550.4	4.89729	50.4444	148.334		550.4	5.91767	50.5362
		550.6	12.4145	56.4477	69.3453		550.6	5.27822	48.3162	60.1473		550.6	5.91368	47.5269	62.1033		550.6	9.81494	52.8374	100.671		550.6	5.04483	51.1427	101.063		550.6	4.87695	46.1708	86.9161		550.6	9.35368	55.0953	180.527		550.6	5.99092	46.908	145.727		550.6	4.93306	50.5217	148.351		550.6	5.92388	50.6413
		550.8	12.4006	56.1535	69.4178		550.8	5.18226	48.2248	60.3964		550.8	6.01528	47.8955	61.7838		550.8	9.98615	53.0703	100.662		550.8	4.8059	50.6725	101.052		550.8	4.73876	45.881	86.7733		550.8	9.4543	54.8804	180.452		550.8	5.99185	47.1893	145.571		550.8	4.87002	50.3808	148.396		550.8	5.90628	50.3486
		551	12.4565	56.2516	69.9567		551	5.20927	47.9112	60.262		551	6.0762	47.9972	61.4711		551	10.1883	53.2703	100.227		551	4.92894	50.6059	100.369		551	4.79883	45.7131	86.2905		551	9.40738	55.0903	180.027		551	6.10854	47.1478	145.5		551	4.85907	49.7566	148.646		551	5.90302	50.4932
		551.2	12.4639	56.326	70.0027		551.2	5.25909	48.4104	59.7864		551.2	6.01232	47.988	61.3612		551.2	9.83171	53.0688	99.566		551.2	5.09373	50.9513	100.137		551.2	4.83344	45.9845	85.565		551.2	9.25364	55.4823	179.327		551.2	6.19714	47.5935	145.43		551.2	4.82837	50.1476	148.043		551.2	6.00076	50.7039
		551.4	12.4154	56.2218	69.8233		551.4	5.31025	48.4077	59.5769		551.4	5.81822	47.7395	61.6685		551.4	9.6812	52.9177	99.1443		551.4	5.07305	51.298	100.162		551.4	4.78	45.8434	86.0416		551.4	9.19681	54.9058	179.137		551.4	6.07375	47.5995	145.123		551.4	4.72707	49.9311	147.304		551.4	5.94235	50.7404
		551.6	12.2398	56.0516	69.4611		551.6	5.26328	48.034	59.4971		551.6	5.78985	47.2601	61.4054		551.6	9.68757	52.6626	99.0257		551.6	5.02901	51.0964	100.016		551.6	4.76208	45.9357	86.5393		551.6	9.29441	54.5725	178.888		551.6	5.93523	47.2595	144.507		551.6	4.77457	49.735	146.543		551.6	5.88137	50.403
		551.8	12.1645	55.6866	68.9768		551.8	5.13724	48.3683	59.6535		551.8	5.89253	47.2448	60.9251		551.8	9.77946	52.5032	99.2668		551.8	4.95254	50.9632	100.279		551.8	4.84513	45.7076	86.2491		551.8	9.23838	54.4276	177.638		551.8	5.8596	47.0913	143.734		551.8	4.84778	50.0668	145.915		551.8	5.89697	50.1722
		552	12.309	55.3438	68.5924		552	5.12078	48.6093	59.651		552	5.85968	47.4936	60.8634		552	9.95965	52.5566	99.2165		552	4.85085	51.0089	100.391		552	4.87476	45.2582	86.1704		552	9.09194	53.9735	176.837		552	5.9538	47.0262	143.007		552	4.88516	50.4021	145.299		552	5.94332	50.2863
		552.2	12.4072	55.6035	69.1964		552.2	5.1825	48.3941	59.8284		552.2	5.96927	47.3981	60.9568		552.2	9.83434	52.6277	99.1442		552.2	4.78907	50.5784	99.4468		552.2	4.82045	45.3782	85.7397		552.2	8.93723	53.9904	176.438		552.2	5.98315	46.9669	143.213		552.2	4.93648	50.1563	145.673		552.2	5.93993	50.0698
		552.4	12.304	55.572	69.5401		552.4	5.37977	48.1697	59.632		552.4	6.22623	47.4419	61.0121		552.4	9.56631	52.5136	99.1063		552.4	4.82336	50.8033	98.783		552.4	4.79881	45.4465	85.2213		552.4	8.86198	54.2752	175.869		552.4	5.8378	47.143	143.532		552.4	4.9685	49.6081	145.309		552.4	5.83852	50.0021
		552.6	12.1713	55.8193	68.7518		552.6	5.25439	48.2063	58.8619		552.6	6.26853	47.5381	61.0354		552.6	9.59736	52.518	98.4322		552.6	5.03403	51.0401	98.7533		552.6	4.7558	45.2348	84.6973		552.6	9.00507	54.2003	174.836		552.6	5.92807	47.1572	142.634		552.6	5.05115	50.0182	144.65		552.6	5.87849	50.0223
		552.8	12.0976	56.3168	68.2308		552.8	5.12754	48.6669	59.3098		552.8	6.17386	47.4994	61.269		552.8	9.68389	52.5196	97.5828		552.8	5.0827	50.8156	98.809		552.8	4.79881	45.4296	84.5127		552.8	9.05459	54.5307	175.265		552.8	5.94024	46.5763	141.997		552.8	5.1118	49.8961	144.227		552.8	6.02342	49.8932
		553	12.1688	55.9446	68.0938		553	5.35135	48.5313	59.9355		553	6.19207	47.6403	60.7328		553	9.48211	52.0401	97.0644		553	5.17066	50.8385	98.86		553	4.87611	45.7317	84.2514		553	9.10438	54.5079	174.755		553	5.78776	46.5523	142.455		553	5.02295	49.6971	143.438		553	5.90812	49.8717
		553.2	12.1178	55.8979	68.3917		553.2	5.52034	48.1575	59.7276		553.2	6.09514	47.3936	60.3204		553.2	9.58412	51.7906	96.7061		553.2	5.22033	50.6988	98.2181		553.2	4.81392	45.5329	84.1188		553.2	9.16622	54.073	173.333		553.2	5.80307	46.9168	142.131		553.2	4.93681	49.8634	143.344		553.2	5.71656	50.2941
		553.4	12.0975	56.1215	68.1535		553.4	5.53853	47.998	59.5395		553.4	6.0518	47.2771	60.6488		553.4	9.70894	51.9618	96.7932		553.4	5.18544	50.6246	97.7496		553.4	4.81441	45.3024	84.287		553.4	8.95852	53.5327	173.256		553.4	6.04975	46.7641	140.565		553.4	4.95581	49.5866	143.217		553.4	5.88419	50.3583
		553.6	12.1239	56.0871	68.1315		553.6	5.42699	47.7984	59.4002		553.6	6.16308	47.3749	60.5109		553.6	9.53028	51.8218	97.0617		553.6	5.09328	50.511	98.4121		553.6	4.85213	45.0624	84.5642		553.6	8.95046	53.5143	172.698		553.6	6.09103	46.7382	139.623		553.6	4.93855	49.6548	142.804		553.6	5.89388	50.2431
		553.8	11.9939	55.7722	68.41		553.8	5.35011	47.3575	59.3884		553.8	6.25099	47.5991	60.1963		553.8	9.4653	51.5384	97.0553		553.8	4.97947	50.1314	98.5346		553.8	4.8522	44.772	85.0456		553.8	9.05782	53.5521	171.425		553.8	6.27142	46.6947	139.467		553.8	5.02144	49.7421	142.552		553.8	5.87275	49.9828
		554	12.016	54.9809	68.1245		554	5.46385	47.3314	59.0831		554	6.26244	47.6798	60.1911		554	9.50321	51.4173	96.4378		554	4.98629	49.9532	97.6244		554	4.84797	44.8563	84.3808		554	9.06884	53.5543	169.985		554	6.18254	46.7791	139.129		554	5.17462	49.5004	141.719		554	5.93008	49.6593
		554.2	12.072	54.6997	67.7399		554.2	5.53354	47.5071	58.3986		554.2	6.24542	47.4346	60.0785		554.2	9.54237	51.4828	96.1466		554.2	4.91489	50.5302	96.8443		554.2	4.93794	44.937	83.3098		554.2	9.11135	53.9291	169.355		554.2	5.98219	47.0784	138.671		554.2	5.13157	49.2327	140.692		554.2	5.9263	49.6196
		554.4	12.0297	54.9198	67.4988		554.4	5.61176	47.6078	58.1531		554.4	6.33951	47.1817	59.4112		554.4	9.54179	51.602	95.6026		554.4	4.96538	50.5855	97.0835		554.4	5.02708	44.6125	82.8332		554.4	8.96339	53.8239	169.52		554.4	6.02741	46.7675	138.384		554.4	5.06846	49.3469	140.219		554.4	5.99944	49.7146
		554.6	11.9374	54.8179	67.4961		554.6	5.53633	47.7272	57.8866		554.6	6.45417	46.8689	59.0856		554.6	9.66923	51.7523	95.223		554.6	5.10707	50.3152	97.2676		554.6	5.06941	44.8674	82.3101		554.6	8.72038	53.6128	168.789		554.6	6.1562	46.4645	138.47		554.6	5.15168	49.6472	139.508		554.6	6.12334	49.598
		554.8	11.678	55.3201	67.2551		554.8	5.513	47.4679	58.1034		554.8	6.50366	46.9255	59.5083		554.8	9.70592	51.6176	95.153		554.8	5.18393	50.2418	96.4546		554.8	5.18194	45.3044	81.8563		554.8	8.8308	53.5308	167.705		554.8	6.34206	46.3938	138.126		554.8	5.2705	49.6309	139.101		554.8	6.12443	49.3148
		555	11.6034	55.6522	66.8514		555	5.62228	47.5015	58.4352		555	6.55391	46.9166	59.6151		555	9.6222	51.5057	95.0146		555	5.22594	49.9402	95.9684		555	5.35316	45.1713	81.7059		555	9.04548	53.1887	167.751		555	6.4682	46.3462	136.986		555	5.27037	49.7382	138.702		555	6.08944	49.1418
		555.2	11.7434	55.3287	67.0922		555.2	5.5066	47.5974	58.0272		555.2	6.58519	46.6256	59.2435		555.2	9.63994	51.1524	94.8925		555.2	5.25987	49.5287	95.2934		555.2	5.28316	44.8033	81.3968		555.2	9.2305	52.8931	166.881		555.2	6.47928	46.3489	135.977		555.2	5.42145	49.3452	138.282		555.2	6.08147	48.9159
		555.4	11.8534	55.2264	66.9639		555.4	5.57371	47.2252	57.5438		555.4	6.64966	46.7923	59.5265		555.4	9.61954	50.8891	94.4794		555.4	5.4257	49.5675	94.7832		555.4	5.38683	44.8149	81.3241		555.4	9.25555	53.0186	165.762		555.4	6.47741	46.028	135.654		555.4	5.62318	48.738	137.93		555.4	6.17636	49.1074
		555.6	12.1213	55.2219	66.5335		555.6	5.62738	47.0494	57.823		555.6	6.81083	46.9329	59.3854		555.6	9.61115	50.8177	94.1454		555.6	5.58865	49.7071	95.0458		555.6	5.44471	45.0653	81.6772		555.6	9.16331	52.8858	165.938		555.6	6.54657	46.1266	135.361		555.6	5.54774	49.1194	137.399		555.6	6.2585	49.7699
		555.8	12.1584	55.027	66.4568		555.8	5.71933	46.8536	58.076		555.8	6.95238	47.0737	59.3071		555.8	9.64848	50.7371	92.9339		555.8	5.58858	49.5883	95.1268		555.8	5.35211	44.9083	81.4451		555.8	9.25008	52.7985	165.98		555.8	6.6645	46.3625	134.671		555.8	5.53891	49.4646	137.402		555.8	6.22968	49.6815
		556	12.0245	54.6081	66.1342		556	5.97534	46.512	57.9616		556	7.00077	47.2351	59.7003		556	9.67713	51.0376	92.4601		556	5.59015	50.048	94.6222		556	5.52852	44.7708	80.7172		556	9.36652	53.5544	165.243		556	6.90785	46.4092	133.958		556	5.65784	49.124	137.201		556	6.25357	49.0994
		556.2	11.9957	54.381	66.1301		556.2	5.96139	46.8069	58.075		556.2	6.97296	47.3269	59.5291		556.2	9.67218	50.6852	92.7084		556.2	5.66907	50.2269	93.7027		556.2	5.57984	44.5712	80.3626		556.2	9.26786	53.7153	164.066		556.2	6.8617	46.1836	133.615		556.2	5.77351	48.7855	136.498		556.2	6.38967	49.0834
		556.4	12.1142	54.3756	65.8379		556.4	5.89054	47.181	57.9871		556.4	6.94992	46.9617	59.0128		556.4	9.74523	50.1366	92.9765		556.4	5.74199	50.4313	93.0367		556.4	5.49317	44.3095	80.3049		556.4	9.22177	53.4504	163.219		556.4	6.79787	45.9697	133.402		556.4	5.91514	48.9321	135.474		556.4	6.52542	49.2854
		556.6	12.1567	54.1653	65.97		556.6	6.0568	46.8318	57.0436		556.6	7.10238	46.9205	58.6814		556.6	9.93776	50.5881	92.3516		556.6	5.86678	50.354	92.7758		556.6	5.5782	44.6224	80.3551		556.6	9.40792	52.8506	162.381		556.6	6.95637	46.0086	133.153		556.6	5.93229	48.9659	134.813		556.6	6.64745	49.1545
		556.8	12.2088	53.9723	66.2607		556.8	6.27913	46.9416	56.4003		556.8	7.26172	46.9647	58.7943		556.8	10.08	50.6974	91.7819		556.8	6.01132	50.0444	93.0613		556.8	5.84346	45.0933	80.2154		556.8	9.45807	52.5108	161.499		556.8	7.07483	46.025	132.931		556.8	5.9461	48.7847	134.257		556.8	6.653	48.9168
		557	12.374	53.9856	65.9002		557	6.40171	47.1565	57.2026		557	7.29395	47.3333	58.4973		557	10.2061	50.3558	91.72		557	5.99706	50.5454	92.8077		557	6.08618	45.0717	80.1493		557	9.338	52.934	161.344		557	7.13639	45.8624	132.786		557	6.02527	48.5941	133.538		557	6.71279	48.853
		557.2	12.4625	54.1628	65.4731		557.2	6.54855	46.5814	57.4674		557.2	7.34318	47.7957	58.5019		557.2	10.3083	50.2734	91.5307		557.2	6.13262	50.4923	92.3145		557.2	6.14158	44.9008	80.3398		557.2	9.45	52.8773	161.24		557.2	7.26392	46.0431	132.316		557.2	5.96472	48.469	133.15		557.2	6.92746	49.0262
		557.4	12.5251	53.942	64.7028		557.4	6.73662	46.7196	57.0422		557.4	7.5741	47.3637	58.8911		557.4	10.1461	50.2485	91.0509		557.4	6.3231	49.9522	92.7611		557.4	6.11623	44.5148	80.0579		557.4	9.64832	52.5983	160.717		557.4	7.48063	45.9779	130.919		557.4	6.16442	48.6925	133.255		557.4	7.08845	49.6693
		557.6	12.65	53.8494	64.4514		557.6	6.78322	46.9271	56.7502		557.6	7.78557	46.6014	58.5023		557.6	9.97341	50.1891	90.4168		557.6	6.30647	49.6832	92.569		557.6	6.19835	44.4119	79.1678		557.6	10.0405	52.4325	160.075		557.6	7.61995	45.8038	130.162		557.6	6.36197	48.4659	132.904		557.6	7.14683	49.5353
		557.8	12.58	53.9982	65.1606		557.8	6.79598	46.7798	57.0692		557.8	7.86513	46.4856	58.668		557.8	10.2111	50.1584	90.0871		557.8	6.53812	49.6945	92.1516		557.8	6.32174	44.7476	78.6735		557.8	10.1862	52.7072	159.685		557.8	7.70709	45.7694	130.21		557.8	6.42317	48.7309	132.387		557.8	7.25221	48.8135
		558	12.561	54.2859	65.4429		558	6.87798	46.7015	57.0443		558	7.99167	46.9157	58.2798		558	10.4585	50.4986	90.2235		558	6.76731	49.7515	92.0439		558	6.51366	44.3314	78.7226		558	9.97002	52.9963	159.106		558	7.84411	45.8911	129.518		558	6.48344	48.8642	131.865		558	7.51754	48.8359
		558.2	12.7505	54.3996	65.4887		558.2	7.0458	46.7481	56.3996		558.2	8.0463	46.8712	58.0882		558.2	10.7072	50.551	89.9168		558.2	7.01155	49.6823	91.6823		558.2	6.65379	44.2867	79.1604		558.2	10.0313	52.3318	158.608		558.2	7.97624	45.8922	128.67		558.2	6.47062	48.5761	130.646		558.2	7.70367	48.9312
		558.4	12.9864	53.9087	65.0863		558.4	7.16508	47.2336	56.846		558.4	8.26263	46.8231	58.1355		558.4	10.7469	50.4976	89.979		558.4	7.07638	49.6018	91.2612		558.4	6.72908	44.3024	79.3659		558.4	10.1528	52.0786	157.811		558.4	8.18262	45.7313	128.409		558.4	6.73127	48.8224	130.297		558.4	7.6635	48.8399
		558.6	13.1382	53.7749	64.471		558.6	7.20837	47.2367	56.9951		558.6	8.55901	46.9506	58.0858		558.6	10.7073	50.6481	89.8335		558.6	7.15597	49.2406	90.5617		558.6	6.66959	44.4812	79.1238		558.6	10.376	51.9943	156.736		558.6	8.38694	45.9099	128.175		558.6	7.09325	48.6017	129.689		558.6	7.56285	48.5663
		558.8	13.2766	53.7886	64.2655		558.8	7.32846	46.9822	56.5385		558.8	8.67665	47.049	58.2763		558.8	10.8263	50.6821	89.2028		558.8	7.39636	49.3257	90.382		558.8	6.80434	44.6638	78.0997		558.8	10.681	51.974	155.721		558.8	8.63295	46.2444	127.182		558.8	7.25697	48.5647	129.13		558.8	7.85479	48.513
		559	13.5876	53.5553	64.1525		559	7.59938	47.2165	56.282		559	8.72318	47.1514	58.7113		559	10.9809	50.0966	89.1696		559	7.4803	49.3854	90.1453		559	7.16307	44.7619	77.49		559	10.7309	52.0504	154.328		559	8.71629	46.105	126.886		559	7.34994	48.7972	128.426		559	8.24663	48.5286
		559.2	13.6456	53.4047	64.2641		559.2	7.72935	46.9573	56.4096		559.2	8.92741	47.4843	58.3289		559.2	11.1351	50.0574	88.862		559.2	7.40992	49.3157	89.8021		559.2	7.32493	44.9794	77.7348		559.2	10.7183	51.9763	153.486		559.2	8.76349	46.2876	127.2		559.2	7.46534	48.4357	127.969		559.2	8.36671	48.7986
		559.4	13.7285	53.5939	64.3258		559.4	7.8143	46.836	56.7348		559.4	9.17264	47.5928	57.7978		559.4	11.3958	50.2567	88.6088		559.4	7.64955	49.8417	89.7426		559.4	7.52458	45.0645	77.7255		559.4	10.8944	51.7533	152.931		559.4	8.96133	46.3122	126.172		559.4	7.62721	48.0173	127.891		559.4	8.43276	48.6223
		559.6	13.9228	53.7795	63.9952		559.6	8.04745	46.6067	56.5422		559.6	9.27187	47.1192	58.0672		559.6	11.5734	50.1546	88.529		559.6	7.88415	49.5616	89.7008		559.6	7.683	45.1868	77.162		559.6	11.0186	52.0193	152.631		559.6	9.14074	46.3172	124.977		559.6	7.94096	48.0835	127.36		559.6	8.62067	48.7265
		559.8	13.9072	53.6161	63.9597		559.8	8.22418	46.5444	56.279		559.8	9.47343	46.6566	58.568		559.8	11.646	50.2326	88.3646		559.8	7.93301	49.354	89.8798		559.8	7.72477	44.8706	77.0441		559.8	11.1143	52.2676	152.164		559.8	9.35365	46.5274	124.478		559.8	8.11519	48.121	126.557		559.8	8.78121	49.0662
		560	14.1366	53.9512	64.0368		560	8.41441	47.1167	56.1685		560	9.51748	47.1712	58.0911		560	11.9613	49.9727	87.7357		560	8.19634	49.3603	89.5434		560	7.95435	44.6786	76.735		560	11.261	51.9868	151.716		560	9.58612	46.6969	123.944		560	8.13281	48.6344	125.422		560	8.87561	48.7626
		560.2	14.5185	53.9237	64.0257		560.2	8.63262	46.8679	56.0719		560.2	9.75455	47.249	58.0311		560.2	12.1609	49.5529	87.5451		560.2	8.40907	49.5718	88.7163		560.2	8.18911	44.4379	77.0987		560.2	11.5895	51.8792	150.363		560.2	9.55505	46.8413	123.858		560.2	8.32665	48.8675	125.31		560.2	9.26651	48.5791
		560.4	14.7696	53.6969	63.8109		560.4	8.82487	46.4794	56.3407		560.4	10.1276	46.9918	58.0661		560.4	12.2575	49.9333	87.8905		560.4	8.62358	49.8856	88.249		560.4	8.4065	44.8181	76.7831		560.4	11.9009	51.9264	149.845		560.4	9.62375	46.6447	123.441		560.4	8.53281	48.6078	125.599		560.4	9.49843	48.6989
		560.6	15.0103	53.8673	63.9791		560.6	8.98846	46.5896	56.2286		560.6	10.1406	47.2058	58.0975		560.6	12.451	50.5401	88.0627		560.6	8.91969	49.6119	88.3654		560.6	8.51395	45.2933	76.4288		560.6	12.0917	51.9857	150.022		560.6	9.98478	46.6097	122.769		560.6	8.6696	48.3752	124.615		560.6	9.65084	48.4583
		560.8	15.1806	53.8586	63.7851		560.8	9.25723	46.7889	56.3771		560.8	10.4683	47.0884	57.9428		560.8	12.6955	50.2834	87.4854		560.8	9.20381	49.2727	88.076		560.8	8.71284	44.952	76.2569		560.8	12.2147	51.532	149.974		560.8	10.122	46.6279	122.783		560.8	8.89787	48.392	123.437		560.8	9.88267	48.204
		561	15.0541	53.8109	63.2787		561	9.66004	46.952	56.6522		561	10.9038	46.9194	57.7215		561	13.0285	50.3543	86.4177		561	9.50517	49.5106	87.7671		561	8.94268	44.4499	76.0582		561	12.2357	51.3921	149.38		561	10.3209	46.7017	122.873		561	9.13323	48.4816	122.701		561	9.88012	48.4872
		561.2	15.2205	53.5283	63.5136		561.2	9.82248	46.9986	56.5551		561.2	11.1005	47.285	57.9352		561.2	13.2283	50.5451	86.3685		561.2	9.60885	49.9203	87.5279		561.2	9.16821	44.5321	76.4466		561.2	12.2874	51.9762	148.147		561.2	10.709	47.0909	122.281		561.2	9.2613	48.4368	122.962		561.2	9.84322	49.1414
		561.4	15.5178	53.4816	63.7364		561.4	9.93923	46.9089	56.3521		561.4	11.3187	47.3915	58.0101		561.4	13.28	50.5206	86.6462		561.4	9.7229	50.0392	87.4458		561.4	9.40722	44.8041	76.4007		561.4	12.5096	52.2249	147.042		561.4	11.0004	47.1529	121.547		561.4	9.37402	48.5103	123.082		561.4	10.109	49.5084
		561.6	15.464	53.703	63.5319		561.6	10.3062	46.7937	56.152		561.6	11.4104	47.0983	57.6981		561.6	13.3648	50.5217	86.5106		561.6	9.99736	49.867	87.6106		561.6	9.58917	45.1437	75.809		561.6	12.8983	52.3727	146.362		561.6	10.9912	46.863	120.406		561.6	9.64239	48.4973	122.485		561.6	10.5006	49.456
		561.8	15.641	53.7858	63.2649		561.8	10.3631	47.0248	56.4705		561.8	11.747	47.5665	57.1433		561.8	13.6215	50.3328	85.9559		561.8	10.0024	49.6918	87.1483		561.8	9.88245	44.864	76.0079		561.8	13.1416	52.202	145.986		561.8	11.1186	46.6584	119.528		561.8	10.0985	48.8645	121.923		561.8	10.6689	49.411
		562	15.9028	53.422	62.9534		562	10.5878	47.4797	55.9754		562	12.0988	47.7839	56.9715		562	13.9562	50.2861	85.3511		562	10.3012	49.9394	86.8		562	10.2518	44.7278	75.8045		562	13.1303	52.1711	145.553		562	11.4545	46.5211	119.587		562	10.5704	48.9634	121.51		562	10.9867	49.3181
		562.2	16.164	53.2876	63.4021		562.2	10.8908	47.5713	55.8467		562.2	12.2653	48.1892	57.558		562.2	14.1575	50.0892	85.4439		562.2	10.7186	50.2522	86.6877		562.2	10.2285	44.4536	75.1821		562.2	13.5224	52.4253	144.756		562.2	11.8505	46.6444	119.609		562.2	10.8981	49.0587	121.068		562.2	11.3943	49.153
		562.4	16.2108	53.6831	63.4104		562.4	11.0513	47.542	55.9532		562.4	12.2846	48.4455	57.7772		562.4	14.3306	50.19	85.0584		562.4	10.8915	50.2555	86.5474		562.4	10.2014	44.4747	75.3713		562.4	14.0887	52.5476	143.884		562.4	12.2063	46.9475	118.811		562.4	11.048	48.9427	120.38		562.4	11.6251	49.0622
		562.6	16.5176	54.2295	62.7899		562.6	11.4148	47.4454	56.0526		562.6	12.5492	48.154	57.7704		562.6	14.6778	50.7629	84.9691		562.6	11.2977	50.0299	86.2257		562.6	10.7681	45.1935	75.2034		562.6	14.2548	52.523	143.239		562.6	12.3824	46.775	117.965		562.6	11.1446	49.1297	119.869		562.6	11.8091	49.0125
		562.8	17.001	54.0247	62.6534		562.8	11.77	47.6593	56.3768		562.8	12.9454	48.0682	57.2728		562.8	14.9241	51.0141	84.7585		562.8	11.6064	50.1505	85.7399		562.8	11.2714	45.392	74.7213		562.8	14.3806	52.5328	142.685		562.8	12.4692	46.3325	117.702		562.8	11.2697	49.2441	119.157		562.8	12.0919	49.3782
		563	17.1501	53.8611	63.0148		563	12.0914	47.7831	56.1005		563	13.2669	48.3271	56.9734		563	15.033	51.0422	85.0549		563	11.6454	50.1077	85.7743		563	11.3505	45.4274	74.5547		563	14.8313	52.6661	142.106		563	12.6808	46.4313	117.792		563	11.4782	49.2834	119.18		563	12.2782	49.8826
		563.2	17.3186	54.1566	63.147		563.2	12.4494	47.687	55.8431		563.2	13.6605	48.4955	57.229		563.2	15.1434	51.0728	85.3487		563.2	11.8391	49.9588	86.0359		563.2	11.4274	45.5924	74.8462		563.2	15.1034	52.7804	141.451		563.2	13.0218	46.9902	117.27		563.2	11.6699	49.2634	118.986		563.2	12.5667	49.9033
		563.4	17.6728	54.5083	63.1984		563.4	12.5383	48.138	56.2506		563.4	13.9868	48.2727	57.4031		563.4	15.4335	51.375	85.0853		563.4	12.1412	50.0696	85.8818		563.4	11.6831	45.605	74.85		563.4	15.2476	52.5921	141.037		563.4	13.2633	47.1958	116.103		563.4	11.9607	49.2178	117.625		563.4	13.0132	49.9935
		563.6	18.3512	54.6515	63.1444		563.6	12.7477	47.6366	56.176		563.6	14.3214	48.3859	58.1745		563.6	15.6149	51.0374	84.527		563.6	12.5007	50.4838	85.6731		563.6	11.9513	45.3811	74.4379		563.6	15.3496	52.3632	140.559		563.6	13.5439	47.6106	115.556		563.6	12.4186	49.0779	118.034		563.6	13.4355	50.1187
		563.8	18.5578	54.5809	63.3033		563.8	13.1639	47.525	56.0078		563.8	14.6515	48.6991	58.4651		563.8	15.9811	50.8657	84.1559		563.8	12.9461	50.8768	85.017		563.8	12.1352	45.1383	74.4057		563.8	15.8277	52.8964	139.677		563.8	13.5291	47.8199	115.151		563.8	12.8454	49.3157	118.119		563.8	13.7677	50.1967
		564	18.52	54.3433	63.307		564	13.5808	48.1201	56.7042		564	14.8684	49.0466	58.2522		564	16.5208	51.5539	84.1312		564	13.3492	50.8305	84.2609		564	12.4672	45.6943	73.9896		564	16.403	52.6715	139.064		564	13.8082	47.5645	114.606		564	13.0283	49.6573	117.407		564	13.9171	49.729
		564.2	18.9313	54.1235	62.9189		564.2	14.0768	48.4959	57.3138		564.2	15.0649	49.6035	58.597		564.2	16.7999	51.6783	84.2819		564.2	13.6012	51.0104	83.9615		564.2	13.071	45.7948	73.8039		564.2	16.5681	51.8571	138.471		564.2	14.5642	47.8064	114.924		564.2	13.2235	49.9557	117.041		564.2	14.1488	49.4797
		564.4	19.3736	54.3772	63.0473		564.4	14.3537	48.8469	56.8323		564.4	15.4069	49.0263	58.5465		564.4	17.1226	51.1695	84.1456		564.4	14.1035	51.2583	84.7192		564.4	13.4129	45.5916	74.2994		564.4	16.8966	52.1374	138.097		564.4	14.9819	48.3287	115.033		564.4	13.6418	50.467	116.156		564.4	14.5526	49.8935
		564.6	19.7667	54.6171	63.0491		564.6	14.3941	49.094	56.5811		564.6	15.8201	48.5559	58.4578		564.6	17.4228	51.2614	83.43		564.6	14.5828	51.4783	85.0545		564.6	13.6545	45.9478	74.0804		564.6	17.2367	52.7829	137.638		564.6	15.2418	48.4764	114.541		564.6	14.0075	50.7798	115.1		564.6	14.8513	50.3537
		564.8	20.0076	54.5065	63.2066		564.8	14.6767	48.9606	56.7945		564.8	16.2041	49.1724	58.5862		564.8	17.7955	51.9414	83		564.8	14.8497	51.5619	84.91		564.8	13.9673	46.4513	74.4052		564.8	17.498	52.6778	136.966		564.8	15.6041	48.4059	114.453		564.8	14.4056	50.4312	115.338		564.8	15.1216	50.6302
		565	20.3516	54.4564	63.3261		565	15.0408	49.0039	57.062		565	16.7279	49.3894	58.4634		565	18.2069	52.2515	83.0496		565	15.2763	51.4167	84.8416		565	14.3567	46.7118	74.8098		565	17.8154	52.6736	136.665		565	15.8817	48.2918	114.315		565	14.7794	50.2527	115.204		565	15.5164	50.7469
		565.2	20.6892	55.0704	63.2132		565.2	15.2895	49.4791	56.9964		565.2	17.1191	49.5373	58.8049		565.2	18.6254	52.2022	83.0142		565.2	15.7093	51.3041	85.2211		565.2	14.769	46.7864	74.5381		565.2	18.2131	53.3663	136.013		565.2	16.3274	48.4017	113.635		565.2	15.2078	50.3368	114.848		565.2	16.0723	50.9803
		565.4	21.0141	55.7119	63.427		565.4	15.7772	50.0838	56.6358		565.4	17.4398	50.1692	59.0297		565.4	18.9535	52.0572	83.1919		565.4	15.7784	51.5798	84.7779		565.4	14.9759	46.8577	74.3136		565.4	18.5411	53.4948	135.334		565.4	16.9192	48.656	113.423		565.4	15.7734	50.6943	114.362		565.4	16.3735	51.11
		565.6	21.0219	55.8812	63.712		565.6	16.2904	50.1661	56.8821		565.6	17.7178	50.1698	59.1983		565.6	19.4656	52.3283	83.2978		565.6	16.1409	52.2606	84.1108		565.6	15.4029	46.9823	73.8786		565.6	18.9863	53.5172	134.902		565.6	17.5329	48.9752	113.356		565.6	15.9664	51.3537	113.917		565.6	16.9428	51.1671
		565.8	21.5469	55.7363	64.3274		565.8	16.6257	49.9634	57.6568		565.8	17.9894	50.4126	59.2881		565.8	19.7265	52.5999	83.1249		565.8	16.7654	52.1827	84.7139		565.8	16.2013	47.4868	73.9544		565.8	19.2619	54.0497	134.894		565.8	17.8484	49.045	112.95		565.8	16.3016	51.7155	113.517		565.8	17.2956	51.5821
		566	22.3366	55.4669	64.6468		566	17.14	50.0402	57.7686		566	18.4659	50.5662	59.4138		566	20.1097	52.5637	82.6816		566	17.0312	52.0324	84.7513		566	16.5191	48.122	74.7311		566	19.7096	54.7412	135.072		566	18.0007	49.4108	112.7		566	16.902	51.8665	112.992		566	17.5092	51.9533
		566.2	22.796	56.2115	64.7323		566.2	17.8336	50.255	57.362		566.2	18.7957	50.4967	59.7368		566.2	20.656	52.9425	82.8185		566.2	17.5999	52.4633	84.4745		566.2	16.8352	48.2948	74.5125		566.2	20.3271	54.9066	134		566.2	18.455	49.8905	112.361		566.2	17.3615	52.1166	113.229		566.2	18.0381	52.1929
		566.4	23.5098	56.8461	64.7082		566.4	18.347	50.4599	57.6857		566.4	19.1951	51.1764	59.687		566.4	21.1337	52.9882	83.2593		566.4	18.1978	53.1815	84.6119		566.4	17.4171	48.2318	74.3116		566.4	20.7556	54.986	133.147		566.4	19.0552	49.9863	112.486		566.4	17.8281	52.2773	112.922		566.4	18.5051	52.4809
		566.6	24.0906	56.628	64.4613		566.6	18.7176	50.6752	58.2817		566.6	19.9178	51.606	59.6906		566.6	21.578	53.3519	83.0556		566.6	18.5152	53.5035	84.1159		566.6	17.6395	48.1427	74.3037		566.6	21.1634	55.1494	132.817		566.6	19.6904	50.2147	112.625		566.6	18.464	52.2416	112.63		566.6	18.8898	52.3308
		566.8	24.5486	56.671	64.8001		566.8	18.957	51.3953	58.2217		566.8	20.527	51.6988	60.1872		566.8	21.9278	54.119	82.5335		566.8	18.8102	53.8884	83.8491		566.8	18.0091	48.6336	74.1559		566.8	21.7342	55.1077	132.245		566.8	19.9683	50.8985	111.867		566.8	18.9677	52.3795	112.841		566.8	19.4431	52.4815
		567	24.8561	56.9892	64.9487		567	19.2332	51.8039	58.5667		567	21.0007	52.2175	60.7277		567	22.5607	54.2971	82.4987		567	19.3865	54.061	84.2151		567	18.7847	49.4483	74.155		567	22.157	55.4482	132.057		567	20.2163	51.0871	111.109		567	19.1354	52.8668	112.621		567	20.0244	52.7383
		567.2	25.1723	57.425	65.2563		567.2	19.7259	51.6307	59.2155		567.2	21.6762	52.8301	61.0671		567.2	23.0955	54.5677	82.5578		567.2	20.1804	54.0269	84.248		567.2	19.4016	49.6172	74.2366		567.2	22.4489	55.8991	132.124		567.2	20.8646	51.1113	110.791		567.2	19.5087	53.448	112.277		567.2	20.6637	52.9051
		567.4	25.8146	57.9968	65.7736		567.4	20.3861	51.1363	59.4414		567.4	22.3986	53.1019	61.2849		567.4	23.6917	55.228	82.4629		567.4	20.7665	53.9568	84.1685		567.4	19.8557	49.2562	74.2906		567.4	22.8941	56.0034	132.491		567.4	21.3134	51.3755	110.531		567.4	20.1818	53.9796	111.858		567.4	21.6346	53.5935
		567.6	26.3033	57.906	65.9529		567.6	20.9369	51.576	59.0861		567.6	22.6444	53.375	61.2512		567.6	24.2026	55.4594	82.8017		567.6	21.0166	54.5717	84.1065		567.6	20.3895	49.6644	74.6759		567.6	23.6712	56.043	132.064		567.6	21.6777	51.7347	109.874		567.6	20.8035	54.0431	111.803		567.6	21.9587	53.8549
		567.8	26.7741	58.2419	65.6973		567.8	21.6653	52.5097	59.3602		567.8	23.0619	53.8527	61.2422		567.8	24.8914	55.3928	83.4714		567.8	21.5599	55.3104	84.2281		567.8	21.1591	50.1556	75.6456		567.8	24.2251	56.9115	131.342		567.8	21.9679	52.3916	110.185		567.8	21.414	53.9285	112.259		567.8	22.2444	54.4105
		568	27.4344	59.2229	65.9018		568	22.1929	52.8125	59.8854		568	23.6203	54.1652	61.8865		568	25.4168	55.3226	83.9379		568	22.2513	55.3047	85.0382		568	21.5429	50.6504	75.7184		568	24.7499	57.6238	130.688		568	22.6303	53.3524	111.074		568	21.9447	54.5389	111.748		568	22.9889	54.7156
		568.2	27.8925	59.5805	66.6499		568.2	22.5778	53.0256	59.8408		568.2	24.0622	54.7203	62.0831		568.2	25.9396	55.6498	83.4993		568.2	23.0426	55.5338	85.39		568.2	21.7996	51.2978	75.335		568.2	25.4108	57.3912	130.464		568.2	23.6886	53.888	111.054		568.2	22.7356	55.2888	111.059		568.2	23.5304	55.0284
		568.4	28.3043	59.4982	67.2686		568.4	23.3023	53.6074	60.2809		568.4	24.7553	55.1051	62.2741		568.4	26.4319	56.3455	83.3529		568.4	23.5154	56.0826	84.9157		568.4	22.1599	51.8311	75.5103		568.4	25.7183	57.7023	129.869		568.4	24.3491	53.8088	110.751		568.4	23.3615	55.2994	111.515		568.4	23.9902	55.6454
		568.6	28.7667	59.7996	67.3966		568.6	23.8738	54.1766	60.9501		568.6	25.5565	55.3299	63.2319		568.6	26.8606	56.8948	84.0838		568.6	23.9173	56.6522	85.2007		568.6	22.6597	52.0314	75.3851		568.6	26.0469	58.488	129.733		568.6	24.9276	53.7123	110.724		568.6	23.6985	55.4301	111.096		568.6	24.7465	55.9378
		568.8	29.1689	60.1706	67.4628		568.8	24.3002	54.4816	61.0737		568.8	26.1017	55.7167	63.2632		568.8	27.4979	57.1291	84.5567		568.8	24.2815	57.0376	85.3599		568.8	23.397	52.3257	75.7336		568.8	27.0491	58.8936	129.889		568.8	25.4099	54.009	110.038		568.8	24.0661	56.2105	110.793		568.8	25.2708	56.4301
		569	29.8219	60.613	67.846		569	24.817	54.9048	61.5371		569	26.5942	56.1501	63.1437		569	27.9466	57.2595	84.1614		569	24.8336	57.1144	85.2154		569	24.0309	52.7746	76.335		569	28.06	59.1335	129.54		569	25.8562	54.7045	109.516		569	24.4947	56.8214	110.476		569	25.5822	56.8521
		569.2	30.7404	60.7617	68.2717		569.2	25.5779	55.6838	62.2292		569.2	27.4475	56.849	63.6816		569.2	28.2229	57.591	84.393		569.2	25.6459	57.2252	85.8264		569.2	24.5945	52.8	76.3443		569.2	28.2202	59.835	129.779		569.2	26.3215	55.1519	109.759		569.2	25.161	57.5056	110.103		569.2	26.3269	57.3527
		569.4	31.102	61.0686	68.5162		569.4	26.4185	55.6471	62.3514		569.4	28.0154	57.3943	64.5348		569.4	29.1573	58.4135	84.8622		569.4	26.2025	58.1085	86.0539		569.4	25.4292	53.065	76.6156		569.4	28.5826	60.4636	129.895		569.4	27.0821	55.3785	109.627		569.4	25.9665	57.3806	109.499		569.4	26.9642	57.588
		569.6	31.5182	61.8622	68.8115		569.6	27.3103	55.5444	62.5625		569.6	28.4791	57.8808	65.4079		569.6	30.1892	58.8509	84.8091		569.6	26.9832	58.9946	86.3642		569.6	26.2119	53.7245	76.6814		569.6	29.4162	60.3048	129.046		569.6	27.7151	55.4745	109.633		569.6	26.6656	57.584	109.054		569.6	27.4458	57.7768
		569.8	32.4559	62.3609	68.8987		569.8	27.9836	56.5434	63.1636		569.8	29.2204	57.7598	65.2268		569.8	30.9524	58.9306	85.2034		569.8	27.6832	59.5995	86.1058		569.8	26.3949	53.7583	76.7298		569.8	30.0859	60.3856	129.403		569.8	28.1079	55.9085	109.932		569.8	27.1109	58.2068	109.546		569.8	27.8482	58.102
		570	33.2128	62.5042	69.3908		570	28.1953	57.4781	63.4307		570	30.0593	57.9277	65.0578		570	31.4933	59.3763	85.599		570	28.2271	60.0361	85.8719		570	26.4657	53.7753	77.3851		570	30.6442	60.6889	130.006		570	28.7188	56.4394	109.983		570	27.5249	58.7648	109.929		570	28.2586	58.1947
		570.2	33.5637	63.0205	70.2436		570.2	28.8472	57.6922	63.5599		570.2	30.811	58.7701	65.5002		570.2	31.691	60.3682	85.3358		570.2	28.8417	59.6298	86.1968		570.2	27.2739	54.5966	77.6815		570.2	31.3698	61.0905	129.109		570.2	29.3623	56.7757	109.901		570.2	28.3124	58.9275	110.122		570.2	28.9125	59.0449
		570.4	34.0855	63.3452	70.3755		570.4	29.5005	57.6008	63.8176		570.4	31.0449	59.5274	66.108		570.4	31.9339	61.0682	85.6572		570.4	29.3057	60.006	86.5846		570.4	28.3632	55.3385	77.9707		570.4	31.9001	61.6672	128.573		570.4	29.97	57.012	109.735		570.4	29.4177	59.0044	110.345		570.4	29.7073	59.5481
		570.6	34.7745	63.6694	70.5256		570.6	30.1309	57.8679	64.5211		570.6	31.4738	59.9922	66.3384		570.6	32.8116	61.4364	86.2385		570.6	30.0293	60.5756	87.0798		570.6	28.7736	55.9087	78.1188		570.6	32.6111	62.2198	128.727		570.6	30.6676	57.1583	109.165		570.6	29.8239	59.3463	110.192		570.6	30.4342	59.3415
		570.8	35.3026	64.3409	71.0916		570.8	30.6919	58.4725	65.0434		570.8	32.5011	60.2277	66.3141		570.8	33.5564	61.7021	86.6872		570.8	30.9361	60.8963	87.558		570.8	28.9157	56.5566	77.8956		570.8	33.1808	62.6223	128.628		570.8	30.9965	57.5398	109.134		570.8	30.0798	59.9257	110.461		570.8	30.9004	59.8168
		571	35.7197	65.0078	71.3664		571	30.8773	58.8036	64.913		571	33.0889	60.365	67.3612		571	34.1331	61.4503	86.4238		571	31.4451	61.09	87.543		571	29.5061	57.1287	78.2422		571	33.4504	62.8266	128.149		571	31.3447	57.9793	109.395		571	31.0362	60.655	111.264		571	31.4746	60.8111
		571.2	36.4755	65.1295	71.441		571.2	31.228	59.354	65.1202		571.2	33.574	60.6922	68.4069		571.2	34.9275	61.4896	86.0549		571.2	31.8451	61.2266	87.987		571.2	30.2159	57.4522	78.1224		571.2	33.9053	63.1718	127.498		571.2	32.2701	59.1084	109.489		571.2	31.3603	60.6303	110.534		571.2	32.2141	61.2739
		571.4	37.2997	65.1731	71.7335		571.4	31.9757	60.0748	65.6684		571.4	34.2971	60.9281	68.92		571.4	35.5007	62.0907	85.86		571.4	32.6844	61.7236	88.1231		571.4	30.7487	57.9058	78.7286		571.4	34.5463	63.4349	127.779		571.4	32.6809	59.8194	109.793		571.4	31.739	61.0552	109.06		571.4	32.8607	60.9832
		571.6	37.6811	65.5354	71.1941		571.6	33.1533	60.3547	66.4855		571.6	34.677	61.6979	68.4305		571.6	35.5496	63.0282	86.0906		571.6	33.2697	61.9796	87.9723		571.6	31.1615	57.9327	79.372		571.6	35.7734	63.6436	127.448		571.6	33.0767	59.6451	109.391		571.6	32.1495	61.5586	108.82		571.6	33.2401	61.3378
		571.8	38.1599	66.0116	71.2006		571.8	33.6976	60.4479	66.7404		571.8	34.8517	62.2781	68.1456		571.8	35.9489	63.651	86.5251		571.8	33.7619	62.4612	87.9267		571.8	31.2894	57.4549	79.3826		571.8	36.5458	64.2529	126.574		571.8	33.8764	59.7418	108.468		571.8	32.9503	62.1721	108.845		571.8	33.8133	61.7181
		572	39.2135	66.3595	72.0957		572	33.6206	60.2999	66.9895		572	35.2378	62.3853	68.4233		572	36.8493	63.5264	86.8019		572	34.3531	63.2963	88.1143		572	31.8139	57.7391	79.0649		572	36.7815	64.6909	126.653		572	34.3069	60.0232	108.644		572	33.8395	62.6061	108.962		572	34.2564	62.1713
		572.2	39.8732	66.7272	72.2365		572.2	33.9573	60.6902	67.6326		572.2	36.1289	63.0068	68.5231		572.2	37.3352	63.7515	87.0784		572.2	34.7807	63.3252	88.5407		572.2	32.818	58.6369	79.0299		572.2	37.118	65.3448	126.451		572.2	34.6679	60.7034	109.87		572.2	34.0234	62.64	108.954		572.2	34.716	62.766
		572.4	40.0857	66.997	72.5297		572.4	34.9037	61.5187	67.5693		572.4	36.629	62.9034	69.0412		572.4	37.9246	64.1404	87.1226		572.4	34.9692	63.7731	88.4934		572.4	33.5264	59.2553	79.4384		572.4	37.5608	65.799	125.954		572.4	35.1172	61.0461	109.44		572.4	34.5874	62.5868	109.4		572.4	35.4321	63.3593
		572.6	40.4349	67.5816	73.133		572.6	35.7185	61.8869	67.5165		572.6	36.9021	62.6937	69.5344		572.6	38.5097	64.3498	87.0448		572.6	35.2425	64.1176	87.8682		572.6	33.9971	59.4291	79.506		572.6	38.3456	65.7981	125.812		572.6	35.5269	61.0418	108.826		572.6	35.3958	62.5083	109.809		572.6	36.2096	63.8799
		572.8	40.9901	67.6197	73.8761		572.8	35.945	61.7977	67.39		572.8	37.3984	63.4384	69.5356		572.8	39.0628	64.5331	87.1362		572.8	36.0036	64.0593	87.7798		572.8	34.645	59.3826	79.6298		572.8	38.8605	65.6539	125.766		572.8	36.5774	61.5778	108.859		572.8	35.5471	63.0216	109.242		572.8	36.652	64.4359
		573	41.7758	67.9203	73.8104		573	36.2407	62.0059	67.5693		573	37.8101	64.2164	69.7231		573	39.5695	64.9536	87.5587		573	36.5349	64.0497	88.4387		573	35.071	59.2085	80.0351		573	39.3877	65.7761	125.248		573	37.3885	61.9458	108.63		573	35.9068	63.708	108.713		573	37.0576	64.2448
		573.2	42.2657	68.1841	73.4449		573.2	36.8133	62.2271	67.9828		573.2	38.5077	64.2258	69.9881		573.2	39.9797	65.0893	87.7558		573.2	36.3725	64.5636	88.1238		573.2	35.4579	59.6466	80.6796		573.2	39.4655	66.4941	125.383		573.2	37.4146	62.1194	107.979		573.2	36.768	64.1531	108.97		573.2	37.7684	64.0038
		573.4	42.2747	68.2757	73.6372		573.4	37.4147	62.6873	68.3748		573.4	38.9988	64.3205	70.3442		573.4	40.4888	65.1683	88.0235		573.4	37.0512	64.7986	88.1613		573.4	35.7774	60.0132	81.056		573.4	39.6102	66.9573	125.355		573.4	37.6546	62.6482	108.024		573.4	37.0491	64.086	108.904		573.4	37.9389	64.6027
		573.6	42.5776	68.2818	74.1771		573.6	38.0994	63.5204	69.2892		573.6	39.0662	64.9279	70.4697		573.6	40.4117	65.4235	88.2951		573.6	37.8385	64.8483	89.195		573.6	36.1227	60.0675	80.3204		573.6	40.2269	67.2012	124.64		573.6	38.288	62.7375	108.601		573.6	37.3006	64.432	108.607		573.6	38.0348	64.8816
		573.8	43.2911	68.4163	74.193		573.8	38.6793	63.4886	69.2174		573.8	39.7393	65.2706	70.0814		573.8	40.6839	65.7666	87.8485		573.8	38.4039	65.2072	89.3128		573.8	36.2678	60.6459	79.9512		573.8	40.8745	67.3086	123.829		573.8	38.4686	62.6839	108.168		573.8	37.8834	64.5567	108.387		573.8	38.5516	64.4696
		574	43.8705	68.819	74.2782		574	39.3324	63.3891	68.6542		574	40.4187	65.3185	70.2892		574	41.6268	66.2438	87.4468		574	38.741	65.2953	88.8997		574	36.2668	60.811	80.5576		574	41.3246	67.1348	123.429		574	38.6956	62.7568	107.352		574	38.1729	64.6255	107.643		574	39.138	64.6659
		574.2	44.3969	68.9829	74.947		574.2	39.3526	63.8181	68.2371		574.2	40.2634	64.7415	70.4718		574.2	42.0396	66.1691	86.8689		574.2	39.2626	65.5214	88.3635		574.2	36.5812	60.7152	80.9227		574.2	41.7279	67.2172	124.162		574.2	39.1288	62.9969	107.32		574.2	38.5723	64.3073	107.35		574.2	39.0863	65.4123
		574.4	44.5298	69.3845	74.8345		574.4	39.1527	63.7746	68.5235		574.4	40.0992	65.1428	70.6028		574.4	42.1484	66.481	87.2607		574.4	39.6353	65.8239	88.4888		574.4	36.9951	60.747	80.4569		574.4	41.9076	67.5161	123.784		574.4	39.5869	63.6059	107.355		574.4	38.891	64.4305	107.509		574.4	39.638	65.5216
		574.6	44.3162	69.3456	74.6366		574.6	39.3086	63.6879	68.9017		574.6	40.4617	65.7551	70.6727		574.6	42.6265	66.5682	87.1135		574.6	39.7321	65.9837	88.3232		574.6	37.0958	60.8447	79.9728		574.6	42.0372	67.6835	123.224		574.6	39.5292	63.5348	106.792		574.6	39.349	65.0616	107.305		574.6	40.1689	65.2633
		574.8	44.4422	69.492	74.4078		574.8	39.4765	63.8268	68.9517		574.8	40.7078	65.4998	70.5665		574.8	43.4078	66.5377	86.5923		574.8	39.8388	65.5827	88.4636		574.8	37.4762	60.911	79.7074		574.8	42.3919	67.9153	123.091		574.8	39.7401	63.4054	106.712		574.8	39.6435	65.4509	107.389		574.8	40.2371	65.5098
		575	45.1279	69.6901	74.5445		575	40.0766	64.3125	69.5622		575	40.9775	65.7237	70.6603		575	43.5705	66.1686	86.4494		575	40.2766	65.8323	88.5961		575	38.0449	60.8921	79.6388		575	42.7614	67.9896	122.58		575	39.8895	63.4598	106.531		575	39.9355	65.3191	107.186		575	40.679	65.5273
		575.2	45.4045	69.6316	74.7371		575.2	40.6155	64.3113	69.3474		575.2	41.4337	66.0087	71.2717		575.2	43.2096	66.1806	86.5712		575.2	40.6458	66.2371	87.9311		575.2	38.4164	60.7687	79.8874		575.2	43.0682	67.8485	122.524		575.2	40.1151	63.841	105.664		575.2	39.6662	65.101	105.927		575.2	40.7282	65.5592
		575.4	45.1016	69.8969	74.9129		575.4	40.5643	63.897	68.916		575.4	41.4442	65.8009	71.6235		575.4	43.2694	66.8269	87.1045		575.4	41.0566	66.1023	87.4105		575.4	38.628	61.0872	79.8777		575.4	43.1717	67.8583	121.858		575.4	40.4589	64.1613	104.989		575.4	39.4144	65.295	105.181		575.4	40.8282	65.8513
		575.6	45.3735	69.8482	74.7888		575.6	40.7683	63.6799	68.8118		575.6	41.5202	65.7258	70.9589		575.6	43.3591	67.1812	87.1421		575.6	41.2328	65.5594	87.1845		575.6	39.1225	61.3493	79.5737		575.6	43.5856	67.4752	120.577		575.6	40.9423	63.915	104.021		575.6	39.9444	65.4184	105.466		575.6	41.2834	65.9016
		575.8	46.0326	69.4741	74.5983		575.8	41.1871	63.5159	68.837		575.8	41.8922	65.8699	70.7499		575.8	43.4172	66.8516	86.9101		575.8	41.3136	65.3378	87.4279		575.8	39.4144	61.1643	79.6584		575.8	43.8584	67.6392	119.848		575.8	41.1525	63.745	103.546		575.8	40.2801	65.1667	105.575		575.8	41.9449	65.6528
		576	45.8082	69.1464	74.2385		576	41.0827	63.9061	69.1255		576	42.1818	66.0343	71.0814		576	43.6803	66.5489	86.7011		576	41.1504	65.7782	87.2282		576	39.0623	60.8689	80.1389		576	43.4576	67.6361	119.351		576	41.2722	63.6443	104.207		576	40.4789	65.5116	104.8		576	41.5619	65.2457
		576.2	45.6753	69.4655	74.0173		576.2	41.2027	64.076	69.0385		576.2	42.1643	66.0353	71.0861		576.2	43.8488	66.1205	85.8653		576.2	40.9341	66.0469	86.4529		576.2	38.8638	61.1725	79.8738		576.2	42.8887	67.1251	119.548		576.2	41.5062	63.632	104.229		576.2	40.388	65.6305	104.244		576.2	41.4528	65.2213
		576.4	46.1619	69.3199	74.1803		576.4	41.6169	63.3792	68.8342		576.4	41.9295	65.3867	70.533		576.4	43.5811	65.7651	85.674		576.4	41.1764	66.4258	85.9426		576.4	39.3955	61.3332	79.6289		576.4	42.869	67.4381	119.411		576.4	41.1979	63.3181	103.081		576.4	40.676	65.6636	103.919		576.4	41.6804	64.8615
		576.6	46.1543	69.2031	73.6833		576.6	41.5329	63.1813	68.739		576.6	41.9883	65.1853	69.8526		576.6	43.489	65.7343	85.9619		576.6	41.4379	66.7074	85.3921		576.6	39.7462	61.3813	79.3498		576.6	43.4198	67.5694	119.07		576.6	41.2433	63.4527	102.099		576.6	40.6978	65.9474	103.391		576.6	41.5453	64.5382
		576.8	45.8639	69.005	73.3802		576.8	41.7815	63.632	68.5651		576.8	42.3444	65.3948	69.8651		576.8	44.0852	65.7651	85.3169		576.8	41.6392	66.2868	85.6031		576.8	39.6541	61.3442	78.8646		576.8	43.6917	67.47	118.198		576.8	41.7269	63.186	101.87		576.8	40.734	65.7774	103.63		576.8	41.8452	64.7661
		577	45.5211	68.7384	73.6665		577	41.982	63.6367	67.6143		577	42.5291	65.3955	70.3303		577	44.4065	65.9788	84.8425		577	41.6915	65.9264	85.4299		577	39.6507	61.0085	78.0819		577	43.5316	67.6084	117.357		577	41.8113	63.1117	101.464		577	40.6059	65.2407	102.829		577	42.1087	64.9768
		577.2	45.4859	68.4991	73.5907		577.2	41.8076	62.9782	67.5768		577.2	42.7085	65.0917	70.2896		577.2	44.2117	65.7653	84.7487		577.2	41.7107	65.3672	84.858		577.2	39.8256	60.7707	77.4273		577.2	43.3242	67.3024	117.159		577.2	41.4609	63.3369	100.894		577.2	40.8469	64.9878	101.28		577.2	41.9322	64.8287
		577.4	45.8027	67.7509	72.7121		577.4	41.4444	62.9229	67.7958		577.4	42.4136	64.6748	69.2814		577.4	43.4675	65.4233	83.8766		577.4	41.2929	65.0058	85.0145		577.4	39.3643	60.3156	77.0122		577.4	43.473	66.5841	116.237		577.4	41.2783	62.5397	100.464		577.4	40.5521	64.3068	100.457		577.4	41.6624	64.2018
		577.6	45.6724	67.2792	72.2072		577.6	41.0882	62.81	66.7124		577.6	42.1124	64.375	68.9528		577.6	42.9144	65.5435	83.4254		577.6	41.1885	64.7406	84.7621		577.6	39.3019	59.8616	76.6992		577.6	43.3571	66.1706	114.861		577.6	41.1937	62.0871	100.111		577.6	40.2024	63.9703	99.9299		577.6	41.8709	64.239
		577.8	45.4726	67.1321	72.5239		577.8	40.8435	62.1645	66.5485		577.8	42.1122	64.1069	69.4632		577.8	43.5254	65.1319	83.2508		577.8	41.1746	64.1806	83.652		577.8	39.4383	59.437	76.6243		577.8	42.8578	65.8321	113.68		577.8	41.331	62.0227	99.4181		577.8	40.3714	64.0395	100.041		577.8	41.5794	64.2176
		578	45.5401	66.9666	72.2455		578	40.8907	61.576	66.5005		578	41.8937	63.7326	68.9454		578	43.9694	63.9846	82.6504		578	40.8453	63.861	83.1861		578	39.292	59.2033	76.5041		578	42.6708	65.737	113.336		578	41.3575	62.0401	98.2101		578	40.4956	63.6364	99.5231		578	41.1383	63.4996
		578.2	45.2765	67.1102	71.651		578.2	40.5945	60.9745	66.208		578.2	41.3816	63.1275	67.8462		578.2	43.4253	63.6306	82.4926		578.2	40.6445	63.9613	83.1063		578.2	39.2596	59.3408	75.7858		578.2	42.7939	65.2684	112.674		578.2	40.8243	61.8954	97.8643		578.2	40.0798	63.0649	98.5857		578.2	41.2151	63.0987
		578.4	44.763	66.2897	70.9885		578.4	40.5443	60.7904	65.8966		578.4	41.6843	62.7544	67.6244		578.4	42.8073	63.92	81.8441		578.4	40.6436	63.5958	81.984		578.4	38.9986	59.3023	74.9015		578.4	42.8607	64.3867	111.491		578.4	40.5924	61.1846	97.299		578.4	39.5484	62.8056	97.45		578.4	40.9251	62.5939
		578.6	44.5485	65.2937	70.1527		578.6	40.8705	60.9189	65.4076		578.6	41.6357	62.1541	67.2233		578.6	42.6338	63.2194	80.8612		578.6	40.587	62.8951	81.3235		578.6	38.5868	59.319	74.2998		578.6	42.9366	64.2657	111.116		578.6	40.7272	60.4666	96.7036		578.6	39.6969	62.5892	96.0241		578.6	40.6637	62.6583
		578.8	44.1894	65.6706	69.4255		578.8	40.8115	60.5887	65.3155		578.8	41.1875	61.9178	66.101		578.8	42.6979	63.0427	79.8527		578.8	40.2284	62.4548	81.1311		578.8	38.2436	58.5003	74.167		578.8	42.8068	64.1307	110.024		578.8	40.6409	60.023	96.327		578.8	39.6933	61.8371	95.6227		578.8	40.6094	62.4777
		579	43.7991	65.4553	68.9001		579	40.4464	60.1776	64.9991		579	40.6841	61.6747	65.6975		579	42.2207	62.9524	78.8865		579	39.9016	62.1163	80.1943		579	37.766	57.325	73.9603		579	42.4319	63.3477	108.764		579	40.1276	59.9181	95.61		579	39.2829	61.2217	95.2634		579	40.1621	61.4648
		579.2	43.7645	64.6472	68.3929		579.2	39.4633	59.6243	63.8825		579.2	40.4279	61.4139	65.6656		579.2	41.8814	62.0936	78.8288		579.2	39.6934	61.7152	79.1227		579.2	37.8598	56.861	74.0747		579.2	42.0445	62.7244	108.348		579.2	39.5023	60.0426	94.6378		579.2	38.9369	60.5797	94.684		579.2	39.6105	60.4564
		579.4	43.3537	63.6731	68.0065		579.4	38.9589	58.9947	63.4415		579.4	40.7495	60.6926	65.3445		579.4	41.4932	61.4476	78.4747		579.4	39.1264	61.0497	78.2814		579.4	37.618	56.5354	73.378		579.4	41.4179	62.0538	107.871		579.4	38.8877	59.2344	92.9372		579.4	38.5306	59.7999	93.9326		579.4	39.3392	60.2115
		579.6	42.9945	63.1779	67.7101		579.6	39.0221	58.1119	62.8287		579.6	40.3799	60.3659	64.5998		579.6	41.1961	60.673	78.4192		579.6	38.9913	60.7643	77.7542		579.6	37.0974	56.4248	71.7313		579.6	40.8981	61.7644	106.615		579.6	38.7593	58.4909	92.1121		579.6	38.0722	59.974	93.1721		579.6	38.8215	60.188
		579.8	42.4002	62.7388	66.6229		579.8	38.8139	57.7823	61.8064		579.8	39.604	59.8337	64.1549		579.8	40.8122	60.3619	77.9021		579.8	38.9758	60.3166	77.7565		579.8	36.6581	56.503	70.6544		579.8	40.5181	61.2109	104.81		579.8	38.7948	57.9258	91.4777		579.8	37.7649	59.856	91.9236		579.8	38.0726	59.548
		580	41.6168	61.8137	65.8092		580	38.4581	57.3842	61.3358		580	39.2264	59.3913	63.9173		580	40.373	60.4933	76.5599		580	38.502	59.6943	77.2323		580	36.0032	56.1337	69.9963		580	40.1276	60.5317	103.722		580	38.3056	57.4664	90.9056		580	37.647	58.7427	90.4709		580	37.8537	58.2548
		580.2	41.7362	61.4672	65.5615		580.2	38.0315	56.7734	61.1207		580.2	38.8711	59.265	63.0432		580.2	39.6498	59.6497	75.7004		580.2	38.1311	59.1359	76.0928		580.2	35.5898	55.0078	69.6958		580.2	39.398	59.9406	102.969		580.2	37.5334	56.9658	90.0519		580.2	37.1701	58.1452	90.1173		580.2	37.8585	57.7927
		580.4	41.664	61.6133	64.7079		580.4	37.6122	56.2455	60.6222		580.4	38.5286	58.9054	62.3056		580.4	38.9624	58.8091	74.5836		580.4	37.2526	58.7441	74.9577		580.4	35.4123	54.1258	69.0902		580.4	39.1568	59.6634	102.282		580.4	36.9951	56.0558	88.666		580.4	36.8261	57.9453	89.9024		580.4	37.3765	57.7566
		580.6	40.986	60.4737	64.3025		580.6	37.4051	55.8388	59.4108		580.6	38.2984	57.8862	61.689		580.6	38.2783	58.3211	73.717		580.6	36.6864	58.1865	74.6007		580.6	35.1283	53.2878	68.5381		580.6	38.7356	58.9273	101.776		580.6	36.5508	55.1168	87.9892		580.6	36.198	56.9067	88.6487		580.6	36.8618	56.9641
		580.8	40.1634	59.226	64.0333		580.8	36.6146	55.3133	58.6812		580.8	37.8754	57.1716	61.5021		580.8	37.6788	57.2547	72.5734		580.8	36.5948	57.511	74.2267		580.8	34.794	53.1928	67.6227		580.8	38.1925	58.3352	101.084		580.8	36.2862	54.6743	87.5845		580.8	35.5238	55.8779	87.6681		580.8	36.2396	56.1641
		581	39.1246	58.9511	63.3484		581	35.652	54.6319	58.5201		581	37.1099	56.7575	60.5626		581	37.34	56.4335	71.8731		581	36.0669	56.9084	72.8344		581	34.2204	52.6835	66.1896		581	37.5192	57.7343	99.6912		581	35.9322	54.5942	87.1318		581	35.0255	55.5341	86.9593		581	35.9996	55.505
		581.2	38.6307	58.4592	62.3584		581.2	35.3046	54.1783	57.8012		581.2	36.3398	55.7235	59.5073		581.2	36.8407	55.9576	71.1832		581.2	35.1725	56.2137	71.8252		581.2	33.7201	52.012	66.0748		581.2	36.8349	56.9422	98.4796		581.2	35.6833	54.1306	86.1412		581.2	34.1913	55.3033	86.2184		581.2	35.8221	55.0888
		581.4	38.1403	57.6905	61.4203		581.4	34.9281	53.6008	57.1439		581.4	35.7431	54.9159	58.5791		581.4	36.4774	55.6091	70.5427		581.4	34.6752	55.7283	71.1567		581.4	33.01	51.4667	65.5296		581.4	36.3589	56.5151	97.4326		581.4	35.1878	53.218	85.0398		581.4	33.8344	54.8461	85.2678		581.4	34.9171	54.6452
		581.6	37.9386	56.7576	60.5781		581.6	34.1542	52.9985	56.7688		581.6	35.3244	54.039	57.7011		581.6	35.8595	54.9768	70.039		581.6	34.5195	54.6672	70.5126		581.6	32.4673	50.4774	64.3469		581.6	35.99	55.8816	96.3421		581.6	34.3074	52.078	84.3585		581.6	33.6497	54.3337	83.9207		581.6	34.2215	53.2972
		581.8	37.4175	55.9003	59.2732		581.8	33.3714	52.1263	55.9634		581.8	34.8518	52.9485	57.4598		581.8	35.2658	54.4842	68.9465		581.8	34.0705	53.2063	69.8998		581.8	32.0619	49.8728	63.5756		581.8	35.6695	54.5398	95.4691		581.8	33.6375	51.6918	83.4151		581.8	33.1845	53.5331	82.9167		581.8	34.0159	52.3104
		582	36.2801	55.0878	58.4338		582	32.9853	51.0371	54.8398		582	33.7284	52.7109	56.5559		582	34.4799	53.2776	68.5513		582	32.8182	52.8993	69.2469		582	31.5441	49.4564	62.7111		582	34.9335	54.2613	93.822		582	33.0057	50.8141	81.8307		582	32.5335	52.8912	81.8152		582	33.5376	51.7268
		582.2	35.4983	53.9238	57.6668		582.2	32.7049	49.9929	54.098		582.2	33.1712	51.9029	55.56		582.2	33.995	51.7923	67.1721		582.2	31.9899	52.3611	67.8175		582.2	31.152	48.6896	61.7654		582.2	34.3545	53.505	92.6389		582.2	32.4581	50.1638	80.2859		582.2	31.9718	52.0841	80.9133		582.2	32.826	50.8611
		582.4	35.13	52.9143	57.3549		582.4	31.8958	49.5433	53.6288		582.4	33.0007	50.8255	54.613		582.4	33.3688	51.1435	66.0709		582.4	31.7564	51.0466	66.7513		582.4	30.5748	47.8328	61.0533		582.4	33.663	52.1872	91.4101		582.4	31.7419	49.6413	79.5529		582.4	31.4452	51.3041	79.659		582.4	32.063	50.2695
		582.6	34.4634	52.2028	56.8523		582.6	31.1222	48.9239	52.8036		582.6	32.3566	50.3786	53.485		582.6	32.5121	50.4239	65.3267		582.6	31.2976	50.2982	65.5132		582.6	30.0654	46.8906	60.4306		582.6	32.5632	51.149	89.9503		582.6	31.1175	48.9096	77.8719		582.6	30.6337	50.1607	78.6298		582.6	31.2458	50.076
		582.8	33.6806	51.6016	55.53		582.8	30.5742	47.9901	51.9964		582.8	31.3448	50.2895	53.0576		582.8	32.3697	49.5994	64.1732		582.8	30.5456	49.8535	64.4834		582.8	29.3611	46.0705	59.8598		582.8	31.9342	50.4413	89.2795		582.8	30.8376	48.0269	76.9537		582.8	29.7952	48.8989	77.8321		582.8	30.7083	49.3091
		583	32.9523	50.969	54.2021		583	30.0343	46.9914	50.8785		583	30.6196	49.4947	52.3278		583	32.0725	48.9299	63.147		583	30.0099	49.409	64.3623		583	28.2702	45.378	58.6773		583	31.3738	49.7144	88.3082		583	30.1592	47.1493	76.1641		583	29.3777	48.0614	76.9988		583	30.1847	48.2565
		583.2	32.2801	50.1797	53.4203		583.2	29.1596	46.1573	49.7913		583.2	30.1671	48.0375	51.4008		583.2	30.8052	48.0426	62.0037		583.2	29.5672	48.3821	63.5306		583.2	27.5019	44.4557	57.0161		583.2	30.6621	49.0965	86.8073		583.2	29.277	46.1689	74.9097		583.2	28.8543	47.1389	75.8972		583.2	29.3007	47.4845
		583.4	31.7539	49.1059	53.0641		583.4	28.4146	45.6265	49.2047		583.4	29.6502	47.1973	50.8013		583.4	29.9782	47.4967	61.293		583.4	28.566	47.19	62.0939		583.4	26.8712	43.3723	56.0184		583.4	29.9645	48.1608	85.6143		583.4	28.6483	45.4457	74.0841		583.4	28.1131	46.7819	74.4847		583.4	28.6135	46.785
		583.6	31.1396	47.9388	52.2311		583.6	27.9934	44.604	48.3262		583.6	28.9101	46.1967	49.6761		583.6	29.5701	46.853	60.7638		583.6	27.626	46.382	60.6667		583.6	26.3331	42.561	55.7731		583.6	29.2386	47.2738	84.84		583.6	27.8187	44.7716	73.3366		583.6	27.3276	46.5744	73.5988		583.6	28.1921	46.1903
		583.8	30.0564	47.059	51.338		583.8	27.4665	43.8029	47.3698		583.8	28.1466	45.1712	49.116		583.8	28.5703	45.7198	59.7314		583.8	26.9688	45.8316	59.8787		583.8	25.8411	42.2213	55.015		583.8	28.6789	46.2602	83.4902		583.8	27.4202	43.6349	72.4384		583.8	26.7671	45.3882	72.7994		583.8	27.4563	45.9023
		584	29.3014	46.2161	50.4366		584	27.006	43.132	46.7826		584	27.6177	44.6082	48.3251		584	27.8226	44.6672	58.7818		584	26.2485	44.9912	59.4288		584	25.5382	42.1253	54.0914		584	28.0958	45.4174	81.7387		584	26.8769	42.8112	71.5042		584	26.0452	44.5775	71.7709		584	26.4024	44.7474
		584.2	28.7293	45.6089	49.8766		584.2	25.9681	42.3127	45.599		584.2	26.8766	43.7551	47.2011		584.2	27.1504	43.8212	58.3967		584.2	25.6569	44.2878	58.5502		584.2	25.0007	40.9877	52.9686		584.2	27.6824	44.992	80.4018		584.2	26.1916	42.1715	70.5289		584.2	25.2629	43.8682	70.4178		584.2	25.6338	43.2016
		584.4	27.9704	44.4446	48.9225		584.4	25.2858	41.4528	44.4559		584.4	25.803	42.8265	46.3513		584.4	26.3804	43.0908	57.0275		584.4	25.1594	43.4496	57.076		584.4	23.9756	40.2057	51.9046		584.4	26.6302	44.2095	79.5201		584.4	25.5919	41.7056	69.0121		584.4	24.7497	43.0812	69.4792		584.4	25.3146	41.9203
		584.6	27.3973	43.1317	47.7383		584.6	24.8702	40.372	43.5906		584.6	25.0195	42.3958	45.4745		584.6	25.626	41.983	55.5693		584.6	24.6149	42.4567	55.7286		584.6	23.0395	39.5763	51.0159		584.6	25.503	43.2157	77.887		584.6	24.447	40.8632	67.829		584.6	24.2019	42.0637	68.6929		584.6	24.7979	41.0193
		584.8	26.7703	42.781	46.8788		584.8	24.2308	39.7567	43.0621		584.8	24.36	41.5317	44.7462		584.8	24.8235	41.1953	54.3909		584.8	23.9925	41.7181	55.3071		584.8	22.9534	38.3077	50.3237		584.8	25.0369	42.2638	76.3838		584.8	23.873	39.842	66.9007		584.8	23.4376	41.0573	67.4963		584.8	23.7997	40.3428
		585	26.1144	42.3402	45.9602		585	23.3888	39.2881	42.342		585	23.7011	40.7886	43.8612		585	24.0437	40.6954	53.3147		585	23.1231	40.7537	54.5527		585	22.6413	37.635	49.2233		585	24.5162	41.4426	75.657		585	23.323	38.8339	65.3628		585	22.7981	40.4451	66.0705		585	22.8619	39.8271
		585.2	25.1466	41.4452	45.4897		585.2	23.0223	38.2393	41.38		585.2	23.2331	39.4503	43.1832		585.2	23.3718	39.7065	52.2087		585.2	22.399	40.0518	53.3917		585.2	21.6453	37.0121	48.5543		585.2	23.913	40.6766	74.7366		585.2	22.5185	37.9547	65.0069		585.2	22.1047	39.6215	65.3992		585.2	22.2998	39.1983
		585.4	24.3524	40.4605	44.5648		585.4	22.1683	37.2342	40.7428		585.4	22.4113	38.0648	42.6966		585.4	22.929	38.8041	51.1636		585.4	21.7022	38.9779	52.485		585.4	20.6894	36.0023	47.7853		585.4	23.2169	40.0307	73.5849		585.4	22.0709	37.4235	64.0199		585.4	21.3746	38.5955	64.4831		585.4	21.5923	38.3064
		585.6	23.7038	39.8371	43.0453		585.6	20.9538	36.3619	40.0099		585.6	21.8753	37.3849	41.4091		585.6	22.3724	37.6843	50.5176		585.6	20.8037	37.7926	51.3405		585.6	20.3097	35.0395	46.9049		585.6	22.3985	39.0591	72.7905		585.6	21.2084	36.7242	62.5714		585.6	20.6846	37.5741	63.5028		585.6	20.8325	37.6172
		585.8	23.1942	39.1735	42.3322		585.8	20.3248	35.5679	39.3301		585.8	21.3264	36.7971	40.4576		585.8	21.4213	36.7406	49.6816		585.8	20.1989	36.8768	50.1809		585.8	19.9899	34.6636	45.8451		585.8	21.6611	37.8831	71.8738		585.8	20.3431	35.9282	61.5116		585.8	20.0166	36.7416	62.2125		585.8	20.379	37.0587
		586	22.407	38.2301	41.7864		586	19.7911	35.101	38.2965		586	20.6174	36.0953	39.8519		586	20.5403	36.2162	48.7331		586	19.654	35.9559	49.6928		586	19.3409	34.059	44.7253		586	21.1009	37.0406	70.3289		586	20.1253	34.8167	60.9686		586	19.6298	36.0592	61.2819		586	19.7068	36.2875
		586.2	21.3618	37.439	40.6327		586.2	19.0884	34.4753	37.1808		586.2	19.8506	35.5751	39.1298		586.2	19.8671	35.6715	48.0551		586.2	18.9695	35.2994	49.2137		586.2	18.6205	33.239	43.9378		586.2	20.2275	36.4702	69.4106		586.2	19.4498	33.6237	60.3158		586.2	18.8752	35.6886	60.6027		586.2	18.945	35.5423
		586.4	20.9832	36.2892	39.5333		586.4	18.2689	33.1247	36.4345		586.4	19.1555	35.1165	38.1612		586.4	19.2689	34.7446	47.1894		586.4	18.5988	34.8371	47.8905		586.4	17.6335	32.4808	43.5697		586.4	19.3626	35.7311	68.3411		586.4	18.5683	32.7802	59.1658		586.4	17.7642	35.0243	59.4456		586.4	18.2881	34.8527
		586.6	20.4335	35.3321	38.5773		586.6	17.5365	32.3195	35.4834		586.6	18.7502	33.9187	37.1538		586.6	18.8541	34.0751	46.0278		586.6	17.8704	34.2337	46.7334		586.6	16.7473	31.4369	42.4549		586.6	18.8318	35.1397	67.0916		586.6	17.8844	33.0144	58.0029		586.6	17.3283	33.6814	58.2161		586.6	17.7605	33.9829
		586.8	19.5715	34.8816	37.7996		586.8	17.0609	31.8728	34.7862		586.8	18.1269	33.2782	36.1786		586.8	18.535	33.4161	45.2761		586.8	17.252	33.4271	46.4418		586.8	16.2413	30.5967	41.3136		586.8	18.053	34.5762	66.4716		586.8	17.4918	32.3998	56.6172		586.8	16.9607	32.7784	57.1118		586.8	17.332	33.1281
		587	18.9666	34.1777	37.2649		587	16.7605	30.9945	34.1986		587	17.408	32.5641	35.5257		587	17.7053	32.3393	44.6493		587	16.289	32.7929	45.6246		587	15.8988	30.4175	41.0444		587	17.3556	33.7213	65.217		587	17.0272	31.0254	55.2382		587	16.4947	32.3549	56.5504		587	16.537	31.9255
		587.2	18.4567	33.2019	36.6322		587.2	16.1962	30.0889	33.5318		587.2	16.6757	31.5517	34.9802		587.2	16.9968	31.353	43.8567		587.2	15.5184	32.1974	44.7369		587.2	15.281	30.0795	40.0916		587.2	16.6601	32.6761	63.6221		587.2	16.317	30.5035	54.563		587.2	15.8407	31.7687	55.1952		587.2	15.784	30.7908
		587.4	17.9158	32.5089	35.8018		587.4	15.199	29.5759	32.8508		587.4	16.1662	30.7094	34.3022		587.4	16.4583	30.4651	42.9638		587.4	15.0706	31.3583	43.6848		587.4	14.7157	29.3705	39.3709		587.4	16.008	31.8307	62.4283		587.4	15.7999	29.4868	54.0861		587.4	14.9822	31.0703	53.9284		587.4	15.2321	30.1909
		587.6	17.4512	31.8873	35.031		587.6	14.7188	28.9314	32.1218		587.6	15.495	29.8611	33.6193		587.6	15.637	30.1769	41.7604		587.6	14.6932	30.5242	42.5215		587.6	14.1725	28.6003	39.0464		587.6	15.638	31.2611	61.6084		587.6	15.237	28.9358	53.0496		587.6	14.489	30.3729	53.5869		587.6	14.5589	29.4378
		587.8	16.5701	31.3577	34.3907		587.8	14.5163	28.3299	31.1996		587.8	14.9061	29.2721	32.8221		587.8	14.924	29.9649	40.764		587.8	14.1146	30.0871	41.8262		587.8	13.4979	27.8011	37.8673		587.8	15.1685	30.6487	61.2035		587.8	14.6158	28.7425	51.8998		587.8	14.0067	29.5281	52.4861		587.8	13.8553	28.8825
		588	15.7862	30.37	33.6532		588	13.8093	27.7849	30.5664		588	14.3783	28.64	32.1469		588	14.5542	29.1091	39.8048		588	13.5977	29.2547	41.0137		588	13.208	26.7176	37.2633		588	14.6179	29.8229	60.4109		588	13.9061	28.2076	51.194		588	13.4139	28.6324	51.4073		588	13.3416	28.1948
		588.2	15.2514	29.5782	32.7735		588.2	13.0145	26.9567	29.8461		588.2	13.8687	28.0227	31.1737		588.2	13.9865	28.2698	39.3294		588.2	13.2189	28.4047	40.1938		588.2	12.8114	26.1088	36.2181		588.2	13.8152	28.9452	59.1036		588.2	13.2734	27.548	50.3367		588.2	13.031	28.0533	50.2796		588.2	12.8468	27.3371
		588.4	14.8245	29.2821	32.065		588.4	12.4495	26.3843	29.2231		588.4	13.3434	27.7327	30.188		588.4	13.3838	27.9725	38.8743		588.4	12.5799	28.0532	39.5909		588.4	12.0658	25.6964	35.3098		588.4	13.3874	28.3305	57.5803		588.4	12.8181	26.821	49.7248		588.4	12.4228	27.9089	49.6674		588.4	12.3893	27.1616
		588.6	14.4342	28.6233	31.4417		588.6	11.9289	25.8348	28.5481		588.6	12.6012	27.163	29.6958		588.6	12.7425	27.2787	38.0149		588.6	11.8954	27.2161	38.7973		588.6	11.3894	25.2262	34.6396		588.6	13.0363	27.6181	56.6334		588.6	12.1825	26.0715	48.8091		588.6	11.807	27.2241	48.9654		588.6	12.1375	26.6507
		588.8	13.6257	27.5607	30.7403		588.8	11.6003	25.0389	28.0594		588.8	12.178	26.3318	29.0177		588.8	12.0062	26.1284	37.2779		588.8	11.3226	26.5436	38.0639		588.8	10.9835	24.5214	34.0872		588.8	12.3149	26.9865	56.3545		588.8	11.7459	25.2712	47.6567		588.8	11.3641	26.2199	47.6255		588.8	11.6182	26.0175
		589	13.0288	27.205	30.1124		589	11.1491	24.5214	27.3904		589	11.8863	25.85	28.2541		589	11.6832	25.2513	36.6123		589	10.8379	25.7473	37.396		589	10.6556	23.853	33.3038		589	11.6731	26.5813	55.4015		589	11.4057	24.3881	46.8952		589	10.6514	25.2943	47.159		589	11.0943	25.5856
		589.2	12.7175	26.436	29.4363		589.2	10.584	24.2459	26.6072		589.2	11.5303	24.9905	28.0388		589.2	11.4251	24.7247	35.9185		589.2	10.6038	24.9482	36.7486		589.2	10.3098	23.6703	32.4324		589.2	11.2843	25.9207	54.0154		589.2	10.7695	23.7084	46.4072		589.2	10.1958	24.6726	46.6654		589.2	10.7209	24.5742
		589.4	12.1813	26.1187	28.7853		589.4	10.1018	23.5861	25.908		589.4	10.8091	24.3128	27.5268		589.4	10.9486	24.6008	35.1393		589.4	10.0629	24.7493	36.1629		589.4	9.86436	23.0707	31.9123		589.4	10.9707	25.2679	53.4275		589.4	10.291	23.3994	45.2575		589.4	9.76817	24.5354	45.5782		589.4	10.0364	23.8208
		589.6	11.6576	25.7442	28.2174		589.6	9.6422	22.7988	24.9532		589.6	10.0827	23.9423	26.9134		589.6	10.5816	24.0881	34.2482		589.6	9.65556	24.5358	35.3442		589.6	9.39262	22.3521	31.3428		589.6	10.487	24.7265	53.0119		589.6	9.87761	22.8582	44.2513		589.6	9.53757	24.1252	44.9875		589.6	9.37652	23.4878
		589.8	11.2049	24.9381	27.9339		589.8	9.03975	22.1229	24.6977		589.8	9.70304	23.3569	26.1636		589.8	10.0634	23.6229	33.7867		589.8	9.33844	23.7176	34.7475		589.8	8.90953	21.588	30.755		589.8	10.0726	23.9689	51.8298		589.8	9.58871	22.2407	43.7406		589.8	9.30576	23.4543	44.7478		589.8	8.90973	22.8774
		590	10.7476	24.3105	27.3567		590	8.52631	21.4128	24.5844		590	9.44317	23.0262	25.7827		590	9.70526	22.9761	33.3214		590	8.8687	22.9613	34.3332		590	8.39947	21.0809	30.2769		590	9.69058	23.4444	50.9196		590	9.17613	21.8102	42.9895		590	8.90941	23.0959	44.0736		590	8.50212	22.222
		590.2	10.3145	23.6987	26.6179		590.2	8.36363	21.0811	24.0943		590.2	9.0074	22.6895	25.4327		590.2	9.02281	22.1079	32.5976		590.2	8.31403	22.4102	33.5086		590.2	8.17083	20.9415	29.5902		590.2	9.21172	23.0264	50.4507		590.2	8.97814	21.5372	42.8289		590.2	8.39684	22.5114	43.3483		590.2	8.31943	21.9846
		590.4	9.88681	23.1236	26.0807		590.4	8.09897	20.6854	23.8131		590.4	8.72712	21.802	24.7813		590.4	8.53518	21.7379	31.9998		590.4	7.90293	22.0546	32.919		590.4	7.96833	20.4518	29.0579		590.4	8.83995	22.6889	49.6841		590.4	8.62362	21.0668	42.2257		590.4	7.87003	21.8774	42.4696		590.4	8.0346	21.4161
		590.6	9.51079	22.6776	25.4311		590.6	7.66179	20.1841	23.2042		590.6	8.39095	21.1137	23.9712		590.6	8.46516	21.4582	31.5665		590.6	7.61341	21.5652	32.5816		590.6	7.46535	19.8926	28.7663		590.6	8.48427	22.2363	48.9879		590.6	8.00254	20.5221	41.1137		590.6	7.67861	21.4173	41.6283		590.6	7.37246	20.845
		590.8	9.36359	22.4529	25.1505		590.8	7.40564	19.9772	22.4495		590.8	7.92753	20.7861	23.6691		590.8	7.85634	21.2166	30.8505		590.8	7.22219	21.0662	31.8528		590.8	7.12546	19.426	28.1681		590.8	8.01004	21.7228	48.3694		590.8	7.52851	19.9245	40.604		590.8	7.4544	21.0921	41.0548		590.8	6.94735	20.6028
		591	8.95793	22.3166	24.5994		591	7.06927	19.5858	21.7697		591	7.5307	20.5656	23.2186		591	7.24328	20.7335	30.2234		591	6.92107	20.6087	31.0108		591	6.81963	19.0768	27.3754		591	7.83336	21.2608	47.9019		591	7.26126	19.3497	40.3911		591	7.1699	20.6046	40.5574		591	6.75584	20.2943
		591.2	8.55232	21.8693	23.9009		591.2	6.61631	19.2498	21.2936		591.2	7.25057	20.1807	22.71		591.2	7.11405	20.0187	29.399		591.2	6.50202	20.3897	30.5678		591.2	6.53497	18.3464	26.8401		591.2	7.49806	20.939	47.1254		591.2	7.02346	19.1622	39.4157		591.2	6.73979	20.1498	39.9688		591.2	6.49505	19.5993
		591.4	8.31998	21.0796	23.5255		591.4	6.26064	19.0194	20.8961		591.4	7.10669	19.595	22.5291		591.4	7.06243	19.6752	28.922		591.4	6.19943	20.0161	30.2225		591.4	6.24522	17.9382	26.5899		591.4	7.01794	20.1934	46.1059		591.4	6.83592	18.8498	38.5031		591.4	6.31624	19.7117	39.2287		591.4	6.14769	19.1907
		591.6	7.9967	20.2591	23.2299		591.6	6.10021	18.7276	20.5637		591.6	6.7871	19.1413	22.0875		591.6	6.86021	19.1389	28.6193		591.6	6.05441	19.47	29.8283		591.6	6.02551	17.5234	26.1059		591.6	6.65081	19.8038	45.1787		591.6	6.49287	18.6453	38.3603		591.6	6.10029	19.1123	38.6279		591.6	5.8344	18.927
		591.8	7.6034	19.7714	22.8342		591.8	5.81172	18.2465	20.1301		591.8	6.36429	18.6943	21.8128		591.8	6.45984	18.4507	28.2383		591.8	5.87652	19.1325	29.2667		591.8	5.83955	16.9858	25.6279		591.8	6.41828	19.6366	44.2621		591.8	6.03169	18.2306	37.7726		591.8	5.68697	18.6372	38.0097		591.8	5.58307	18.4663
		592	7.37453	19.7363	22.0691		592	5.46886	17.6701	19.572		592	6.04261	18.3176	21.5901		592	6.22055	18.2786	27.8659		592	5.67658	18.6534	28.6054		592	5.57827	17.0426	25.308		592	6.23473	18.9261	43.6344		592	5.7989	17.6733	37.0844		592	5.28878	18.4667	37.9185		592	5.26502	17.6867
		592.2	6.967	19.5341	21.72		592.2	5.2673	17.2603	19.3052		592.2	5.96995	18.1698	20.812		592.2	6.03301	18.1624	27.3262		592.2	5.32144	18.4375	28.1398		592.2	5.27334	16.8101	24.8369		592.2	6.04426	18.601	43.524		592.2	5.7275	17.426	36.454		592.2	5.18023	18.1897	37.5577		592.2	5.0484	17.4509
		592.4	6.52206	19.2385	21.4135		592.4	5.0746	17.0126	19.1687		592.4	5.8998	18.1115	20.1772		592.4	5.70304	18.0239	27.1443		592.4	5.00584	18.2431	27.9013		592.4	4.98502	16.7106	24.3204		592.4	5.86145	18.2856	42.8919		592.4	5.47311	17.1539	35.7804		592.4	5.07107	17.8572	36.9917		592.4	4.87536	17.1594
		592.6	6.32713	18.6399	21.1258		592.6	4.90825	16.7212	19.0313		592.6	5.66266	17.4608	19.8268		592.6	5.45094	17.5214	26.8363		592.6	4.767	17.6846	27.2826		592.6	4.75993	16.5139	24.31		592.6	5.62644	17.9233	42.1244		592.6	5.20911	16.922	35.2838		592.6	4.76657	17.6794	36.0955		592.6	4.64675	16.8478
		592.8	6.13842	18.0013	20.7922		592.8	4.75072	16.4743	18.7436		592.8	5.24819	16.9888	19.5388		592.8	5.2982	16.9543	26.3378		592.8	4.57327	17.3459	26.7571		592.8	4.5364	16.1213	24.0183		592.8	5.34677	17.4795	41.6022		592.8	5.12621	16.7169	34.8923		592.8	4.57353	17.2971	35.4523		592.8	4.50006	16.7648
		593	5.90922	17.8944	20.4427		593	4.41403	16.1315	18.3138		593	4.93717	16.7924	19.3264		593	5.10674	16.7141	26.0313		593	4.40627	17.2127	26.5757		593	4.35511	15.463	23.4462		593	5.08585	17.3111	41.2652		593	5.00582	16.2924	34.504		593	4.35324	16.7048	35.2082		593	4.26107	16.6035
		593.2	5.71961	17.5983	20.2649		593.2	4.1716	15.8412	17.798		593.2	4.80069	16.428	19.0257		593.2	4.87484	16.6745	25.5056		593.2	4.17497	17.0063	26.3741		593.2	4.16458	15.0612	22.7555		593.2	4.96239	17.152	40.567		593.2	4.76427	15.7679	33.9971		593.2	4.18042	16.6068	34.7825		593.2	4.11164	16.0643
		593.4	5.62433	17.2669	20.1205		593.4	4.04318	15.4972	17.3454		593.4	4.64751	16.1382	18.8164		593.4	4.62495	16.4978	24.9545		593.4	3.93229	16.7103	26.2189		593.4	3.92519	14.8141	22.1583		593.4	4.69767	16.9712	39.9753		593.4	4.58916	15.3841	33.439		593.4	4.07847	16.4489	34.1736		593.4	3.87082	15.6448
		593.6	5.52905	17.0811	19.6023		593.6	3.91652	15.3173	17.0951		593.6	4.49318	15.8058	18.5023		593.6	4.42259	15.9202	24.4428		593.6	3.80889	16.1233	25.4948		593.6	3.81512	14.8072	21.8836		593.6	4.40382	16.5578	39.7874		593.6	4.30601	15.6255	32.6652		593.6	3.96598	16.1374	33.5247		593.6	3.79466	15.7262
		593.8	5.37835	16.6941	19.1692		593.8	3.60023	15.048	16.8979		593.8	4.36334	15.3182	18.0854		593.8	4.25491	15.6183	24.2653		593.8	3.64224	15.7847	24.7173		593.8	3.66643	14.656	21.9132		593.8	4.29661	16.3586	39.631		593.8	3.90936	15.6185	32.0738		593.8	3.70355	16.0259	33.0003		593.8	3.72716	15.7247
		594	5.15388	16.4692	18.9099		594	3.4583	14.7449	16.6298		594	4.16486	15.459	17.6786		594	4.15978	15.4041	24.0201		594	3.47035	15.776	24.5617		594	3.46302	14.2865	21.9019		594	4.15584	16.3424	39.0773		594	3.86709	15.0398	32.1025		594	3.52633	15.8465	32.6255		594	3.44527	15.1919
		594.2	5.02917	16.6672	18.6112		594.2	3.37679	14.5194	16.4244		594.2	4.06753	15.3934	17.5023		594.2	4.06285	15.0645	23.6036		594.2	3.41581	15.3788	24.3075		594.2	3.2552	14.0987	21.5772		594.2	4.06326	15.8149	38.3897		594.2	3.83233	14.7046	32.2038		594.2	3.46247	15.3839	32.611		594.2	3.21926	14.7487
		594.4	4.98804	16.5297	18.375		594.4	3.26607	14.2768	16.2811		594.4	3.91888	14.8658	17.5165		594.4	3.95112	15.0079	23.3305		594.4	3.3597	15.0017	23.8358		594.4	3.10587	13.9034	20.8904		594.4	3.88322	15.3927	37.9447		594.4	3.79291	14.1028	31.8992		594.4	3.27008	14.8824	32.4729		594.4	3.12427	14.5957
		594.6	4.83162	15.8427	18.0322		594.6	3.14129	14.1069	15.9646		594.6	3.72409	14.5733	17.1682		594.6	3.72465	14.8384	23.0806		594.6	3.17998	14.99	23.6783		594.6	3.02497	13.6192	20.454		594.6	3.60834	15.0435	37.556		594.6	3.66652	13.7575	31.2701		594.6	3.18536	14.6659	31.9292		594.6	2.8642	14.4364
		594.8	4.71112	15.2606	17.7959		594.8	2.99768	13.9521	15.7175		594.8	3.51121	14.5536	16.7528		594.8	3.6035	14.4775	22.6766		594.8	3.03215	14.8398	23.5356		594.8	2.89763	13.3489	20.2433		594.8	3.49233	15.0413	37.0957		594.8	3.47707	13.632	30.493		594.8	3.09803	14.5691	31.2657		594.8	2.71809	14.2915
		595	4.50978	15.2656	17.6545		595	2.83677	13.8912	15.5191		595	3.41839	14.4833	16.3572		595	3.58486	14.3117	22.481		595	2.86427	14.5385	23.4615		595	2.77179	13.2881	20.0181		595	3.52494	14.964	36.6567		595	3.33106	13.3419	30.3057		595	2.96892	14.3607	31.2777		595	2.84562	14.1124
		595.2	4.39705	15.1638	17.4377		595.2	2.72549	13.6544	15.2955		595.2	3.36486	14.2227	16.24		595.2	3.4147	14.2727	22.3732		595.2	2.67908	14.3484	23.2912		595.2	2.70977	13.2025	19.7575		595.2	3.48229	14.5333	36.2953		595.2	3.21949	13.2232	30.4248		595.2	2.89716	14.2621	30.9422		595.2	2.83603	14.1422
		595.4	4.33323	15.0863	17.3858		595.4	2.71058	13.4244	15.1479		595.4	3.19851	13.9227	15.9796		595.4	3.21976	14.1008	22.0727		595.4	2.58702	14.0796	22.762		595.4	2.65546	12.8025	19.5724		595.4	3.3195	14.3787	35.5714		595.4	3.2443	13.1154	29.8972		595.4	2.69364	14.1023	30.1625		595.4	2.67214	13.6849
		595.6	4.18837	14.924	17.3804		595.6	2.65529	13.3956	14.739		595.6	3.1561	13.6437	15.4862		595.6	3.16165	13.6592	21.932		595.6	2.51252	14.0471	22.5158		595.6	2.53782	12.5332	19.4269		595.6	3.11404	14.3695	35.1347		595.6	3.17834	12.8374	29.0183		595.6	2.53364	13.7794	29.7305		595.6	2.48712	13.1241
		595.8	4.11658	14.4979	17.2464		595.8	2.56332	13.0924	14.8423		595.8	2.9924	13.3991	15.3258		595.8	3.07102	13.4686	21.5738		595.8	2.49774	13.8942	22.4007		595.8	2.4616	12.3553	19.3135		595.8	2.94062	14.1466	34.8647		595.8	2.96148	12.968	28.8574		595.8	2.54997	13.4359	29.6058		595.8	2.34163	13.0864
		596	3.98106	14.3604	16.8663		596	2.4908	12.7091	14.6559		596	2.84642	13.2582	15.4715		596	2.98332	13.2626	20.8344		596	2.43843	13.5045	21.9358		596	2.36767	12.2425	18.9647		596	2.92672	13.8526	34.5798		596	2.9395	12.804	28.691		596	2.46869	13.504	29.1577		596	2.36805	13.1228
		596.2	3.87216	14.3022	16.3783		596.2	2.40394	12.5026	14.2996		596.2	2.73039	13.1821	15.4441		596.2	2.99816	13.1892	20.4593		596.2	2.31044	13.363	21.5374		596.2	2.36866	12.1356	18.8119		596.2	2.8624	13.6771	34.1653		596.2	2.89377	12.5554	28.42		596.2	2.44471	13.5897	28.6151		596.2	2.4093	13.2204
		596.4	3.7514	14.11	16.4187		596.4	2.27999	12.4888	14.1506		596.4	2.79733	13.1328	15.0577		596.4	2.91691	13.1116	20.6864		596.4	2.28957	13.4644	21.1727		596.4	2.30474	12.0177	18.7227		596.4	2.81811	13.5843	33.996		596.4	2.72974	12.2437	28.2215		596.4	2.46227	13.2313	28.4874		596.4	2.22786	12.8106
		596.6	3.60034	14.1564	16.4052		596.6	2.20537	12.364	14.2714		596.6	2.80893	13.0707	14.8071		596.6	2.77087	12.7488	20.2681		596.6	2.33788	13.2683	21.1262		596.6	2.14195	11.9604	18.4267		596.6	2.78323	13.5518	33.5429		596.6	2.64829	11.9499	27.5233		596.6	2.43993	13.0097	28.2071		596.6	1.99912	12.3243
		596.8	3.58886	14.1289	16.3204		596.8	2.19886	11.9344	14.1821		596.8	2.72218	13.0957	14.6039		596.8	2.6245	12.6764	19.928		596.8	2.30974	12.9836	21.1128		596.8	2.04354	11.5168	18.2239		596.8	2.65538	13.3447	32.8944		596.8	2.68618	12.0201	27.0904		596.8	2.37405	12.8434	27.89		596.8	2.05811	12.3144
		597	3.50667	13.8671	16.1098		597	2.11315	11.9241	13.9711		597	2.66978	12.7824	14.4248		597	2.58364	12.6985	19.9537		597	2.17068	12.7326	20.7245		597	2.03115	11.3822	17.9602		597	2.73252	13.0683	32.3708		597	2.55669	11.7709	26.8338		597	2.22684	12.6289	27.773		597	2.05704	12.3147
		597.2	3.41512	13.6315	15.6642		597.2	2.02612	11.8378	13.8992		597.2	2.62307	12.3262	14.2832		597.2	2.60759	12.626	19.7726		597.2	2.02853	12.6642	20.3112		597.2	2.00766	11.3944	17.6498		597.2	2.72209	12.8651	31.9832		597.2	2.3938	11.6412	26.5758		597.2	2.03262	12.4058	27.7092		597.2	2.02245	12.3224
		597.4	3.41458	13.5092	15.3776		597.4	1.95897	11.6274	13.8461		597.4	2.59347	12.2473	14.219		597.4	2.60356	12.3059	19.3747		597.4	1.96904	12.453	19.9899		597.4	1.9446	11.298	17.3833		597.4	2.54314	12.8151	31.9034		597.4	2.43298	11.7187	26.4818		597.4	1.9944	12.3176	27.3734		597.4	1.94092	12.3192
		597.6	3.39362	13.2489	15.454		597.6	1.85681	11.6644	13.5214		597.6	2.52555	12.1894	14.1473		597.6	2.60841	12.0021	19.0995		597.6	1.97363	12.2393	19.8062		597.6	1.96122	11.2207	17.2832		597.6	2.57471	12.6519	31.6561		597.6	2.49993	11.5374	26.258		597.6	2.0158	12.3087	26.7457		597.6	1.88092	11.9627
		597.8	3.39872	13.1566	15.2607		597.8	1.84501	11.6838	12.9726		597.8	2.36947	11.8224	14.1799		597.8	2.52106	12.1117	18.8412		597.8	1.99005	12.2925	19.9826		597.8	2.0145	11.2558	17.0608		597.8	2.54278	12.4676	31.2746		597.8	2.47869	11.297	26.1284		597.8	2.02321	12.1223	26.4892		597.8	1.85051	11.7657
		598	3.4543	12.9704	14.7901		598	1.74691	11.4132	12.8358		598	2.30087	11.6143	14.1307		598	2.37989	12.0296	18.938		598	1.92863	12.0669	19.9312		598	1.91766	11.2547	17.0006		598	2.34267	12.388	30.9281		598	2.54184	11.1395	26.1104		598	1.95463	12.0453	26.4176		598	1.74093	11.8603
		598.2	3.4495	12.7908	14.7893		598.2	1.7937	11.2986	12.8261		598.2	2.36126	11.716	13.6687		598.2	2.4708	11.6434	18.8276		598.2	1.89965	11.8175	19.7846		598.2	1.88525	10.8816	16.8145		598.2	2.32418	12.2448	30.6713		598.2	2.42282	11.1559	25.7544		598.2	1.90632	11.7961	26.1602		598.2	1.74449	11.7548
		598.4	3.30458	12.7512	14.7246		598.4	1.82451	11.1958	12.7013		598.4	2.31719	11.7314	13.6245		598.4	2.40935	11.5801	18.5938		598.4	1.8463	11.7347	19.4002		598.4	1.85691	10.6769	16.4687		598.4	2.29852	12.1059	30.3357		598.4	2.32359	11.0612	25.2295		598.4	1.95121	11.5727	25.8603		598.4	1.74329	11.7854
		598.6	3.1842	12.6548	14.4575		598.6	1.77561	11.0912	12.5723		598.6	2.27349	11.6903	13.5817		598.6	2.30787	11.494	18.4336		598.6	1.83072	11.6346	18.97		598.6	1.84864	10.6094	16.2709		598.6	2.19442	11.9021	29.9163		598.6	2.27825	10.8722	24.7454		598.6	1.89078	11.5285	25.5107		598.6	1.75567	11.7683
		598.8	3.20817	12.2805	14.3994		598.8	1.73137	11.1338	12.5297		598.8	2.21181	11.576	13.3924		598.8	2.3255	11.4033	18.2307		598.8	1.82292	11.5432	18.4933		598.8	1.77596	10.5598	16.1005		598.8	2.12758	11.9501	29.555		598.8	2.23646	10.8623	24.576		598.8	1.84672	11.4565	25.167		598.8	1.7866	11.4839
		599	3.23062	11.9975	14.3405		599	1.68687	11.0053	12.4203		599	2.24324	11.4386	13.0917		599	2.24303	11.1518	17.8927		599	1.80244	11.4573	18.1437		599	1.77527	10.507	16.0298		599	2.09668	12.0517	29.4041		599	2.14927	10.6907	24.4863		599	1.85471	11.3594	24.9082		599	1.75168	11.2473
		599.2	3.17492	12.2454	13.9497		599.2	1.62839	10.7702	12.2434		599.2	2.29775	11.2481	13.1802		599.2	2.19906	10.8747	17.8773		599.2	1.83714	11.518	18.7437		599.2	1.74879	10.5405	16.0476		599.2	2.27592	11.6392	29.2698		599.2	2.2282	10.5828	24.2364		599.2	1.7692	11.2887	24.5366		599.2	1.75316	11.0371
		599.4	3.08789	12.237	13.8789		599.4	1.62323	10.6878	12.1377		599.4	2.27377	11.0836	13.1516		599.4	2.2156	10.8909	17.8613		599.4	1.84675	11.5795	18.5892		599.4	1.63969	10.4316	15.6886		599.4	2.31128	11.3876	29.0246		599.4	2.21063	10.7263	24.0922		599.4	1.68416	11.1782	24.4097		599.4	1.67815	10.658
		599.6	3.1315	12.0622	13.7653		599.6	1.70763	10.6227	12.2404		599.6	2.26608	10.8797	12.9293		599.6	2.1138	10.9141	17.4023		599.6	1.81852	11.1879	18.0738		599.6	1.64844	10.2831	15.3421		599.6	2.20015	11.4962	28.579		599.6	2.12953	10.6087	23.959		599.6	1.66134	10.9737	24.4493		599.6	1.61367	10.5659
		599.8	3.00947	11.9839	13.6465		599.8	1.67633	10.4867	12.036		599.8	2.22577	10.7753	12.6804		599.8	2.06052	10.9468	17.125		599.8	1.7862	11.2715	17.9439		599.8	1.69173	10.0339	15.3385		599.8	2.07124	11.3225	28.1221		599.8	2.13372	10.4536	23.5764		599.8	1.6781	10.886	24.2093		599.8	1.61677	10.7544
		600	2.91036	11.7912	13.6276		600	1.61881	10.322	11.8367		600	2.23959	10.5574	12.2651		600	2.07247	10.9787	16.9986		600	1.72591	11.3131	17.8919		600	1.69318	9.72932	15.332		600	2.03938	11.0145	27.6626		600	2.11061	10.2137	23.2655		600	1.70196	10.8167	23.8942		600	1.61486	10.6155
[truncated: 417 more columns]

## Sheet: Fig. 1f
Raw data of kcat (min)	WT	1st	2nd	3rd	average	s.d.
	withot DNA and S5S1	0.187	0.17	0.134	0.163667	0.0270617
	+ssDNA	0.169	0.181	0.185	0.178333	0.00832666
	+ssDNA+S5S	0.3	0.335	0.333	0.322667	0.0196554
	+dsDNA	0.198	0.201	0.191	0.196667	0.0051316
	+dsDNA+S5S1	0.203	0.225	0.209	0.212333	0.0113725
	+ssDNA+dsDNA	0.223	0.188	0.18	0.197	0.0228692
	+ssDNA+dsDNA+S5S	0.333	0.309	0.287	0.309667	0.0230072
	L1	1st	2nd	3rd	average	s.d.
	withot DNA and S5S1	0.0366	0.0413	0.0254	0.0344333	0.00816844
	+ssDNA	0.0808	0.0862	0.0702	0.0790667	0.00813962
	+ssDNA+S5S	0.335	0.346	0.282	0.321	0.0342199
	+dsDNA	0.0992	0.0899	0.0885	0.0925333	0.00581578
	+dsDNA+S5S1	0.0976	0.108	0.115	0.106867	0.00875519
	+ssDNA+dsDNA	0.107	0.117	0.13	0.118	0.0115326
	+ssDNA+dsDNA+S5S	0.248	0.286	0.263	0.265667	0.0191398
	L2	1st	2nd	3rd	average	s.d.
	withot DNA and S5S1	0.152	0.132	0.117	0.133667	0.0175594
	+ssDNA	0.113	0.11	0.1	0.107667	0.00680686
	+ssDNA+S5S	0.234	0.235	0.225	0.231333	0.00550757
	+dsDNA	0.226	0.235	0.156	0.205667	0.0432474
	+dsDNA+S5S1	0.259	0.252	0.217	0.242667	0.0225019
	+ssDNA+dsDNA	0.19	0.191	0.175	0.185333	0.00896289
	+ssDNA+dsDNA+S5S	0.277	0.261	0.288	0.275333	0.0135769
	S2	1st	2nd	3rd	average	s.d.
	withot DNA and S5S1	0.0944	0.0823	0.112	0.0962333	0.0149346
	+ssDNA	0.199	0.182	0.154	0.178333	0.022723
	+ssDNA+S5S	0.322	0.29	0.313	0.308333	0.0165025
	+dsDNA	0.131	0.169	0.116	0.138667	0.0273191
	+dsDNA+S5S1	0.123	0.177	0.148	0.149333	0.0270247
	+ssDNA+dsDNA	0.183	0.182	0.212	0.192333	0.0170392
	+ssDNA+dsDNA+S5S	0.268	0.275	0.294	0.279	0.0134536

## Sheet: Fig. 2a
	time (s)	DNA only_for 1st	WT_1st	DNA only_for 2nd and 3rd	WT_2nd	WT_3rd	time (s)	DNA only_for 1st, 2nd and 3rd	WT+S5S1_1st	WT+S5S1_2nd	WT+S5S1_3rd	time (s)	DNA only_for all	L1_1st	L1_2nd	L1+S5S1_1st	L1+S5S1_2nd	time (s)	DNA only_for all	L2_1st	L2_2nd	L2_3rd	time (s)	DNA only_for 1st	L2+S5S1_1st	DNA only_for 2nd and 3rd	L2+S5S1_2nd	L2+S5S1_3rd	time (s)	DNA only_for 1st	S2_1st	DNA only_for 2nd and 3rd	S2_2nd	DNA only	S2_3rd	time (s)	DNA only_for 1st	S2+S5S_1st	DNA only_for 2nd	S2+S5S1_2nd	DNA only_for 3rd	S2+S5S1_3rd
Raw data of time course emission of FAM	0	4423.94	4646.41	3682.48	3864.47	3772.56	0	3682.48	3766.76	3876.45	3843.73	0	4265.79	4096.78	4082	4114.73	4132.12	0	3682.48	4371.03	4332.11	4357.35	0	4265.79	4178.6	4265.79	4112.47	4001.42	0	4423.94	4268.53	3682.48	3762.97	4371.03	4454.4	0	4635.42	4739.97	3682.48	3947.76	4013.72	4389.54
	1	4457.78	4694.59	3716.38	3912.65	3834.86	1	3716.38	3822.5	3929.68	3879.45	1	4281.82	4147.03	4121.77	4183.84	4180.52	1	3716.38	4433.25	4422.08	4409.87	1	4281.82	4208.99	4281.82	4180.44	4070.62	1	4457.78	4338.69	3716.38	3815.79	4433.25	4490.7	1	4677.51	4826.11	3716.38	4000.49	4046.87	4415.93
	2	4459.31	4710.87	3721.89	3919.23	3841.24	2	3721.89	3839.12	3938.19	3893.46	2	4292.03	4162.71	4135.23	4201.63	4188.95	2	3721.89	4451.31	4422.05	4427.2	2	4292.03	4215.28	4292.03	4201.21	4082.86	2	4459.31	4348.3	3721.89	3827.84	4451.31	4512.51	2	4698.99	4816.84	3721.89	4005.43	4064.94	4424.57
	3	4463.86	4711.7	3725.13	3924.89	3842.63	3	3725.13	3824.67	3936.91	3902.23	3	4296.7	4138.24	4130.21	4191.63	4185.8	3	3725.13	4460.67	4437.99	4433.34	3	4296.7	4231.31	4296.7	4189.66	4088	3	4463.86	4338.64	3725.13	3829.87	4460.67	4511.28	3	4682.7	4818.89	3725.13	4020.47	4053.45	4424.9
	4	4460.88	4702.08	3733.7	3922.46	3840.11	4	3733.7	3820.61	3941.3	3900.05	4	4293.99	4152.96	4128.41	4194.17	4182.83	4	3733.7	4449.04	4435.31	4439	4	4293.99	4224.21	4293.99	4196.71	4081.77	4	4460.88	4344.12	3733.7	3829.56	4449.04	4511.28	4	4690.71	4825.88	3733.7	4008.05	4056.64	4435.92
	5	4462.36	4717.02	3727.2	3919.81	3840.8	5	3727.2	3826.35	3934.86	3898.58	5	4283.51	4164.5	4127.46	4192.1	4188.21	5	3727.2	4450.23	4434.16	4429.89	5	4283.51	4209.1	4283.51	4195.32	4081.86	5	4462.36	4329.88	3727.2	3819.4	4450.23	4504.54	5	4699.39	4816.87	3727.2	4008.7	4058.02	4431.11
	6	4464.04	4709.62	3724.07	3922.77	3835.95	6	3724.07	3813.58	3929.98	3889.22	6	4285.26	4161.79	4140.46	4192.03	4185.83	6	3724.07	4446.44	4438.38	4425.85	6	4285.26	4211.79	4285.26	4207.8	4093.39	6	4464.04	4340.95	3724.07	3820.78	4446.44	4511.78	6	4683.62	4820.1	3724.07	4005.52	4050.73	4440.19
	7	4458.96	4732.5	3721.13	3914.79	3825.19	7	3721.13	3822.12	3934.13	3900.39	7	4294.48	4142.37	4134.97	4194.01	4183.87	7	3721.13	4450.08	4449.08	4429.64	7	4294.48	4227.23	4294.48	4188.23	4079.07	7	4458.96	4338.15	3721.13	3827.86	4450.08	4516.16	7	4685.16	4818.39	3721.13	4003.35	4057.13	4423.41
	8	4458.79	4707.84	3727.22	3925.94	3841.86	8	3727.22	3813.19	3933.75	3891.14	8	4292.31	4153.04	4136.68	4189.79	4194.51	8	3727.22	4452.87	4440.26	4428.37	8	4292.31	4206.26	4292.31	4200.87	4079.93	8	4458.79	4330.16	3727.22	3808.65	4452.87	4509.72	8	4681.78	4815	3727.22	4003.84	4048.86	4432.11
	9	4456.49	4720.12	3728.39	3920.65	3837.58	9	3728.39	3818.01	3923.47	3893.05	9	4287.74	4158.22	4130.43	4186.15	4187.16	9	3728.39	4445.96	4436.47	4426.67	9	4287.74	4208.29	4287.74	4194.75	4082.41	9	4456.49	4324.67	3728.39	3812.74	4445.96	4505.33	9	4689.9	4816.89	3728.39	3979.64	4063.07	4431.26
	10	4468.14	4710.19	3736.5	3924.45	3829.65	10	3736.5	3811.77	3929.34	3882.26	10	4288.94	4148.47	4117.74	4198.57	4181.7	10	3736.5	4459.82	4451.42	4424.2	10	4288.94	4212	4288.94	4186.48	4081.82	10	4468.14	4326.15	3736.5	3812.37	4459.82	4495.56	10	4686.23	4811.42	3736.5	3994.25	4062.04	4426.52
	11	4463.68	4697.23	3716.51	3905.78	3838.11	11	3716.51	3808.25	3924	3884.74	11	4293.78	4142.85	4120.06	4194.88	4179.32	11	3716.51	4461.92	4446.64	4434.93	11	4293.78	4208.85	4293.78	4179.33	4074.87	11	4463.68	4328.74	3716.51	3811.33	4461.92	4491.49	11	4694.45	4806.65	3716.51	3995.54	4065.12	4424.32
	12	4468.42	4711.37	3724.68	3911.29	3839.81	12	3724.68	3812.14	3925.15	3887.37	12	4296.56	4151.51	4131.4	4195.58	4177.75	12	3724.68	4463.19	4438.51	4429.35	12	4296.56	4218.19	4296.56	4192.33	4084.96	12	4468.42	4323.98	3724.68	3818.4	4463.19	4501.04	12	4676.3	4816.54	3724.68	3995.93	4061.13	4428.96
	13	4462.07	4706.97	3722.48	3915.6	3829.29	13	3722.48	3807.51	3923.82	3875.8	13	4292.54	4141.59	4121.31	4191.16	4185.76	13	3722.48	4460.85	4445.93	4425.6	13	4292.54	4201.43	4292.54	4189.92	4077.46	13	4462.07	4323.81	3722.48	3816.99	4460.85	4499.3	13	4679.47	4809.59	3722.48	4001.26	4052.98	4431.46
	14	4457.95	4701.99	3729.18	3906.07	3832	14	3729.18	3807.76	3926.03	3878.56	14	4296.66	4148.78	4123.29	4191.54	4177.08	14	3729.18	4449.2	4445.8	4428.06	14	4296.66	4209.08	4296.66	4201.4	4086.93	14	4457.95	4320.96	3729.18	3826.52	4449.2	4505.43	14	4685.5	4816.04	3729.18	3982.29	4054.01	4417.84
	15	4474.32	4702.09	3725.87	3899.14	3829.41	15	3725.87	3808.27	3917.78	3874.38	15	4299.95	4151.37	4129.2	4201.87	4174.5	15	3725.87	4455.91	4435.26	4430.2	15	4299.95	4202.46	4299.95	4192.69	4081.7	15	4474.32	4329.87	3725.87	3803.74	4455.91	4496.52	15	4689.52	4798.26	3725.87	3984.17	4064.7	4423.39
	16	4464.95	4700.25	3730.16	3908.72	3825.98	16	3730.16	3809.16	3925.65	3866.51	16	4296.32	4143.39	4119.13	4184.91	4171.4	16	3730.16	4457.93	4438.28	4429.47	16	4296.32	4208.76	4296.32	4186.99	4069.16	16	4464.95	4324.47	3730.16	3804.99	4457.93	4498.79	16	4674.41	4804.68	3730.16	3996.7	4067.62	4422.71
	17	4449.91	4703.94	3729.83	3913.4	3826.35	17	3729.83	3800.26	3913.33	3870.06	17	4294.49	4149.4	4122.55	4186.44	4172.77	17	3729.83	4450.46	4443.4	4425.3	17	4294.49	4194.26	4294.49	4191.8	4075.98	17	4449.91	4325.24	3729.83	3807.76	4450.46	4499.19	17	4690.67	4815.19	3729.83	3993.57	4052.92	4427.7
	18	4448.76	4698.05	3728.61	3905.93	3828.4	18	3728.61	3800.21	3917.74	3874.14	18	4288.4	4149.77	4120.46	4177.89	4183.49	18	3728.61	4454.17	4445.67	4419.4	18	4288.4	4193.36	4288.4	4188.02	4071.57	18	4448.76	4327.63	3728.61	3813.14	4454.17	4509.22	18	4679.84	4800.17	3728.61	3987.02	4037.08	4415.57
	19	4461.43	4692.99	3735.34	3899.6	3832.66	19	3735.34	3803.43	3914.25	3878.39	19	4294.88	4147.27	4117.7	4181.9	4159.35	19	3735.34	4456.96	4446.21	4438.23	19	4294.88	4196.7	4294.88	4194.18	4070.5	19	4461.43	4325.13	3735.34	3808.86	4456.96	4494.77	19	4685.15	4810.1	3735.34	3982.2	4058	4418.31
	20	4459.77	4694.26	3726.54	3909.77	3821.59	20	3726.54	3801.39	3912	3861.49	20	4287.87	4157.93	4112.6	4176.34	4170.05	20	3726.54	4454.83	4453.24	4419.96	20	4287.87	4205.22	4287.87	4179.07	4072.57	20	4459.77	4320.09	3726.54	3810.86	4454.83	4484.7	20	4679.93	4807.44	3726.54	3991.76	4055.37	4423.42
	21	4445.77	4670.73	3730.93	3907.29	3832.24	21	3730.93	3805.33	3913.8	3855.56	21	4287.07	4146.92	4123.28	4184.85	4171.99	21	3730.93	4462.06	4436.53	4439.8	21	4287.07	4193.77	4287.07	4193.16	4078.3	21	4445.77	4319.29	3730.93	3806.06	4462.06	4487.65	21	4670.95	4804.59	3730.93	3972.42	4053.4	4431.32
	22	4463.72	4702.47	3738.19	3915.38	3826.01	22	3738.19	3797.45	3920.09	3860.78	22	4287.95	4141.22	4121.16	4183.97	4164.49	22	3738.19	4451.66	4438.92	4434.78	22	4287.95	4191.59	4287.95	4170.76	4076.64	22	4463.72	4327.56	3738.19	3798.77	4451.66	4496.66	22	4664.66	4810.83	3738.19	3981.22	4048.7	4422.09
	23	4455.61	4695.31	3735.17	3900.52	3826.9	23	3735.17	3796.33	3901.81	3858.83	23	4296.26	4148.32	4126.32	4186.28	4169.75	23	3735.17	4454.64	4444.8	4434.13	23	4296.26	4192.94	4296.26	4178.63	4087.76	23	4455.61	4314.53	3735.17	3807.37	4454.64	4495.45	23	4678.64	4801.61	3735.17	3988.44	4057.22	4414.96
	24	4466.14	4703.68	3729.78	3907.2	3825.36	24	3729.78	3794.8	3913.16	3859.61	24	4283.75	4150.61	4126.09	4180.23	4161.69	24	3729.78	4467.4	4440.11	4433.36	24	4283.75	4185.35	4283.75	4188.13	4079.07	24	4466.14	4319.42	3729.78	3805.12	4467.4	4488.5	24	4681.15	4793.58	3729.78	3984.93	4053.14	4422.05
	25	4464.18	4704.43	3716.06	3904.64	3819.51	25	3716.06	3791.46	3902.93	3854.85	25	4287.49	4148.34	4134.46	4182.05	4154.43	25	3716.06	4456.01	4435.45	4437.87	25	4287.49	4191.52	4287.49	4189.02	4076.04	25	4464.18	4327.06	3716.06	3798.08	4456.01	4491.42	25	4680.52	4802	3716.06	3976.32	4047.6	4418.99
	26	4458.08	4700.34	3723.17	3905.1	3819.5	26	3723.17	3793.44	3907.92	3852.18	26	4294.68	4152.14	4121.76	4191.23	4158.71	26	3723.17	4462.25	4450.66	4435.06	26	4294.68	4182.87	4294.68	4190.09	4073.3	26	4458.08	4319.53	3723.17	3798.66	4462.25	4496.1	26	4677.18	4789.79	3723.17	3976.65	4058.13	4414.66
	27	4460.82	4676.15	3727.72	3907.47	3822.97	27	3727.72	3796.31	3912.87	3861.26	27	4295.42	4127.82	4116.98	4184.53	4159.45	27	3727.72	4457.2	4447.87	4435.36	27	4295.42	4188.42	4295.42	4194.95	4078.53	27	4460.82	4309.48	3727.72	3808.11	4457.2	4489.97	27	4682.53	4804.8	3727.72	3975.43	4065.8	4418.92
	28	4463.14	4695.05	3722.48	3905.75	3819.54	28	3722.48	3798.34	3911.77	3861.44	28	4290.79	4151.67	4121.31	4189.01	4160.77	28	3722.48	4454.41	4440.15	4434.21	28	4290.79	4192.5	4290.79	4186.74	4083.42	28	4463.14	4328.52	3722.48	3813.73	4454.41	4499.89	28	4682.06	4798.69	3722.48	3964.02	4041.5	4421.2
	29	4464.83	4701.27	3729.13	3911.2	3825.28	29	3729.13	3794.61	3909.18	3865.6	29	4295.5	4139.78	4128.01	4190.51	4163.32	29	3729.13	4463.15	4462.02	4433.3	29	4295.5	4190.42	4295.5	4185	4073.25	29	4464.83	4315.4	3729.13	3814.33	4463.15	4496.99	29	4681.54	4790.6	3729.13	3969.54	4046.6	4426.76
	30	4463.77	4694.55	3732.34	3902.71	3825.03	30	3732.34	3781.41	3901.46	3860.82	30	4293.19	4137.6	4119.77	4189.8	4160.29	30	3732.34	4458.88	4445.69	4435.08	30	4293.19	4185.5	4293.19	4177.84	4067.79	30	4463.77	4319.9	3732.34	3794.48	4458.88	4500.49	30	4671.82	4791.85	3732.34	3957.69	4063.28	4411.52
	31	4455.72	4693.57	3739.78	3905.5	3819.2	31	3739.78	3803.76	3898.84	3848.16	31	4290.27	4148.06	4123.61	4182.31	4170.66	31	3739.78	4466.16	4461.76	4425.03	31	4290.27	4184.14	4290.27	4193.21	4066.15	31	4455.72	4325.66	3739.78	3811.97	4466.16	4483.46	31	4677.33	4803.79	3739.78	3975.14	4036.68	4418.55
	32	4458.33	4701.55	3737.61	3903.85	3826.3	32	3737.61	3784.46	3896.79	3869.27	32	4279.03	4145.52	4129.87	4191.49	4156.76	32	3737.61	4461.38	4449.65	4427.8	32	4279.03	4177.1	4279.03	4175.96	4069.35	32	4458.33	4325.21	3737.61	3803.65	4461.38	4495.82	32	4670.31	4791.34	3737.61	3973.7	4062.44	4414.08
	33	4459.18	4700.4	3723.49	3900.52	3824.42	33	3723.49	3794.91	3895.43	3856.68	33	4285.45	4149.28	4130.74	4189.04	4164.71	33	3723.49	4451.16	4449.22	4420.77	33	4285.45	4191.11	4285.45	4185.61	4077.16	33	4459.18	4313.3	3723.49	3808.36	4451.16	4497.28	33	4676.6	4795.68	3723.49	3973.21	4054.1	4410.25
	34	4465.95	4696.06	3726.51	3907.7	3824.97	34	3726.51	3785.72	3901.87	3855.49	34	4287.22	4156.76	4124.52	4190.28	4161.65	34	3726.51	4455.46	4450.41	4438.78	34	4287.22	4191.39	4287.22	4182.73	4075.87	34	4465.95	4322.48	3726.51	3812.17	4455.46	4492.64	34	4684.85	4791.35	3726.51	3971.53	4054.86	4417.88
	35	4462.54	4695.33	3734.74	3909.42	3833.17	35	3734.74	3789.99	3899.95	3847.78	35	4291.75	4154.19	4123.86	4189.56	4157.6	35	3734.74	4453.71	4444.44	4436	35	4291.75	4193.11	4291.75	4187.15	4070.5	35	4462.54	4316.25	3734.74	3814.67	4453.71	4489.13	35	4675.7	4791.72	3734.74	3968.1	4059.43	4401.52
	36	4465.33	4688.82	3727.38	3905.22	3826.87	36	3727.38	3788.1	3901.57	3858.49	36	4293.2	4134.16	4117.86	4185.47	4160.9	36	3727.38	4460.02	4441.93	4429.22	36	4293.2	4177.73	4293.2	4174.39	4082.71	36	4465.33	4318.14	3727.38	3809.93	4460.02	4493.45	36	4680.9	4798.32	3727.38	3974.04	4052.4	4411.3
	37	4461.81	4702.9	3717.43	3900.81	3829.26	37	3717.43	3770.12	3903.81	3851.95	37	4294.1	4148.21	4126.91	4177.73	4153.59	37	3717.43	4461.9	4454.96	4441.35	37	4294.1	4172.74	4294.1	4185.9	4077.28	37	4461.81	4325.75	3717.43	3816.77	4461.9	4496.22	37	4686.83	4800.54	3717.43	3971.93	4046.17	4416.28
	38	4466.86	4702.88	3731.06	3908.97	3836.78	38	3731.06	3794	3898.87	3856.37	38	4299.22	4148.58	4132.05	4184.39	4152.79	38	3731.06	4454.56	4447.04	4432.89	38	4299.22	4179.83	4299.22	4176.83	4085.61	38	4466.86	4317.84	3731.06	3812.74	4454.56	4490.13	38	4677.87	4793.08	3731.06	3973.2	4062.54	4418.78
	39	4463.76	4698.1	3725.03	3909.9	3831.63	39	3725.03	3791.08	3899.3	3853.28	39	4292.16	4146.38	4129.46	4187.2	4151.97	39	3725.03	4449.38	4455.31	4440.06	39	4292.16	4187.79	4292.16	4185.25	4075.03	39	4463.76	4325.83	3725.03	3796.46	4449.38	4485.67	39	4669.96	4796.76	3725.03	3970.58	4049.5	4415.46
	40	4455.37	4707.76	3728.22	3900.64	3829.55	40	3728.22	3793.62	3906.4	3855.76	40	4297.27	4150.21	4128.35	4182.25	4155.69	40	3728.22	4463.06	4446.59	4428.06	40	4297.27	4186.74	4297.27	4176.87	4075.94	40	4455.37	4326.15	3728.22	3812.07	4463.06	4481.02	40	4673.2	4797.47	3728.22	3967.54	4065.11	4423.68
	41	4436.44	4691.39	3726.11	3911.68	3820.52	41	3726.11	3791.11	3896.93	3844.33	41	4279.17	4151.33	4126.05	4184.91	4153.98	41	3726.11	4463.83	4455.49	4441.4	41	4279.17	4181.67	4279.17	4177.21	4074.9	41	4436.44	4320.98	3726.11	3814.15	4463.83	4497.03	41	4671.78	4803.52	3726.11	3965.53	4058.17	4417.63
	42	4464.83	4711.07	3733.78	3905.8	3837.29	42	3733.78	3778.44	3891.77	3857.35	42	4279.8	4132.36	4121.28	4181.52	4155.81	42	3733.78	4460.17	4459.6	4443.81	42	4279.8	4175.99	4279.8	4180.7	4069.49	42	4464.83	4320.9	3733.78	3812.08	4460.17	4490.34	42	4678.38	4802.06	3733.78	3968.49	4058.64	4413.6
	43	4452.14	4697.08	3738.01	3907.34	3834.85	43	3738.01	3788.57	3900.3	3843.8	43	4286.27	4147.8	4132.25	4188.5	4158.81	43	3738.01	4451.68	4443.42	4442.42	43	4286.27	4175.98	4286.27	4174.61	4082.68	43	4452.14	4322.43	3738.01	3805.07	4451.68	4498.92	43	4668.73	4786.28	3738.01	3966.12	4058.13	4406.33
	44	4461.35	4694.09	3727.21	3902.29	3827.38	44	3727.21	3786.26	3889.53	3837.71	44	4293.85	4160.67	4125.01	4179.82	4158.83	44	3727.21	4457.59	4452.4	4438.15	44	4293.85	4186.08	4293.85	4180.52	4068.81	44	4461.35	4318.06	3727.21	3810.81	4457.59	4499.15	44	4679.5	4796.87	3727.21	3968.8	4053.87	4410.22
	45	4456.99	4682.35	3729.57	3907.18	3832.75	45	3729.57	3786.65	3900.66	3842.86	45	4295.07	4144.15	4135.21	4188.43	4155.68	45	3729.57	4454.01	4455.52	4438.68	45	4295.07	4171.59	4295.07	4188.07	4073.14	45	4456.99	4316.69	3729.57	3816.23	4454.01	4490.51	45	4678.81	4787.31	3729.57	3968.95	4063.9	4415.82
	46	4450.07	4700.65	3733.89	3910.75	3827.41	46	3733.89	3782.09	3900.56	3838.76	46	4284.54	4154.47	4123.54	4184.95	4166.6	46	3733.89	4461.65	4458.7	4445.01	46	4284.54	4181.74	4284.54	4181.03	4068.78	46	4450.07	4331.65	3733.89	3804.08	4461.65	4506.88	46	4666.88	4794.45	3733.89	3962.78	4052.92	4403.64
	47	4466.37	4705.32	3734.96	3915.44	3828.25	47	3734.96	3779.51	3901.01	3837.95	47	4283.84	4153.5	4127.27	4186.62	4157.57	47	3734.96	4458.61	4445.27	4447.37	47	4283.84	4185.98	4283.84	4182.96	4079.94	47	4466.37	4331.01	3734.96	3813.39	4458.61	4491.88	47	4671.08	4787.79	3734.96	3971.59	4054.03	4416.23
	48	4457.02	4701.82	3732.26	3901.57	3839.05	48	3732.26	3783.57	3895.61	3838.54	48	4296.38	4137.45	4129.1	4174.73	4160.58	48	3732.26	4457.39	4460.35	4445.41	48	4296.38	4189.57	4296.38	4178.88	4069.01	48	4457.02	4325.73	3732.26	3809.94	4457.39	4499.41	48	4676.12	4792	3732.26	3962.35	4059.84	4414.88
	49	4464.07	4699.8	3735.2	3922.15	3837.62	49	3735.2	3772.58	3892.49	3848.9	49	4294.62	4159.85	4134.22	4187.68	4153.49	49	3735.2	4457.79	4459.27	4440.78	49	4294.62	4169.2	4294.62	4184.07	4072.81	49	4464.07	4322.2	3735.2	3813.95	4457.79	4488.18	49	4682.08	4790.17	3735.2	3974.16	4054.15	4421.74
	50	4467.62	4707.12	3736.74	3912.89	3838.98	50	3736.74	3784.14	3895.73	3844.69	50	4291.56	4160.47	4136.02	4191.15	4156.88	50	3736.74	4459.61	4458.29	4444.41	50	4291.56	4179.56	4291.56	4179.57	4060.27	50	4467.62	4325.05	3736.74	3812.27	4459.61	4494.16	50	4674.64	4783.19	3736.74	3966.69	4055.19	4418.5
	51	4456.15	4696.26	3736.51	3909.11	3836.19	51	3736.51	3783.94	3897	3847.35	51	4287.68	4160.9	4132.83	4184.15	4157.36	51	3736.51	4465.31	4456.05	4444.73	51	4287.68	4178.07	4287.68	4176.1	4065.96	51	4456.15	4324.11	3736.51	3809.47	4465.31	4493.59	51	4684.9	4795.91	3736.51	3967.16	4051.07	4410.84
	52	4452.31	4713.13	3727.15	3906.83	3833.95	52	3727.15	3780.48	3888.64	3837.16	52	4293.43	4161.76	4135.96	4178.61	4153.08	52	3727.15	4466.07	4464.82	4444.57	52	4293.43	4181.42	4293.43	4193.42	4074.5	52	4452.31	4314.79	3727.15	3805.46	4466.07	4498.71	52	4671.27	4785.65	3727.15	3965.8	4060.03	4419.01
	53	4465.28	4713.78	3735.62	3906.03	3843.59	53	3735.62	3780.89	3899.66	3846.31	53	4287.72	4153.28	4133.75	4185.75	4152.4	53	3735.62	4461.55	4456.32	4434.88	53	4287.72	4182.1	4287.72	4188.38	4071.05	53	4465.28	4328.81	3735.62	3816.23	4461.55	4496.55	53	4670	4790.34	3735.62	3956.84	4058.96	4413.18
	54	4459.27	4710.59	3729.99	3920.83	3834.15	54	3729.99	3776.75	3893.11	3841.72	54	4288.54	4155.36	4127.96	4186.01	4157.98	54	3729.99	4463.28	4451.64	4444.94	54	4288.54	4169.89	4288.54	4184.46	4081.78	54	4459.27	4316.21	3729.99	3799.27	4463.28	4493.38	54	4680.14	4803.61	3729.99	3968.26	4049.16	4407.25
	55	4457.94	4714.83	3734.12	3907.01	3842.7	55	3734.12	3777.28	3886.83	3841.48	55	4282.14	4157.53	4132.64	4189.48	4149.65	55	3734.12	4466.6	4453.75	4443.17	55	4282.14	4188.13	4282.14	4181.43	4068.95	55	4457.94	4324.42	3734.12	3811.12	4466.6	4496.81	55	4679.95	4794.87	3734.12	3966.69	4057.93	4411.32
	56	4453.98	4712.73	3730.27	3911.78	3835.17	56	3730.27	3770.54	3900.08	3834.73	56	4289.83	4163.91	4133.23	4192.8	4159.36	56	3730.27	4453.4	4458.68	4445.42	56	4289.83	4185.12	4289.83	4180.29	4076.52	56	4453.98	4319.98	3730.27	3800.83	4453.4	4496.69	56	4686.29	4802.14	3730.27	3963.76	4045.62	4411.6
	57	4456.06	4708.83	3724.17	3917.58	3843.15	57	3724.17	3764.01	3882.75	3830.11	57	4291.9	4147.28	4138.04	4187.73	4149.03	57	3724.17	4465.27	4459.44	4446.98	57	4291.9	4183.62	4291.9	4191.04	4060.61	57	4456.06	4326.17	3724.17	3815.66	4465.27	4494.38	57	4671.53	4787.1	3724.17	3959.01	4042.22	4407.96
	58	4463.27	4715.54	3729.63	3917.3	3837.95	58	3729.63	3775.1	3899.23	3840.14	58	4280.75	4165.24	4131.48	4183.15	4154.62	58	3729.63	4458.17	4460.24	4445.03	58	4280.75	4171.76	4280.75	4171.81	4073.97	58	4463.27	4329.55	3729.63	3811.91	4458.17	4495.53	58	4672.52	4787.14	3729.63	3963.61	4048.74	4424.99
	59	4457.01	4708.29	3732.97	3911.33	3839.77	59	3732.97	3767.68	3885.73	3843.68	59	4289.48	4147.7	4135.31	4178.6	4151.59	59	3732.97	4462.01	4452.46	4450.27	59	4289.48	4182.16	4289.48	4186.14	4078.97	59	4457.01	4320.3	3732.97	3813.89	4462.01	4493.93	59	4672.41	4782.71	3732.97	3976.25	4060.81	4421.46
	60	4461.25	4710.14	3728.51	3902.7	3846.31	60	3728.51	3775.15	3890.1	3832.54	60	4289.43	4159.58	4139.64	4191.61	4150.26	60	3728.51	4466.49	4467	4445.68	60	4289.43	4183.34	4289.43	4193.05	4089.65	60	4461.25	4330.11	3728.51	3812.82	4466.49	4490.24	60	4675.04	4790.33	3728.51	3965.02	4056.96	4407.67
	61	4460.42	4713.5	3720.27	3911.33	3841.9	61	3720.27	3773.37	3892.51	3830.44	61	4284.04	4153.41	4129.82	4184.36	4163.98	61	3720.27	4453.89	4450.6	4452.19	61	4284.04	4179.77	4284.04	4184.35	4077.02	61	4460.42	4316.55	3720.27	3812.08	4453.89	4503.89	61	4674.57	4795.73	3720.27	3961.03	4067.46	4409.73
	62	4464.04	4719.7	3731.4	3919.78	3848.69	62	3731.4	3769.46	3885.2	3840.92	62	4293.61	4158.26	4146.62	4180.92	4152	62	3731.4	4466.81	4453.31	4446.99	62	4293.61	4186.54	4293.61	4183.48	4077.9	62	4464.04	4330.59	3731.4	3808.77	4466.81	4499.26	62	4687.01	4787.01	3731.4	3963.68	4075.35	4416.76
	63	4449.48	4688.12	3736.31	3915.29	3841.07	63	3736.31	3774.53	3886.78	3841.59	63	4283.87	4156.25	4131.93	4186.39	4158.27	63	3736.31	4452.33	4454.36	4452.25	63	4283.87	4161.42	4283.87	4182.19	4072.07	63	4449.48	4340.95	3736.31	3808.48	4452.33	4499.04	63	4670.29	4794.45	3736.31	3964.29	4063.5	4407.98
	64	4464.5	4723.5	3736.07	3907.86	3840.31	64	3736.07	3767.04	3890.9	3837.16	64	4287.49	4162.91	4136.93	4176.56	4149.05	64	3736.07	4458.88	4458.4	4436.27	64	4287.49	4174.86	4287.49	4188.54	4077.03	64	4464.5	4320.12	3736.07	3810.41	4458.88	4497.69	64	4680.77	4786.4	3736.07	3953.16	4057.84	4420.49
	65	4457.1	4719.63	3727.18	3917.57	3839.11	65	3727.18	3776.19	3885.44	3836.6	65	4297.35	4154.2	4136.35	4178.7	4164.24	65	3727.18	4465.37	4455.27	4447.03	65	4297.35	4173.87	4297.35	4196.59	4073.56	65	4457.1	4329.4	3727.18	3817.27	4465.37	4504.07	65	4671.25	4793.1	3727.18	3975.39	4058.9	4413.8
	66	4464.76	4716.12	3735.3	3907.75	3850.97	66	3735.3	3770.13	3889.21	3835.26	66	4280.81	4166.55	4139.13	4181.65	4140.01	66	3735.3	4467.26	4453.56	4449.56	66	4280.81	4183.88	4280.81	4173.07	4081.04	66	4464.76	4328.85	3735.3	3819.49	4467.26	4500.45	66	4667.7	4783.41	3735.3	3956.87	4063.73	4414.51
	67	4461.63	4717.15	3731.52	3922.93	3843.77	67	3731.52	3770.76	3890.2	3835.57	67	4296.93	4169.42	4132.19	4187.01	4140.65	67	3731.52	4471.86	4458.44	4440.97	67	4296.93	4173.71	4296.93	4176.56	4077.28	67	4461.63	4328.86	3731.52	3810.37	4471.86	4499.46	67	4671.01	4791.37	3731.52	3962.52	4074.16	4412.13
	68	4468.79	4718.65	3728.01	3906.84	3840.57	68	3728.01	3772.47	3885.36	3844.86	68	4286.76	4154.75	4135.79	4184.04	4147.73	68	3728.01	4450.2	4455.47	4449.75	68	4286.76	4163.83	4286.76	4184.04	4075.78	68	4468.79	4333.49	3728.01	3818.79	4450.2	4495.78	68	4687.67	4788.72	3728.01	3966.91	4058.6	4424.42
	69	4460.05	4722.18	3722.76	3918.18	3841.5	69	3722.76	3767.69	3884.17	3834.14	69	4299.3	4165.78	4141.84	4182.89	4137.02	69	3722.76	4443.63	4459.42	4451.93	69	4299.3	4175.38	4299.3	4179.85	4074.99	69	4460.05	4339.1	3722.76	3820.28	4443.63	4501.05	69	4680.66	4785.94	3722.76	3968.09	4085.55	4413.69
	70	4456.67	4729.85	3733.23	3917.42	3842.45	70	3733.23	3767.35	3886.25	3834.78	70	4286.56	4159.5	4138.2	4184.94	4144.54	70	3733.23	4457.39	4462.94	4459.45	70	4286.56	4182.34	4286.56	4182.13	4078.43	70	4456.67	4336.22	3733.23	3821.07	4457.39	4506.19	70	4671.43	4785.19	3733.23	3961.74	4064.69	4411.88
	71	4458.31	4722.51	3731.92	3911.29	3848.27	71	3731.92	3774.15	3888.83	3831.67	71	4288.17	4161.88	4136.78	4179.57	4148.11	71	3731.92	4464.79	4463.44	4450.24	71	4288.17	4169.85	4288.17	4189.02	4065.78	71	4458.31	4327.53	3731.92	3814.65	4464.79	4492	71	4687.61	4802.24	3731.92	3964.37	4061.68	4419.22
	72	4454.02	4710.75	3735.94	3907.55	3850.79	72	3735.94	3781.68	3894.76	3837.1	72	4283.08	4142.81	4144.73	4183.03	4147.14	72	3735.94	4466.17	4468.73	4445.82	72	4283.08	4171.9	4283.08	4195.19	4076.84	72	4454.02	4330.16	3735.94	3813.86	4466.17	4498.93	72	4685.7	4793.75	3735.94	3957.66	4049.62	4417.49
	73	4474.52	4718.17	3734.08	3911.05	3844.93	73	3734.08	3770.17	3890.29	3836.73	73	4289.35	4156.93	4127.83	4181.36	4150.09	73	3734.08	4456.79	4453.1	4455.1	73	4289.35	4177.01	4289.35	4180.36	4073.76	73	4474.52	4333.81	3734.08	3820.57	4456.79	4501.47	73	4674.9	4799.27	3734.08	3963.32	4058.76	4414
	74	4454.06	4733.16	3732.87	3926.34	3851.24	74	3732.87	3772.52	3892.23	3842.55	74	4286.05	4152.54	4134.55	4178.76	4141.84	74	3732.87	4451.06	4463.49	4448.46	74	4286.05	4175.13	4286.05	4182.02	4070.78	74	4454.06	4332.1	3732.87	3823.98	4451.06	4503.71	74	4671.03	4779.49	3732.87	3963.56	4062.57	4410.44
	75	4469.94	4723.52	3734.2	3911.74	3847.31	75	3734.2	3772.54	3889.39	3841.59	75	4289.38	4168.6	4135.13	4188.75	4151.62	75	3734.2	4458.18	4449.3	4452.65	75	4289.38	4173.98	4289.38	4177.26	4081.95	75	4469.94	4336.92	3734.2	3824.8	4458.18	4504.08	75	4663.8	4792.83	3734.2	3964.02	4050.64	4411.32
	76	4471.57	4723.97	3724.93	3919.62	3843.59	76	3724.93	3778.47	3891.59	3836.69	76	4289.32	4159.03	4144.32	4192.09	4146.25	76	3724.93	4452.13	4459.57	4458.68	76	4289.32	4171.84	4289.32	4188.4	4072.63	76	4471.57	4330.65	3724.93	3824.69	4452.13	4505.33	76	4687.5	4796.7	3724.93	3961.2	4052.99	4414.29
	77	4450.43	4720.44	3723.36	3922.29	3847.53	77	3723.36	3755.99	3889.13	3834.88	77	4288.01	4157.28	4148.88	4184.72	4145.07	77	3723.36	4460.2	4456.78	4456	77	4288.01	4170.85	4288.01	4181.98	4062.22	77	4450.43	4334.33	3723.36	3809.16	4460.2	4493.86	77	4677.99	4787.34	3723.36	3970.13	4068.5	4407.56
	78	4458.49	4728.28	3730.24	3917.36	3835.73	78	3730.24	3762.69	3882.62	3837.05	78	4291.16	4162.17	4138.12	4188.53	4147.88	78	3730.24	4451.42	4450.27	4462.73	78	4291.16	4181.53	4291.16	4198.02	4086.13	78	4458.49	4342.58	3730.24	3818.73	4451.42	4510.6	78	4675.69	4797.25	3730.24	3958.66	4067.67	4414.17
	79	4448.13	4725.39	3730.04	3915.75	3842.33	79	3730.04	3756.02	3887.6	3823.29	79	4288.22	4167.3	4148.25	4181.6	4153.15	79	3730.04	4455.33	4465.42	4460.46	79	4288.22	4176.88	4288.22	4178.9	4073.35	79	4448.13	4336.87	3730.04	3821.79	4455.33	4499.88	79	4671.63	4793.57	3730.04	3962.98	4062.72	4407.18
	80	4458.13	4727.05	3734.89	3909.76	3850.4	80	3734.89	3763.79	3884.74	3839.03	80	4281.84	4181.55	4138.67	4175.56	4147.47	80	3734.89	4460.46	4458.87	4449.91	80	4281.84	4183.2	4281.84	4192.67	4072.83	80	4458.13	4323.48	3734.89	3815.88	4460.46	4497.95	80	4677.37	4792.59	3734.89	3962.09	4069.09	4413.67
	81	4453.06	4725.43	3734.32	3921.69	3853.11	81	3734.32	3771.96	3887.6	3834.68	81	4284.74	4169.94	4143.31	4184.18	4151.59	81	3734.32	4459.8	4461.66	4452.81	81	4284.74	4163.31	4284.74	4195.95	4076.77	81	4453.06	4340.2	3734.32	3808.48	4459.8	4505.11	81	4681.36	4791.88	3734.32	3962.46	4063.61	4417.59
	82	4474.26	4724.18	3734.18	3912.5	3861.96	82	3734.18	3764.59	3892	3837.84	82	4291.41	4172.05	4142.06	4192.45	4156.34	82	3734.18	4461.73	4460.29	4462.06	82	4291.41	4172.09	4291.41	4190.63	4074.19	82	4474.26	4327.01	3734.18	3817.22	4461.73	4506.19	82	4677.51	4792.17	3734.18	3957.35	4059.63	4424.21
	83	4459.35	4733.6	3725.53	3928.1	3849.92	83	3725.53	3767.23	3889.42	3838.08	83	4293.51	4158.6	4140.57	4190.26	4151.34	83	3725.53	4452.53	4460.4	4461.47	83	4293.51	4182.72	4293.51	4204.54	4076.22	83	4459.35	4336.17	3725.53	3828.36	4452.53	4503.01	83	4683.18	4785.51	3725.53	3965.25	4065.93	4412.9
	84	4466.2	4729.23	3742.4	3913.64	3845.09	84	3742.4	3770.89	3885.79	3831.6	84	4281.66	4162.83	4148.52	4177.26	4140.17	84	3742.4	4478.29	4465.15	4452.48	84	4281.66	4174.74	4281.66	4182	4081.82	84	4466.2	4330.02	3742.4	3805.25	4478.29	4509.87	84	4664.53	4785.92	3742.4	3968.93	4063.97	4423.79
	85	4449.09	4726.72	3729.6	3914.92	3847.49	85	3729.6	3757.66	3891.27	3832.46	85	4296.29	4164.32	4133.66	4189.14	4150.15	85	3729.6	4452.52	4456.92	4456.55	85	4296.29	4166.08	4296.29	4184.08	4073.38	85	4449.09	4331.26	3729.6	3823.75	4452.52	4503.89	85	4673.88	4793.05	3729.6	3960.29	4059.86	4411.25
	86	4466.55	4729	3723.5	3918.82	3852.47	86	3723.5	3777.55	3894.21	3829.02	86	4299.14	4169.18	4143.8	4183.03	4148.24	86	3723.5	4459.84	4463.71	4457.44	86	4299.14	4181.79	4299.14	4182.5	4078.18	86	4466.55	4317.66	3723.5	3817.71	4459.84	4495.18	86	4681.95	4793.21	3723.5	3961.68	4062.7	4418.21
	87	4473.09	4729.52	3736.3	3921.42	3858.3	87	3736.3	3779.37	3881.71	3836.18	87	4282.34	4170.26	4143.93	4186.15	4147.08	87	3736.3	4458.43	4464.25	4457.23	87	4282.34	4175.22	4282.34	4202.96	4079.03	87	4473.09	4325.29	3736.3	3820.15	4458.43	4498.1	87	4677.57	4793.17	3736.3	3965.15	4062.01	4420.27
	88	4456.76	4731.1	3730	3924.32	3866.81	88	3730	3768.55	3884.57	3827.32	88	4293.22	4176.07	4136.46	4190.69	4147.46	88	3730	4455.41	4460.57	4466.77	88	4293.22	4180.8	4293.22	4188.4	4078.16	88	4456.76	4338.39	3730	3821.39	4455.41	4506.11	88	4678	4788.93	3730	3958.67	4051.7	4416.85
	89	4464.89	4728.33	3724.48	3918.73	3858.07	89	3724.48	3772.86	3882.25	3827.67	89	4292.62	4175.74	4145.43	4188.66	4152.7	89	3724.48	4468.86	4458.31	4457.32	89	4292.62	4179.75	4292.62	4193.48	4074.26	89	4464.89	4346.64	3724.48	3823.06	4468.86	4499.83	89	4671.55	4786.77	3724.48	3971.62	4063.13	4425.95
	90	4455.82	4727.65	3728.07	3924.46	3857.51	90	3728.07	3761.26	3894.38	3830.66	90	4289.55	4172.23	4136.1	4185.48	4143.82	90	3728.07	4453.28	4456.93	4456.54	90	4289.55	4172.08	4289.55	4193.01	4077.57	90	4455.82	4332.44	3728.07	3821.93	4453.28	4500.74	90	4673.88	4786.67	3728.07	3962.26	4061	4412.62
	91	4454.02	4730	3731.05	3922.43	3857.9	91	3731.05	3773.41	3888.5	3835.11	91	4287.91	4167.43	4134.69	4187.9	4138.97	91	3731.05	4459.65	4449.89	4465.17	91	4287.91	4167.21	4287.91	4188.26	4073.61	91	4454.02	4337.84	3731.05	3810.5	4459.65	4509.91	91	4684.43	4793.57	3731.05	3969.96	4063.92	4407.03
	92	4461.18	4729.28	3732.83	3922.73	3855.49	92	3732.83	3764.07	3887.07	3828.45	92	4285.44	4173.53	4135.18	4186.52	4151.57	92	3732.83	4463.06	4454.9	4457.87	92	4285.44	4181.92	4285.44	4183.46	4075.44	92	4461.18	4341.35	3732.83	3812.05	4463.06	4515.11	92	4669.52	4785.21	3732.83	3962.34	4052.62	4418.65
	93	4465.44	4736.49	3735.62	3928.63	3853.52	93	3735.62	3771.55	3891.21	3838.45	93	4287.22	4169.74	4148.23	4179.89	4155.75	93	3735.62	4454.61	4462.7	4452.41	93	4287.22	4176.49	4287.22	4192.85	4077.24	93	4465.44	4346.22	3735.62	3819.72	4454.61	4497.3	93	4677.33	4791.15	3735.62	3966.68	4077.42	4427.27
	94	4468.58	4739.35	3735.32	3916.64	3859.26	94	3735.32	3777.17	3881.05	3834.14	94	4284.93	4169.44	4135.65	4186.71	4146.66	94	3735.32	4455.04	4463.27	4458.22	94	4284.93	4179.04	4284.93	4198.8	4073.6	94	4468.58	4334.81	3735.32	3810.97	4455.04	4508.71	94	4670.04	4794.9	3735.32	3970.41	4060.63	4417.09
	95	4461.65	4729.95	3729.86	3920.06	3855.77	95	3729.86	3763.58	3884.32	3834.9	95	4289.06	4160.65	4136.12	4175.74	4154.17	95	3729.86	4449.15	4461.46	4455.52	95	4289.06	4176.25	4289.06	4196.46	4076.05	95	4461.65	4346.63	3729.86	3820.01	4449.15	4502.06	95	4679.87	4799.13	3729.86	3963.66	4067.02	4412.83
	96	4455.65	4727.24	3729.19	3924.48	3853.7	96	3729.19	3766.53	3893.43	3841.01	96	4297.69	4161.87	4138.05	4182.12	4150.14	96	3729.19	4454.11	4447.23	4453.86	96	4297.69	4180.37	4297.69	4189.35	4078.12	96	4455.65	4343.24	3729.19	3823.36	4454.11	4505.45	96	4672.39	4791.05	3729.19	3965.44	4066.72	4417.99
	97	4450.63	4732.1	3734.54	3920.68	3845.63	97	3734.54	3768.69	3891.06	3829.92	97	4284.26	4169.65	4131.79	4186.26	4145.73	97	3734.54	4468.51	4467.3	4456.91	97	4284.26	4170	4284.26	4199.28	4063.74	97	4450.63	4336.39	3734.54	3817.39	4468.51	4499.11	97	4675.66	4782.04	3734.54	3967.29	4073.58	4414.75
	98	4455.41	4745.74	3729.72	3926.97	3859.92	98	3729.72	3767.51	3886.43	3838.43	98	4289.35	4171.42	4142.48	4189.01	4149.7	98	3729.72	4462.67	4464.89	4451.17	98	4289.35	4180.77	4289.35	4182.84	4075.42	98	4455.41	4334.53	3729.72	3819.87	4462.67	4505.16	98	4681.83	4792.31	3729.72	3961.47	4064.54	4420.16
	99	4461.11	4743.47	3732.11	3920.14	3855.89	99	3732.11	3760.67	3884.43	3829.94	99	4283.85	4169.51	4139.61	4186.44	4153.62	99	3732.11	4456.21	4465.99	4454.23	99	4283.85	4178.98	4283.85	4188.96	4073.19	99	4461.11	4336.76	3732.11	3820.22	4456.21	4492.87	99	4676.98	4787.73	3732.11	3946.99	4066.72	4418.6
	100	4467.52	4729.11	3732.59	3924.93	3863.86	100	3732.59	3767.99	3887.06	3831.54	100	4292.5	4158.35	4137.47	4188.58	4144.17	100	3732.59	4469.38	4457.47	4457.57	100	4292.5	4171.9	4292.5	4192.33	4083.27	100	4467.52	4343.06	3732.59	3812.42	4469.38	4502.86	100	4680.59	4789.42	3732.59	3964.74	4066.83	4417.32
	101	4431.71	4713.33	3728.25	3908.98	3841.62	101	3728.25	3766.28	3878.37	3827.46	101	4230.36	4125.19	4116.96	4175.99	4139.99	101	3728.25	4398.64	4438.26	4438.43	101	4230.36	4135.82	4230.36	4159.75	4004.27	101	4431.71	4312	3728.25	3791.15	4398.64	4478.3	101	4661.28	4762.2	3728.25	3943.62	4056.76	4410.93
	102	4416.44	4645.39	3704.97	3848.64	3781.18	102	3704.97	3682.74	3800.22	3762.87	102	4271.17	4136.36	4105.46	4147.02	4113.78	102	3704.97	4420.46	4324.43	4308.08	102	4271.17	4066.5	4271.17	4073.49	3949.83	102	4416.44	4299.69	3704.97	3791.29	4420.46	4468.48	102	4631.2	4750.51	3704.97	3937.78	4032.2	4385.96
	103	4424.65	4624.89	3698.88	3834.52	3758.44	103	3698.88	3672.58	3796.29	3744.96	103	4259.89	4140.34	4108.07	4150.09	4110.45	103	3698.88	4422.04	4284.13	4280.96	103	4259.89	4041.33	4259.89	4057.21	3935.37	103	4424.65	4310.52	3698.88	3788.88	4422.04	4481.79	103	4647.4	4756.25	3698.88	3931.22	4032.8	4390.99
	104	4420.94	4598.79	3701.47	3813.06	3740.1	104	3701.47	3664.43	3781.38	3730.74	104	4255.04	4127.7	4097.26	4145.93	4122.35	104	3701.47	4418.69	4265.87	4254.91	104	4255.04	4030.04	4255.04	4026.95	3924.7	104	4420.94	4303.89	3701.47	3769.41	4418.69	4464.21	104	4637.34	4748.06	3701.47	3925.96	4041.73	4387.95
	105	4427.29	4591.62	3711.08	3799.53	3728.84	105	3711.08	3645.88	3765.28	3710.47	105	4270.79	4139.48	4097.58	4151.38	4113.8	105	3711.08	4414.03	4249.56	4236.8	105	4270.79	4028.14	4270.79	4018.48	3908.07	105	4427.29	4302.78	3711.08	3784.49	4414.03	4463.46	105	4644.55	4753.99	3711.08	3928.53	4041.53	4382.28
	106	4430.35	4588.68	3695.07	3788.75	3720.42	106	3695.07	3651.82	3751.2	3706.65	106	4257.23	4134.05	4097.46	4145.28	4117.96	106	3695.07	4423.26	4240.29	4240.99	106	4257.23	4007.17	4257.23	3999.47	3890.57	106	4430.35	4293.9	3695.07	3780.87	4423.26	4467.63	106	4642.6	4759.22	3695.07	3930.79	4036.11	4386.72
	107	4423.21	4575.45	3699.73	3774.67	3717.51	107	3699.73	3635.62	3749.24	3702.4	107	4253.52	4130.71	4104.85	4151.46	4112.82	107	3699.73	4426.51	4230.6	4221.12	107	4253.52	3996.29	4253.52	3998.24	3883.15	107	4423.21	4294.86	3699.73	3787.05	4426.51	4461.29	107	4634.09	4759.61	3699.73	3922	4033.72	4382.06
	108	4436.21	4574.65	3709.41	3770.83	3713.1	108	3709.41	3621.76	3737.97	3694.73	108	4255.92	4133.42	4097.72	4149.57	4112.75	108	3709.41	4424.48	4222.94	4223.15	108	4255.92	3987.01	4255.92	3982.61	3883.49	108	4436.21	4287.69	3709.41	3780.23	4424.48	4463.89	108	4644.09	4760.41	3709.41	3927.31	4035.63	4378.38
	109	4433.2	4553.73	3706.39	3759.85	3702.72	109	3706.39	3629.64	3724.65	3687.07	109	4262.28	4103.81	4103.04	4146.26	4110.81	109	3706.39	4419.06	4224.06	4219.93	109	4262.28	3979.86	4262.28	3980.17	3861.15	109	4433.2	4294.84	3706.39	3778.02	4419.06	4467.89	109	4637.37	4742.81	3706.39	3921.1	4031.49	4370.86
	110	4421.24	4553.4	3695.13	3750.65	3690.16	110	3695.13	3614.61	3725.33	3676.5	110	4251.77	4142.87	4098.48	4158.29	4105.67	110	3695.13	4419.32	4211.98	4214.54	110	4251.77	3983.35	4251.77	3972.61	3867.21	110	4421.24	4301.87	3695.13	3771.91	4419.32	4467.87	110	4645.52	4753.49	3695.13	3925.76	4029.87	4379.08
	111	4413.65	4551.27	3704.73	3734.56	3680.73	111	3704.73	3605.95	3728.26	3675.74	111	4256.74	4130.99	4102.61	4156.68	4116.12	111	3704.73	4433.89	4215.78	4212.57	111	4256.74	3970.65	4256.74	3978.18	3863.71	111	4413.65	4291.18	3704.73	3776.37	4433.89	4461.52	111	4637.76	4764.48	3704.73	3907.42	4034.94	4361.07
	112	4422.59	4535.48	3694.62	3748.62	3679.61	112	3694.62	3601.45	3721.33	3665.01	112	4256.09	4122.58	4098.59	4136.76	4118.03	112	3694.62	4422.9	4201.8	4207.31	112	4256.09	3976.63	4256.09	3970.46	3854.95	112	4422.59	4292.59	3694.62	3769.67	4422.9	4462.66	112	4637.46	4753.04	3694.62	3918.54	4033.41	4367.04
	113	4423.97	4524.25	3701.51	3727.15	3670.55	113	3701.51	3588.85	3706.96	3664.22	113	4250.42	4133.12	4100.23	4146.75	4115.88	113	3701.51	4422.86	4199.57	4205.52	113	4250.42	3961.9	4250.42	3954.24	3843.56	113	4423.97	4290.73	3701.51	3774.76	4422.86	4465.47	113	4639.26	4746.28	3701.51	3923.45	4033.89	4371.23
	114	4426.3	4525.46	3699.05	3720.98	3662.6	114	3699.05	3587.68	3703.45	3651.72	114	4256.63	4126.55	4103.77	4137.82	4101.82	114	3699.05	4418.26	4206.46	4190.41	114	4256.63	3947.16	4256.63	3967.82	3843.18	114	4426.3	4289.36	3699.05	3770.46	4418.26	4464.67	114	4628.53	4759.33	3699.05	3915.49	4056.59	4363.98
	115	4424.54	4519.78	3704.91	3721.51	3664.61	115	3704.91	3590.42	3697.76	3652.06	115	4252.65	4108.8	4095.68	4149.11	4121.98	115	3704.91	4419.35	4199.33	4202.33	115	4252.65	3955.53	4252.65	3946.14	3847.23	115	4424.54	4289.68	3704.91	3775.1	4419.35	4462.7	115	4637.63	4753.88	3704.91	3929.83	4034.36	4376.17
	116	4427.41	4518.02	3711.65	3709.72	3648.96	116	3711.65	3576.28	3687.81	3648.7	116	4241.68	4127.81	4094.63	4154.63	4109.34	116	3711.65	4418.45	4200.28	4199.89	116	4241.68	3970.19	4241.68	3941.78	3835.92	116	4427.41	4283.12	3711.65	3777.26	4418.45	4460.34	116	4636.36	4750.68	3711.65	3920.28	4034.57	4372.19
	117	4419.29	4511.5	3715.4	3702.39	3643.54	117	3715.4	3570.84	3691.29	3633.99	117	4249.76	4121.05	4102.64	4162.58	4113.21	117	3715.4	4432.15	4188.79	4192.06	117	4249.76	3949.88	4249.76	3938.17	3844.59	117	4419.29	4294.26	3715.4	3764.91	4432.15	4461.75	117	4640.53	4751.44	3715.4	3913.23	4027.37	4379.1
	118	4423.58	4497.04	3698.02	3694.63	3646.39	118	3698.02	3582.19	3680.49	3634.99	118	4255.69	4128.43	4102.81	4151.64	4117.03	118	3698.02	4423.68	4197.99	4189.75	118	4255.69	3946.85	4255.69	3941.63	3839.91	118	4423.58	4292.05	3698.02	3773.29	4423.68	4460.22	118	4638.06	4747.27	3698.02	3924.33	4033.05	4372.04
	119	4406.22	4489.05	3709.27	3714.55	3634.34	119	3709.27	3559.17	3682.37	3627.46	119	4254.96	4133.76	4099.87	4146.71	4104.95	119	3709.27	4425.1	4183.54	4185.68	119	4254.96	3945.41	4254.96	3923.55	3827.4	119	4406.22	4281.71	3709.27	3771.2	4425.1	4462.11	119	4640.17	4745.06	3709.27	3914.02	4029.32	4371.91
	120	4420.15	4489.44	3699.19	3697.07	3634.99	120	3699.19	3565.54	3664.68	3628.56	120	4247.86	4127.49	4104.2	4156.47	4123.12	120	3699.19	4427.21	4187.46	4190.44	120	4247.86	3943.86	4247.86	3930.45	3820.77	120	4420.15	4288.43	3699.19	3762.95	4427.21	4463.19	120	4644.86	4746.88	3699.19	3910.48	4034.95	4374.73
	121	4421.84	4491.28	3701.38	3700.91	3622.86	121	3701.38	3553.33	3657.49	3618.69	121	4259.61	4127.39	4094.66	4162.56	4112.73	121	3701.38	4423.42	4187.6	4179.19	121	4259.61	3938.5	4259.61	3918.25	3818.44	121	4421.84	4287.59	3701.38	3765.05	4423.42	4463.36	121	4631.02	4746.61	3701.38	3922.82	4041.78	4372.61
	122	4427.66	4488.87	3697.16	3682.13	3626.38	122	3697.16	3544.74	3661.76	3617.36	122	4262.61	4122.21	4096.45	4147.43	4112.84	122	3697.16	4420.63	4187.74	4185.42	122	4262.61	3933	4262.61	3931.66	3813.01	122	4427.66	4277.01	3697.16	3755.83	4420.63	4462.26	122	4641.56	4747.86	3697.16	3920.54	4034.97	4367.43
	123	4414.76	4470.3	3708.65	3682.73	3618.61	123	3708.65	3549.71	3665.24	3621.33	123	4251.9	4133.22	4098.35	4146.55	4105.2	123	3708.65	4418.6	4188.94	4182.06	123	4251.9	3933.29	4251.9	3916.79	3818.83	123	4414.76	4282.4	3708.65	3768.92	4418.6	4451.83	123	4640.15	4746.75	3708.65	3899.92	4029.41	4370.96
	124	4434.68	4465.45	3699.41	3677.32	3615.73	124	3699.41	3541	3650.55	3609.92	124	4245.9	4134.36	4105.67	4154.38	4108.56	124	3699.41	4423.16	4187.18	4194.69	124	4245.9	3933.97	4245.9	3926.46	3809.38	124	4434.68	4278.61	3699.41	3756.65	4423.16	4457.67	124	4632.34	4752.25	3699.41	3898.42	4025.82	4375.29
	125	4426.62	4470.03	3704.99	3684.02	3606.2	125	3704.99	3539.82	3642.81	3600.72	125	4257.16	4134.28	4091.67	4157.42	4107.35	125	3704.99	4430.56	4173.16	4175.09	125	4257.16	3931.61	4257.16	3919.26	3813.75	125	4426.62	4283.65	3704.99	3757.8	4430.56	4454.58	125	4642.14	4738.68	3704.99	3924.08	4028.25	4374.95
	126	4428.7	4466.46	3694.93	3670.59	3615.79	126	3694.93	3537.06	3640.96	3610.4	126	4251.93	4121.6	4088.69	4146.72	4121.31	126	3694.93	4418.84	4179.85	4184.73	126	4251.93	3930.1	4251.93	3913.09	3810.79	126	4428.7	4291.31	3694.93	3757.13	4418.84	4464.79	126	4628.22	4752.88	3694.93	3918.45	4039.75	4373.22
	127	4424.43	4462.73	3696.94	3669.85	3599.76	127	3696.94	3540.84	3641.68	3595.4	127	4263.69	4109.6	4097.28	4142.31	4106.73	127	3696.94	4430.01	4167.47	4186.31	127	4263.69	3932.47	4263.69	3917.63	3806.71	127	4424.43	4280.26	3696.94	3764.86	4430.01	4457.57	127	4634.51	4742.88	3696.94	3912.29	4027.16	4373.2
	128	4421.56	4450.99	3691.79	3673.02	3605.59	128	3691.79	3537.43	3631.22	3593.66	128	4259.26	4124.93	4095.7	4150.36	4115.68	128	3691.79	4421.97	4181.12	4184.83	128	4259.26	3925.54	4259.26	3912.77	3806.28	128	4421.56	4284.81	3691.79	3749.3	4421.97	4457.16	128	4645.56	4751.73	3691.79	3917.84	4026.78	4373.29
	129	4427.33	4450.38	3701.32	3660.9	3600.04	129	3701.32	3523.52	3635.26	3604.68	129	4251.86	4130.69	4092.73	4151.95	4110.22	129	3701.32	4425.14	4175.98	4187.2	129	4251.86	3925.24	4251.86	3895.84	3799.58	129	4427.33	4276.56	3701.32	3759.45	4425.14	4454.44	129	4635.2	4753.42	3701.32	3910.04	4033.43	4364.08
	130	4409.74	4448.69	3697.46	3652.51	3595.07	130	3697.46	3519.26	3635.01	3589.13	130	4254.75	4126.56	4103.67	4154.38	4102.11	130	3697.46	4420.46	4188.85	4175.38	130	4254.75	3920.58	4254.75	3899.52	3806.16	130	4409.74	4278.86	3697.46	3764.2	4420.46	4454.75	130	4640.44	4748.81	3697.46	3914.03	4034.16	4374.15
	131	4424.41	4454.69	3706.96	3652.16	3595.4	131	3706.96	3528.97	3617.52	3585.35	131	4255.14	4131.5	4088.59	4143.86	4112.71	131	3706.96	4414.61	4174.47	4180.91	131	4255.14	3918.04	4255.14	3913.13	3803.8	131	4424.41	4280.56	3706.96	3757.89	4414.61	4460.15	131	4640.76	4746.08	3706.96	3915.32	4037.26	4365.94
	132	4420.42	4442.45	3694.87	3658.41	3593.81	132	3694.87	3521.64	3619.74	3591.86	132	4257.21	4126.96	4103.49	4150.67	4101.22	132	3694.87	4417.21	4182.31	4171.02	132	4257.21	3920.98	4257.21	3904.96	3803.63	132	4420.42	4280.87	3694.87	3758.31	4417.21	4451.05	132	4633.73	4748.32	3694.87	3919.44	4037.1	4371.85
	133	4424.66	4441.61	3700.51	3649.68	3591.4	133	3700.51	3520.03	3625.42	3578.62	133	4257.93	4125.57	4097.26	4144.69	4109.23	133	3700.51	4422.71	4169.94	4183.26	133	4257.93	3917.44	4257.93	3892.75	3796.03	133	4424.66	4284.38	3700.51	3743.94	4422.71	4452.12	133	4645.87	4741.67	3700.51	3914.43	4035.22	4372.91
	134	4432.42	4434.67	3697.91	3660.76	3585.98	134	3697.91	3497.79	3618.64	3578.86	134	4261.52	4129.64	4095.93	4149.22	4107.5	134	3697.91	4412.33	4176.19	4178.12	134	4261.52	3913.61	4261.52	3898.58	3795.56	134	4432.42	4275.68	3697.91	3758.58	4412.33	4460.38	134	4637.33	4740.44	3697.91	3905.88	4025.26	4365.57
	135	4423.85	4424	3701.83	3653.99	3590.04	135	3701.83	3500.16	3608.56	3578.46	135	4246.38	4135.84	4092.46	4149.49	4103.67	135	3701.83	4424.05	4174.84	4155.76	135	4246.38	3921.42	4246.38	3887.12	3796.98	135	4423.85	4271.51	3701.83	3739.9	4424.05	4455.72	135	4639.57	4738.85	3701.83	3922.29	4031.29	4370.73
	136	4421.77	4437.82	3704.57	3645.15	3588.22	136	3704.57	3506.96	3613.92	3571.18	136	4251.55	4135.71	4095.33	4143.35	4106.08	136	3704.57	4421.13	4182.03	4170.94	136	4251.55	3915.2	4251.55	3890.16	3773.98	136	4421.77	4281.96	3704.57	3760.7	4421.13	4457.64	136	4635.23	4747.91	3704.57	3920.18	4031.43	4366.54
	137	4422.11	4424.73	3703.33	3636.48	3587.26	137	3703.33	3499.19	3609.13	3575.08	137	4249.77	4133.45	4100.35	4152.09	4120.87	137	3703.33	4412.1	4187.11	4179.09	137	4249.77	3915.39	4249.77	3894.38	3780.96	137	4422.11	4278.91	3703.33	3738.11	4412.1	4456.11	137	4633.29	4739.03	3703.33	3915.69	4051.81	4370.07
	138	4423.21	4434.18	3700.73	3646.1	3578.74	138	3700.73	3491.07	3601.85	3568.48	138	4249.86	4123.18	4103.32	4148.75	4104.58	138	3700.73	4425.64	4174.71	4169.06	138	4249.86	3904.77	4249.86	3882.31	3790.66	138	4423.21	4271.05	3700.73	3747.52	4425.64	4450.34	138	4630.08	4735.35	3700.73	3913.19	4028.42	4366.65
	139	4422.88	4423.25	3691.78	3635.05	3580.67	139	3691.78	3496.71	3596.81	3557.89	139	4247.99	4137.21	4093.6	4148.1	4103.26	139	3691.78	4430.39	4173.62	4174.46	139	4247.99	3913.37	4247.99	3891.89	3784.29	139	4422.88	4265.95	3691.78	3762.51	4430.39	4461.58	139	4635.5	4742.89	3691.78	3915.22	4030.13	4369.93
	140	4430.44	4429.68	3696.83	3637.35	3567.75	140	3696.83	3494.26	3602.29	3557.18	140	4244.56	4134.02	4089.37	4150.96	4110.93	140	3696.83	4421.65	4188.44	4177.85	140	4244.56	3910.3	4244.56	3883.64	3789.57	140	4430.44	4280.49	3696.83	3754.2	4421.65	4460.03	140	4640.43	4740.98	3696.83	3908.67	4035.06	4359.03
	141	4418.78	4428.39	3700.16	3635.76	3573.99	141	3700.16	3497.21	3598.43	3558.59	141	4251.7	4135.94	4097.93	4155.03	4124.85	141	3700.16	4424.12	4167.17	4171.84	141	4251.7	3911.29	4251.7	3879.67	3783.92	141	4418.78	4274.23	3700.16	3746.43	4424.12	4460.58	141	4630.04	4735.86	3700.16	3910.18	4040.48	4364.26
	142	4417.26	4426.22	3700.24	3634.92	3575.41	142	3700.24	3482.19	3595.78	3553.45	142	4250.76	4131.71	4080.84	4139.75	4120.88	142	3700.24	4435.32	4176.36	4180.35	142	4250.76	3908.17	4250.76	3880.95	3786.41	142	4417.26	4269.93	3700.24	3745.32	4435.32	4455.19	142	4623.1	4743.4	3700.24	3913.01	4032.31	4365.07
	143	4426.25	4426.62	3698.99	3631.09	3574.75	143	3698.99	3471.7	3586.75	3548.66	143	4245.31	4116.3	4090.2	4156.12	4120.95	143	3698.99	4420.06	4175.43	4176.42	143	4245.31	3909.63	4245.31	3881.63	3782.44	143	4426.25	4273.29	3698.99	3748.34	4420.06	4455.98	143	4630.95	4735.15	3698.99	3905.29	4032.94	4365.51
	144	4426.7	4417.59	3699.29	3636.87	3549.76	144	3699.29	3484.7	3592.81	3551.76	144	4253.29	4120.25	4090.15	4154.16	4114.96	144	3699.29	4425.3	4172.67	4178.26	144	4253.29	3901.98	4253.29	3886.55	3776.59	144	4426.7	4270.01	3699.29	3750.05	4425.3	4461.04	144	4629.24	4744.77	3699.29	3915.69	4044.11	4363.41
	145	4425.56	4420.72	3703.55	3630.78	3561.46	145	3703.55	3487.43	3588.82	3552.31	145	4250.22	4126.45	4098.53	4145.92	4107.58	145	3703.55	4418.78	4173.59	4173.61	145	4250.22	3902.48	4250.22	3869.21	3771.92	145	4425.56	4275.79	3703.55	3734.37	4418.78	4447.17	145	4626.31	4742.03	3703.55	3913.63	4036.72	4357.94
	146	4418.08	4421.77	3697.79	3624.25	3558.94	146	3697.79	3474.34	3579.45	3543.83	146	4255.82	4130.9	4093.64	4146.61	4109.94	146	3697.79	4421.61	4171	4167.17	146	4255.82	3898.08	4255.82	3887.59	3771.67	146	4418.08	4261.08	3697.79	3744.47	4421.61	4451.34	146	4636.51	4734.88	3697.79	3909.08	4034.89	4360.12
	147	4417.46	4413	3696.64	3618.33	3567.86	147	3696.64	3470.31	3582.99	3550.86	147	4254.55	4125.76	4093.88	4156.67	4113.31	147	3696.64	4427.79	4182.05	4175.86	147	4254.55	3904.28	4254.55	3869.08	3782.7	147	4417.46	4276.93	3696.64	3737.49	4427.79	4452.43	147	4638.62	4741.26	3696.64	3908.91	4028.42	4364.19
	148	4426.25	4408.53	3694.72	3615.42	3560.58	148	3694.72	3477.66	3581.5	3543.08	148	4259.21	4129.32	4099.14	4140.35	4110.5	148	3694.72	4424.2	4181.34	4177.83	148	4259.21	3902.88	4259.21	3883.4	3781.43	148	4426.25	4279.24	3694.72	3753.08	4424.2	4457.69	148	4639.06	4745.32	3694.72	3910.13	4033.48	4362.73
	149	4417.74	4420	3699.41	3623.43	3564.38	149	3699.41	3479.47	3580.56	3536.73	149	4245.02	4125.41	4096.54	4154.14	4112.4	149	3699.41	4418.66	4170.49	4167.44	149	4245.02	3901.41	4245.02	3881.6	3776.63	149	4417.74	4273.63	3699.41	3744.36	4418.66	4456.41	149	4631.84	4746.4	3699.41	3909.71	4035.76	4356.3
	150	4424.12	4417.39	3690.43	3621.57	3562.32	150	3690.43	3469.93	3580.86	3544.29	150	4259.11	4135.34	4094.96	4151.44	4109.75	150	3690.43	4421.58	4180.96	4178.21	150	4259.11	3895.39	4259.11	3871.47	3780.09	150	4424.12	4274.48	3690.43	3752.06	4421.58	4451.93	150	4623.2	4738.23	3690.43	3921.27	4033.81	4364.79
	151	4415.09	4404.43	3695.15	3616.94	3549.8	151	3695.15	3469.85	3573.89	3535.65	151	4249.92	4121.91	4093.58	4153.05	4112.08	151	3695.15	4425	4178.21	4179.22	151	4249.92	3897.43	4249.92	3879.95	3772.02	151	4415.09	4264.04	3695.15	3740.66	4425	4461.78	151	4636.26	4745.56	3695.15	3905.94	4027.09	4364.3
	152	4426.05	4398.4	3699.9	3613.59	3548.33	152	3699.9	3469.89	3567.26	3528.85	152	4248.96	4128.48	4083.29	4161.3	4107.68	152	3699.9	4423.14	4177.65	4185.88	152	4248.96	3911.41	4248.96	3877.62	3772.61	152	4426.05	4271.17	3699.9	3753.91	4423.14	4460.76	152	4635.25	4740.01	3699.9	3906.63	4026.71	4371.54
	153	4420.48	4406.56	3702.64	3622.83	3557.79	153	3702.64	3458.32	3565.34	3530.95	153	4246.71	4121.56	4092.31	4144.67	4110.31	153	3702.64	4418.85	4172.58	4172.08	153	4246.71	3895.27	4246.71	3867.25	3750.63	153	4420.48	4273.74	3702.64	3740.79	4418.85	4458.19	153	4633.49	4735.44	3702.64	3912.75	4031.53	4363.8
	154	4417.03	4411.01	3692.9	3612.38	3557.17	154	3692.9	3460.23	3564.4	3529.97	154	4257.26	4128.91	4092.07	4160.34	4114.13	154	3692.9	4413.79	4174.28	4172.31	154	4257.26	3895.29	4257.26	3872.88	3765.62	154	4417.03	4272.57	3692.9	3745.84	4413.79	4449.14	154	4623.8	4739.11	3692.9	3912.04	4031.34	4365.55
	155	4425.66	4407.27	3698.79	3613.5	3556.13	155	3698.79	3461.14	3563.17	3522.74	155	4249.99	4125.53	4101.75	4158.5	4111.53	155	3698.79	4412.25	4175.65	4168.84	155	4249.99	3897.17	4249.99	3867.4	3767.5	155	4425.66	4266.57	3698.79	3738.98	4412.25	4449.51	155	4635.12	4738.76	3698.79	3906.82	4033.09	4374.7
	156	4417.68	4395.8	3697.37	3612.58	3548.42	156	3697.37	3462.64	3557.01	3525.93	156	4250.72	4135.15	4082.22	4154.14	4109.8	156	3697.37	4422.17	4183.73	4173.69	156	4250.72	3896.16	4250.72	3875.5	3768.15	156	4417.68	4269.2	3697.37	3739.34	4422.17	4450.47	156	4632.88	4740.6	3697.37	3907.16	4035.05	4362.68
	157	4420.63	4406.17	3700.93	3613.72	3553.92	157	3700.93	3464.73	3558	3522.38	157	4250.24	4124.38	4082.3	4143.82	4109.29	157	3700.93	4415.74	4170.16	4177.94	157	4250.24	3893.73	4250.24	3908.62	3761.3	157	4420.63	4277.52	3700.93	3743.87	4415.74	4447.3	157	4633.39	4737.79	3700.93	3908.21	4033.09	4366.49
	158	4416.12	4391.87	3692.17	3612.22	3554.59	158	3692.17	3453.26	3564.04	3519.22	158	4245.25	4132.43	4091.3	4150.83	4113.13	158	3692.17	4420.4	4175.29	4167.15	158	4245.25	3894.71	4245.25	3869.17	3762.5	158	4416.12	4280.69	3692.17	3739.94	4420.4	4454.81	158	4627.93	4740.55	3692.17	3901.23	4034.57	4358.76
	159	4415.69	4391.19	3704.43	3606.44	3551.09	159	3704.43	3451.64	3551.88	3516.71	159	4258.68	4114.17	4093.72	4161.77	4109.48	159	3704.43	4419.32	4176.21	4172.58	159	4258.68	3891.85	4258.68	3859.26	3757.13	159	4415.69	4272.4	3704.43	3732.77	4419.32	4457.45	159	4628.48	4742.24	3704.43	3909.04	4033.83	4367.03
	160	4420.47	4394.05	3707.25	3605.45	3548.73	160	3707.25	3434.21	3548.27	3529.32	160	4243.89	4114.65	4085.63	4153.09	4103.09	160	3707.25	4428.02	4169.15	4168.88	160	4243.89	3898.48	4243.89	3860.63	3761.01	160	4420.47	4280.31	3707.25	3741.57	4428.02	4445.71	160	4638.58	4736.49	3707.25	3900.43	4031.58	4365.83
	161	4422.14	4390.41	3695.6	3610.33	3557.09	161	3695.6	3444.21	3551.92	3514.51	161	4252.95	4120.22	4087.25	4150.98	4116.29	161	3695.6	4419.95	4176.91	4167.99	161	4252.95	3891.88	4252.95	3861.36	3759.97	161	4422.14	4272.9	3695.6	3739.26	4419.95	4453.62	161	4626.69	4732.31	3695.6	3911.94	4023.15	4359.11
	162	4423.97	4401.36	3694.82	3603.39	3550.27	162	3694.82	3454.61	3555.61	3516.61	162	4249.58	4117.39	4091.26	4146.48	4102.8	162	3694.82	4411.5	4160.3	4171.06	162	4249.58	3895.24	4249.58	3859.81	3768.53	162	4423.97	4258.29	3694.82	3733.66	4411.5	4449.85	162	4626.79	4740.37	3694.82	3918.79	4027.45	4358.21
	163	4423.84	4387.45	3693.2	3612.94	3550.04	163	3693.2	3442.14	3545.28	3516.65	163	4244.44	4121.83	4084.58	4148.51	4101.58	163	3693.2	4424.33	4170.26	4175.82	163	4244.44	3897.78	4244.44	3870.1	3756.04	163	4423.84	4275.85	3693.2	3734.26	4424.33	4457.96	163	4634.66	4740.73	3693.2	3912.47	4030.75	4370.47
	164	4417.06	4384.84	3702.6	3602.73	3554.21	164	3702.6	3447.57	3548.33	3515.69	164	4257.02	4126.47	4092.34	4146.12	4098.66	164	3702.6	4408.51	4174.22	4171.5	164	4257.02	3886.93	4257.02	3855.74	3760.2	164	4417.06	4278.33	3702.6	3737.06	4408.51	4450.77	164	4624.57	4740.93	3702.6	3913.69	4028.3	4362.61
	165	4409.97	4394.6	3697.67	3593.5	3543.48	165	3697.67	3430.24	3544.31	3504.64	165	4245.09	4121.95	4085.31	4154.05	4107.9	165	3697.67	4417.15	4170.05	4173.77	165	4245.09	3888.06	4245.09	3861.24	3758.85	165	4409.97	4267.92	3697.67	3740.79	4417.15	4459.33	165	4635.32	4735.86	3697.67	3909.47	4031.75	4364.22
	166	4417.82	4394.58	3706.96	3597.48	3540.05	166	3706.96	3440.31	3545.64	3521.43	166	4250.03	4125.64	4080.04	4137.54	4105.36	166	3706.96	4411.01	4162.36	4172.72	166	4250.03	3876.78	4250.03	3862.88	3751.82	166	4417.82	4262.82	3706.96	3736.49	4411.01	4447.45	166	4628.27	4738.39	3706.96	3906.36	4025.64	4365.95
	167	4425.61	4390.52	3695.77	3600.32	3549.89	167	3695.77	3440.16	3537.97	3503.69	167	4249.68	4127.91	4084.29	4144.31	4120.19	167	3695.77	4418.21	4165.76	4165.03	167	4249.68	3879.41	4249.68	3860.03	3760.94	167	4425.61	4266.31	3695.77	3739.17	4418.21	4445.86	167	4629.38	4739.75	3695.77	3916.47	4034.78	4357.78
	168	4424.38	4389.6	3701.64	3605.35	3552.47	168	3701.64	3451.19	3538.27	3502.31	168	4250.94	4124.06	4087.04	4151.43	4110.82	168	3701.64	4416.75	4170.17	4164.13	168	4250.94	3883.88	4250.94	3862.32	3756.26	168	4424.38	4264.65	3701.64	3732.4	4416.75	4441.36	168	4636.31	4730.98	3701.64	3899.66	4029.2	4362.44
	169	4426.91	4386.45	3698.23	3600.5	3550.85	169	3698.23	3428	3544.12	3506.58	169	4248.72	4128.13	4090.07	4160.37	4111.64	169	3698.23	4419.69	4168.65	4158.73	169	4248.72	3875.7	4248.72	3857.57	3755.65	169	4426.91	4275.61	3698.23	3732.44	4419.69	4442.93	169	4626.25	4743.25	3698.23	3907.02	4035.45	4365.15
	170	4428.4	4395.32	3699.84	3604.67	3545.01	170	3699.84	3434.01	3538.31	3501	170	4257.67	4133.57	4095.77	4145.52	4104.22	170	3699.84	4421.59	4168.67	4177.79	170	4257.67	3900.51	4257.67	3861.18	3748.52	170	4428.4	4262.61	3699.84	3740.74	4421.59	4439.81	170	4619.9	4727.4	3699.84	3910.57	4034.88	4352.54
	171	4415.49	4390.36	3693.62	3601.73	3536.02	171	3693.62	3434.97	3533.51	3492.89	171	4249.99	4125.37	4085.26	4152.72	4106.92	171	3693.62	4417.54	4169.95	4169.35	171	4249.99	3884.35	4249.99	3854.11	3755.29	171	4415.49	4274.77	3693.62	3732.42	4417.54	4450.52	171	4637.25	4739.32	3693.62	3912.18	4040.46	4367.32
	172	4413.04	4383.37	3690.76	3595.9	3543.79	172	3690.76	3420.57	3536.01	3496.12	172	4249.93	4131.66	4086.07	4156.9	4105.25	172	3690.76	4429.94	4173.08	4170.03	172	4249.93	3890.36	4249.93	3854.15	3748.54	172	4413.04	4271.19	3690.76	3727.54	4429.94	4450.87	172	4628.73	4748.35	3690.76	3902.16	4033.22	4356.01
	173	4418.9	4385.05	3698.59	3600.64	3538.83	173	3698.59	3428.72	3529.41	3494.91	173	4248.68	4113.68	4086.95	4154.29	4104.97	173	3698.59	4427.74	4172.71	4176.27	173	4248.68	3889.16	4248.68	3843.89	3749.36	173	4418.9	4268.5	3698.59	3730.52	4427.74	4448.85	173	4629.74	4745.26	3698.59	3919.97	4033.86	4360.12
	174	4420.77	4389.7	3699.22	3598.6	3540.21	174	3699.22	3424.25	3538.34	3493.58	174	4244.45	4101.93	4090.71	4153.41	4108.54	174	3699.22	4417.71	4168.98	4178.21	174	4244.45	3882.87	4244.45	3851.41	3751.37	174	4420.77	4269.06	3699.22	3739.33	4417.71	4445.36	174	4629.08	4734.11	3699.22	3903.38	4044.8	4361.68
	175	4413.86	4386.23	3691.81	3596.7	3545.42	175	3691.81	3423.65	3537.45	3491.7	175	4242.23	4117.27	4083.83	4158.52	4111.13	175	3691.81	4427.31	4167.14	4178.92	175	4242.23	3886.52	4242.23	3858.1	3751.32	175	4413.86	4271.68	3691.81	3727.11	4427.31	4445.3	175	4641.63	4747.65	3691.81	3905.28	4028.82	4366.35
	176	4425.41	4383.65	3691.87	3602.71	3536.42	176	3691.87	3428.05	3528.27	3495.73	176	4270.19	4102.64	4089.64	4149.37	4115.27	176	3691.87	4421.67	4164.51	4175.93	176	4270.19	3878.36	4270.19	3844.07	3744.53	176	4425.41	4272	3691.87	3726.3	4421.67	4447.41	176	4632.89	4733.74	3691.87	3904.98	4036.7	4365.65
	177	4413.8	4385.85	3704.25	3600.67	3530.06	177	3704.25	3422.03	3525.62	3484.6	177	4251.5	4130.69	4092.9	4156.22	4109.5	177	3704.25	4421.88	4159.88	4175.05	177	4251.5	3877.04	4251.5	3857.85	3753.23	177	4413.8	4267.99	3704.25	3735.25	4421.88	4445.24	177	4630.17	4750.07	3704.25	3897.88	4034.25	4362.47
	178	4422.74	4379.24	3697.02	3596.94	3539.71	178	3697.02	3423.36	3521.48	3487.74	178	4257.84	4123.97	4082.33	4148.45	4099.62	178	3697.02	4429.37	4181.45	4175.77	178	4257.84	3879.98	4257.84	3853.95	3742	178	4422.74	4276.23	3697.02	3720.19	4429.37	4454.3	178	4623.81	4745.52	3697.02	3923.9	4032.54	4362.49
	179	4420.64	4382.04	3696.69	3598.49	3534.66	179	3696.69	3416.29	3531.81	3486.43	179	4254.56	4113.18	4082.5	4143.82	4102.44	179	3696.69	4422.02	4184.22	4175.68	179	4254.56	3880.51	4254.56	3842.97	3739.41	179	4420.64	4265.93	3696.69	3735.38	4422.02	4448.39	179	4637.55	4720.65	3696.69	3906.55	4029.46	4365.73
	180	4424.32	4389.5	3697.93	3589.76	3528.77	180	3697.93	3421.23	3522.01	3479.41	180	4262.42	4117.88	4091.51	4140.37	4119.03	180	3697.93	4425.19	4187.19	4154.86	180	4262.42	3887.25	4262.42	3849.2	3747.04	180	4424.32	4275.12	3697.93	3734.1	4425.19	4447.95	180	4625.23	4739.82	3697.93	3901.98	4022.95	4362.3
	181	4413.06	4383.79	3698.65	3593.67	3534.22	181	3698.65	3420.35	3525.4	3479.13	181	4257.75	4125.42	4085.09	4150.21	4099.79	181	3698.65	4418.43	4175.75	4166.94	181	4257.75	3882.52	4257.75	3858.67	3746.1	181	4413.06	4273.18	3698.65	3736.69	4418.43	4461.57	181	4625.06	4729.58	3698.65	3901.42	4026.92	4362.83
	182	4410.29	4386.75	3704.29	3596.43	3537.93	182	3704.29	3426.02	3529.04	3482.42	182	4248.75	4110.75	4087.85	4149.96	4112.57	182	3704.29	4424.33	4178.65	4165.2	182	4248.75	3885.3	4248.75	3847.56	3747.38	182	4410.29	4273.76	3704.29	3731.85	4424.33	4444.45	182	4630	4731.68	3704.29	3914.63	4031.91	4360.98
	183	4417.6	4384.79	3694.77	3600.77	3540.36	183	3694.77	3408.32	3523.53	3476.91	183	4248.48	4110.57	4084.37	4145.16	4110.21	183	3694.77	4420.54	4183.81	4170.89	183	4248.48	3880.6	4248.48	3853.65	3740.03	183	4417.6	4267.99	3694.77	3724.01	4420.54	4448.8	183	4621.1	4738.19	3694.77	3913.57	4020.78	4358.84
	184	4430.51	4374.16	3694.22	3593.83	3532.32	184	3694.22	3409.98	3516.06	3482.56	184	4239.98	4117.28	4085.41	4150.7	4102.99	184	3694.22	4421.55	4179.14	4173.78	184	4239.98	3878.39	4239.98	3844.7	3750.7	184	4430.51	4261.28	3694.22	3731.75	4421.55	4455.97	184	4624.69	4726.39	3694.22	3905.5	4029.4	4371.7
	185	4418.99	4384.31	3691.71	3595.89	3527.9	185	3691.71	3410.38	3515.38	3476.89	185	4246.19	4124.43	4084.65	4148.05	4106.24	185	3691.71	4423.04	4170.13	4174.26	185	4246.19	3872.44	4246.19	3842.72	3737.31	185	4418.99	4267.35	3691.71	3725.4	4423.04	4444.48	185	4637.56	4730.88	3691.71	3903.23	4033.05	4352.9
	186	4422.01	4379.91	3701.53	3589.63	3532.93	186	3701.53	3393.6	3515.72	3477.74	186	4252.99	4125.74	4090.69	4154.74	4105.6	186	3701.53	4418.99	4175.59	4168.43	186	4252.99	3882.95	4252.99	3840.62	3732.4	186	4422.01	4261.94	3701.53	3728.73	4418.99	4455.37	186	4631.61	4734.19	3701.53	3901.87	4036.07	4356.55
	187	4420.82	4378.05	3692.85	3593.16	3531.88	187	3692.85	3409.12	3509.36	3483.03	187	4251.47	4123.74	4088.85	4156.75	4103.5	187	3692.85	4414.61	4173.55	4157.35	187	4251.47	3874.44	4251.47	3846.13	3728.2	187	4420.82	4264	3692.85	3724.89	4414.61	4440.37	187	4622.71	4735.68	3692.85	3911.72	4037.27	4357.33
	188	4420.28	4376.07	3696.14	3586.38	3545.2	188	3696.14	3399.67	3519.07	3473.87	188	4251.37	4114.41	4098.26	4153.96	4112.2	188	3696.14	4426.67	4180.09	4158.28	188	4251.37	3884.91	4251.37	3844.98	3730.68	188	4420.28	4266.1	3696.14	3730.47	4426.67	4452.49	188	4622.07	4737.03	3696.14	3903.63	4030.93	4363.78
	189	4419.57	4370.74	3708.56	3591.43	3536.76	189	3708.56	3396.44	3527.48	3472.69	189	4255.97	4120.52	4086.18	4146.56	4106.77	189	3708.56	4423	4178.59	4163.06	189	4255.97	3873.43	4255.97	3841.24	3760.84	189	4419.57	4264.88	3708.56	3731.46	4423	4440.68	189	4630.53	4738.37	3708.56	3914.55	4024.52	4356.52
	190	4423.26	4378.39	3696.67	3594.72	3531.52	190	3696.67	3416.11	3510.24	3471.44	190	4248.5	4122.04	4098.39	4148.85	4112.68	190	3696.67	4420.05	4170.67	4169.92	190	4248.5	3870.77	4248.5	3832.6	3730.32	190	4423.26	4261.38	3696.67	3734.45	4420.05	4459.71	190	4620.94	4735.37	3696.67	3911.01	4028.83	4346
	191	4412.43	4373.04	3693.33	3599	3539.53	191	3693.33	3399.41	3502.61	3464.61	191	4249.6	4113.43	4076.64	4152.61	4113.42	191	3693.33	4422.98	4178.62	4174.8	191	4249.6	3868	4249.6	3833.09	3747.37	191	4412.43	4266.75	3693.33	3734.52	4422.98	4439.81	191	4628.57	4740.26	3693.33	3908.08	4030.75	4353.86
	192	4414.48	4382.45	3698.91	3586.19	3531.83	192	3698.91	3401.61	3505.33	3478.99	192	4245.33	4116.19	4088.03	4154.53	4102.9	192	3698.91	4416.32	4176.85	4174.05	192	4245.33	3871.26	4245.33	3848.96	3737.11	192	4414.48	4274.17	3698.91	3722.3	4416.32	4446	192	4622.44	4742.64	3698.91	3903.39	4037.03	4358.64
	193	4417.6	4383.89	3702.5	3590.78	3527.96	193	3702.5	3401.21	3508.15	3464.16	193	4254.53	4123.31	4076.33	4158.78	4114.24	193	3702.5	4433.84	4172.94	4164.32	193	4254.53	3880.08	4254.53	3835.65	3737.95	193	4417.6	4263.7	3702.5	3731.11	4433.84	4448.5	193	4625.34	4728.48	3702.5	3904.6	4032.11	4353.78
	194	4425.25	4390.24	3691.75	3592.67	3531.72	194	3691.75	3401.9	3499.04	3457.8	194	4254.89	4122.37	4091.91	4155.33	4109.27	194	3691.75	4425.89	4176.88	4163.97	194	4254.89	3866.17	4254.89	3840.34	3737.63	194	4425.25	4262.95	3691.75	3730.91	4425.89	4459.78	194	4626.66	4739.21	3691.75	3910.18	4031.76	4361.54
	195	4412.39	4373.11	3699.75	3591.14	3524.11	195	3699.75	3406.18	3509.27	3469.98	195	4239.58	4111.23	4091.93	4156.28	4108.27	195	3699.75	4415.89	4179.8	4169.78	195	4239.58	3871.11	4239.58	3852.54	3739.83	195	4412.39	4269.36	3699.75	3725.9	4415.89	4443.96	195	4633.12	4732.89	3699.75	3900.64	4027.78	4354.41
	196	4424.22	4370.74	3693.54	3584.34	3514.42	196	3693.54	3402.23	3506.56	3466.44	196	4250.78	4125.83	4076.78	4151.54	4104.47	196	3693.54	4419.85	4176.34	4175.51	196	4250.78	3864.2	4250.78	3833.37	3722.2	196	4424.22	4265.96	3693.54	3732.97	4419.85	4451.34	196	4622.35	4728.62	3693.54	3906.17	4027.87	4358.02
	197	4423.03	4375.88	3694.61	3590.17	3519.53	197	3694.61	3402.21	3502	3470.3	197	4249.31	4123.12	4085.94	4154.18	4095.47	197	3694.61	4414.22	4180.55	4174.62	197	4249.31	3875.87	4249.31	3834.22	3730.11	197	4423.03	4268.16	3694.61	3719.29	4414.22	4445	197	4636.28	4737.07	3694.61	3908.57	4028.34	4355.89
	198	4415.07	4369.05	3688.19	3588.96	3536.03	198	3688.19	3403.99	3507.24	3452.39	198	4250.61	4130.97	4084.21	4155.5	4103.08	198	3688.19	4425.03	4176.99	4168.7	198	4250.61	3867.51	4250.61	3839	3729.94	198	4415.07	4265.76	3688.19	3729.32	4425.03	4451.19	198	4627.59	4721.14	3688.19	3912.64	4033.16	4359.14
	199	4423.36	4373.94	3699.91	3596.29	3532.6	199	3699.91	3393.86	3489.73	3463.4	199	4253.33	4121.1	4075.55	4145.82	4108.12	199	3699.91	4424.9	4179.86	4172.77	199	4253.33	3871.32	4253.33	3831.61	3730.04	199	4423.36	4263.9	3699.91	3730.97	4424.9	4445.25	199	4635.98	4736.71	3699.91	3899.95	4033.99	4365.32
	200	4409.02	4378.05	3703.98	3590.02	3525.25	200	3703.98	3400	3506.03	3462.3	200	4250.08	4124.17	4081.72	4149.91	4093.69	200	3703.98	4428.02	4178	4170.8	200	4250.08	3868.45	4250.08	3838.13	3727.92	200	4409.02	4266.41	3703.98	3720.03	4428.02	4455.63	200	4622.62	4735.55	3703.98	3881.41	4035.27	4368.26
	201	4431.79	4372.26	3697.88	3567.08	3533.75	201	3697.88	3399.11	3495	3460.4	201	4252.96	4113.67	4084.22	4148.79	4106.15	201	3697.88	4423.04	4183.71	4164.75	201	4252.96	3876.46	4252.96	3840.96	3731.47	201	4431.79	4259.89	3697.88	3732.41	4423.04	4444.96	201	4634.74	4734.13	3697.88	3892.74	4031.95	4357.73
	202	4422.54	4375.5	3704.77	3584.71	3527.24	202	3704.77	3393.81	3492.59	3462.33	202	4239.85	4127.49	4087.37	4140.24	4107.33	202	3704.77	4418.91	4175.45	4166.1	202	4239.85	3861.17	4239.85	3830.12	3723.74	202	4422.54	4264.11	3704.77	3730.25	4418.91	4447.65	202	4618.26	4729.97	3704.77	3898.36	4029.67	4356.6
	203	4423.87	4364.69	3691.89	3594.25	3525.4	203	3691.89	3396.56	3500.6	3462.52	203	4249.52	4114.83	4084.28	4153.79	4101.63	203	3691.89	4418.22	4169.35	4159.59	203	4249.52	3880.61	4249.52	3825.92	3732.35	203	4423.87	4263.27	3691.89	3721.42	4418.22	4452.72	203	4628.68	4735.24	3691.89	3897.17	4041.22	4359.07
	204	4422.83	4372.13	3709.06	3589.62	3525.59	204	3709.06	3400.15	3494.39	3453.23	204	4245.91	4123.1	4088.81	4150.86	4109.43	204	3709.06	4419.24	4167.75	4168.52	204	4245.91	3864.67	4245.91	3831.64	3728.67	204	4422.83	4262.45	3709.06	3720.68	4419.24	4434.26	204	4634.37	4745.21	3709.06	3909.18	4025.46	4355.69
	205	4419.75	4381.38	3695.22	3586.37	3523.28	205	3695.22	3388.01	3492.16	3458.74	205	4247.58	4122.92	4082.07	4152.16	4114.86	205	3695.22	4430.6	4183.2	4170.3	205	4247.58	3863.84	4247.58	3842.03	3723.21	205	4419.75	4260.89	3695.22	3719.17	4430.6	4448.55	205	4635.41	4728.64	3695.22	3906.96	4030.05	4356.69
	206	4414.5	4379	3697.34	3586.68	3519.43	206	3697.34	3388.37	3499.23	3453.32	206	4256.11	4114.1	4073.69	4143	4102.86	206	3697.34	4417.91	4182.12	4158.98	206	4256.11	3856.39	4256.11	3825.42	3729.68	206	4414.5	4255.39	3697.34	3733.39	4417.91	4451.65	206	4628.81	4729.54	3697.34	3899.35	4032.29	4353.62
	207	4411.54	4376.53	3698.58	3586.31	3530.55	207	3698.58	3386.02	3491.21	3453.98	207	4245.18	4115.99	4076.78	4155.48	4103.39	207	3698.58	4410.12	4182.05	4157.03	207	4245.18	3869.05	4245.18	3826.45	3726.32	207	4411.54	4260.47	3698.58	3729.9	4410.12	4459.23	207	4627.54	4715.68	3698.58	3910.42	4026.95	4361.79
	208	4428.36	4371.49	3699.58	3599	3528.74	208	3699.58	3391.24	3482.23	3452.38	208	4243.2	4113.38	4086.37	4153.44	4116.15	208	3699.58	4421.63	4168.76	4162	208	4243.2	3871.3	4243.2	3833.43	3730.91	208	4428.36	4254.92	3699.58	3713.34	4421.63	4450.71	208	4628.51	4734.72	3699.58	3911.76	4027.04	4363.08
	209	4422.81	4382.9	3693.47	3584.47	3522.2	209	3693.47	3384.59	3493.97	3454.75	209	4251.59	4105.88	4076.26	4139.9	4118.37	209	3693.47	4420.87	4178.77	4170.28	209	4251.59	3864.58	4251.59	3822.42	3721.02	209	4422.81	4262.59	3693.47	3718.97	4420.87	4440.94	209	4629.58	4724.99	3693.47	3908.57	4030.17	4359.84
	210	4415.67	4373.1	3704.57	3580.09	3521.54	210	3704.57	3382.42	3484.95	3453.19	210	4253.18	4128.03	4088.91	4156.31	4114.26	210	3704.57	4418.03	4180.23	4171.36	210	4253.18	3866.81	4253.18	3829.08	3728.19	210	4415.67	4251.37	3704.57	3723.6	4418.03	4438.77	210	4635.63	4734.78	3704.57	3906.89	4035.39	4367.71
	211	4422.35	4364.44	3696.09	3574.44	3521.27	211	3696.09	3389.58	3490.3	3444.11	211	4249.66	4125.28	4080.58	4153.17	4112	211	3696.09	4421.42	4174.84	4157.63	211	4249.66	3870.04	4249.66	3833.07	3724.79	211	4422.35	4266.86	3696.09	3726.62	4421.42	4449.71	211	4636.58	4722.04	3696.09	3898.48	4026.35	4356.53
	212	4431.42	4378.93	3696.14	3578.77	3523.92	212	3696.14	3380.93	3485.44	3450.13	212	4259.8	4118.53	4075.36	4146.56	4109.59	212	3696.14	4425.82	4171.42	4160.54	212	4259.8	3862.25	4259.8	3833.88	3722.72	212	4431.42	4254.75	3696.14	3716.12	4425.82	4447.14	212	4625.68	4726.91	3696.14	3912.01	4035.74	4359.5
	213	4421.43	4366	3690.63	3581.48	3525.7	213	3690.63	3379.29	3490.67	3443.63	213	4246.72	4119.48	4098.32	4152.25	4104.19	213	3690.63	4417.08	4179.55	4157.17	213	4246.72	3868.04	4246.72	3815.72	3716.84	213	4421.43	4259.93	3690.63	3722.77	4417.08	4447.91	213	4631.11	4720.22	3690.63	3907.4	4021.6	4356.2
	214	4412.59	4367.6	3698.38	3581.94	3521.62	214	3698.38	3374.11	3485.44	3437.32	214	4255.99	4121.07	4083.85	4146.31	4111.47	214	3698.38	4419.02	4187.06	4162.2	214	4255.99	3850.36	4255.99	3830.16	3723.21	214	4412.59	4260.8	3698.38	3719.26	4419.02	4449.85	214	4627.94	4740.9	3698.38	3908.92	4037.12	4361.31
	215	4427.91	4370.58	3700.35	3591.54	3515.57	215	3700.35	3383.09	3479.58	3444.45	215	4249.63	4113.23	4083.06	4149	4101.98	215	3700.35	4418.73	4180.01	4165.31	215	4249.63	3859.82	4249.63	3827.71	3729.6	215	4427.91	4273.52	3700.35	3720.88	4418.73	4446.85	215	4628.2	4735.18	3700.35	3911.14	4032	4357.04
	216	4418.29	4370.5	3700.52	3590.87	3530.2	216	3700.52	3373.82	3472.63	3449.19	216	4251.18	4121.09	4077.1	4148.65	4098.29	216	3700.52	4420.38	4169.73	4173.67	216	4251.18	3870.44	4251.18	3820.33	3709.89	216	4418.29	4270.66	3700.52	3719.15	4420.38	4442.57	216	4626.73	4734.66	3700.52	3907.1	4027.63	4360.12
	217	4411.32	4368.43	3693.27	3582.91	3522.95	217	3693.27	3377.24	3485.95	3450.77	217	4241.01	4118.35	4085.89	4147.41	4105.09	217	3693.27	4408.03	4174.67	4160.57	217	4241.01	3873.85	4241.01	3832.18	3718.51	217	4411.32	4264.32	3693.27	3723.43	4408.03	4445.14	217	4632.38	4728.19	3693.27	3903.17	4021.33	4352.91
	218	4415.72	4357.88	3689.98	3576.92	3526.93	218	3689.98	3373.47	3482.71	3442.09	218	4253.49	4121.38	4077.79	4148.14	4109.3	218	3689.98	4409.7	4177	4174	218	4253.49	3856.93	4253.49	3826.6	3707.43	218	4415.72	4256.36	3689.98	3726.13	4409.7	4445.21	218	4636.35	4733.63	3689.98	3902.26	4032.18	4356.61
	219	4424.69	4363.92	3689.73	3577.89	3531.78	219	3689.73	3364.64	3469.6	3436.33	219	4252.72	4120.95	4079.41	4148.89	4105.17	219	3689.73	4418.48	4177.59	4157.89	219	4252.72	3858.62	4252.72	3835.47	3718.82	219	4424.69	4264.2	3689.73	3724.12	4418.48	4451.64	219	4630.58	4731.84	3689.73	3912.4	4044.94	4359.26
	220	4420.72	4370.69	3697.46	3574.2	3529.28	220	3697.46	3367.8	3477.24	3434.35	220	4259.4	4107.71	4080.22	4148.25	4104.72	220	3697.46	4422.89	4180.1	4164.64	220	4259.4	3855.68	4259.4	3824.56	3723.08	220	4420.72	4266.03	3697.46	3718.15	4422.89	4432.79	220	4621	4730.74	3697.46	3902.8	4030.37	4360.22
	221	4427.77	4356.28	3704.21	3585.4	3522.96	221	3704.21	3375.84	3468.73	3435.15	221	4245.19	4123.4	4088.21	4152.79	4098.75	221	3704.21	4417.05	4165.47	4155.81	221	4245.19	3869.27	4245.19	3816.86	3718.85	221	4427.77	4258.46	3704.21	3710.42	4417.05	4449.69	221	4627.72	4726.04	3704.21	3900.5	4033.49	4358.67
	222	4417.73	4362.06	3690.55	3588.21	3524.09	222	3690.55	3372.79	3474.63	3437.85	222	4255.17	4116.07	4090.74	4150.54	4098.54	222	3690.55	4418.58	4158.87	4160.59	222	4255.17	3861.93	4255.17	3822.16	3716.15	222	4417.73	4253.66	3690.55	3724.85	4418.58	4448.9	222	4632.79	4725.23	3690.55	3901.65	4023.67	4361.7
	223	4419.23	4362.01	3700.08	3578.86	3522.48	223	3700.08	3380.93	3471.94	3429.89	223	4261.81	4121.6	4071.27	4140.61	4108.88	223	3700.08	4417.26	4171.32	4160.73	223	4261.81	3862.64	4261.81	3819.17	3714.43	223	4419.23	4255.04	3700.08	3717.89	4417.26	4449.1	223	4629.9	4729.57	3700.08	3914.04	4029.58	4355.01
	224	4421.36	4372.11	3696.28	3587.78	3520.61	224	3696.28	3367.84	3476.21	3431.11	224	4244.36	4128.38	4081.77	4144.41	4098.83	224	3696.28	4416.93	4175.88	4162.08	224	4244.36	3861.18	4244.36	3823.75	3707.44	224	4421.36	4264.99	3696.28	3711.18	4416.93	4440.9	224	4618.88	4727.7	3696.28	3906.63	4023.01	4364.68
	225	4414.59	4365.71	3696.83	3574.06	3513.46	225	3696.83	3367.3	3473.04	3433.44	225	4243.57	4123.58	4079.1	4148.63	4104.95	225	3696.83	4418.04	4176.05	4167.99	225	4243.57	3860.28	4243.57	3823.19	3712.54	225	4414.59	4256.52	3696.83	3721.52	4418.04	4439.78	225	4639.05	4727.28	3696.83	3906.74	4020.43	4351.56
	226	4426.05	4376.96	3699.68	3585.02	3523.78	226	3699.68	3374.12	3471.2	3436.45	226	4254.78	4116.27	4076.87	4146.02	4106.23	226	3699.68	4426.45	4169.88	4168.01	226	4254.78	3855.37	4254.78	3806.73	3711.77	226	4426.05	4252.47	3699.68	3715.9	4426.45	4439.5	226	4619.59	4728.94	3699.68	3900.39	4027.85	4352.26
	227	4412.12	4369.96	3686.7	3578.38	3520.24	227	3686.7	3357.75	3469.16	3440.93	227	4246.03	4124.65	4079.66	4140.27	4108.53	227	3686.7	4425.55	4174.58	4155.63	227	4246.03	3863.59	4246.03	3825	3723.63	227	4412.12	4261.51	3686.7	3725.42	4425.55	4445.28	227	4622.17	4724.58	3686.7	3902.63	4031	4354.06
	228	4415.43	4367.84	3701.68	3578.43	3526.77	228	3701.68	3366.48	3467.38	3430.2	228	4255.5	4115.1	4081.3	4153	4101.78	228	3701.68	4413.81	4181.9	4160.22	228	4255.5	3858.73	4255.5	3816.69	3715.75	228	4415.43	4268.23	3701.68	3719.6	4413.81	4449.27	228	4623.62	4730.24	3701.68	3907.1	4037.6	4358.85
	229	4420.48	4358.95	3688.95	3593.77	3519.51	229	3688.95	3367.96	3473.69	3431.13	229	4246.49	4114.55	4085	4149.67	4099.67	229	3688.95	4426.1	4171.68	4165.19	229	4246.49	3858.1	4246.49	3821.22	3709.8	229	4420.48	4257.43	3688.95	3724.99	4426.1	4451.3	229	4626.47	4728.47	3688.95	3906.24	4030.81	4352.9
	230	4416.09	4351.29	3693.73	3576.63	3523.89	230	3693.73	3362.07	3468.97	3427.64	230	4247.4	4114.68	4076.66	4155.43	4116.89	230	3693.73	4419.5	4167.03	4161.47	230	4247.4	3859.16	4247.4	3825.71	3721.19	230	4416.09	4256.05	3693.73	3718.92	4419.5	4446.93	230	4634.84	4729.57	3693.73	3906.29	4028.49	4356.64
	231	4420.19	4357.46	3685.29	3572.05	3526.38	231	3685.29	3364.35	3469.28	3428.92	231	4244.8	4127.75	4084.46	4139.76	4097.15	231	3685.29	4420.68	4169.61	4159.25	231	4244.8	3846.87	4244.8	3817.97	3703.84	231	4420.19	4259.28	3685.29	3722.9	4420.68	4439.05	231	4633.07	4732.91	3685.29	3911.39	4031.03	4359.25
	232	4419.76	4368.38	3690.83	3575.07	3515.98	232	3690.83	3363.95	3474.43	3430.97	232	4248.69	4125.61	4080.91	4150.03	4103.49	232	3690.83	4412.52	4187.54	4166.32	232	4248.69	3855.88	4248.69	3808.04	3711.56	232	4419.76	4254.27	3690.83	3718.76	4412.52	4436.67	232	4627.43	4719.8	3690.83	3901.35	4039.47	4356.67
	233	4423.29	4367.23	3694.04	3586.82	3524.62	233	3694.04	3360.01	3464.5	3426.49	233	4249.54	4115.66	4078.73	4151.98	4105.22	233	3694.04	4408.07	4171.93	4164.43	233	4249.54	3860.1	4249.54	3824.17	3714.92	233	4423.29	4265.31	3694.04	3716.5	4408.07	4435.58	233	4631.62	4727.21	3694.04	3912.5	4025.04	4345.44
	234	4423.67	4359.91	3688.8	3588.85	3518.41	234	3688.8	3362.29	3469.6	3422.57	234	4238.76	4117.35	4078.69	4142.34	4109.13	234	3688.8	4407.18	4169.91	4162.09	234	4238.76	3856.3	4238.76	3822.67	3713.25	234	4423.67	4256.06	3688.8	3725.3	4407.18	4445.05	234	4625.65	4723.8	3688.8	3893.69	4040.6	4355.14
	235	4421.93	4361.35	3695.75	3569.26	3517.1	235	3695.75	3361.53	3465.46	3423.58	235	4241.64	4116.1	4084.02	4135.08	4104.67	235	3695.75	4420.43	4172.58	4155.79	235	4241.64	3849.59	4241.64	3810.96	3712.75	235	4421.93	4256.13	3695.75	3715.5	4420.43	4442.05	235	4624.07	4726.19	3695.75	3910.44	4034.93	4348.52
	236	4411.95	4364.3	3695.36	3581.88	3521.06	236	3695.36	3359.43	3463.27	3418.65	236	4247.4	4120.66	4087.83	4142.21	4101.56	236	3695.36	4416.04	4169.12	4152.92	236	4247.4	3855.06	4247.4	3816.6	3701.63	236	4411.95	4260.25	3695.36	3715.07	4416.04	4439.67	236	4626.16	4724.06	3695.36	3900.36	4038.14	4358.01
	237	4415.45	4367.15	3685.04	3557.29	3522.5	237	3685.04	3359.44	3458.63	3436.18	237	4255.95	4119.9	4083.37	4144.54	4093.52	237	3685.04	4416.48	4162.36	4167.56	237	4255.95	3844.37	4255.95	3808.17	3714.68	237	4415.45	4266.63	3685.04	3709.74	4416.48	4447.29	237	4628.75	4716.51	3685.04	3912.88	4030.48	4351.45
	238	4419.81	4363.59	3698.79	3590.23	3506.89	238	3698.79	3369.32	3458.07	3433.16	238	4238.25	4117.66	4076.31	4147.35	4097.87	238	3698.79	4417.88	4162.4	4164.65	238	4238.25	3863.7	4238.25	3813.35	3710.46	238	4419.81	4264.8	3698.79	3719.62	4417.88	4436.08	238	4624.44	4723.65	3698.79	3902.44	4031.8	4351.05
	239	4421.73	4361.2	3687.15	3577.5	3511.24	239	3687.15	3355.55	3462.43	3429.83	239	4248.83	4119.11	4079.86	4155.33	4111.52	239	3687.15	4410.26	4174.35	4167.11	239	4248.83	3850.12	4248.83	3814.92	3705.38	239	4421.73	4254.56	3687.15	3713.2	4410.26	4447.93	239	4634.64	4720.17	3687.15	3902.45	4033.97	4343.4
	240	4419.7	4365.8	3706.78	3572.99	3515.48	240	3706.78	3355.1	3456.84	3425.34	240	4248.63	4109.15	4082.41	4144.62	4101.42	240	3706.78	4417.17	4170.41	4160.26	240	4248.63	3844.23	4248.63	3818.95	3707.09	240	4419.7	4259.41	3706.78	3709.6	4417.17	4444.5	240	4623.27	4715.44	3706.78	3908.64	4036.47	4355.85
	241	4422.16	4352.81	3692.46	3574.11	3514.9	241	3692.46	3354.24	3459.65	3418.25	241	4249.26	4117.12	4076.17	4146.76	4101.88	241	3692.46	4415.39	4171.92	4162.46	241	4249.26	3852.08	4249.26	3821.92	3709.92	241	4422.16	4259.08	3692.46	3715.02	4415.39	4451.84	241	4631.26	4718.81	3692.46	3916.15	4032.33	4342.89
	242	4419.6	4360.31	3694.11	3575.95	3525.81	242	3694.11	3350.64	3455.68	3420.46	242	4248.61	4113.29	4073.13	4150.56	4110.32	242	3694.11	4425.38	4167.98	4160.8	242	4248.61	3848.48	4248.61	3811.69	3709.64	242	4419.6	4260.78	3694.11	3720.04	4425.38	4438.63	242	4625.25	4727.36	3694.11	3897.24	4028.84	4347.13
	243	4425.69	4359.37	3695.31	3572.46	3521.97	243	3695.31	3361.69	3454.06	3419.53	243	4250.53	4113.01	4084.51	4145.27	4110.4	243	3695.31	4417.64	4162.73	4157.27	243	4250.53	3835.37	4250.53	3811.28	3715.49	243	4425.69	4265.04	3695.31	3717.18	4417.64	4434.84	243	4635.11	4727.41	3695.31	3905.03	4023.15	4346.69
	244	4422.73	4362.94	3690.3	3575.93	3521.77	244	3690.3	3355.66	3457.73	3423.86	244	4245.15	4118.69	4083.45	4150.43	4099.6	244	3690.3	4420.28	4169.68	4153.56	244	4245.15	3852.51	4245.15	3815.28	3709.53	244	4422.73	4262.96	3690.3	3713.6	4420.28	4442.81	244	4632.41	4732.09	3690.3	3907.9	4034.81	4358.52
	245	4418.93	4361.09	3691.52	3583.11	3516.75	245	3691.52	3360.4	3465.51	3424.53	245	4243.74	4122	4082.14	4145.72	4100.7	245	3691.52	4416.54	4172.2	4162.78	245	4243.74	3837.86	4243.74	3819.97	3709.53	245	4418.93	4260.62	3691.52	3710.52	4416.54	4432.59	245	4632.08	4734.77	3691.52	3908.73	4026.48	4360.29
	246	4425.66	4358.58	3697.21	3576.68	3515.36	246	3697.21	3347.79	3458.79	3412.52	246	4252.75	4127.87	4076.98	4153.23	4103.54	246	3697.21	4416.15	4175.73	4159.29	246	4252.75	3848.92	4252.75	3821.85	3704.75	246	4425.66	4268.24	3697.21	3715.48	4416.15	4439.85	246	4622.62	4731.8	3697.21	3912.24	4026.74	4349.05
	247	4425.42	4366.26	3699.58	3581.15	3523.44	247	3699.58	3357.81	3449.49	3415.23	247	4247.91	4115.76	4091.05	4145.29	4107.2	247	3699.58	4409	4167.81	4148.36	247	4247.91	3852.53	4247.91	3808.08	3710.3	247	4425.42	4252.35	3699.58	3714.62	4409	4446.62	247	4626.13	4721.11	3699.58	3898.15	4041.86	4345.2
	248	4426.61	4359.03	3695.74	3580.04	3526.26	248	3695.74	3349.83	3454.65	3417.02	248	4248.05	4108.72	4074.99	4149.49	4099.39	248	3695.74	4423.74	4166.79	4157.22	248	4248.05	3844.35	4248.05	3811.26	3704.04	248	4426.61	4251.54	3695.74	3719.47	4423.74	4439.59	248	4627.25	4721.36	3695.74	3910.99	4028.06	4354.77
	249	4420.64	4373.77	3689.13	3576.38	3507.26	249	3689.13	3350.67	3449.45	3413.49	249	4248	4128.35	4072.5	4151.65	4100.12	249	3689.13	4420.92	4183.49	4161.93	249	4248	3845.85	4248	3814.4	3708.55	249	4420.64	4255.15	3689.13	3722.86	4420.92	4436.47	249	4625.14	4734.44	3689.13	3894.96	4036.42	4357.42
	250	4423.11	4337.43	3706.22	3578.94	3513.91	250	3706.22	3353.43	3452.67	3418.46	250	4253.91	4125.84	4081.25	4152.99	4102.36	250	3706.22	4428.15	4166.3	4149.45	250	4253.91	3857.58	4253.91	3806.75	3709.66	250	4423.11	4264.04	3706.22	3717.74	4428.15	4437.83	250	4633.16	4727.6	3706.22	3900.16	4021.95	4356.2
	251	4419.2	4359.52	3703.62	3577.73	3513.4	251	3703.62	3348.4	3455.27	3414.35	251	4250.31	4120.11	4071.63	4143.36	4108.71	251	3703.62	4427.72	4169.63	4160.87	251	4250.31	3845.96	4250.31	3807.83	3708.17	251	4419.2	4267.74	3703.62	3712.04	4427.72	4439.17	251	4636.11	4721.74	3703.62	3902.82	4026.33	4353.45
	252	4419.55	4364.82	3691.15	3576.77	3522.55	252	3691.15	3354.19	3453.08	3408.43	252	4243	4116.92	4079.27	4153.76	4098	252	3691.15	4421.18	4174.89	4164.73	252	4243	3845.93	4243	3805.04	3695.27	252	4419.55	4259.03	3691.15	3716.49	4421.18	4442.55	252	4625.17	4721.48	3691.15	3893.33	4045.98	4354.25
	253	4405.11	4358.62	3693.21	3579.91	3517.74	253	3693.21	3340.12	3449.96	3416.81	253	4253.78	4113.59	4077.29	4142.75	4101.45	253	3693.21	4420.15	4164.05	4149.9	253	4253.78	3840.34	4253.78	3812.1	3700.5	253	4405.11	4249.7	3693.21	3705.9	4420.15	4444.4	253	4632.27	4726.4	3693.21	3905.04	4031.43	4348.42
	254	4416.33	4356.35	3697.07	3573.96	3513.58	254	3697.07	3342.46	3450.42	3418.97	254	4263.15	4125.31	4080.86	4150.55	4106.99	254	3697.07	4424.23	4168.24	4156.57	254	4263.15	3849.47	4263.15	3811.01	3699.03	254	4416.33	4259.85	3697.07	3710.07	4424.23	4429.36	254	4636.78	4717.38	3697.07	3909.92	4028.5	4340.24
	255	4421.88	4364.71	3697.93	3574.7	3517.54	255	3697.93	3350.61	3446.3	3411.68	255	4261	4120.64	4081.97	4149.01	4109.42	255	3697.93	4415.2	4174.41	4162.42	255	4261	3841.57	4261	3808.38	3698.49	255	4421.88	4254.74	3697.93	3708.4	4415.2	4441.29	255	4624.73	4719.55	3697.93	3905.89	4033.8	4349.98
	256	4419.09	4356.42	3695.18	3582.51	3504.22	256	3695.18	3353.66	3451.24	3412.67	256	4243.05	4122.58	4082.38	4155.5	4096.25	256	3695.18	4417.52	4163.64	4154.2	256	4243.05	3848.49	4243.05	3795.78	3701.29	256	4419.09	4259.74	3695.18	3707.97	4417.52	4441.23	256	4621.96	4721.43	3695.18	3901.26	4030.75	4348.53
	257	4417.96	4362.15	3691.61	3574.15	3512.71	257	3691.61	3349.35	3444.47	3410.77	257	4240.94	4112.56	4076.23	4146.48	4092.36	257	3691.61	4416.44	4170.33	4169.04	257	4240.94	3852.4	4240.94	3803.15	3701.63	257	4417.96	4260.21	3691.61	3705.73	4416.44	4444.28	257	4628.07	4720.08	3691.61	3899.72	4029.24	4351.03
	258	4421.74	4363.21	3696.02	3580.19	3524.29	258	3696.02	3351.27	3447.67	3404.74	258	4251.38	4116.68	4079.47	4159.4	4110.67	258	3696.02	4407.76	4174.86	4158.21	258	4251.38	3841.42	4251.38	3807.36	3698.37	258	4421.74	4256.9	3696.02	3713.19	4407.76	4438.74	258	4618.86	4723.3	3696.02	3902.14	4025.81	4351.14
	259	4421.64	4365.48	3697.7	3573.36	3522.41	259	3697.7	3343.94	3447.1	3405.68	259	4250.34	4110.72	4079.69	4146.51	4104.06	259	3697.7	4415.55	4167.92	4163.93	259	4250.34	3835.91	4250.34	3810.26	3699.82	259	4421.64	4253.46	3697.7	3710.27	4415.55	4445.98	259	4619.85	4716.54	3697.7	3903.29	4033.89	4341.48
	260	4411.54	4362.92	3696.57	3578.07	3519.59	260	3696.57	3334.3	3448.98	3408.16	260	4246.52	4109.79	4088.09	4148.28	4098.83	260	3696.57	4424.4	4170.03	4159.97	260	4246.52	3845.51	4246.52	3799.32	3698.24	260	4411.54	4244.26	3696.57	3715.91	4424.4	4441.27	260	4624.45	4726.62	3696.57	3905.73	4022.47	4351.3
	261	4408.5	4358.43	3694.63	3563.32	3516.75	261	3694.63	3346.15	3442.49	3401.3	261	4254.99	4109.39	4083.91	4145.92	4101.75	261	3694.63	4414.82	4160.39	4165.93	261	4254.99	3842.64	4254.99	3791.66	3693.49	261	4408.5	4245.02	3694.63	3712.53	4414.82	4444.15	261	4626.7	4736.94	3694.63	3901.43	4027.5	4353.02
	262	4426.74	4357.25	3690	3578.94	3521.71	262	3690	3336.94	3444.73	3402.23	262	4248.55	4117.36	4075.86	4142.34	4098.85	262	3690	4425.28	4169.8	4147.69	262	4248.55	3842.07	4248.55	3809.55	3697.65	262	4426.74	4259.01	3690	3708.8	4425.28	4433.51	262	4623.95	4731.38	3690	3907.08	4030.38	4353.24
	263	4412.7	4354.72	3701.37	3581.69	3509.92	263	3701.37	3335.6	3443.37	3396.25	263	4243.91	4125.29	4069.48	4147.65	4098.51	263	3701.37	4413.34	4179.33	4159.3	263	4243.91	3846.65	4243.91	3806.75	3699.82	263	4412.7	4257.06	3701.37	3707.38	4413.34	4439.6	263	4622.34	4727.18	3701.37	3908.55	4014.99	4352.09
	264	4416.98	4352.22	3694.63	3589	3524.87	264	3694.63	3336.02	3441.29	3394.14	264	4257.09	4121.13	4081.22	4149.13	4101.71	264	3694.63	4414.34	4165.61	4150.24	264	4257.09	3842.83	4257.09	3794.57	3700.34	264	4416.98	4256.54	3694.63	3713.29	4414.34	4445.86	264	4623.12	4717.92	3694.63	3891.47	4027.35	4346.23
	265	4416.25	4359.9	3695.6	3576.39	3524.79	265	3695.6	3333.23	3435.25	3401.53	265	4255.64	4111.45	4078.39	4147.93	4107.81	265	3695.6	4415.91	4159.21	4162.99	265	4255.64	3840.16	4255.64	3794.56	3699.15	265	4416.25	4260.03	3695.6	3711.91	4415.91	4430	265	4633.7	4730.32	3695.6	3898.16	4036.4	4354.45
	266	4418.8	4364.77	3697.92	3575.05	3512.12	266	3697.92	3339.44	3431.24	3398	266	4245.26	4117.69	4070.05	4138.31	4109.04	266	3697.92	4414.61	4169.8	4159.09	266	4245.26	3836.95	4245.26	3793.81	3697.13	266	4418.8	4250.31	3697.92	3705.97	4414.61	4444.75	266	4629.01	4722.73	3697.92	3904.21	4032.93	4358.55
	267	4413.48	4354.32	3701.9	3570.13	3518.38	267	3701.9	3331.26	3442.28	3394.71	267	4240.66	4119.02	4076.99	4147.72	4097.8	267	3701.9	4414.78	4158.06	4155.66	267	4240.66	3839.36	4240.66	3804.16	3695.55	267	4413.48	4248.99	3701.9	3713.12	4414.78	4440.78	267	4618.96	4729.4	3701.9	3904.47	4037.96	4354.25
	268	4422.76	4349.69	3696.19	3575.01	3515.62	268	3696.19	3337.77	3442.41	3399.15	268	4253.05	4115.36	4074.08	4146.58	4098.44	268	3696.19	4422.11	4177.14	4146.62	268	4253.05	3832.69	4253.05	3807.88	3702.4	268	4422.76	4268.38	3696.19	3704.88	4422.11	4430.42	268	4620.32	4712.67	3696.19	3897.49	4028.29	4346.98
	269	4419.87	4357.85	3697.93	3551.65	3509.91	269	3697.93	3345.93	3440.19	3403.74	269	4250.19	4127.8	4076.85	4151.18	4099.17	269	3697.93	4415.49	4168.93	4153.35	269	4250.19	3831.29	4250.19	3793.76	3691.52	269	4419.87	4248.79	3697.93	3707.42	4415.49	4430.57	269	4619.33	4730.25	3697.93	3903.41	4029.35	4352.46
	270	4423.18	4358.02	3694.92	3569.48	3516.01	270	3694.92	3328.86	3434.37	3395.74	270	4254.04	4124.45	4081.93	4155.3	4107.68	270	3694.92	4416.08	4167.57	4153.66	270	4254.04	3839.25	4254.04	3789.27	3698.51	270	4423.18	4248.38	3694.92	3707.79	4416.08	4439.93	270	4628.5	4727.67	3694.92	3904.53	4033.42	4336.06
	271	4425.56	4357.03	3692.19	3566.46	3513.54	271	3692.19	3343.85	3441.01	3388.65	271	4253.55	4108.59	4079.82	4150.83	4105.81	271	3692.19	4420.76	4164.89	4162.44	271	4253.55	3827.07	4253.55	3804.73	3698.29	271	4425.56	4254.64	3692.19	3723.12	4420.76	4436.15	271	4622.62	4711.41	3692.19	3898.05	4030.15	4346.16
	272	4412.88	4356.19	3693.5	3569.47	3521.11	272	3693.5	3332.82	3438.66	3397.76	272	4246.96	4113.92	4073.79	4144.83	4103.6	272	3693.5	4415.87	4168.2	4151.64	272	4246.96	3836.48	4246.96	3796.31	3691.4	272	4412.88	4234.95	3693.5	3706.67	4415.87	4439.74	272	4620.74	4724.24	3693.5	3895.31	4026.49	4355.65
	273	4413.5	4345.05	3690.48	3577.97	3512.35	273	3690.48	3331.53	3428.19	3393.28	273	4247.28	4107	4076.04	4137.58	4097.85	273	3690.48	4413.67	4158.62	4152.58	273	4247.28	3829.44	4247.28	3809.17	3691.93	273	4413.5	4264.99	3690.48	3709.27	4413.67	4438.83	273	4635.15	4729.62	3690.48	3898.49	4036.6	4355.13
	274	4416.07	4356.61	3689.89	3575.49	3512.63	274	3689.89	3319.86	3429.75	3401.04	274	4253.55	4121.1	4083.61	4147.33	4101.57	274	3689.89	4417.29	4172.15	4161.37	274	4253.55	3838.59	4253.55	3803.18	3690.27	274	4416.07	4266.26	3689.89	3707.53	4417.29	4428.69	274	4622.51	4714.1	3689.89	3902.37	4038.78	4353.77
	275	4415.8	4359.81	3688.22	3574.96	3513.17	275	3688.22	3335.85	3440.22	3402.64	275	4245.85	4117.34	4075.09	4151.26	4107.11	275	3688.22	4426.92	4167.45	4158.03	275	4245.85	3827.67	4245.85	3799.08	3694.4	275	4415.8	4251.52	3688.22	3714.28	4426.92	4444.86	275	4629.6	4717.32	3688.22	3911.25	4030.67	4348.69
	276	4418.15	4346.91	3694.92	3572.29	3515.25	276	3694.92	3327.15	3435.39	3390.89	276	4242.56	4114.22	4082.08	4143.06	4106.17	276	3694.92	4409.03	4159.83	4148.58	276	4242.56	3836.91	4242.56	3792.67	3694.65	276	4418.15	4263.73	3694.92	3711.54	4409.03	4427.53	276	4618.86	4726.83	3694.92	3902.59	4027.37	4346.06
	277	4415.39	4356.49	3689.08	3560.21	3510.33	277	3689.08	3329.53	3435.8	3392.37	277	4246.35	4109.76	4083.98	4148.12	4089.68	277	3689.08	4413.84	4166.93	4144.75	277	4246.35	3832.39	4246.35	3793.75	3692.11	277	4415.39	4245.99	3689.08	3705.02	4413.84	4442.23	277	4625.48	4704.57	3689.08	3898.59	4039.08	4341.52
	278	4421.25	4340.11	3695.3	3580.85	3513.92	278	3695.3	3320	3436.51	3399.87	278	4254.8	4119.4	4079.9	4151.44	4100.59	278	3695.3	4417.4	4167.46	4160.73	278	4254.8	3840.19	4254.8	3789.39	3693.41	278	4421.25	4247.16	3695.3	3709.5	4417.4	4438.23	278	4622.54	4727.73	3695.3	3901.03	4034.51	4346.79
	279	4413.25	4368.82	3701.19	3572.67	3524.57	279	3701.19	3328.25	3425.35	3398.17	279	4254.04	4119.8	4078.86	4152.06	4101.08	279	3701.19	4410.94	4168.78	4151.68	279	4254.04	3842.33	4254.04	3787.69	3688.32	279	4413.25	4250.88	3701.19	3711.85	4410.94	4433.24	279	4626.23	4718.84	3701.19	3898.67	4033.04	4340.93
	280	4422.99	4352.75	3706.11	3569.98	3516.43	280	3706.11	3323.03	3426.35	3394.04	280	4249.42	4108.68	4078.16	4143.71	4094.06	280	3706.11	4415.11	4170.27	4162.8	280	4249.42	3830.44	4249.42	3793.7	3687.84	280	4422.99	4253.34	3706.11	3708.31	4415.11	4430.87	280	4613.61	4713.01	3706.11	3900.06	4034.15	4347.51
	281	4414.59	4352.43	3691.3	3562.92	3517.63	281	3691.3	3317.12	3433.75	3398.75	281	4246.92	4116.28	4078.46	4142.54	4107.95	281	3691.3	4418.98	4167.44	4154.39	281	4246.92	3839.21	4246.92	3785.04	3684.78	281	4414.59	4258.45	3691.3	3708.35	4418.98	4440.28	281	4634.94	4725.99	3691.3	3908.91	4022.57	4340.59
	282	4420.58	4357.06	3701.38	3558.18	3520.7	282	3701.38	3329.36	3431.3	3385.01	282	4247.58	4109.84	4074.08	4146.76	4111.09	282	3701.38	4417.26	4164.61	4151.71	282	4247.58	3841.25	4247.58	3795.33	3687.9	282	4420.58	4249.68	3701.38	3709.16	4417.26	4441.39	282	4619.04	4720.74	3701.38	3900.66	4030.2	4345.31
	283	4428.52	4350.27	3697.48	3570.12	3509.68	283	3697.48	3323.85	3426.97	3382.96	283	4241.69	4115.14	4082.51	4147.07	4108.86	283	3697.48	4416.16	4170.82	4154.04	283	4241.69	3831.58	4241.69	3801.79	3683.51	283	4428.52	4256.37	3697.48	3703.86	4416.16	4442.76	283	4629.72	4724.76	3697.48	3904.43	4041.82	4352.92
	284	4413.04	4350.45	3694.27	3572.54	3518.94	284	3694.27	3331.3	3431	3386.36	284	4245.01	4118.13	4077.51	4137.28	4105.07	284	3694.27	4426.55	4160.23	4153.86	284	4245.01	3837.61	4245.01	3783.54	3682	284	4413.04	4252.26	3694.27	3707.83	4426.55	4427.76	284	4625.98	4708.39	3694.27	3899.92	4023.69	4347.68
	285	4415.82	4342.58	3701.86	3579.19	3515.04	285	3701.86	3324.18	3425.12	3387.54	285	4244.36	4118.66	4077.74	4146.39	4098.77	285	3701.86	4412.86	4161.19	4156.02	285	4244.36	3841.77	4244.36	3782.48	3680.17	285	4415.82	4251.51	3701.86	3703.03	4412.86	4431.28	285	4618.64	4719.47	3701.86	3899.57	4031.4	4350.63
	286	4423.26	4352.5	3691.82	3575.76	3518.31	286	3691.82	3324.06	3420.07	3386.04	286	4244.05	4108.83	4079.61	4139.37	4106.63	286	3691.82	4413.21	4165.89	4154.76	286	4244.05	3836.78	4244.05	3787.91	3687.68	286	4423.26	4258.68	3691.82	3711.35	4413.21	4430.57	286	4617.29	4727.96	3691.82	3904.95	4022.92	4347.38
	287	4413.6	4344.64	3687.4	3569.94	3514.21	287	3687.4	3326.67	3430.9	3387.74	287	4242.64	4117.09	4074.59	4142.67	4106.21	287	3687.4	4421.19	4165.24	4152.26	287	4242.64	3826.31	4242.64	3786.56	3687.5	287	4413.6	4252.16	3687.4	3705.72	4421.19	4439.89	287	4627.59	4724.33	3687.4	3895.65	4034.92	4349.79
	288	4414.2	4351.68	3698.07	3570.13	3508.46	288	3698.07	3324.33	3429.94	3387.63	288	4256.29	4120.33	4068.22	4136.71	4103.27	288	3698.07	4415.67	4165.31	4155.6	288	4256.29	3823.83	4256.29	3783.91	3685.23	288	4414.2	4251.95	3698.07	3707.92	4415.67	4438.61	288	4619.58	4714.66	3698.07	3900.69	4031.56	4353.82
	289	4427.47	4357.23	3689.31	3574.72	3506.94	289	3689.31	3324.01	3424.11	3385.44	289	4240.43	4128.81	4084.11	4138.98	4096.15	289	3689.31	4405.73	4161.52	4149.33	289	4240.43	3833.76	4240.43	3790.35	3689.8	289	4427.47	4246.87	3689.31	3705.51	4405.73	4437.57	289	4617.73	4717.07	3689.31	3902.67	4021.73	4346.21
	290	4414.77	4350.3	3689.23	3561.26	3511.91	290	3689.23	3323.99	3421.98	3374.84	290	4251.33	4117.67	4068.03	4150.88	4104.3	290	3689.23	4417.95	4165.67	4158.67	290	4251.33	3839.79	4251.33	3788.88	3698.06	290	4414.77	4245.19	3689.23	3701.75	4417.95	4430.84	290	4634.34	4728.72	3689.23	3903.75	4032.54	4337.18
	291	4413.28	4344.79	3687.39	3573.61	3507.37	291	3687.39	3307.9	3423.3	3386.12	291	4247.34	4116.77	4066.16	4142.06	4114.75	291	3687.39	4423.4	4159.83	4155.82	291	4247.34	3827.7	4247.34	3784.48	3681.14	291	4413.28	4246.3	3687.39	3716.83	4423.4	4429.29	291	4627.21	4718.81	3687.39	3901.16	4029.9	4341.17
	292	4419.49	4347.98	3684.29	3561.5	3512.12	292	3684.29	3318.63	3426.21	3380.48	292	4249.53	4112.71	4078.15	4146.06	4107.39	292	3684.29	4415.53	4162.11	4142.38	292	4249.53	3824.12	4249.53	3775.91	3690.5	292	4419.49	4254.87	3684.29	3711.08	4415.53	4433.04	292	4623.69	4715.07	3684.29	3909.43	4025.02	4341.8
	293	4425.92	4346.17	3694.57	3569.78	3518.29	293	3694.57	3322.09	3418.65	3387.16	293	4246.94	4112.09	4081.85	4148.09	4097.17	293	3694.57	4417.48	4174.53	4161.56	293	4246.94	3817.32	4246.94	3786.56	3673.62	293	4425.92	4258.05	3694.57	3702.3	4417.48	4436.91	293	4619.92	4716.91	3694.57	3901.47	4037.67	4348
	294	4426.36	4347.52	3693.32	3572.57	3508.27	294	3693.32	3325.57	3415.64	3380.94	294	4243.88	4088.97	4074.12	4147.02	4097.52	294	3693.32	4412.5	4165.17	4156.11	294	4243.88	3825.52	4243.88	3794.53	3694.58	294	4426.36	4252.01	3693.32	3701.94	4412.5	4444.11	294	4624.3	4722.98	3693.32	3889.9	4028.25	4351.92
	295	4423.61	4349.91	3691.73	3567.88	3507.28	295	3691.73	3321.74	3414.59	3380.94	295	4238.98	4114.88	4067.54	4137	4106.37	295	3691.73	4406.73	4157.58	4159.1	295	4238.98	3836.88	4238.98	3790.2	3670.62	295	4423.61	4258.82	3691.73	3706.85	4406.73	4426.93	295	4625.82	4713.34	3691.73	3891.36	4026.06	4345.87
	296	4411.96	4353.4	3698.41	3563.76	3508.15	296	3698.41	3318.98	3414.83	3380.63	296	4241.13	4125.52	4082.56	4150.19	4102.75	296	3698.41	4419.36	4168.29	4143.15	296	4241.13	3820.51	4241.13	3780.53	3674.71	296	4411.96	4250.46	3698.41	3712.69	4419.36	4432.65	296	4629.07	4714.98	3698.41	3908.33	4030.66	4343.91
	297	4416.22	4352.45	3689.75	3583.94	3518.3	297	3689.75	3318.12	3415.59	3383.13	297	4242.26	4124.09	4073.2	4149.03	4097.21	297	3689.75	4411.76	4165.92	4145.37	297	4242.26	3822.91	4242.26	3776.24	3689.42	297	4416.22	4250.08	3689.75	3703.85	4411.76	4441.14	297	4624.65	4729.79	3689.75	3900.49	4024.85	4351.74
	298	4420.24	4347.75	3684.97	3570.49	3513.4	298	3684.97	3295.43	3417.92	3382.61	298	4254.85	4117.44	4063.77	4152.16	4092.6	298	3684.97	4414.16	4162.54	4145.67	298	4254.85	3824.57	4254.85	3781.07	3674.21	298	4420.24	4252.95	3684.97	3702.01	4414.16	4433.83	298	4625.4	4709.75	3684.97	3905.81	4036.59	4346.19
	299	4416.57	4337.45	3692.81	3550.77	3518.96	299	3692.81	3322.08	3417.53	3375.51	299	4244.17	4110.17	4076.81	4137.49	4103.01	299	3692.81	4416.76	4155.63	4149.96	299	4244.17	3829.14	4244.17	3778.36	3675.99	299	4416.57	4240.31	3692.81	3705.41	4416.76	4439.75	299	4630.82	4715.14	3692.81	3894.64	4028.79	4343.31
	300	4411.63	4354.15	3690	3564.8	3513.33	300	3690	3312.83	3418.23	3384.79	300	4249.22	4117.45	4074.42	4151.51	4100.98	300	3690	4416.74	4155.53	4152.57	300	4249.22	3822.49	4249.22	3776.91	3663.34	300	4411.63	4250.17	3690	3705.88	4416.74	4440.58	300	4629.57	4707.84	3690	3906.2	4017.53	4345.14
	301	4412.1	4346.58	3691.28	3568.62	3509.71	301	3691.28	3306.74	3418.52	3384.43	301	4248.6	4123.64	4087.65	4147.63	4102.2	301	3691.28	4415.06	4168.96	4151.9	301	4248.6	3838.13	4248.6	3783.69	3681.81	301	4412.1	4248.56	3691.28	3711.8	4415.06	4436.29	301	4628.75	4722.17	3691.28	3900.84	4025.66	4347.01
	302	4420.25	4354.18	3692.89	3565.44	3511.56	302	3692.89	3316.59	3416.85	3379.41	302	4251.16	4102.5	4081.5	4144.33	4100.24	302	3692.89	4418.69	4157.35	4144.18	302	4251.16	3825.78	4251.16	3781.16	3683.17	302	4420.25	4250.37	3692.89	3702.87	4418.69	4437.58	302	4628.54	4713.36	3692.89	3908.42	4033.72	4340.79
	303	4423.18	4349.74	3680.55	3568.6	3508.5	303	3680.55	3311.64	3415.45	3383.13	303	4252.65	4109.3	4070.87	4143.21	4098.28	303	3680.55	4413.37	4158.25	4147.97	303	4252.65	3821.96	4252.65	3775.85	3673.59	303	4423.18	4236.69	3680.55	3704.37	4413.37	4433.66	303	4618.41	4716.66	3680.55	3906.01	4030.02	4342.19
	304	4419.43	4351	3698.28	3568.98	3511.4	304	3698.28	3306.8	3410.99	3378.35	304	4247.12	4111.47	4072.14	4139.23	4096.26	304	3698.28	4412.71	4166.75	4151.87	304	4247.12	3818.12	4247.12	3782.48	3678.88	304	4419.43	4241.77	3698.28	3702.27	4412.71	4440.67	304	4629.74	4720.06	3698.28	3894.67	4025.51	4343.79
	305	4414.33	4354.2	3695.65	3561.79	3506.35	305	3695.65	3310.29	3418.03	3378.47	305	4249.47	4119.95	4077.9	4140.67	4104.58	305	3695.65	4415.86	4163.72	4153.69	305	4249.47	3829	4249.47	3787.12	3669.69	305	4414.33	4252.8	3695.65	3700.09	4415.86	4434.23	305	4620.14	4707.4	3695.65	3890.39	4029.29	4342.94
	306	4402.85	4342.09	3699.59	3562.26	3514.21	306	3699.59	3313.71	3406.53	3377.23	306	4245.47	4106.71	4074.62	4153.59	4101.68	306	3699.59	4417.77	4168.62	4150.79	306	4245.47	3822.59	4245.47	3783.61	3675.79	306	4402.85	4240.54	3699.59	3703.74	4417.77	4439.45	306	4608.4	4712.9	3699.59	3895.39	4029.29	4340.4
	307	4424.89	4354.12	3690.18	3565.79	3505.11	307	3690.18	3308.12	3409.54	3366.44	307	4241.44	4123.43	4067.69	4137.83	4095.97	307	3690.18	4410.57	4165.12	4153.01	307	4241.44	3822.6	4241.44	3767.76	3668.12	307	4424.89	4253.7	3690.18	3704.59	4410.57	4429.38	307	4626.54	4702.83	3690.18	3902.25	4029.74	4350.27
	308	4417.92	4352.04	3695.37	3566.4	3514.78	308	3695.37	3309.81	3411.58	3370.71	308	4244.01	4106.13	4069.72	4152.19	4100.02	308	3695.37	4423.15	4158.54	4148.22	308	4244.01	3825.12	4244.01	3772.7	3673.99	308	4417.92	4245.1	3695.37	3699.64	4423.15	4432.69	308	4615.41	4713.5	3695.37	3905.8	4030.04	4350.3
	309	4415.74	4344.18	3694.52	3565.22	3516.39	309	3694.52	3313.2	3412.17	3375.08	309	4253.9	4117.15	4071.76	4144.49	4089.68	309	3694.52	4419.32	4155.28	4140.69	309	4253.9	3816.58	4253.9	3779.67	3673.63	309	4415.74	4249.6	3694.52	3702.53	4419.32	4437.51	309	4626.33	4713.67	3694.52	3896.52	4036.46	4348.66
	310	4418.76	4348.03	3692.52	3567.84	3515.77	310	3692.52	3305.15	3412.59	3374.53	310	4245.13	4114.22	4070.89	4148.36	4100.2	310	3692.52	4410.98	4165.26	4142.87	310	4245.13	3823.94	4245.13	3776.39	3666.89	310	4418.76	4250.5	3692.52	3701.3	4410.98	4429.39	310	4623.44	4713.49	3692.52	3902.97	4031.22	4352.11
	311	4412.25	4347.26	3691.85	3568.53	3510.73	311	3691.85	3306.01	3403.91	3365.78	311	4237.82	4113.92	4069.02	4140.18	4095.4	311	3691.85	4410.26	4162.88	4145.43	311	4237.82	3821.76	4237.82	3764.46	3674.79	311	4412.25	4245.12	3691.85	3705.16	4410.26	4426.28	311	4622.47	4717.91	3691.85	3897.56	4024.55	4344.85
	312	4413.93	4350.71	3693.83	3564.19	3511.75	312	3693.83	3310.98	3406.57	3375.08	312	4246.15	4117.68	4073.97	4145.15	4104.05	312	3693.83	4417.35	4162.82	4146.65	312	4246.15	3824.1	4246.15	3787.9	3677.38	312	4413.93	4245.69	3693.83	3702.66	4417.35	4433.9	312	4625.02	4727.26	3693.83	3897.81	4030.74	4339.48
	313	4422.56	4351.69	3690.76	3565.02	3507.28	313	3690.76	3307.35	3408.24	3372.96	313	4249.19	4107.42	4079.84	4139.38	4102.94	313	3690.76	4414.74	4158.67	4148.38	313	4249.19	3818.21	4249.19	3779.29	3673.03	313	4422.56	4247.64	3690.76	3710.41	4414.74	4433.68	313	4631.6	4720.22	3690.76	3902.7	4029.6	4354.71
	314	4414.51	4355.01	3686.26	3561.84	3504.97	314	3686.26	3306.25	3405.96	3370.81	314	4250.23	4111.89	4071.67	4143.69	4102.31	314	3686.26	4417.58	4156.97	4137.5	314	4250.23	3815.12	4250.23	3776.47	3664.85	314	4414.51	4240.61	3686.26	3693.82	4417.58	4440.28	314	4628.08	4715.72	3686.26	3896.96	4021.5	4348.8
	315	4426.16	4348.69	3699.21	3563.67	3513.1	315	3699.21	3300.07	3406.74	3371.86	315	4246.72	4121.62	4070.41	4144.61	4102.21	315	3699.21	4421.22	4156.7	4146.57	315	4246.72	3817.45	4246.72	3780.61	3672.57	315	4426.16	4251.58	3699.21	3702.86	4421.22	4433.48	315	4627.06	4720.17	3699.21	3899.35	4030.14	4351.05
	316	4417.84	4348.81	3691.83	3568.17	3505.55	316	3691.83	3302.92	3402.59	3365.82	316	4241.89	4103.15	4074.54	4140.03	4110.22	316	3691.83	4413.52	4158.41	4138.72	316	4241.89	3818.87	4241.89	3775.66	3669.42	316	4417.84	4236.2	3691.83	3707.42	4413.52	4435.94	316	4626.4	4720.29	3691.83	3900.34	4020.29	4343.98
	317	4426.59	4362.03	3696.8	3558.11	3502.91	317	3696.8	3298.16	3408.06	3360.99	317	4257.31	4118.44	4071.43	4144.99	4100.62	317	3696.8	4414.62	4165.43	4145.82	317	4257.31	3819.62	4257.31	3786.11	3672.15	317	4426.59	4242.55	3696.8	3699.23	4414.62	4428.2	317	4622.16	4724.66	3696.8	3904.96	4025.95	4349.41
	318	4412.65	4349.36	3694.31	3563.49	3517.97	318	3694.31	3305.23	3398.86	3364.91	318	4241.94	4113.08	4071.42	4147.58	4091.66	318	3694.31	4411.67	4169.14	4141.52	318	4241.94	3821.16	4241.94	3773.77	3674.63	318	4412.65	4244.19	3694.31	3694.62	4411.67	4441.91	318	4625.41	4710.95	3694.31	3883.2	4035.64	4342.85
	319	4418.15	4342.67	3691.4	3574.15	3507.55	319	3691.4	3298.55	3405.1	3369.17	319	4238.76	4111.84	4078.96	4140	4103.22	319	3691.4	4411.82	4165.36	4135.33	319	4238.76	3816.9	4238.76	3779.66	3672.59	319	4418.15	4239.65	3691.4	3704.79	4411.82	4434.6	319	4635.64	4709.54	3691.4	3902.87	4039.24	4347.7
	320	4421.52	4350.66	3687.24	3569.47	3506.22	320	3687.24	3290.73	3406.66	3361.55	320	4247.98	4120.72	4074.55	4140.5	4100.44	320	3687.24	4416.11	4161.33	4148.06	320	4247.98	3816.35	4247.98	3782.05	3669.94	320	4421.52	4241.49	3687.24	3697.44	4416.11	4436.35	320	4624.61	4723.67	3687.24	3898.21	4036.65	4345.89
	321	4410.71	4352.63	3684.44	3563.77	3497.75	321	3684.44	3300.61	3410	3365.47	321	4251.28	4112.16	4076.33	4144.54	4104.81	321	3684.44	4411.61	4159.57	4145.38	321	4251.28	3824.11	4251.28	3768.39	3661.48	321	4410.71	4245.68	3684.44	3698.86	4411.61	4434.2	321	4617.62	4724.57	3684.44	3899.13	4028.44	4340.29
	322	4415.92	4359	3693	3567.78	3504.82	322	3693	3295.67	3397.6	3363.65	322	4243.03	4121.26	4069.19	4142.88	4104.3	322	3693	4420.7	4165.17	4147.27	322	4243.03	3818.55	4243.03	3764.88	3673.9	322	4415.92	4243.5	3693	3695.24	4420.7	4434.09	322	4620.67	4704.8	3693	3902.26	4024.53	4350.39
	323	4415.42	4346.5	3690.94	3566.15	3502.47	323	3690.94	3304.37	3402.01	3368.53	323	4252.2	4127.27	4073.42	4153.53	4100.96	323	3690.94	4415.66	4160.71	4154.88	323	4252.2	3814.28	4252.2	3789.25	3663.87	323	4415.42	4243.66	3690.94	3705.74	4415.66	4433.88	323	4612.83	4712.93	3690.94	3899.66	4020.33	4344.48
	324	4415.54	4347.33	3679.98	3564.75	3506.58	324	3679.98	3293.64	3404.01	3365.43	324	4246.27	4104.82	4081.74	4145.79	4091.02	324	3679.98	4416.81	4160.39	4146.27	324	4246.27	3818.06	4246.27	3772.82	3676.2	324	4415.54	4247.41	3679.98	3706.85	4416.81	4420.97	324	4616.33	4716.08	3679.98	3900.64	4030.55	4350.11
	325	4415.43	4339.91	3700.46	3567.51	3504.67	325	3700.46	3299.58	3401.2	3360.42	325	4242.35	4114.15	4073.15	4149.81	4090.58	325	3700.46	4414.27	4164.11	4144.8	325	4242.35	3810.13	4242.35	3775.43	3662.32	325	4415.43	4234.47	3700.46	3702.66	4414.27	4429.97	325	4622.82	4712.45	3700.46	3904.77	4039.23	4345.74
	326	4418.76	4349.66	3690.63	3567.42	3511.93	326	3690.63	3295.93	3392.5	3357.8	326	4244.56	4116.98	4078.35	4133.98	4104.48	326	3690.63	4423.89	4163.96	4149.14	326	4244.56	3812.81	4244.56	3769.98	3666.13	326	4418.76	4245.73	3690.63	3698.25	4423.89	4430.67	326	4611.31	4708.47	3690.63	3902.44	4024.5	4351.73
	327	4416.56	4347.91	3695.16	3565	3504.14	327	3695.16	3303.99	3400.89	3357.92	327	4236.34	4122.21	4079.21	4141.53	4098.46	327	3695.16	4407.81	4157.93	4147.19	327	4236.34	3819.63	4236.34	3760.12	3665.99	327	4416.56	4241.93	3695.16	3708.93	4407.81	4435.02	327	4627.56	4712.67	3695.16	3900.87	4028.69	4343.67
	328	4413.19	4347.81	3691.52	3561.48	3506.6	328	3691.52	3296.88	3400.52	3356.63	328	4243.79	4126.48	4076.03	4140.52	4093.84	328	3691.52	4407.21	4165.7	4148.12	328	4243.79	3817.46	4243.79	3773.76	3664.07	328	4413.19	4247.41	3691.52	3707.33	4407.21	4425.23	328	4629.88	4709.31	3691.52	3899.21	4023.96	4341.43
	329	4414.09	4332.83	3689.25	3562.37	3505.37	329	3689.25	3297.97	3396.29	3354.87	329	4240.13	4104.26	4073.71	4157.9	4096.97	329	3689.25	4420.24	4156.85	4150.09	329	4240.13	3814.32	4240.13	3773.51	3667.16	329	4414.09	4241.36	3689.25	3700.54	4420.24	4434.53	329	4630.95	4720.18	3689.25	3898.82	4032.8	4351.83
	330	4422.87	4344.94	3692.02	3563.22	3507.89	330	3692.02	3295.61	3394.82	3356.44	330	4246.64	4107.6	4068.37	4133.65	4094.62	330	3692.02	4418.2	4166.38	4143.65	330	4246.64	3823.28	4246.64	3765.82	3658.83	330	4422.87	4241.57	3692.02	3702.38	4418.2	4427.82	330	4617.16	4712.7	3692.02	3894.85	4036.17	4347.23
	331	4416.08	4349.6	3686.91	3564.51	3498.08	331	3686.91	3297.51	3394.79	3356.96	331	4243.86	4118.62	4069.47	4144.99	4104.68	331	3686.91	4414.91	4159.77	4151.03	331	4243.86	3799.51	4243.86	3770.37	3664.02	331	4416.08	4230.88	3686.91	3702.39	4414.91	4443.89	331	4629.22	4704.53	3686.91	3901.57	4025.81	4347.02
	332	4418.43	4345.68	3693.46	3567.76	3503.58	332	3693.46	3296.24	3395.31	3356.13	332	4252.15	4122.19	4077.05	4138.85	4099.3	332	3693.46	4408.4	4149.35	4142.03	332	4252.15	3814.64	4252.15	3770.58	3679.02	332	4418.43	4242.4	3693.46	3707.34	4408.4	4437.19	332	4622.91	4708.1	3693.46	3894.07	4034.89	4348.23
	333	4418.4	4340.02	3695.89	3563.36	3507.73	333	3695.89	3294.8	3392.84	3354.13	333	4247.55	4116.53	4071.06	4141.63	4088.63	333	3695.89	4408.98	4161	4140.36	333	4247.55	3808.73	4247.55	3772.68	3668.75	333	4418.4	4246.27	3695.89	3702.83	4408.98	4437.41	333	4628.06	4711.44	3695.89	3903.77	4098.78	4344.85
	334	4416.13	4351.88	3689.01	3572.09	3508.56	334	3689.01	3305.26	3392.93	3357.25	334	4247.56	4116.67	4064.02	4136.63	4103.86	334	3689.01	4415.8	4164.98	4141.8	334	4247.56	3809.1	4247.56	3764.69	3661.64	334	4416.13	4247.01	3689.01	3706.03	4415.8	4431.07	334	4623.13	4709.97	3689.01	3898.21	4033.92	4335.45
	335	4421.58	4331.71	3692.73	3565.57	3507.95	335	3692.73	3296.87	3392.66	3351.7	335	4244.1	4113.03	4073.96	4145.66	4102.62	335	3692.73	4417.32	4160.87	4144.63	335	4244.1	3804.32	4244.1	3773.16	3653.28	335	4421.58	4248	3692.73	3699.2	4417.32	4430.3	335	4625.05	4724.12	3692.73	3898.03	4029.89	4344.75
	336	4414.49	4343.72	3684.66	3560.65	3499.18	336	3684.66	3294.23	3392.58	3351.86	336	4247.1	4120.2	4071.24	4146.85	4096.29	336	3684.66	4413.08	4159.26	4148.65	336	4247.1	3813.16	4247.1	3765.26	3670.09	336	4414.49	4253.52	3684.66	3703.74	4413.08	4436.51	336	4621.8	4708.72	3684.66	3906.81	4031.93	4341.57
	337	4422.55	4341.78	3700.83	3552.08	3504.87	337	3700.83	3298.04	3395.61	3355.6	337	4251.19	4124.7	4075.55	4134.62	4102.4	337	3700.83	4411.68	4167.68	4149.63	337	4251.19	3814.44	4251.19	3763.92	3671.59	337	4422.55	4239.45	3700.83	3696.46	4411.68	4428.65	337	4621.2	4712.3	3700.83	3899.19	4025.73	4345.4
	338	4414.17	4338.11	3687.69	3569.91	3506.4	338	3687.69	3290.38	3395.21	3355.78	338	4247.41	4099.86	4081.8	4150.93	4100.05	338	3687.69	4416.45	4171.56	4145.52	338	4247.41	3807.91	4247.41	3762.2	3663.61	338	4414.17	4234.9	3687.69	3694.27	4416.45	4431.95	338	4623.67	4712.62	3687.69	3900.22	4027.73	4340.64
	339	4415.55	4350.7	3693.43	3559.98	3506.89	339	3693.43	3296.68	3387.12	3360.16	339	4242.55	4125.44	4073.8	4137.54	4093.87	339	3693.43	4419.58	4160.09	4142.83	339	4242.55	3802.07	4242.55	3752.39	3659.94	339	4415.55	4245.65	3693.43	3701.96	4419.58	4432.12	339	4623.41	4705.61	3693.43	3892.25	4016.31	4337.08
	340	4414.55	4347.41	3685.41	3570.81	3500.43	340	3685.41	3288.53	3401.25	3350.95	340	4245.63	4119.16	4067.19	4138.1	4096.27	340	3685.41	4418.2	4151.15	4142.55	340	4245.63	3811.87	4245.63	3761.45	3664.51	340	4414.55	4239.54	3685.41	3701.95	4418.2	4429.76	340	4626.75	4712.46	3685.41	3901.32	4036.12	4352.73
	341	4414.44	4353.81	3682	3561.31	3508.77	341	3682	3298.78	3388.99	3338.85	341	4243.33	4104.63	4072.33	4139.67	4107.31	341	3682	4417.82	4153.67	4149.25	341	4243.33	3810.53	4243.33	3757.75	3657.17	341	4414.44	4240.14	3682	3697.71	4417.82	4432.03	341	4617.8	4711.2	3682	3893.23	4033.66	4341.32
	342	4415.65	4339.22	3693.12	3564.66	3495.73	342	3693.12	3283.92	3399.98	3352	342	4234.41	4107.22	4064.41	4149.13	4099.52	342	3693.12	4408.43	4150.65	4141.48	342	4234.41	3808.37	4234.41	3765.89	3659.47	342	4415.65	4242.36	3693.12	3696.6	4408.43	4432.37	342	4614.18	4716.99	3693.12	3896.99	4032.73	4344.96
	343	4424.69	4349.25	3695.76	3567.51	3514.56	343	3695.76	3288.8	3391.74	3351.63	343	4246.92	4108.67	4071.13	4142.51	4090.39	343	3695.76	4415.28	4156.12	4146	343	4246.92	3802.85	4246.92	3757.16	3655.94	343	4424.69	4254.98	3695.76	3697.59	4415.28	4433.52	343	4626.59	4707.31	3695.76	3903.6	4037.01	4338.47
	344	4409.07	4343.26	3695.68	3560.26	3501.9	344	3695.68	3280.04	3379.54	3355.65	344	4245.62	4122.67	4073.27	4143.38	4092.64	344	3695.68	4414.45	4158.56	4140.43	344	4245.62	3813.37	4245.62	3765.79	3658.46	344	4409.07	4246.21	3695.68	3703	4414.45	4432.81	344	4630.73	4718	3695.68	3887.49	4035.02	4342.62
	345	4416.39	4344.02	3703.45	3564.31	3509.38	345	3703.45	3280.59	3389.67	3351.33	345	4246.86	4110.7	4076.36	4148.25	4101.71	345	3703.45	4409.39	4163.22	4133.77	345	4246.86	3812.32	4246.86	3773.25	3662.87	345	4416.39	4246.55	3703.45	3701.27	4409.39	4430.18	345	4631.17	4707.65	3703.45	3890.41	4033.63	4338.36
	346	4415.33	4349.87	3687.42	3557.87	3507.19	346	3687.42	3278.37	3386.24	3349.33	346	4250.75	4114.92	4071.86	4147.98	4092.69	346	3687.42	4419.34	4159.38	4137.34	346	4250.75	3802.35	4250.75	3755.57	3661	346	4415.33	4242.38	3687.42	3694.09	4419.34	4437.54	346	4625.23	4718.18	3687.42	3904.76	4035.76	4345.24
	347	4418.24	4340.25	3694.22	3558.96	3509.96	347	3694.22	3278.24	3387.25	3352.25	347	4246.82	4118.52	4071.27	4140.06	4102.98	347	3694.22	4414.02	4154	4140.24	347	4246.82	3807.96	4246.82	3761.44	3656.08	347	4418.24	4239.05	3694.22	3694.25	4414.02	4428.8	347	4621.16	4715.24	3694.22	3898.23	4037.3	4345.46
	348	4420.5	4346.16	3690.29	3563.19	3503.16	348	3690.29	3287.78	3377.78	3335.04	348	4259.24	4120.03	4070.04	4148.8	4093.83	348	3690.29	4412.2	4156.96	4147.98	348	4259.24	3812.3	4259.24	3757.85	3665.72	348	4420.5	4242.27	3690.29	3697.1	4412.2	4438.61	348	4627.6	4712.78	3690.29	3900.58	4031.06	4337.3
	349	4418.38	4336.88	3691.62	3564.1	3510.39	349	3691.62	3287.18	3397.83	3346.88	349	4239.03	4122.45	4071.72	4132.62	4097.38	349	3691.62	4403.38	4153.89	4142.85	349	4239.03	3808.1	4239.03	3753.13	3653.46	349	4418.38	4240.65	3691.62	3695.87	4403.38	4431.28	349	4619.59	4709.56	3691.62	3906.38	4019.81	4342.84
	350	4416.89	4345.38	3691.58	3564.86	3498.24	350	3691.58	3274.63	3388.16	3334.84	350	4243.19	4114.17	4071.78	4148.77	4093.52	350	3691.58	4422.34	4150.01	4142.25	350	4243.19	3792.28	4243.19	3764.68	3653.87	350	4416.89	4248.88	3691.58	3696.7	4422.34	4438.31	350	4619.3	4712.19	3691.58	3900.79	4030.86	4339.94
	351	4413.99	4346.35	3687.78	3566.04	3505.47	351	3687.78	3274.6	3386.29	3344.24	351	4247.27	4106.55	4076.49	4151.31	4090.72	351	3687.78	4411.37	4154.65	4143.07	351	4247.27	3805.94	4247.27	3759.34	3661.45	351	4413.99	4244.48	3687.78	3702.31	4411.37	4429	351	4618.86	4713.01	3687.78	3901.04	4031.05	4339.59
	352	4415.97	4344.19	3689.81	3569.08	3501.47	352	3689.81	3282.55	3391.28	3346.66	352	4256.38	4110.15	4069.96	4142.77	4096.13	352	3689.81	4409.11	4159.93	4144.52	352	4256.38	3795.96	4256.38	3766.91	3650.88	352	4415.97	4236.42	3689.81	3698.47	4409.11	4417.17	352	4625.88	4712.73	3689.81	3887.77	4028.33	4341.62
	353	4416.17	4342.18	3694.57	3560.1	3497.93	353	3694.57	3287.17	3385.11	3345.72	353	4240.15	4111.35	4064.54	4142.99	4096.85	353	3694.57	4423.68	4159.26	4140.53	353	4240.15	3806.01	4240.15	3764.09	3656.11	353	4416.17	4234.93	3694.57	3696.65	4423.68	4432.15	353	4622.67	4709.01	3694.57	3893.59	4032.06	4343.83
	354	4412.91	4333.19	3695.42	3564.19	3500.35	354	3695.42	3288.68	3375.08	3349.35	354	4245.54	4112.77	4073.71	4145.44	4098.64	354	3695.42	4420.66	4154.63	4150.48	354	4245.54	3810.52	4245.54	3766.15	3653.17	354	4412.91	4239.69	3695.42	3705.6	4420.66	4436.09	354	4624.82	4709.58	3695.42	3892.31	4023.83	4334.42
	355	4424.02	4346.91	3686.97	3568.75	3503.66	355	3686.97	3279.28	3377.99	3341.88	355	4244.86	4109.06	4075.2	4144.79	4099.39	355	3686.97	4411.73	4159.54	4144.2	355	4244.86	3802.51	4244.86	3766.32	3653.08	355	4424.02	4247.99	3686.97	3693.46	4411.73	4428.17	355	4611	4706.95	3686.97	3896.32	4023.35	4344.58
	356	4413.39	4351.78	3696	3563	3495.32	356	3696	3280.97	3392.63	3349	356	4245.87	4111.21	4075.46	4150.35	4103.91	356	3696	4411.37	4154.83	4150.69	356	4245.87	3796.96	4245.87	3758.9	3655.08	356	4413.39	4240.91	3696	3699.96	4411.37	4442.35	356	4621.72	4708.65	3696	3898.93	4033.32	4347.63
	357	4421.82	4347.32	3697.19	3567.39	3495.64	357	3697.19	3278.89	3382.94	3347.67	357	4244.46	4119.04	4073.9	4152.63	4105.3	357	3697.19	4409.13	4149.92	4144.69	357	4244.46	3805.43	4244.46	3781.94	3655.52	357	4421.82	4244.98	3697.19	3696.13	4409.13	4428.85	357	4627.5	4708.04	3697.19	3894.89	4026.45	4336.83
	358	4407.88	4334.64	3686.78	3560.42	3505.6	358	3686.78	3282.37	3368.89	3341.18	358	4241.34	4113.11	4067.3	4133.02	4090.95	358	3686.78	4407.75	4158.93	4138.57	358	4241.34	3799.17	4241.34	3750.07	3654.05	358	4407.88	4242.06	3686.78	3702.04	4407.75	4420.46	358	4626.74	4706.79	3686.78	3892.79	4028.24	4343.62
	359	4409.97	4347.05	3697.49	3565.64	3503.93	359	3697.49	3277.78	3380.85	3340.23	359	4236.67	4114.3	4068.41	4136.66	4103.38	359	3697.49	4410.63	4158.74	4145.55	359	4236.67	3806.42	4236.67	3766.92	3651.64	359	4409.97	4240.46	3697.49	3695.02	4410.63	4418.05	359	4623.58	4711.94	3697.49	3897.6	4033.73	4346.72
	360	4416.01	4331.1	3699.4	3561.6	3499.62	360	3699.4	3281.33	3380.18	3340.25	360	4246.07	4118.37	4069.06	4140.8	4088.96	360	3699.4	4413.07	4162.99	4137.31	360	4246.07	3795.7	4246.07	3754.08	3650.5	360	4416.01	4241.69	3699.4	3698.38	4413.07	4430.16	360	4626.2	4715.03	3699.4	3895.2	4029.91	4339.03
	361	4411.79	4343.4	3690.25	3557.73	3495.54	361	3690.25	3273.1	3385.8	3342.17	361	4241.27	4109.36	4075.53	4144.51	4106.95	361	3690.25	4412.79	4147.88	4152.18	361	4241.27	3802.91	4241.27	3763.11	3647.63	361	4411.79	4218.49	3690.25	3696.01	4412.79	4433.97	361	4622.89	4702.95	3690.25	3904.22	4023.32	4344.4
	362	4419.42	4349.07	3696.75	3559.05	3482.18	362	3696.75	3275.75	3377.72	3336.51	362	4248.65	4107.81	4078.89	4142.84	4095.62	362	3696.75	4407.87	4157.1	4145.62	362	4248.65	3799.91	4248.65	3756.41	3644.75	362	4419.42	4239.29	3696.75	3691.4	4407.87	4437.42	362	4622	4705.64	3696.75	3888.37	4025.71	4328.99
	363	4414.66	4343.14	3697.11	3559.76	3496.63	363	3697.11	3276.57	3379.91	3343.18	363	4244.29	4113.96	4068.55	4146.74	4101.02	363	3697.11	4415.7	4149.42	4141.69	363	4244.29	3790.99	4244.29	3753.47	3644.41	363	4414.66	4237.41	3697.11	3700.74	4415.7	4431.01	363	4626.97	4715.99	3697.11	3896.09	4029.31	4342.61
	364	4411.68	4338.53	3691.18	3562.36	3500.15	364	3691.18	3270.99	3378.66	3337.68	364	4239.43	4114.58	4058.18	4132.9	4094.78	364	3691.18	4414.93	4164.78	4149.27	364	4239.43	3796.82	4239.43	3759.57	3646.87	364	4411.68	4234.11	3691.18	3687.01	4414.93	4425.14	364	4621.76	4702.35	3691.18	3901.08	4028.09	4337.29
	365	4410.05	4339.51	3692.9	3572.45	3499.45	365	3692.9	3277.03	3379.53	3342.54	365	4247.06	4107.77	4071.25	4149.94	4095.71	365	3692.9	4412.28	4165	4142.11	365	4247.06	3801.91	4247.06	3752.44	3652.53	365	4410.05	4233.56	3692.9	3693.86	4412.28	4429.45	365	4624.42	4712.1	3692.9	3903.83	4030.42	4337.75
	366	4415.85	4342	3691.4	3562.54	3496.6	366	3691.4	3277.65	3375.39	3336.28	366	4246.05	4112.46	4063.81	4139.81	4101.79	366	3691.4	4412.26	4153.37	4142.15	366	4246.05	3799.64	4246.05	3746.76	3648.29	366	4415.85	4238.42	3691.4	3694.95	4412.26	4432.55	366	4615.67	4710.99	3691.4	3897.7	4027.09	4343.11
	367	4416.24	4344.76	3697.9	3564.71	3499.57	367	3697.9	3266.24	3371.02	3333.49	367	4234.95	4110.23	4071.9	4146.95	4099.4	367	3697.9	4419.06	4156.87	4140.58	367	4234.95	3811.08	4234.95	3761.22	3661.28	367	4416.24	4236.88	3697.9	3694.1	4419.06	4428.25	367	4616.86	4700.35	3697.9	3901.27	4024.22	4342.58
	368	4413.25	4341.8	3694.04	3559.93	3506.96	368	3694.04	3271.73	3379.49	3329.88	368	4248.12	4114.67	4072.07	4142.63	4095.41	368	3694.04	4404.32	4152	4152.39	368	4248.12	3801.37	4248.12	3752.8	3647.95	368	4413.25	4227.74	3694.04	3694.68	4404.32	4426.67	368	4616.72	4709.95	3694.04	3891.09	4032.62	4338.42
	369	4414.29	4348.91	3696.15	3561.49	3496.72	369	3696.15	3271.38	3372.75	3335.33	369	4247.72	4111.78	4062.24	4140.79	4097.24	369	3696.15	4405.34	4163.81	4139.12	369	4247.72	3798.15	4247.72	3750.06	3647.71	369	4414.29	4236.83	3696.15	3696.59	4405.34	4431.22	369	4631.06	4703.61	3696.15	3893.52	4027.48	4338.14
	370	4417.02	4339.4	3703.5	3555	3502.22	370	3703.5	3265.23	3376.12	3337.39	370	4232.94	4117.9	4064.69	4145.92	4098.33	370	3703.5	4417.44	4152.07	4141.15	370	4232.94	3800.89	4232.94	3750.11	3648.78	370	4417.02	4249.28	3703.5	3692.71	4417.44	4416.38	370	4620.2	4705.13	3703.5	3897.56	4022.34	4340.72
	371	4412.88	4330.31	3697.82	3555.42	3500.83	371	3697.82	3274.84	3366.68	3335.6	371	4243.57	4114.27	4069.52	4146.84	4098.36	371	3697.82	4420.24	4156.14	4139.01	371	4243.57	3791.98	4243.57	3759.57	3640.27	371	4412.88	4244.76	3697.82	3707.43	4420.24	4436.21	371	4623.28	4707.33	3697.82	3888.15	4031.43	4337.77
	372	4406.98	4342.93	3684.87	3560.18	3499.93	372	3684.87	3267.53	3369.11	3335.03	372	4242.95	4113.17	4070.57	4141.35	4102.91	372	3684.87	4414.03	4151.56	4143.12	372	4242.95	3792.01	4242.95	3755.87	3642.36	372	4406.98	4238.78	3684.87	3699.61	4414.03	4433	372	4614.35	4708.12	3684.87	3897.7	4025.71	4340.02
	373	4417.12	4348.22	3685.36	3557.79	3503.49	373	3685.36	3266.96	3367.87	3336.88	373	4249.93	4110.2	4066.35	4145	4091.06	373	3685.36	4405.42	4157.22	4147.8	373	4249.93	3793.95	4249.93	3744.28	3656.61	373	4417.12	4239.36	3685.36	3699.93	4405.42	4422.72	373	4618.01	4706.86	3685.36	3877.09	4029.12	4340.04
	374	4411.33	4343.59	3679.76	3562.21	3494.29	374	3679.76	3271.31	3368.59	3336.41	374	4243.69	4113.81	4074.81	4132.64	4090.87	374	3679.76	4412.76	4146.6	4138.9	374	4243.69	3792.88	4243.69	3742.33	3634.51	374	4411.33	4243.57	3679.76	3701.53	4412.76	4422.7	374	4629.3	4701.56	3679.76	3898.87	4013.17	4335.47
	375	4427.35	4354.13	3691.21	3561.01	3494.67	375	3691.21	3274.49	3367.31	3339.14	375	4242.36	4117.12	4071.16	4136.36	4093.82	375	3691.21	4416.2	4168.89	4144.44	375	4242.36	3794.36	4242.36	3749.86	3646.76	375	4427.35	4244.54	3691.21	3702.14	4416.2	4427.06	375	4621.28	4707.46	3691.21	3894.84	4025.29	4340.33
	376	4408.62	4345.37	3696.51	3554.44	3506.34	376	3696.51	3273.21	3369.9	3332.53	376	4244.38	4105.77	4066.76	4143.19	4099.98	376	3696.51	4404.5	4152.83	4141.87	376	4244.38	3800.8	4244.38	3743.46	3645.03	376	4408.62	4242.6	3696.51	3687.86	4404.5	4417.45	376	4625.14	4713.21	3696.51	3896.52	4040.07	4335.3
	377	4415.73	4341.93	3678.76	3551.92	3497.32	377	3678.76	3253.06	3362.65	3330.62	377	4249.77	4114.28	4066.07	4139.12	4084.51	377	3678.76	4412.12	4161.24	4132.27	377	4249.77	3800.96	4249.77	3747.27	3642.08	377	4415.73	4236.36	3678.76	3689.88	4412.12	4426.52	377	4623.76	4704.22	3678.76	3893.99	4016.99	4332.02
	378	4416.24	4340.96	3686.01	3556.27	3497.81	378	3686.01	3266	3364.52	3330.47	378	4252.51	4102.94	4076.93	4144.23	4093.07	378	3686.01	4423.73	4158.7	4147.89	378	4252.51	3794.15	4252.51	3752.23	3646.59	378	4416.24	4241.28	3686.01	3696.27	4423.73	4423.19	378	4635.3	4697.64	3686.01	3897.96	4030.94	4340.32
	379	4403.47	4341.21	3691.92	3554.61	3490.4	379	3691.92	3269.04	3370.71	3328.89	379	4244.91	4116.31	4073.64	4146.44	4105.02	379	3691.92	4423.6	4154.52	4132.51	379	4244.91	3797.46	4244.91	3747.69	3644.61	379	4403.47	4233.31	3691.92	3691.18	4423.6	4433.04	379	4622.09	4702.78	3691.92	3894.26	4018.3	4337.06
	380	4410.52	4347.33	3687.66	3559.26	3494.86	380	3687.66	3266.99	3365.25	3325.32	380	4251.6	4108.27	4069.95	4135.06	4091.44	380	3687.66	4405.83	4159.85	4129.01	380	4251.6	3798.76	4251.6	3752.18	3640.31	380	4410.52	4231.38	3687.66	3694.07	4405.83	4417.54	380	4621.3	4702.21	3687.66	3884.32	4032.83	4336.07
	381	4411.89	4338.58	3692.86	3560.52	3496.39	381	3692.86	3273.61	3365.84	3321.32	381	4235.62	4113.7	4068.33	4146.12	4098.31	381	3692.86	4407.76	4144.87	4142.69	381	4235.62	3794.06	4235.62	3747.6	3639.1	381	4411.89	4237.98	3692.86	3697.87	4407.76	4405.63	381	4619.28	4712.86	3692.86	3890.4	4020.12	4340.03
	382	4424.29	4349.69	3699.34	3555.73	3503.32	382	3699.34	3270.58	3377.88	3327.94	382	4236.39	4117.4	4069.62	4152.65	4101.75	382	3699.34	4420.17	4151.41	4143.05	382	4236.39	3789.68	4236.39	3743.23	3640.76	382	4424.29	4234.62	3699.34	3694.82	4420.17	4436.13	382	4625.77	4711.96	3699.34	3892.3	4013.03	4337.57
	383	4419.89	4332.68	3691.57	3560.05	3501.31	383	3691.57	3266.51	3358.24	3325.15	383	4238.94	4117.2	4068.44	4143.72	4095.54	383	3691.57	4409.26	4154.81	4142.42	383	4238.94	3794.21	4238.94	3735.37	3637.18	383	4419.89	4232.68	3691.57	3689.58	4409.26	4425.31	383	4629.66	4701.86	3691.57	3905.28	4022.57	4331.03
	384	4416	4323.41	3692.91	3560.2	3494.55	384	3692.91	3253.79	3370.21	3331.27	384	4244.63	4107.57	4067.41	4142.46	4088.64	384	3692.91	4408.77	4156.65	4145.81	384	4244.63	3792.85	4244.63	3736.13	3639.16	384	4416	4244.73	3692.91	3687.88	4408.77	4411.36	384	4620.87	4711.24	3692.91	3891.41	4028.47	4343.07
	385	4418.82	4334.07	3689.5	3562.04	3498.25	385	3689.5	3262.68	3371.34	3331.57	385	4246.24	4101.69	4075.81	4142.93	4102.26	385	3689.5	4410.85	4153.72	4133.86	385	4246.24	3786.54	4246.24	3743.99	3635.33	385	4418.82	4236.84	3689.5	3694.54	4410.85	4427.62	385	4623.03	4709.36	3689.5	3895.98	4029.11	4336.9
	386	4412.7	4343.61	3696.36	3549.51	3495	386	3696.36	3261.8	3364.37	3324.04	386	4240.02	4121.36	4066.08	4136.23	4095.9	386	3696.36	4409.39	4154.65	4131.92	386	4240.02	3787.45	4240.02	3754.04	3652.89	386	4412.7	4236.65	3696.36	3702.38	4409.39	4423.93	386	4623	4690.4	3696.36	3886.85	4032.4	4341.82
	387	4418.61	4331.43	3694.59	3553	3500.28	387	3694.59	3256.56	3358.53	3340.39	387	4236.4	4114.82	4063.71	4150.4	4095.32	387	3694.59	4408.03	4158.01	4135.42	387	4236.4	3785.39	4236.4	3750.24	3645.84	387	4418.61	4240.85	3694.59	3690.5	4408.03	4425.96	387	4619.66	4706.41	3694.59	3900.63	4024.46	4335.84
	388	4416.07	4338.28	3691.47	3552.62	3501.27	388	3691.47	3262.12	3360.39	3317.29	388	4247.53	4108.6	4070.57	4140.63	4092.6	388	3691.47	4422.52	4153.32	4137.08	388	4247.53	3787.66	4247.53	3743.68	3635.09	388	4416.07	4240.9	3691.47	3699.65	4422.52	4435.98	388	4622.62	4702.75	3691.47	3903.29	4024.78	4339.59
	389	4416.86	4336.37	3679.58	3556.68	3502.4	389	3679.58	3261.26	3365.46	3324.07	389	4238.52	4113.54	4076.13	4139.51	4103.28	389	3679.58	4422.97	4147.5	4138.26	389	4238.52	3790.52	4238.52	3738.13	3637.83	389	4416.86	4238.9	3679.58	3704.91	4422.97	4423.17	389	4635.28	4693.81	3679.58	3893.16	4027.31	4334.95
	390	4411.34	4321.89	3691.14	3556.84	3496.09	390	3691.14	3260.2	3367.03	3329.41	390	4239.39	4113.49	4064.76	4148.62	4098.47	390	3691.14	4416.63	4145.08	4138.1	390	4239.39	3784.26	4239.39	3744.66	3645.38	390	4411.34	4248.07	3691.14	3693.06	4416.63	4430.62	390	4618.68	4702.45	3691.14	3877.41	4034.23	4335.74
	391	4409.14	4332.87	3693.74	3554.32	3496.11	391	3693.74	3258.92	3362.95	3313.06	391	4241.56	4108.99	4081.12	4134.43	4102.14	391	3693.74	4410.01	4153.43	4132.5	391	4241.56	3783.96	4241.56	3732.84	3632.08	391	4409.14	4231.98	3693.74	3698.14	4410.01	4420.33	391	4616.18	4701.36	3693.74	3892.69	4032.76	4339.5
	392	4418.86	4341.19	3686.2	3560.38	3492.55	392	3686.2	3261.77	3361.79	3320.77	392	4243	4108.94	4081.85	4141.76	4095.3	392	3686.2	4418.11	4158.8	4139.13	392	4243	3789.5	4243	3742.05	3647.06	392	4418.86	4234.34	3686.2	3694.93	4418.11	4428.85	392	4615.26	4710.28	3686.2	3888.78	4036.39	4336.34
	393	4413.8	4338.34	3691.26	3560.41	3496.59	393	3691.26	3264.81	3363.4	3324.8	393	4242.87	4111.19	4070.64	4150.32	4104.21	393	3691.26	4416.56	4156.95	4135.22	393	4242.87	3787.42	4242.87	3750.08	3637.12	393	4413.8	4240.98	3691.26	3698.39	4416.56	4429.92	393	4621.27	4707.55	3691.26	3886.44	4023.78	4337.96
	394	4415.31	4343.25	3696.77	3559.4	3492.09	394	3696.77	3248.48	3362.73	3318.59	394	4245.7	4122.25	4069.12	4139.56	4096.65	394	3696.77	4413.61	4146.57	4145.37	394	4245.7	3790.09	4245.7	3743.12	3641.8	394	4415.31	4244.81	3696.77	3694.63	4413.61	4426.67	394	4623.53	4704.38	3696.77	3893.34	4019.43	4341.79
	395	4425.5	4339.05	3681.76	3557.42	3501.27	395	3681.76	3260.57	3361.77	3322.77	395	4242.71	4108.14	4064.38	4154.21	4092.1	395	3681.76	4413.16	4157.08	4141.96	395	4242.71	3786.12	4242.71	3748.45	3623.11	395	4425.5	4237.38	3681.76	3690.2	4413.16	4432.92	395	4632.79	4698.59	3681.76	3893.31	4031.85	4339.91
	396	4405.31	4333.16	3688.06	3556.45	3490.19	396	3688.06	3251.45	3360.37	3310.89	396	4254.37	4113.01	4060.58	4137.54	4103.88	396	3688.06	4414.28	4158.63	4147.93	396	4254.37	3784.4	4254.37	3737.85	3632.34	396	4405.31	4232.11	3688.06	3690.81	4414.28	4429.53	396	4624.83	4700.37	3688.06	3889.81	4028.1	4330
	397	4402.93	4343.95	3694.62	3556.99	3488.2	397	3694.62	3265.3	3364.84	3317.76	397	4245.66	4113.61	4062.65	4143.23	4100.89	397	3694.62	4420.23	4140.52	4131.81	397	4245.66	3784.25	4245.66	3746.3	3636.84	397	4402.93	4230.48	3694.62	3694.86	4420.23	4427.88	397	4623.58	4697.29	3694.62	3898.6	4035.69	4337.88
	398	4411.92	4333.33	3687.23	3554.04	3493.26	398	3687.23	3251.93	3356.78	3312.63	398	4236.79	4112.91	4072.08	4153.35	4098.75	398	3687.23	4416.56	4154.7	4132.4	398	4236.79	3784.99	4236.79	3751.03	3634.86	398	4411.92	4240.28	3687.23	3701.41	4416.56	4428.65	398	4631.83	4704.46	3687.23	3898.49	4027.06	4330.94
	399	4410.03	4332.47	3691.56	3558.78	3487.67	399	3691.56	3257.78	3359.08	3312.45	399	4243.52	4109.54	4070.79	4137.48	4109.24	399	3691.56	4420.05	4150.09	4144.74	399	4243.52	3781.43	4243.52	3748.67	3625.86	399	4410.03	4246.73	3691.56	3700.98	4420.05	4426.44	399	4612.59	4697.63	3691.56	3899.09	4024.77	4341.76
	400	4413.13	4339.99	3697.98	3558.95	3497.25	400	3697.98	3259.07	3359.77	3309.02	400	4248.29	4108.37	4072.54	4145.78	4090.84	400	3697.98	4415.66	4149.36	4140.91	400	4248.29	3784.75	4248.29	3745.04	3628.66	400	4413.13	4236.08	3697.98	3695.53	4415.66	4426.26	400	4613.35	4688.02	3697.98	3894.99	4026.37	4342.34
	401	4412.37	4334.25	3691.9	3548.06	3499.68	401	3691.9	3248.37	3355.99	3322.12	401	4255.43	4108.4	4070.66	4142.16	4098.5	401	3691.9	4413.83	4154.91	4137.03	401	4255.43	3788.74	4255.43	3730.04	3639.59	401	4412.37	4235.22	3691.9	3701.7	4413.83	4437.21	401	4604.91	4697.08	3691.9	3893.28	4020.1	4329.07
	402	4413.12	4325.96	3689.5	3558.38	3492.7	402	3689.5	3259.84	3348.02	3317.82	402	4251.51	4109.08	4076.11	4142.75	4096.05	402	3689.5	4413.65	4152.06	4142.29	402	4251.51	3792.75	4251.51	3742.45	3628.63	402	4413.12	4236.31	3689.5	3693.95	4413.65	4437.9	402	4624.8	4706.62	3689.5	3891.7	4029.97	4331.03
	403	4417.21	4337.29	3697.71	3550.9	3495.23	403	3697.71	3254.76	3352.18	3318.91	403	4244.19	4118.23	4066.85	4141.64	4092	403	3697.71	4424.49	4161.48	4137.75	403	4244.19	3782.26	4244.19	3736.56	3633.57	403	4417.21	4236.51	3697.71	3697.74	4424.49	4425.58	403	4613.7	4709.4	3697.71	3893.26	4020.83	4329.49
	404	4420.53	4338.7	3692.01	3548.3	3490.24	404	3692.01	3242.58	3356.11	3311.15	404	4256.89	4107.18	4065.02	4136.86	4088.75	404	3692.01	4409	4145.62	4130.39	404	4256.89	3790.99	4256.89	3736.96	3635.2	404	4420.53	4234.54	3692.01	3687.73	4409	4428.37	404	4625.23	4700.17	3692.01	3889.91	4041.43	4335.27
	405	4417.9	4335.2	3687.1	3553.81	3493.45	405	3687.1	3250.74	3353.02	3315.89	405	4235.83	4120.38	4066.19	4150.51	4093.25	405	3687.1	4422.5	4154.57	4135	405	4235.83	3787.25	4235.83	3738.69	3629.24	405	4417.9	4232.01	3687.1	3692.82	4422.5	4424.08	405	4614.78	4700.93	3687.1	3890.3	4025.32	4340.19
	406	4405.09	4321.4	3692.24	3558.96	3496.53	406	3692.24	3248.97	3356.47	3308.93	406	4237.65	4109.4	4070.74	4147.17	4106.11	406	3692.24	4414.32	4157.69	4138.77	406	4237.65	3772.96	4237.65	3728.22	3624	406	4405.09	4237.47	3692.24	3691.19	4414.32	4423.12	406	4614.79	4704.16	3692.24	3890.75	4028.54	4342.83
	407	4421.44	4343.95	3692.01	3548.88	3493.38	407	3692.01	3245.64	3361.48	3308.16	407	4247.28	4107.32	4073.22	4145.39	4097.1	407	3692.01	4407.41	4137.74	4124.78	407	4247.28	3783.68	4247.28	3742.59	3639.99	407	4421.44	4229.8	3692.01	3698.84	4407.41	4429.61	407	4627.85	4699.2	3692.01	3893.11	4031.26	4343.67
	408	4412.38	4336.82	3692.39	3559.26	3501.1	408	3692.39	3249.77	3358.75	3303.99	408	4235.86	4110.32	4060	4143.65	4096.24	408	3692.39	4409.16	4151.89	4138.76	408	4235.86	3784.26	4235.86	3730.36	3627.8	408	4412.38	4229.11	3692.39	3690.69	4409.16	4428.62	408	4616.82	4703.18	3692.39	3890.86	4026.98	4337.12
	409	4416.6	4336.66	3693.82	3554.85	3494.13	409	3693.82	3245.44	3360.81	3316.03	409	4241.24	4111.38	4062.27	4145.09	4099.82	409	3693.82	4412.31	4168.41	4146.58	409	4241.24	3775.88	4241.24	3730.76	3629.86	409	4416.6	4234.84	3693.82	3700.6	4412.31	4419.11	409	4626.99	4700.56	3693.82	3888.32	4025.68	4330.7
	410	4416.42	4333.5	3686.53	3554.75	3500.4	410	3686.53	3260.29	3354.53	3308.88	410	4245.92	4103.42	4074.52	4140.77	4094.53	410	3686.53	4417.07	4159.16	4132.23	410	4245.92	3776.65	4245.92	3738.23	3629.25	410	4416.42	4234.88	3686.53	3688.72	4417.07	4413.2	410	4626.46	4707.22	3686.53	3893.52	4023.1	4333.75
	411	4409.99	4317.83	3680.69	3553.37	3498.12	411	3680.69	3250.56	3359.89	3316.34	411	4241.54	4101.67	4070.87	4136.26	4092.06	411	3680.69	4412.52	4145.63	4132.04	411	4241.54	3773.54	4241.54	3735.42	3629.46	411	4409.99	4235.7	3680.69	3686.66	4412.52	4416.38	411	4619.91	4700.76	3680.69	3889.02	4018.23	4331.26
	412	4408.39	4316.53	3687.52	3557.88	3498.62	412	3687.52	3247.55	3356.54	3301.84	412	4251.38	4114.29	4071.89	4129.44	4094.13	412	3687.52	4413.46	4157.78	4138.27	412	4251.38	3778.34	4251.38	3732.38	3627.11	412	4408.39	4233.87	3687.52	3691.07	4413.46	4431.82	412	4622.31	4701.1	3687.52	3889.64	4029.91	4339.3
	413	4414.9	4330.89	3688.7	3548.56	3493.3	413	3688.7	3254.71	3353.17	3311.74	413	4238.26	4124.34	4067.31	4146.04	4096.53	413	3688.7	4417.13	4146	4128.48	413	4238.26	3784.85	4238.26	3727.73	3617.8	413	4414.9	4227.76	3688.7	3680.31	4417.13	4419.49	413	4629.83	4700.04	3688.7	3891.91	4036.04	4331.47
	414	4410.69	4344.55	3689.45	3553.12	3500.41	414	3689.45	3243.18	3338.81	3307.04	414	4249.99	4087.93	4065.32	4142.28	4092.22	414	3689.45	4410.34	4156.41	4135.28	414	4249.99	3782.19	4249.99	3736.12	3629.5	414	4410.69	4245.77	3689.45	3692.52	4410.34	4420.57	414	4614.69	4703.06	3689.45	3891.25	4022.15	4335.96
	415	4418.76	4334.39	3686.41	3557.8	3492.36	415	3686.41	3248.96	3354.26	3306.24	415	4238.39	4115	4065.07	4145.62	4095.63	415	3686.41	4408.91	4146.56	4127.47	415	4238.39	3773.78	4238.39	3737.26	3623.21	415	4418.76	4231.47	3686.41	3696.05	4408.91	4418.4	415	4625.14	4697.55	3686.41	3881.95	4031.67	4327.17
	416	4416.58	4337.61	3696.11	3552.19	3498.46	416	3696.11	3241.26	3350.95	3310.67	416	4245.67	4106.53	4066.81	4141.4	4099.66	416	3696.11	4411.66	4147.88	4136.64	416	4245.67	3783.68	4245.67	3736.27	3628.11	416	4416.58	4227.79	3696.11	3689.21	4411.66	4410.33	416	4626.91	4693.72	3696.11	3894.29	4031.77	4344.06
	417	4418.05	4325.48	3680.72	3555.08	3498.79	417	3680.72	3243.08	3342.75	3310.09	417	4248.72	4117.49	4074.51	4147.03	4099.29	417	3680.72	4406.52	4145.3	4136.1	417	4248.72	3785.31	4248.72	3738.03	3625.27	417	4418.05	4227.42	3680.72	3692.87	4406.52	4424.65	417	4618.3	4699.65	3680.72	3892	4026.04	4322.39
	418	4400.18	4341.42	3686.5	3554.1	3498.88	418	3686.5	3244.14	3354.12	3307.36	418	4243.06	4105.67	4059.77	4146.33	4092.64	418	3686.5	4417.23	4157.24	4130.37	418	4243.06	3777.54	4243.06	3721.87	3633.04	418	4400.18	4243.4	3686.5	3694.02	4417.23	4423.94	418	4621.67	4707	3686.5	3896.07	4029.27	4336.25
	419	4422.38	4328.47	3688.15	3559.54	3501.06	419	3688.15	3246.91	3345.81	3309.53	419	4240.9	4103.6	4062.98	4143.02	4089.83	419	3688.15	4411.78	4145.65	4132.08	419	4240.9	3778.48	4240.9	3732.64	3619.68	419	4422.38	4223.86	3688.15	3685.57	4411.78	4424.8	419	4615.71	4704.7	3688.15	3889.09	4029.88	4325.93
	420	4417.89	4331.44	3689.89	3560.46	3486.5	420	3689.89	3247.37	3353.08	3293.64	420	4249.12	4104.49	4070.48	4144.96	4096.43	420	3689.89	4414.38	4151.45	4138.73	420	4249.12	3777.81	4249.12	3733.22	3623.38	420	4417.89	4239.93	3689.89	3688.9	4414.38	4419.94	420	4625.71	4699.31	3689.89	3887.75	4037.32	4332.62
	421	4414.45	4329.82	3689.92	3555.57	3498.15	421	3689.92	3242.13	3353.76	3307.16	421	4235.71	4105.04	4059.94	4139.92	4090.35	421	3689.92	4414.76	4142.15	4136.79	421	4235.71	3770.99	4235.71	3733.14	3618.82	421	4414.45	4222.09	3689.92	3704.42	4414.76	4422.65	421	4624.8	4698.17	3689.92	3887.48	4027.74	4323.75
	422	4404.35	4333.47	3690.57	3549.87	3499.36	422	3690.57	3257.85	3342.76	3298.25	422	4251.72	4106.64	4058.47	4136.24	4091.36	422	3690.57	4405.16	4148.32	4133.38	422	4251.72	3770.84	4251.72	3733.31	3628.03	422	4404.35	4235.11	3690.57	3691.38	4405.16	4424.54	422	4615.52	4703.38	3690.57	3890.79	4042.22	4327.51
	423	4408.3	4324.98	3699.81	3550.72	3492.86	423	3699.81	3242.24	3343.68	3308.46	423	4241.07	4115.82	4068.12	4132.81	4094.49	423	3699.81	4418.87	4148.31	4130.64	423	4241.07	3773.36	4241.07	3735.75	3618.26	423	4408.3	4234.85	3699.81	3688.07	4418.87	4424.22	423	4623.87	4698.67	3699.81	3891.82	4041.41	4329.88
	424	4412.37	4328.24	3694.72	3556.72	3488.02	424	3694.72	3241.73	3351.45	3305.68	424	4244.83	4112.55	4063.23	4132.91	4095.71	424	3694.72	4409.36	4154.16	4133.27	424	4244.83	3765.89	4244.83	3729.52	3633.26	424	4412.37	4232.41	3694.72	3689.4	4409.36	4423.17	424	4619.35	4692.49	3694.72	3884.49	4034.36	4331.64
	425	4409.87	4331.3	3693.83	3549.55	3489.24	425	3693.83	3252.46	3338.87	3307.51	425	4243.38	4110.01	4066.25	4150.91	4112	425	3693.83	4410.27	4146.19	4141.28	425	4243.38	3776.16	4243.38	3727.64	3617.51	425	4409.87	4240.05	3693.83	3686.99	4410.27	4426.45	425	4624.21	4702.22	3693.83	3892.49	4022.97	4346.69
	426	4416.39	4335.73	3690.99	3554.6	3503.18	426	3690.99	3243.01	3356.15	3304.07	426	4232.09	4110.17	4070.65	4138.18	4096.82	426	3690.99	4413.67	4156.25	4136.66	426	4232.09	3776.85	4232.09	3720.04	3621.2	426	4416.39	4235.36	3690.99	3697.08	4413.67	4420.73	426	4624.35	4699.5	3690.99	3898.33	4031.93	4327.2
	427	4410.93	4321.91	3693.81	3554.75	3495.88	427	3693.81	3240.63	3342.76	3298.82	427	4233.35	4107.81	4071.92	4136.94	4096.01	427	3693.81	4408.95	4148.36	4129.17	427	4233.35	3776.1	4233.35	3738.18	3619.78	427	4410.93	4226.1	3693.81	3687.39	4408.95	4418.54	427	4626.85	4695.01	3693.81	3894.49	4022.23	4336.57
	428	4418.79	4322.19	3690.84	3551.66	3500.01	428	3690.84	3236.41	3338.85	3307.45	428	4236.14	4107.71	4069.45	4139.48	4089.9	428	3690.84	4420.78	4149.28	4127.39	428	4236.14	3775.74	4236.14	3729.41	3620.51	428	4418.79	4237.75	3690.84	3686.82	4420.78	4424.9	428	4620.42	4692.4	3690.84	3874.97	4026.67	4331.56
	429	4411.3	4326.58	3688.07	3556.12	3494.27	429	3688.07	3231.35	3340.9	3297.25	429	4248.57	4115.42	4068.46	4142.81	4092.49	429	3688.07	4414.95	4147.8	4136.83	429	4248.57	3774.4	4248.57	3726.38	3608.87	429	4411.3	4240.7	3688.07	3694.62	4414.95	4427.18	429	4617.28	4694.39	3688.07	3891.38	4017.48	4333.56
	430	4412.83	4328.71	3686.84	3553.52	3497.59	430	3686.84	3241.08	3344.82	3302.14	430	4240.77	4112.75	4055.3	4148.36	4094.53	430	3686.84	4409.77	4148.37	4129.77	430	4240.77	3777.96	4240.77	3721.73	3625.23	430	4412.83	4235.54	3686.84	3694.14	4409.77	4421.71	430	4615.41	4695.3	3686.84	3892.94	4034.54	4340.07
	431	4415.9	4338.89	3689.24	3549.52	3493.26	431	3689.24	3239.9	3338.13	3295.57	431	4240.43	4121.32	4063.54	4143.08	4095.21	431	3689.24	4419.31	4142.89	4136.37	431	4240.43	3774.86	4240.43	3725.97	3620.92	431	4415.9	4237.69	3689.24	3687.68	4419.31	4420.3	431	4621.32	4702.23	3689.24	3897.97	4029.91	4338
	432	4419.49	4329.18	3691.69	3552.48	3496.32	432	3691.69	3239.53	3337.11	3301.82	432	4240.31	4117.6	4070.34	4133.45	4101.21	432	3691.69	4411.03	4149.1	4129.87	432	4240.31	3769.88	4240.31	3722.81	3624.54	432	4419.49	4235.19	3691.69	3697.06	4411.03	4418.05	432	4613.03	4690.15	3691.69	3894.76	4032.45	4331.8
	433	4408.94	4326.58	3698.04	3547.31	3494.03	433	3698.04	3237.88	3327.39	3294.78	433	4233.27	4108.94	4070.22	4143.64	4095.11	433	3698.04	4415.93	4155.77	4128.41	433	4233.27	3763.9	4233.27	3730.5	3618.33	433	4408.94	4232.73	3698.04	3692.5	4415.93	4420.17	433	4616.01	4699.33	3698.04	3896.63	4036.39	4340.15
	434	4412.98	4330.58	3687.9	3560.64	3491.18	434	3687.9	3237.36	3341.17	3300.99	434	4244.49	4113.33	4071.52	4137.93	4092.79	434	3687.9	4408.57	4144.83	4128.41	434	4244.49	3770.76	4244.49	3722.4	3614.87	434	4412.98	4241.82	3687.9	3691.05	4408.57	4414.79	434	4625.14	4699.31	3687.9	3903.13	4022.28	4321.84
	435	4412.77	4330.51	3692	3549.36	3492.83	435	3692	3235.64	3336.85	3293.81	435	4238.3	4118.74	4073.66	4144.05	4088.65	435	3692	4413.2	4140.64	4130.76	435	4238.3	3769.26	4238.3	3716.47	3615.35	435	4412.77	4233.25	3692	3691.2	4413.2	4411.73	435	4613.96	4695.04	3692	3884.43	4021.64	4327.09
	436	4412.02	4332	3689.55	3550.38	3489.01	436	3689.55	3235.57	3340.19	3296.95	436	4240.81	4120.35	4062.19	4149.92	4092.87	436	3689.55	4420.34	4146.55	4128.07	436	4240.81	3772.14	4240.81	3720.15	3618.41	436	4412.02	4229.59	3689.55	3679.42	4420.34	4415.75	436	4630.09	4694.26	3689.55	3898.12	4023.73	4330.55
	437	4420.67	4336.58	3702.21	3556.1	3483.61	437	3702.21	3233.89	3338.14	3301.28	437	4246.1	4094.07	4054.46	4139.1	4088.44	437	3702.21	4409.4	4151.4	4126.64	437	4246.1	3767.75	4246.1	3723.85	3608.65	437	4420.67	4235.15	3702.21	3685.73	4409.4	4418.77	437	4614.52	4689.95	3702.21	3891.1	4026.56	4323.33
	438	4404.01	4317.82	3697.23	3554.8	3495.03	438	3697.23	3235.21	3333.09	3296.03	438	4233.97	4115.14	4061.46	4146.52	4101.1	438	3697.23	4418.43	4150.3	4140.15	438	4233.97	3766.97	4233.97	3733.13	3620.37	438	4404.01	4238.84	3697.23	3685.08	4418.43	4429.51	438	4621.07	4701.54	3697.23	3893.05	4032.96	4336.24
	439	4410.69	4328.66	3693.24	3552.41	3493.99	439	3693.24	3229.96	3336.59	3293.32	439	4240.76	4110.84	4064.06	4139.28	4090.12	439	3693.24	4407.77	4151.22	4131.5	439	4240.76	3771.91	4240.76	3731.8	3618.71	439	4410.69	4229.67	3693.24	3692.77	4407.77	4417	439	4627.85	4688.81	3693.24	3884.2	4026.33	4334.96
	440	4410.91	4336.39	3691.86	3548.69	3493.87	440	3691.86	3233.7	3330.3	3297.97	440	4250.71	4105.11	4062.04	4143.13	4097.84	440	3691.86	4411.56	4152.58	4140.47	440	4250.71	3765.31	4250.71	3721.23	3602.46	440	4410.91	4230.29	3691.86	3681.88	4411.56	4424.65	440	4616.23	4691.72	3691.86	3885.88	4029.19	4328.57
	441	4409.09	4339.45	3684.98	3556.85	3489.97	441	3684.98	3230.26	3333.19	3301.11	441	4253.25	4114.79	4063.04	4144.39	4093.73	441	3684.98	4406.66	4157.24	4130.65	441	4253.25	3760.19	4253.25	3723.22	3620.7	441	4409.09	4229.65	3684.98	3682.61	4406.66	4407.01	441	4622.3	4693.95	3684.98	3889.52	4027	4335.36
	442	4415.28	4330.75	3686.76	3549.56	3490.25	442	3686.76	3239	3331.42	3291.24	442	4240.52	4108.82	4060.88	4136.89	4099.8	442	3686.76	4409.61	4151.68	4132.63	442	4240.52	3762.35	4240.52	3726.74	3618.81	442	4415.28	4241.07	3686.76	3702.76	4409.61	4416.85	442	4623.94	4697.27	3686.76	3898.54	4024.59	4329.29
	443	4405.33	4327.59	3687.59	3556.61	3494.29	443	3687.59	3229.55	3341.61	3300.16	443	4244.98	4111.48	4075.13	4138.67	4083.35	443	3687.59	4426.48	4150.84	4127.3	443	4244.98	3764.92	4244.98	3712.45	3621.4	443	4405.33	4228.42	3687.59	3699.49	4426.48	4422.44	443	4620.81	4694.68	3687.59	3890.18	4024	4327.52
	444	4416.38	4336.76	3703	3551.13	3497.14	444	3703	3237.49	3334.5	3290.89	444	4236.47	4119.27	4065.43	4135.58	4094.43	444	3703	4413.16	4141.58	4129.92	444	4236.47	3765.02	4236.47	3720.88	3616.01	444	4416.38	4224.23	3703	3698.3	4413.16	4412.36	444	4614.92	4686.19	3703	3879.85	4027.44	4332.29
	445	4408.39	4326.66	3698.37	3550.03	3493.55	445	3698.37	3234.3	3331.27	3295.7	445	4235.45	4107.51	4060.29	4139.82	4097.29	445	3698.37	4405.46	4149.15	4139.56	445	4235.45	3772.1	4235.45	3713.65	3608.9	445	4408.39	4223.02	3698.37	3681.08	4405.46	4422.15	445	4620.79	4682.53	3698.37	3882.89	4029.74	4328.72
	446	4403.58	4328.12	3688.03	3547.55	3496.23	446	3688.03	3222.76	3331.05	3283.36	446	4239.91	4106.47	4059.76	4139.51	4095.04	446	3688.03	4411.56	4144.69	4136.1	446	4239.91	3759.09	4239.91	3720.78	3617.06	446	4403.58	4231.37	3688.03	3695.87	4411.56	4419.1	446	4626.88	4695.52	3688.03	3885.27	4030.09	4325.82
	447	4410.38	4323.44	3695.19	3553.05	3492.55	447	3695.19	3228.47	3332.13	3288.43	447	4243.59	4116.49	4065.9	4140.34	4086.51	447	3695.19	4416.3	4145.91	4121.12	447	4243.59	3774.29	4243.59	3723.1	3615.39	447	4410.38	4235.92	3695.19	3686.62	4416.3	4423.79	447	4620.16	4694.03	3695.19	3900.11	4022.89	4331.46
	448	4413.92	4331.13	3684.41	3548.8	3491.59	448	3684.41	3233.24	3326.59	3296.43	448	4245.92	4114.42	4057.12	4137.3	4091.82	448	3684.41	4402.59	4155.04	4136.84	448	4245.92	3772.91	4245.92	3727.86	3624.59	448	4413.92	4227.94	3684.41	3684.35	4402.59	4426.35	448	4631.01	4693.28	3684.41	3887.17	4020.22	4329.17
	449	4417.11	4329.22	3691.21	3549.73	3491.74	449	3691.21	3232.1	3333.14	3288.83	449	4242.32	4104.3	4062.73	4137.95	4093.45	449	3691.21	4414.52	4145.2	4129.97	449	4242.32	3773.51	4242.32	3722.42	3618.8	449	4417.11	4242	3691.21	3685.71	4414.52	4425.07	449	4619.3	4699.63	3691.21	3887.54	4028.64	4332.24
	450	4416.33	4319.82	3682.14	3540.32	3487.97	450	3682.14	3218.68	3330.05	3287.93	450	4242.59	4112.36	4070.88	4136.16	4095.54	450	3682.14	4407.95	4143.22	4128.46	450	4242.59	3766.88	4242.59	3725.56	3610.17	450	4416.33	4233.13	3682.14	3693.92	4407.95	4420.15	450	4620.52	4690.97	3682.14	3887.06	4032.95	4332.25
	451	4419.4	4329.38	3698.3	3543.03	3484.65	451	3698.3	3224.45	3331.38	3291.68	451	4243.6	4106.98	4055.45	4144.78	4096.78	451	3698.3	4412.18	4156.72	4141.35	451	4243.6	3762.19	4243.6	3726.68	3617.35	451	4419.4	4235.66	3698.3	3688.7	4412.18	4413.79	451	4613.19	4699.79	3698.3	3881.17	4027.36	4333.08
	452	4412.14	4327.92	3695.6	3543.8	3490.19	452	3695.6	3217.03	3327.18	3287.38	452	4246.06	4119.85	4063.53	4135.4	4095.49	452	3695.6	4422.98	4139.15	4142.55	452	4246.06	3759.24	4246.06	3725.13	3610.69	452	4412.14	4239.9	3695.6	3686.24	4422.98	4424.2	452	4622.9	4697.53	3695.6	3887.64	4025.12	4322.64
	453	4414.75	4320.83	3683.52	3552.58	3496.57	453	3683.52	3225.76	3326.95	3284.03	453	4234.71	4121.32	4060.86	4136.21	4095.93	453	3683.52	4414.46	4147.82	4122.8	453	4234.71	3762.72	4234.71	3722.73	3606.9	453	4414.75	4222.13	3683.52	3688.03	4414.46	4425.37	453	4617.34	4697.14	3683.52	3882.73	4025.48	4329.8
	454	4411.38	4325.53	3685.7	3543.49	3487.03	454	3685.7	3223.47	3334.1	3293.55	454	4246.77	4114.03	4067.58	4138.23	4090.77	454	3685.7	4415.36	4146.06	4132.63	454	4246.77	3764.5	4246.77	3716.36	3612.92	454	4411.38	4229.38	3685.7	3685.31	4415.36	4411.44	454	4621.93	4696.3	3685.7	3889.16	4029.27	4331.08
	455	4417.54	4331.38	3686.6	3547.61	3493.43	455	3686.6	3213.7	3323.17	3291.03	455	4244.56	4104.69	4065.01	4140.76	4099.52	455	3686.6	4411.89	4149.4	4136.21	455	4244.56	3768.53	4244.56	3725.51	3608.08	455	4417.54	4228.8	3686.6	3677.08	4411.89	4415.93	455	4620.62	4685.6	3686.6	3885.32	4028.33	4338.35
	456	4413.81	4336.48	3679.37	3542.89	3488.91	456	3679.37	3229.8	3322.97	3293.4	456	4247.49	4100.2	4070	4137.71	4095.86	456	3679.37	4412.65	4140.2	4129.74	456	4247.49	3758.13	4247.49	3715.46	3620.69	456	4413.81	4231.33	3679.37	3690.91	4412.65	4425.39	456	4616.77	4690.15	3679.37	3889.19	4021.21	4335.8
	457	4416.24	4323.01	3690.83	3547.03	3487.95	457	3690.83	3212.35	3327.14	3291.03	457	4244.26	4104.78	4065.43	4151.05	4099.12	457	3690.83	4414.62	4144.73	4128.82	457	4244.26	3765.98	4244.26	3706.75	3609.86	457	4416.24	4231.63	3690.83	3686.9	4414.62	4409.98	457	4626.37	4695.79	3690.83	3893.75	4024.84	4331.51
	458	4417.56	4318.11	3694.43	3553.86	3493.57	458	3694.43	3213.92	3329.96	3291.73	458	4233.15	4097.86	4058.32	4145.44	4091.64	458	3694.43	4414.36	4145.71	4125.77	458	4233.15	3764.06	4233.15	3717.93	3617.16	458	4417.56	4239.79	3694.43	3686.6	4414.36	4420.59	458	4619.54	4685.04	3694.43	3889.19	4023.88	4333.86
	459	4418.61	4318.84	3685.42	3542.45	3491.63	459	3685.42	3224.06	3321.23	3283.41	459	4249.19	4108.97	4061.38	4144.21	4101.8	459	3685.42	4402.38	4149.15	4133.02	459	4249.19	3768.57	4249.19	3709.02	3601.9	459	4418.61	4225.93	3685.42	3692.97	4402.38	4416.27	459	4613.34	4706.25	3685.42	3895.32	4032.6	4329.2
	460	4418	4323.1	3691.3	3541.74	3492.94	460	3691.3	3230.85	3327.37	3286.59	460	4240.37	4094.54	4061.72	4144.05	4097.1	460	3691.3	4418.7	4147.82	4122.88	460	4240.37	3760.1	4240.37	3721.24	3604.66	460	4418	4228.97	3691.3	3680.44	4418.7	4425.36	460	4619.22	4702.45	3691.3	3887.62	4033.04	4330.37
	461	4409.86	4319.22	3687.17	3545.54	3490.91	461	3687.17	3219.42	3323.73	3283.66	461	4237.63	4106.27	4069.82	4141.24	4096.82	461	3687.17	4412.86	4140.83	4123.1	461	4237.63	3753.87	4237.63	3709.56	3609.38	461	4409.86	4241.2	3687.17	3692.4	4412.86	4417.74	461	4624.81	4695.51	3687.17	3886.06	4016.74	4333.36
	462	4409.07	4317.23	3696.07	3549.34	3492.91	462	3696.07	3221.21	3321.15	3279.78	462	4240.83	4115.8	4067.1	4138.01	4091.3	462	3696.07	4409.41	4140.31	4136.37	462	4240.83	3769.26	4240.83	3713.7	3608.4	462	4409.07	4230.63	3696.07	3684.4	4409.41	4417.97	462	4619.1	4693.21	3696.07	3887.16	4023.7	4322.68
	463	4411.83	4332.52	3682.35	3548.16	3487.04	463	3682.35	3226.15	3330.2	3285.71	463	4242.16	4101.73	4059.9	4134.37	4090.47	463	3682.35	4422.08	4145.02	4127.58	463	4242.16	3762.03	4242.16	3711.63	3612.08	463	4411.83	4231.97	3682.35	3690.97	4422.08	4426.57	463	4614.12	4690.28	3682.35	3884.87	4031.58	4326.6
	464	4416.84	4323.89	3692.29	3552.22	3494.89	464	3692.29	3226.58	3316.96	3283.73	464	4243.68	4120.07	4063.53	4142.28	4085.91	464	3692.29	4417.68	4141.8	4125.87	464	4243.68	3765.34	4243.68	3706.55	3598.96	464	4416.84	4228.19	3692.29	3684.68	4417.68	4421.4	464	4618.58	4696.51	3692.29	3885.79	4026.43	4327.14
	465	4404.82	4326.13	3694.86	3553.3	3487.02	465	3694.86	3221.47	3327.97	3283.27	465	4235.61	4109.16	4062	4132.29	4089.77	465	3694.86	4404.71	4138.42	4137.76	465	4235.61	3761.26	4235.61	3707.72	3610.9	465	4404.82	4231	3694.86	3685.08	4404.71	4416.82	465	4610.86	4688.14	3694.86	3887.74	4025.45	4328.57
	466	4410.34	4323.24	3685.06	3544.61	3486.83	466	3685.06	3228.51	3325.14	3274.07	466	4240.89	4112.94	4060.32	4140.69	4095.74	466	3685.06	4414.72	4149.01	4127.08	466	4240.89	3757.61	4240.89	3709.48	3610.76	466	4410.34	4238.86	3685.06	3684.39	4414.72	4422.39	466	4613.64	4699.42	3685.06	3891.32	4026.51	4326.35
	467	4408.21	4324.84	3686.04	3553.41	3485.15	467	3686.04	3225.48	3323.83	3283.01	467	4251.36	4107.44	4066.04	4128.5	4088.32	467	3686.04	4411.93	4139.72	4126.14	467	4251.36	3767.05	4251.36	3718.46	3612.18	467	4408.21	4224.04	3686.04	3680.74	4411.93	4422.91	467	4621.26	4695.71	3686.04	3892.83	4015.86	4324.77
	468	4408.07	4340.84	3688.64	3550.53	3488.14	468	3688.64	3227.86	3325.4	3281.98	468	4242.95	4109.27	4069.69	4140.01	4091.77	468	3688.64	4412.53	4140.79	4119.65	468	4242.95	3767.43	4242.95	3712.17	3607.66	468	4408.07	4215.99	3688.64	3683.09	4412.53	4416.3	468	4624.41	4688.58	3688.64	3884.64	4030.09	4328.39
	469	4412.86	4328.23	3690.37	3556.64	3492.71	469	3690.37	3222.03	3326.32	3280.04	469	4247.04	4110.54	4061.41	4139.61	4095.84	469	3690.37	4415.3	4146.83	4132.8	469	4247.04	3765.15	4247.04	3705.27	3603.46	469	4412.86	4235.22	3690.37	3686.53	4415.3	4415.17	469	4622.58	4687.94	3690.37	3883.25	4029.28	4330.68
	470	4410.65	4332.08	3687.34	3537.97	3486.52	470	3687.34	3214.17	3326.13	3277.95	470	4247.08	4107.52	4064.51	4147.84	4099.07	470	3687.34	4410.18	4145	4129.84	470	4247.08	3760.4	4247.08	3713.08	3606.98	470	4410.65	4225.38	3687.34	3683.37	4410.18	4410.94	470	4621.35	4696.57	3687.34	3883.13	4024.3	4335.27
	471	4415.12	4326.58	3696.99	3545.18	3491.21	471	3696.99	3205.14	3326.24	3280.27	471	4225.64	4101.04	4048.52	4138.68	4094.49	471	3696.99	4415.82	4142.96	4127.74	471	4225.64	3761.82	4225.64	3728.71	3608.64	471	4415.12	4231.76	3696.99	3680.57	4415.82	4412.98	471	4618.79	4692.23	3696.99	3887.35	4023.12	4325.32
	472	4409.19	4322.35	3690.99	3543.98	3486.38	472	3690.99	3217.16	3316.39	3277.18	472	4244.08	4107.68	4062.82	4143.08	4092.1	472	3690.99	4411.65	4135.34	4124.14	472	4244.08	3761.03	4244.08	3711.43	3609.85	472	4409.19	4226.04	3690.99	3675.79	4411.65	4413.65	472	4625.43	4696.19	3690.99	3883.83	4031.84	4327.36
	473	4414.41	4319.46	3679.6	3543.52	3481.27	473	3679.6	3213.32	3311.15	3274.45	473	4237.4	4117.13	4057.37	4142.29	4096.01	473	3679.6	4414.84	4147.64	4116.57	473	4237.4	3764.62	4237.4	3715.16	3606.36	473	4414.41	4223.13	3679.6	3685.35	4414.84	4421.5	473	4620.07	4692.32	3679.6	3883.53	4029.52	4330.85
	474	4410.2	4327.68	3693.95	3543.49	3482.47	474	3693.95	3212.35	3309.91	3267.89	474	4240.27	4115	4063.39	4136.15	4089.62	474	3693.95	4416.19	4146.91	4121.92	474	4240.27	3763.11	4240.27	3711.61	3615.54	474	4410.2	4228.99	3693.95	3681.76	4416.19	4410.54	474	4621.66	4691.6	3693.95	3884.11	4025.98	4321.05
	475	4409.37	4326.92	3697.19	3549.99	3480.13	475	3697.19	3218.45	3320.26	3280.35	475	4234.22	4102.21	4069.59	4135.23	4091.08	475	3697.19	4409.42	4147.52	4118.36	475	4234.22	3754.61	4234.22	3704.38	3612.18	475	4409.37	4219.54	3697.19	3686.86	4409.42	4415.77	475	4619.07	4694.1	3697.19	3881.5	4027.22	4333.82
	476	4416.79	4324.35	3687.77	3553.8	3495.76	476	3687.77	3212.31	3313.25	3273.06	476	4235.83	4102.62	4062.59	4141.03	4088.43	476	3687.77	4411.89	4140.02	4131.18	476	4235.83	3753.75	4235.83	3712.14	3599.95	476	4416.79	4223.75	3687.77	3675.87	4411.89	4412.44	476	4633.33	4688.2	3687.77	3881.32	4026.13	4323.04
	477	4413.89	4320.53	3680.66	3543.49	3486.24	477	3680.66	3207.59	3318.15	3277.98	477	4241.66	4106.63	4064.25	4137.85	4097.08	477	3680.66	4415.17	4148.39	4125.66	477	4241.66	3751.58	4241.66	3707.27	3605.84	477	4413.89	4229.79	3680.66	3683.39	4415.17	4413.51	477	4620.88	4693.18	3680.66	3882.84	4020.8	4320.81
	478	4403.49	4335.85	3692.29	3547.4	3483.09	478	3692.29	3215.4	3312.05	3283.45	478	4241.71	4109.06	4071.76	4144.14	4107.09	478	3692.29	4412.45	4145.83	4131.79	478	4241.71	3754.7	4241.71	3696.51	3601.39	478	4403.49	4232.95	3692.29	3689.23	4412.45	4410.81	478	4624.14	4697.69	3692.29	3884.6	4027.81	4314.06
	479	4413.12	4308.87	3678.19	3546.48	3481.96	479	3678.19	3210.06	3314.55	3267.26	479	4243.5	4108.8	4070.76	4144.28	4093.72	479	3678.19	4415.51	4138.65	4128.76	479	4243.5	3751.7	4243.5	3705.39	3597.22	479	4413.12	4232.2	3678.19	3689.49	4415.51	4417.45	479	4620.62	4692.2	3678.19	3889.45	4023.95	4330.09
	480	4417.67	4318.16	3695.01	3545.34	3488.87	480	3695.01	3205.7	3322.17	3276.42	480	4237.76	4106.93	4059.44	4137.17	4101.26	480	3695.01	4413.11	4138.61	4113.46	480	4237.76	3752.94	4237.76	3710.26	3576.12	480	4417.67	4235.66	3695.01	3684.73	4413.11	4407.56	480	4619.13	4686.25	3695.01	3891.11	4030.53	4320.9
	481	4420.87	4318.35	3687.08	3543.55	3490.46	481	3687.08	3204.28	3315.53	3272.49	481	4251.54	4099.47	4061.23	4146.76	4088.23	481	3687.08	4408.49	4161.43	4128.46	481	4251.54	3751.11	4251.54	3704.69	3603.09	481	4420.87	4235.93	3687.08	3684.64	4408.49	4410.3	481	4613.6	4688.69	3687.08	3889.54	4016.19	4327.03
	482	4405.15	4324.88	3691.99	3549.37	3493.1	482	3691.99	3215.18	3321.71	3274.48	482	4251.02	4110.79	4062.67	4142.88	4090.73	482	3691.99	4411.1	4142.04	4123.01	482	4251.02	3759.46	4251.02	3694.91	3597.26	482	4405.15	4229.48	3691.99	3686.1	4411.1	4422.18	482	4623.78	4686.37	3691.99	3882.95	4026.58	4332.69
	483	4417.5	4313.25	3693.07	3549.78	3483.51	483	3693.07	3209.72	3315.97	3273.21	483	4241.78	4102.28	4055.36	4137.14	4098.48	483	3693.07	4413.95	4149.72	4114.4	483	4241.78	3750.66	4241.78	3702.2	3608.02	483	4417.5	4223.74	3693.07	3687.28	4413.95	4407.87	483	4628.57	4682.43	3693.07	3883.98	4024.01	4334.21
	484	4423.7	4323.58	3686.81	3553.34	3481.39	484	3686.81	3212.38	3301.78	3273.11	484	4245.41	4105.55	4063.79	4138.51	4100.45	484	3686.81	4408.78	4148.67	4122.53	484	4245.41	3744.8	4245.41	3715.57	3598.72	484	4423.7	4231.73	3686.81	3679.73	4408.78	4425.07	484	4614.96	4692.83	3686.81	3898.21	4037.2	4322.73
	485	4408.39	4315.82	3688.95	3539.6	3486.18	485	3688.95	3213.2	3312.3	3278.7	485	4243.57	4107.12	4056.48	4141.24	4100.25	485	3688.95	4404.25	4142.36	4120.82	485	4243.57	3753.03	4243.57	3705.73	3599.95	485	4408.39	4231.21	3688.95	3683.09	4404.25	4420.65	485	4622.48	4696.74	3688.95	3887.23	4027.33	4315.81
	486	4412.27	4322.53	3686.86	3542.9	3488.3	486	3686.86	3205.68	3304.17	3271.45	486	4236.34	4112.98	4057.87	4139.21	4093.98	486	3686.86	4406.84	4137.31	4114.86	486	4236.34	3751.77	4236.34	3701.8	3594.53	486	4412.27	4224.17	3686.86	3689.96	4406.84	4405.26	486	4614.05	4688.36	3686.86	3872.83	4046.7	4323.08
	487	4411.24	4322.86	3689.74	3537.88	3490.63	487	3689.74	3219.2	3321.49	3263.94	487	4249.63	4101.16	4059.48	4133.94	4086.45	487	3689.74	4415.57	4149.81	4123.92	487	4249.63	3751.36	4249.63	3702.71	3596.11	487	4411.24	4219.44	3689.74	3681.1	4415.57	4415.82	487	4615.63	4698.84	3689.74	3892.34	4017.31	4325.8
	488	4410.84	4327	3694.67	3535.88	3481.72	488	3694.67	3208.26	3308.86	3278.45	488	4246.28	4101.97	4071.65	4142.66	4100.35	488	3694.67	4417.37	4150.5	4126.98	488	4246.28	3747.45	4246.28	3708.21	3607.7	488	4410.84	4227.55	3694.67	3683.31	4417.37	4419.67	488	4625.8	4693.84	3694.67	3879.86	4021.8	4318.01
	489	4416.31	4322.72	3686.41	3546.13	3485.38	489	3686.41	3207.9	3303.77	3275.55	489	4233.97	4114.55	4060.55	4132.84	4091.8	489	3686.41	4406.76	4138.15	4116.14	489	4233.97	3752.55	4233.97	3703.98	3592.95	489	4416.31	4236.84	3686.41	3682.59	4406.76	4416.6	489	4618.14	4696.75	3686.41	3886.65	4035.53	4328.16
	490	4412.42	4323.99	3689.09	3540.72	3482.05	490	3689.09	3204.71	3317.1	3271.16	490	4245.74	4114.56	4063.14	4136.77	4082.63	490	3689.09	4403.76	4141.72	4124.72	490	4245.74	3748.9	4245.74	3702.65	3601.09	490	4412.42	4219.2	3689.09	3689.45	4403.76	4417.14	490	4619.52	4681.81	3689.09	3881.25	4016.58	4323.55
	491	4409.69	4322.29	3679.5	3547.2	3492.93	491	3679.5	3204.28	3310.22	3277.57	491	4237.97	4107.33	4056.42	4133.18	4100.15	491	3679.5	4414.24	4142.37	4128.54	491	4237.97	3743.68	4237.97	3710.31	3600.02	491	4409.69	4225.69	3679.5	3677.39	4414.24	4416.9	491	4622.79	4694.55	3679.5	3887.86	4028.31	4317.55
	492	4412.79	4325.03	3686.68	3548.63	3492.45	492	3686.68	3211.78	3311.88	3264.69	492	4241.13	4118.13	4062.59	4142.77	4093.5	492	3686.68	4413.19	4139.88	4127.18	492	4241.13	3742.05	4241.13	3694.29	3601.56	492	4412.79	4233.78	3686.68	3674.47	4413.19	4412.6	492	4609.87	4681.34	3686.68	3881.1	4029.06	4324.87
	493	4410.74	4326.31	3686.04	3543.18	3490.5	493	3686.04	3202.46	3304.97	3282.04	493	4230.44	4111.83	4068.8	4141.77	4100.31	493	3686.04	4414.21	4140.13	4126.29	493	4230.44	3753.64	4230.44	3696.15	3600.73	493	4410.74	4218.43	3686.04	3677.63	4414.21	4414.82	493	4623.32	4690.02	3686.04	3877.23	4030.11	4326.88
	494	4415.61	4322.67	3691.24	3549.1	3484.76	494	3691.24	3206.71	3306.49	3262.72	494	4238.59	4103.45	4063.93	4147.39	4092.96	494	3691.24	4410.57	4144.97	4125.57	494	4238.59	3744.21	4238.59	3706.2	3598.95	494	4415.61	4220.57	3691.24	3674.46	4410.57	4424.7	494	4626.28	4682.4	3691.24	3875.2	4026.72	4320.86
	495	4425.22	4322.79	3692.99	3548.67	3496.65	495	3692.99	3207.4	3312.08	3261.01	495	4228.83	4110.71	4060.25	4140.42	4095.63	495	3692.99	4410.97	4129.97	4119.93	495	4228.83	3754.1	4228.83	3700.34	3574.12	495	4425.22	4228.89	3692.99	3685.51	4410.97	4416.2	495	4626.51	4691.91	3692.99	3884.76	4036.61	4321.54
	496	4416.45	4324.55	3692.22	3536.83	3488.07	496	3692.22	3201.35	3304.52	3266.19	496	4244.11	4106.66	4055.71	4138.17	4089.66	496	3692.22	4413.14	4150.14	4125.38	496	4244.11	3748.46	4244.11	3707.58	3596.52	496	4416.45	4224.74	3692.22	3687.8	4413.14	4416.11	496	4625.23	4689.48	3692.22	3875.43	4026.39	4340.52
	497	4421.62	4334.9	3680.26	3550.21	3484.82	497	3680.26	3198.53	3306.15	3265.26	497	4243.12	4114.13	4061.53	4134.17	4093.3	497	3680.26	4398.45	4142.43	4121.67	497	4243.12	3736.85	4243.12	3698.8	3596.7	497	4421.62	4226.82	3680.26	3687.68	4398.45	4424	497	4623.64	4690.75	3680.26	3876.24	4028.06	4332.32
	498	4405.1	4319.77	3687.86	3537.52	3484.33	498	3687.86	3214.82	3304.17	3262.97	498	4242.97	4104.97	4067.55	4131.47	4096.68	498	3687.86	4423.27	4140.01	4120.39	498	4242.97	3739.81	4242.97	3695.53	3599.31	498	4405.1	4216.52	3687.86	3683.1	4423.27	4410.65	498	4621.7	4685.51	3687.86	3881.38	4023.29	4322.04
	499	4402.7	4321.33	3685.89	3539.29	3485.21	499	3685.89	3207.5	3303.69	3262.99	499	4235.49	4106.85	4066.95	4145.51	4088.9	499	3685.89	4417.53	4144.6	4128.02	499	4235.49	3754.09	4235.49	3698.02	3597.24	499	4402.7	4222.3	3685.89	3679.82	4417.53	4413.67	499	4626.2	4690.2	3685.89	3885.4	4028.61	4323.69
	500	4414.96	4320.06	3686.87	3534.68	3487.48	500	3686.87	3192.99	3305.75	3266.36	500	4245.14	4112.81	4057.97	4147.51	4081	500	3686.87	4411.85	4137.46	4115.72	500	4245.14	3752.08	4245.14	3689.39	3606.65	500	4414.96	4222.62	3686.87	3681.59	4411.85	4415.22	500	4628.25	4687.62	3686.87	3892.72	4038.15	4322.71
	501	4412.88	4315.47	3676.25	3538.87	3481.2	501	3676.25	3203.66	3303.74	3259.79	501	4243.21	4098.98	4059.55	4147.83	4091.86	501	3676.25	4416.06	4145.31	4125.23	501	4243.21	3742.7	4243.21	3704.63	3595.89	501	4412.88	4214.99	3676.25	3683.03	4416.06	4418.34	501	4624.79	4691.62	3676.25	3880.06	4027.16	4330.47
	502	4417	4325.07	3693.87	3537.54	3489.3	502	3693.87	3202.49	3300.38	3272.81	502	4251.84	4106.88	4058.7	4149.96	4091.38	502	3693.87	4425.54	4142.81	4132.55	502	4251.84	3741.27	4251.84	3698.2	3593.67	502	4417	4228.15	3693.87	3678.32	4425.54	4417.58	502	4622.17	4682.5	3693.87	3889.51	4016.1	4322.47
	503	4413.25	4326.55	3695.92	3540.99	3484.4	503	3695.92	3200.23	3302.78	3258.93	503	4238.88	4114.32	4058.83	4140.46	4087.47	503	3695.92	4419.76	4141	4127.67	503	4238.88	3740.57	4238.88	3703.51	3595.89	503	4413.25	4230.61	3695.92	3683.04	4419.76	4418.92	503	4613.7	4690	3695.92	3875.6	4035.34	4323.86
	504	4418.41	4310.72	3685.7	3539.82	3486.67	504	3685.7	3196.08	3304.79	3263.43	504	4247.3	4106.93	4059.79	4141.06	4091.15	504	3685.7	4406.12	4146.09	4111.81	504	4247.3	3743.71	4247.3	3698.85	3587.84	504	4418.41	4225.06	3685.7	3686.18	4406.12	4416.38	504	4625.45	4689.78	3685.7	3885.52	4027.09	4321.56
	505	4420.21	4317.77	3692.57	3540.17	3480.83	505	3692.57	3203.07	3300.73	3267.24	505	4242.35	4108.68	4061.04	4139.17	4091.53	505	3692.57	4414.12	4133.47	4122.87	505	4242.35	3748.51	4242.35	3694.5	3593.3	505	4420.21	4232.9	3692.57	3670.35	4414.12	4408.3	505	4617.81	4682.86	3692.57	3882.25	4024.42	4326.82
	506	4411.06	4315.97	3685.16	3551.38	3479.91	506	3685.16	3195.89	3295.24	3255.98	506	4235.84	4116.15	4062.68	4141.62	4096.57	506	3685.16	4401.72	4132.8	4120.97	506	4235.84	3743.54	4235.84	3700.54	3597.65	506	4411.06	4220.64	3685.16	3678.24	4401.72	4415.11	506	4623.85	4683.36	3685.16	3884.94	4031.9	4320.63
	507	4415.7	4323.88	3689.35	3547.5	3484.57	507	3689.35	3192.74	3309.62	3257.59	507	4240.59	4095.6	4063.51	4131.33	4094.27	507	3689.35	4417.02	4145.81	4123.36	507	4240.59	3751.71	4240.59	3698.11	3596.09	507	4415.7	4220.23	3689.35	3682.97	4417.02	4412.06	507	4621.5	4686.67	3689.35	3884.71	4046.11	4326.43
	508	4416.06	4322.71	3690.1	3545.31	3486.67	508	3690.1	3202.4	3301.69	3263.7	508	4248.96	4110.53	4064.41	4140.97	4095.89	508	3690.1	4417.07	4140.87	4126.54	508	4248.96	3740.44	4248.96	3703.25	3582.13	508	4416.06	4227.16	3690.1	3687.77	4417.07	4417.55	508	4620.59	4688.32	3690.1	3886.3	4019.46	4326.74
	509	4417.25	4322.25	3693.81	3543.07	3485.69	509	3693.81	3202.13	3303.55	3260.61	509	4245.84	4102.74	4069.71	4151	4093.09	509	3693.81	4416.33	4139.07	4108.2	509	4245.84	3734.85	4245.84	3691.71	3589.52	509	4417.25	4228.53	3693.81	3680.06	4416.33	4416.76	509	4617.61	4687.76	3693.81	3878.58	4020.94	4327.12
	510	4408.14	4319.87	3695.52	3543.68	3487.77	510	3695.52	3196.43	3298.52	3256.26	510	4243.72	4109.61	4065.25	4128.28	4087.88	510	3695.52	4417.76	4142.87	4126.26	510	4243.72	3744.65	4243.72	3695.35	3582.4	510	4408.14	4228.59	3695.52	3683.34	4417.76	4426.77	510	4613.73	4689.86	3695.52	3878.53	4024.58	4328.16
	511	4414.9	4322	3687.65	3540.04	3471.39	511	3687.65	3194.79	3297.4	3258.68	511	4232.1	4102.24	4056.61	4143.27	4103.93	511	3687.65	4401.73	4149.29	4115.98	511	4232.1	3743.2	4232.1	3692.88	3587.27	511	4414.9	4231.04	3687.65	3675.88	4401.73	4414.08	511	4618.73	4685.24	3687.65	3882.04	4024.62	4321.99
	512	4404.8	4320.67	3691.62	3535.02	3479.74	512	3691.62	3201.67	3307.62	3251.29	512	4243.56	4102.49	4063.3	4133.8	4088.46	512	3691.62	4413.19	4136.09	4117.19	512	4243.56	3747.07	4243.56	3687.58	3592.33	512	4404.8	4230.12	3691.62	3683.21	4413.19	4405.84	512	4613.26	4680.95	3691.62	3890.88	4031.24	4325.89
	513	4416.33	4320.63	3684.8	3540.22	3480.18	513	3684.8	3190.87	3308.85	3263.23	513	4234.52	4115.14	4063.77	4139.41	4092.9	513	3684.8	4405.29	4142.95	4125.09	513	4234.52	3744.74	4234.52	3693.17	3591.65	513	4416.33	4235.78	3684.8	3669.63	4405.29	4416.42	513	4618.59	4684.69	3684.8	3881.14	4024.99	4321.29
	514	4414.17	4321.05	3689.51	3540.03	3485.57	514	3689.51	3207.06	3296.83	3258.19	514	4242.75	4097.63	4058.59	4126.5	4100.81	514	3689.51	4409.09	4140.75	4126.18	514	4242.75	3739.83	4242.75	3692.14	3589.61	514	4414.17	4223.57	3689.51	3682.68	4409.09	4413.67	514	4620.79	4683.43	3689.51	3884.15	4031	4324.17
	515	4411.05	4323.18	3689.39	3538.45	3478.51	515	3689.39	3197.83	3297.85	3259.02	515	4247.15	4101.29	4062.67	4136.35	4091.01	515	3689.39	4412.31	4137.68	4122.19	515	4247.15	3744.83	4247.15	3695.74	3594.38	515	4411.05	4230.08	3689.39	3691.96	4412.31	4422.14	515	4624.55	4687.39	3689.39	3877.79	4030.17	4318.41
	516	4412.02	4320.9	3694.88	3543.52	3483.58	516	3694.88	3190.99	3294.91	3260.09	516	4241.6	4107.42	4065.51	4141.03	4091.71	516	3694.88	4406.84	4131.25	4133.33	516	4241.6	3743.92	4241.6	3692.05	3580.81	516	4412.02	4224.84	3694.88	3677.03	4406.84	4423.2	516	4623.3	4688.84	3694.88	3880.74	4027.7	4321.17
	517	4418.83	4317.81	3694.37	3545.76	3478.02	517	3694.37	3198.72	3300.35	3255.95	517	4242.18	4105.97	4065.68	4129.59	4092.81	517	3694.37	4397.44	4146.38	4124.19	517	4242.18	3743.07	4242.18	3687.03	3581.56	517	4418.83	4229.98	3694.37	3683.05	4397.44	4406.65	517	4622.15	4687.92	3694.37	3874.04	4030.45	4325.24
	518	4416.77	4317.08	3682.71	3544.1	3483.63	518	3682.71	3191.17	3303.17	3254.82	518	4237.77	4100.77	4059.46	4129.14	4089.39	518	3682.71	4412.81	4143.85	4121.63	518	4237.77	3737.92	4237.77	3692.29	3598.29	518	4416.77	4227.34	3682.71	3680.27	4412.81	4414.71	518	4616.7	4690.7	3682.71	3880.34	4023.99	4320.01
	519	4415.2	4318.13	3676.52	3535.57	3480.58	519	3676.52	3198.28	3300.22	3248.44	519	4245.64	4102.13	4053.86	4127.97	4097.48	519	3676.52	4405.56	4138.71	4117.32	519	4245.64	3745.96	4245.64	3677.64	3576.26	519	4415.2	4224.09	3676.52	3674.79	4405.56	4417.76	519	4619.33	4695.4	3676.52	3885.6	4018.23	4319.78
	520	4411.21	4315.64	3682.45	3544.35	3481.93	520	3682.45	3188.22	3289.46	3258.41	520	4242.58	4115.79	4067.56	4137.13	4101.48	520	3682.45	4412.91	4131.28	4125.34	520	4242.58	3735.51	4242.58	3686.64	3589.88	520	4411.21	4224.13	3682.45	3683.83	4412.91	4413.28	520	4622.51	4684.67	3682.45	3877.63	4023.15	4319.37
	521	4407.63	4312.59	3684.36	3545.83	3487.14	521	3684.36	3185.08	3295.06	3244.62	521	4240.11	4102.6	4055.31	4137.9	4091.91	521	3684.36	4417.06	4139.84	4122.66	521	4240.11	3742.23	4240.11	3687.06	3591.17	521	4407.63	4221.98	3684.36	3674.66	4417.06	4415.93	521	4625.2	4685.33	3684.36	3876.79	4033.76	4329.47
	522	4416.93	4306.54	3694.74	3549.67	3487.15	522	3694.74	3188.78	3291.17	3256.85	522	4234.11	4109.09	4061.85	4136.3	4095.01	522	3694.74	4410.46	4130.7	4120.31	522	4234.11	3746.06	4234.11	3688.1	3577.27	522	4416.93	4222.88	3694.74	3676.44	4410.46	4419.97	522	4623.98	4688.72	3694.74	3885.16	4031.86	4310
	523	4412.99	4316.65	3685.31	3538.45	3478.51	523	3685.31	3198.87	3289.68	3250.36	523	4234.3	4098.5	4066.08	4142.99	4098.14	523	3685.31	4408.89	4139.98	4129.63	523	4234.3	3734.12	4234.3	3694.61	3581.97	523	4412.99	4224	3685.31	3684.41	4408.89	4406.16	523	4614.57	4681.17	3685.31	3879.36	4030.11	4324.08
	524	4407.55	4321.56	3683.79	3537.34	3477.18	524	3683.79	3160.82	3292.13	3250.41	524	4240.92	4095.08	4070.85	4138.29	4088.73	524	3683.79	4413.53	4141.68	4113.44	524	4240.92	3741.92	4240.92	3691.47	3585.34	524	4407.55	4221.47	3683.79	3680.98	4413.53	4423.21	524	4622.76	4677.64	3683.79	3870.75	4034.34	4319.68
	525	4401.59	4325.93	3683.12	3541.78	3482.93	525	3683.12	3177.2	3290.4	3253.91	525	4236.85	4106.77	4063.16	4142.97	4097.45	525	3683.12	4413.34	4139.43	4119.87	525	4236.85	3734.68	4236.85	3687.04	3592.13	525	4401.59	4214.3	3683.12	3678.73	4413.34	4411.64	525	4619.77	4674.8	3683.12	3874.65	4019.25	4328.15
	526	4391.01	4321.3	3687.51	3548.76	3478.89	526	3687.51	3183.59	3290.53	3252.18	526	4244.82	4106.06	4065.9	4136.04	4094.88	526	3687.51	4422.92	4135.39	4131.51	526	4244.82	3744.16	4244.82	3680.51	3580.31	526	4391.01	4204.52	3687.51	3671.22	4422.92	4413.84	526	4626.77	4688.31	3687.51	3881.69	4023.36	4318.71
	527	4413.42	4309.88	3688.04	3534.31	3485.62	527	3688.04	3189.84	3291.89	3248.19	527	4241.47	4104.85	4060.77	4150.09	4079.21	527	3688.04	4420.81	4139.79	4122.17	527	4241.47	3731.99	4241.47	3683.21	3580.94	527	4413.42	4214.72	3688.04	3690.85	4420.81	4414.2	527	4619.37	4686.49	3688.04	3886.87	4021.39	4324.27
	528	4417.71	4318.48	3686.3	3534.53	3492.4	528	3686.3	3193.32	3292.51	3251.09	528	4246.34	4104.53	4067.05	4136.16	4091.19	528	3686.3	4410.35	4131.43	4118.52	528	4246.34	3731.29	4246.34	3685.45	3581.16	528	4417.71	4230.87	3686.3	3676.01	4410.35	4411.47	528	4623.67	4695.19	3686.3	3880.67	4030.96	4326.35
	529	4418.02	4321.4	3688.25	3545.84	3474.84	529	3688.25	3182.89	3294.54	3247.98	529	4233.64	4105.98	4062.83	4134.62	4096.22	529	3688.25	4411.94	4131.71	4112.04	529	4233.64	3745.38	4233.64	3685.76	3572.11	529	4418.02	4217.8	3688.25	3676.85	4411.94	4417.76	529	4617.36	4682.99	3688.25	3887.89	4032.45	4321.91
	530	4407.69	4323.48	3677.21	3545.27	3481.09	530	3677.21	3191.73	3294.25	3247.26	530	4243.29	4104.71	4069.18	4132.17	4093.34	530	3677.21	4411.47	4130.72	4116.69	530	4243.29	3735.72	4243.29	3685.83	3582.83	530	4407.69	4223.19	3677.21	3676.91	4411.47	4407.61	530	4618.03	4676.37	3677.21	3876.18	4018.35	4320.79
	531	4408.31	4319.78	3682.51	3540.39	3479.24	531	3682.51	3186.07	3287.47	3248.3	531	4246.22	4113.46	4061.95	4145.86	4096.74	531	3682.51	4409.04	4145.51	4123.62	531	4246.22	3735.84	4246.22	3684.71	3576.63	531	4408.31	4230.73	3682.51	3675.06	4409.04	4416.08	531	4626.46	4679.88	3682.51	3874.22	4022.45	4312.61
	532	4407.36	4321.71	3682.67	3529.12	3485.48	532	3682.67	3180.49	3286.96	3241.82	532	4242.23	4078.64	4069.16	4136.56	4083.62	532	3682.67	4405.91	4141.92	4114.94	532	4242.23	3727.84	4242.23	3683.97	3582.02	532	4407.36	4225.33	3682.67	3681.07	4405.91	4406.26	532	4624.36	4677.78	3682.67	3871.49	4025.81	4315.79
	533	4410.95	4308.18	3685.68	3541.61	3483.34	533	3685.68	3193.5	3289.23	3246.53	533	4248.62	4104.91	4056.87	4147.54	4088.32	533	3685.68	4413.66	4130.42	4124.36	533	4248.62	3735.74	4248.62	3688.84	3582.48	533	4410.95	4218.14	3685.68	3680.9	4413.66	4416.06	533	4628.1	4681.21	3685.68	3877.63	4027.61	4320.27
	534	4413.53	4317.24	3690.93	3537.22	3481.57	534	3690.93	3185.91	3286.73	3246.64	534	4240.5	4112.4	4071.59	4142.06	4090.69	534	3690.93	4413.29	4137.14	4127.47	534	4240.5	3734.48	4240.5	3684.78	3577.04	534	4413.53	4223.98	3690.93	3667.06	4413.29	4408.91	534	4602.17	4677.99	3690.93	3872.49	4030.57	4328.39
	535	4399.91	4320.23	3687.47	3538.71	3486.48	535	3687.47	3186.66	3288.68	3244.21	535	4232.04	4100.69	4064.88	4144.42	4086.14	535	3687.47	4413.79	4140.54	4114.75	535	4232.04	3730.21	4232.04	3692.12	3580.78	535	4399.91	4224.4	3687.47	3680.69	4413.79	4413.42	535	4613.66	4685.11	3687.47	3870.58	4029.05	4318.9
	536	4420.15	4310.25	3686.43	3530.95	3477.09	536	3686.43	3169.49	3282.26	3251.45	536	4233.57	4093.14	4062.37	4135.44	4092.32	536	3686.43	4409.82	4128.49	4125.55	536	4233.57	3721.57	4233.57	3677.81	3571.57	536	4420.15	4226.73	3686.43	3678.81	4409.82	4407.84	536	4624.08	4689.45	3686.43	3891.78	4020.4	4316.95
	537	4406.51	4321.09	3685.68	3539.18	3485.32	537	3685.68	3180.56	3294.79	3239.68	537	4249.4	4099.77	4060.4	4137.21	4086.59	537	3685.68	4414.63	4134.51	4121.15	537	4249.4	3737.24	4249.4	3684.48	3583.96	537	4406.51	4212.46	3685.68	3673.17	4414.63	4403.49	537	4618.18	4682.19	3685.68	3872.09	4031.88	4317.48
	538	4415.62	4317.79	3679.64	3538.78	3480.98	538	3679.64	3182.74	3291.31	3240.24	538	4244.95	4104.22	4059.77	4135.93	4093.12	538	3679.64	4417.86	4142.69	4123.67	538	4244.95	3739.47	4244.95	3685.86	3581.54	538	4415.62	4220.59	3679.64	3677.39	4417.86	4412.57	538	4619.75	4678.68	3679.64	3888.81	4027.2	4320.59
	539	4411.77	4310.61	3686.51	3535.03	3482.6	539	3686.51	3191.11	3289.36	3240.17	539	4243.22	4112.53	4060.89	4141.21	4087.15	539	3686.51	4420.8	4136.43	4115.31	539	4243.22	3735.56	4243.22	3683.38	3569.17	539	4411.77	4222.34	3686.51	3676.93	4420.8	4404.06	539	4603.79	4671.84	3686.51	3888.72	4024.9	4318.74
	540	4408.47	4311.05	3697.85	3534.55	3478.13	540	3697.85	3187.87	3285.24	3243.73	540	4235.34	4106.63	4052.64	4135.43	4091.64	540	3697.85	4419.57	4127.84	4118.91	540	4235.34	3728.02	4235.34	3678.57	3581.74	540	4408.47	4228.63	3697.85	3683.78	4419.57	4419.54	540	4617.17	4691.5	3697.85	3878.02	4029.91	4319.43
	541	4398.06	4319.04	3682.46	3531.04	3485.35	541	3682.46	3184.32	3289.08	3233.89	541	4236.68	4095.12	4066.42	4133.86	4093.55	541	3682.46	4405.78	4133.21	4118.4	541	4236.68	3736.01	4236.68	3681.33	3575.53	541	4398.06	4215.61	3682.46	3677.54	4405.78	4412.54	541	4622.09	4683.39	3682.46	3881.26	4029.15	4311.69
	542	4412.28	4317	3679.64	3537	3467.49	542	3679.64	3176.01	3292.72	3239.93	542	4234.32	4091.89	4067.45	4129.07	4091.43	542	3679.64	4412.25	4138.84	4120.5	542	4234.32	3731.78	4234.32	3676.34	3583.21	542	4412.28	4226.01	3679.64	3668.22	4412.25	4421.04	542	4621.58	4672.69	3679.64	3875.78	4013.46	4318.84
	543	4407.97	4318.11	3692.46	3539.2	3487.48	543	3692.46	3178.49	3289.32	3247.16	543	4242.25	4107.25	4063.21	4134.61	4097.01	543	3692.46	4406.83	4124.99	4118.76	543	4242.25	3734.63	4242.25	3688.67	3581.35	543	4407.97	4226.64	3692.46	3678.59	4406.83	4415.54	543	4622.2	4680.45	3692.46	3871.06	4022.91	4318.4
	544	4406.66	4313.82	3686.17	3543.08	3474.23	544	3686.17	3172.42	3282.95	3236.11	544	4237.16	4093.4	4052.23	4132.85	4093.99	544	3686.17	4410.54	4129.72	4126.86	544	4237.16	3735.02	4237.16	3680.21	3571.04	544	4406.66	4220.5	3686.17	3683.14	4410.54	4413.41	544	4618.42	4680.52	3686.17	3873.74	4028.89	4316.92
	545	4413.08	4320.45	3688.02	3539.52	3478.08	545	3688.02	3177.95	3281.02	3241.01	545	4234.97	4098.61	4057.75	4150.55	4093.93	545	3688.02	4408.5	4133.81	4130.02	545	4234.97	3742.52	4234.97	3680.86	3567.14	545	4413.08	4228.48	3688.02	3679.26	4408.5	4413.92	545	4623.26	4673.6	3688.02	3891.75	4020.84	4313.77
	546	4409.64	4311.5	3681.49	3545.04	3483.05	546	3681.49	3177.56	3290.28	3246.07	546	4242.07	4104.74	4062.33	4131.62	4096.63	546	3681.49	4419.99	4134.93	4116.18	546	4242.07	3726.96	4242.07	3679.22	3573.13	546	4409.64	4220.26	3681.49	3680.68	4419.99	4418.41	546	4617.32	4675.64	3681.49	3876.2	4026.41	4312.64
	547	4417.48	4314.58	3670.87	3548.32	3475.37	547	3670.87	3177.73	3286.09	3242.31	547	4245.2	4108.8	4061.56	4140.4	4089.89	547	3670.87	4417.91	4137.49	4123.44	547	4245.2	3724.4	4245.2	3683.47	3576.75	547	4417.48	4220.52	3670.87	3672	4417.91	4411.52	547	4621.15	4683.81	3670.87	3866.56	4030.92	4321.49
	548	4413.11	4314.88	3685.63	3540.99	3476.96	548	3685.63	3178.81	3283.72	3244.16	548	4230.43	4112.29	4058.22	4139.19	4089.99	548	3685.63	4403.67	4138.24	4114.67	548	4230.43	3723.4	4230.43	3683.67	3573.99	548	4413.11	4220.96	3685.63	3675.94	4403.67	4413.94	548	4621.18	4683.93	3685.63	3878.89	4035.55	4328.61
	549	4404.67	4307.07	3687.93	3533.39	3473.7	549	3687.93	3172.58	3277.78	3233.5	549	4228.26	4103.06	4052.21	4137.14	4096.38	549	3687.93	4407.45	4134.09	4124.6	549	4228.26	3731.92	4228.26	3687.4	3579.55	549	4404.67	4230.13	3687.93	3673.69	4407.45	4415.36	549	4610.92	4683.99	3687.93	3877.11	4030.92	4321.99
	550	4411.93	4317.25	3686.84	3537.14	3471.02	550	3686.84	3170.94	3280.87	3234.33	550	4243.16	4093.25	4067.38	4136.01	4091.25	550	3686.84	4404.81	4134.06	4108.62	550	4243.16	3731.47	4243.16	3679.88	3579.76	550	4411.93	4218.32	3686.84	3683.52	4404.81	4404.63	550	4612.36	4674.74	3686.84	3886.64	4017.54	4314.76
	551	4414.9	4315.91	3688.41	3534.33	3477.16	551	3688.41	3183.78	3277.6	3236.09	551	4239.93	4099.01	4059.43	4148.53	4094.79	551	3688.41	4401.93	4139.23	4122.81	551	4239.93	3726.87	4239.93	3675.21	3577.34	551	4414.9	4221.42	3688.41	3674.63	4401.93	4419.22	551	4615.06	4670.49	3688.41	3856.82	4021	4307.23
	552	4417.39	4311.51	3694.16	3538.83	3473.76	552	3694.16	3170.04	3278.07	3236.56	552	4240.02	4092.57	4055.16	4147.75	4090.92	552	3694.16	4410.82	4130.76	4117.2	552	4240.02	3725.1	4240.02	3674.67	3566.79	552	4417.39	4220.45	3694.16	3671.46	4410.82	4420.43	552	4616.26	4688.09	3694.16	3876.53	4033.88	4310.47
	553	4411.2	4309.11	3682.2	3535.8	3487.38	553	3682.2	3181.36	3281.85	3242.9	553	4237.14	4110.26	4066.06	4137.76	4100.72	553	3682.2	4408.19	4132.37	4113.92	553	4237.14	3716.43	4237.14	3674.01	3569.43	553	4411.2	4223.58	3682.2	3677.96	4408.19	4406.96	553	4623.06	4678.22	3682.2	3870.54	4035.56	4320.18
	554	4402.76	4314.89	3689.97	3539.76	3477.91	554	3689.97	3167.8	3274.69	3247.34	554	4241.6	4106.42	4066.22	4135.07	4091.11	554	3689.97	4407.92	4117.49	4117.3	554	4241.6	3725.96	4241.6	3679.95	3569.13	554	4402.76	4220.69	3689.97	3680.7	4407.92	4403.48	554	4620.97	4673.6	3689.97	3878.86	4020.94	4321.02
	555	4406.54	4313.1	3690.59	3538.91	3476.08	555	3690.59	3171.93	3280.82	3236.7	555	4246.23	4110.38	4061.63	4138.66	4100.11	555	3690.59	4400.07	4140.45	4125.69	555	4246.23	3724.97	4246.23	3665.48	3576.76	555	4406.54	4216.94	3690.59	3673.08	4400.07	4416.39	555	4611.73	4680.51	3690.59	3886.29	4029.84	4320.5
	556	4414.21	4304.78	3685.17	3544.16	3477.89	556	3685.17	3179.87	3276.99	3230.49	556	4230.13	4110.75	4054.36	4136.59	4100.9	556	3685.17	4410.62	4125.81	4119.28	556	4230.13	3722.88	4230.13	3672.14	3577.9	556	4414.21	4229.2	3685.17	3680.64	4410.62	4413.93	556	4611.21	4683.93	3685.17	3881.21	4031.11	4324.55
	557	4406.17	4323.9	3688.57	3529.47	3487.98	557	3688.57	3171.16	3276.99	3237.09	557	4235.12	4111.94	4053.21	4135.36	4086.55	557	3688.57	4415.21	4143.06	4122.86	557	4235.12	3733.03	4235.12	3664.52	3570.74	557	4406.17	4219.27	3688.57	3675.23	4415.21	4410.62	557	4623.87	4684.25	3688.57	3877.68	4031.62	4307.7
	558	4410.79	4323.76	3682.91	3527.15	3477.59	558	3682.91	3171.4	3274.87	3230.75	558	4228.2	4102.11	4057.13	4141.57	4098.19	558	3682.91	4411.89	4142.77	4117.51	558	4228.2	3727.34	4228.2	3680.8	3579.97	558	4410.79	4217.37	3682.91	3670.86	4411.89	4406.5	558	4618.81	4682.39	3682.91	3880.74	4021.39	4316.86
	559	4414.78	4323.05	3698.55	3539.4	3473.88	559	3698.55	3172.89	3274.06	3235.03	559	4236.88	4100.1	4064.2	4137.49	4087.87	559	3698.55	4408.85	4137.03	4119.34	559	4236.88	3728.94	4236.88	3678.7	3562.88	559	4414.78	4225.7	3698.55	3667.98	4408.85	4400.63	559	4616.66	4669.85	3698.55	3880	4019.79	4305.85
	560	4412.97	4305.68	3688.2	3536.3	3480.11	560	3688.2	3177.72	3278.73	3233.6	560	4238.28	4096.43	4060.97	4137.76	4088.77	560	3688.2	4413.02	4141.47	4109.21	560	4238.28	3719.19	4238.28	3675.67	3565.69	560	4412.97	4211.81	3688.2	3678.52	4413.02	4409.79	560	4612.79	4675.91	3688.2	3880.79	4021.53	4321
	561	4416.16	4308.69	3671.49	3539.82	3474.68	561	3671.49	3163.15	3268.73	3234.92	561	4235.19	4108.05	4056.37	4139.74	4091.33	561	3671.49	4406.1	4127.25	4117.85	561	4235.19	3725.06	4235.19	3669.79	3576.36	561	4416.16	4224	3671.49	3676.51	4406.1	4412.26	561	4617.45	4673.84	3671.49	3876.82	4010.99	4323.37
	562	4408.92	4318.76	3686.41	3536.75	3480.5	562	3686.41	3176.38	3273.53	3238.56	562	4248.9	4107.95	4060.87	4138.58	4098.44	562	3686.41	4404.89	4134.29	4117.21	562	4248.9	3728.85	4248.9	3665.53	3566.38	562	4408.92	4206.04	3686.41	3681.09	4404.89	4407.81	562	4610.7	4678.58	3686.41	3875.53	4017.38	4319.05
	563	4421.44	4316.29	3686.81	3527.86	3480.19	563	3686.81	3174.27	3278.43	3233.6	563	4240.76	4097.46	4058.73	4132.5	4081.93	563	3686.81	4412.53	4136.03	4110.93	563	4240.76	3721.85	4240.76	3669.77	3564.98	563	4421.44	4213.08	3686.81	3673.33	4412.53	4416.63	563	4619.38	4680.49	3686.81	3882.13	4027.57	4323.14
	564	4407.95	4321.16	3688.98	3531.5	3473.61	564	3688.98	3163.06	3269.38	3228.19	564	4240.04	4104.44	4055.27	4138.54	4087.1	564	3688.98	4410.84	4125.57	4117.3	564	4240.04	3723.49	4240.04	3678.77	3571.77	564	4407.95	4223.24	3688.98	3673.32	4410.84	4414.5	564	4617.28	4681.68	3688.98	3877.71	4030.28	4316
	565	4405.93	4312.42	3691.21	3527.64	3483.69	565	3691.21	3171.59	3269.5	3232.3	565	4238.49	4112.96	4055.54	4148.11	4091.98	565	3691.21	4411.54	4132.37	4109.7	565	4238.49	3735.87	4238.49	3675.3	3565.28	565	4405.93	4220.74	3691.21	3681.1	4411.54	4403	565	4622.63	4673.05	3691.21	3867.72	4022.1	4312.46
	566	4407.53	4299.42	3681.01	3530.76	3473.55	566	3681.01	3170.71	3272.95	3227.27	566	4227.48	4101.33	4065.81	4144.9	4088.78	566	3681.01	4407.54	4130.34	4126.14	566	4227.48	3731.52	4227.48	3676.18	3573.97	566	4407.53	4221.48	3681.01	3673.6	4407.54	4410.87	566	4618.18	4672.04	3681.01	3869.03	4036.99	4322.88
	567	4419.01	4302.88	3690.4	3533.69	3480.39	567	3690.4	3159.48	3264.7	3226.95	567	4231.84	4105.13	4064.93	4135.14	4088.27	567	3690.4	4414.54	4140.34	4114.4	567	4231.84	3716.84	4231.84	3672.52	3567.49	567	4419.01	4219.68	3690.4	3672.04	4414.54	4414.16	567	4618.06	4687.78	3690.4	3874.44	4023.57	4311.99
	568	4409.22	4313.97	3684.87	3529.56	3472.02	568	3684.87	3164.83	3276.91	3234.92	568	4246.32	4111.63	4050.9	4135.87	4088.39	568	3684.87	4416.18	4134.07	4117.88	568	4246.32	3725.05	4246.32	3677.38	3564	568	4409.22	4215.39	3684.87	3678.48	4416.18	4410.95	568	4617.2	4682.8	3684.87	3879.72	4023.08	4318.89
	569	4414.52	4306.74	3693.57	3540.43	3478.09	569	3693.57	3157.79	3274.23	3234	569	4236.89	4108.96	4066.49	4130.32	4092.04	569	3693.57	4409.96	4141.91	4128.27	569	4236.89	3720.99	4236.89	3673.7	3567.52	569	4414.52	4219.62	3693.57	3680.79	4409.96	4415.27	569	4617.13	4680.87	3693.57	3879.26	4024.41	4325.58
	570	4414.56	4313.66	3691.78	3529.56	3473.24	570	3691.78	3171.42	3272.86	3230.2	570	4238.99	4116.13	4060.46	4134.95	4090.45	570	3691.78	4421.39	4136.62	4116.19	570	4238.99	3713.36	4238.99	3676	3572.47	570	4414.56	4215.1	3691.78	3675.42	4421.39	4413.1	570	4619.84	4681.46	3691.78	3869.17	4029.91	4316.03
	571	4404.53	4314.6	3697.12	3531.8	3481.15	571	3697.12	3162.96	3266.22	3238.49	571	4239.19	4109.97	4054.62	4138.13	4095.86	571	3697.12	4412.69	4133.82	4115.11	571	4239.19	3722.89	4239.19	3664.58	3572.23	571	4404.53	4217.67	3697.12	3672.71	4412.69	4410.58	571	4615.88	4679.02	3697.12	3880.64	4027.36	4319.84
	572	4407.88	4312.28	3682.31	3529.42	3470.19	572	3682.31	3163	3271.87	3225.74	572	4243.09	4108.71	4060.12	4131	4090.12	572	3682.31	4423.7	4136.33	4121.88	572	4243.09	3728.11	4243.09	3668.57	3564.78	572	4407.88	4214.39	3682.31	3672.99	4423.7	4407.38	572	4624.11	4679.59	3682.31	3877.57	4019.88	4322.27
	573	4413.33	4314.04	3681.38	3540.99	3476.6	573	3681.38	3171.68	3269.47	3233.16	573	4244.31	4106.42	4056.4	4136.3	4091.61	573	3681.38	4423.62	4131.25	4122.23	573	4244.31	3729.9	4244.31	3671.74	3568.37	573	4413.33	4218.75	3681.38	3673.14	4423.62	4413.37	573	4617.91	4675.21	3681.38	3865.71	4023.58	4309.73
	574	4405.29	4309.55	3683.3	3528.78	3480.55	574	3683.3	3167.37	3266.3	3224.33	574	4241.52	4111.78	4062.49	4137.23	4095.38	574	3683.3	4414.12	4135.83	4110.87	574	4241.52	3723.7	4241.52	3679.49	3566.85	574	4405.29	4224.54	3683.3	3672.3	4414.12	4405.43	574	4620.22	4672.01	3683.3	3877.97	4028.25	4324.1
	575	4401.14	4316.16	3692.16	3533.73	3474.2	575	3692.16	3166.82	3271.13	3228.68	575	4239.22	4089.16	4061.9	4134.81	4095.04	575	3692.16	4407.12	4134.71	4117.46	575	4239.22	3726.72	4239.22	3679.4	3559.49	575	4401.14	4222.92	3692.16	3668.54	4407.12	4406.41	575	4611.33	4679.61	3692.16	3876.73	4021.97	4317.22
	576	4399.59	4306.16	3692.27	3534.89	3476.05	576	3692.27	3166.3	3268.14	3222.82	576	4223.31	4095.16	4058.23	4141.22	4097.22	576	3692.27	4406.79	4138.82	4125.42	576	4223.31	3730.49	4223.31	3672.25	3559.98	576	4399.59	4219.59	3692.27	3670.36	4406.79	4414.38	576	4620.25	4681.94	3692.27	3882.41	4018.34	4318.18
	577	4405.72	4322.97	3683.26	3530.88	3466.53	577	3683.26	3158.14	3259.01	3228.65	577	4227.32	4105.87	4058.5	4138.57	4092.83	577	3683.26	4405.29	4133.7	4111.53	577	4227.32	3725.96	4227.32	3667.55	3558.11	577	4405.72	4210.73	3683.26	3666.86	4405.29	4410.02	577	4624.05	4669.63	3683.26	3869.46	4021.52	4314.02
	578	4410.25	4311	3680.32	3535.49	3473.14	578	3680.32	3162.77	3267.91	3212.44	578	4247.59	4101.95	4067.14	4139.11	4091.25	578	3680.32	4411.81	4121.43	4121.27	578	4247.59	3719.73	4247.59	3677.15	3569.42	578	4410.25	4219.32	3680.32	3664.77	4411.81	4419.25	578	4629.39	4675.29	3680.32	3869.69	4023.06	4321.29
	579	4402.24	4304.8	3685.03	3533.42	3463.75	579	3685.03	3158.69	3269.27	3223.34	579	4236.43	4101.72	4060.36	4126.53	4088.57	579	3685.03	4419.7	4132.49	4121.55	579	4236.43	3716.29	4236.43	3665.41	3567.71	579	4402.24	4221.92	3685.03	3673.61	4419.7	4408.06	579	4608.92	4677.07	3685.03	3876.14	4024.22	4309.66
	580	4409.33	4309.72	3685.77	3532.77	3478.25	580	3685.77	3162.9	3271.84	3224.45	580	4242.01	4110.77	4064.97	4135.85	4079.13	580	3685.77	4405.32	4131.71	4114.61	580	4242.01	3713.69	4242.01	3672.56	3571.11	580	4409.33	4214.27	3685.77	3666.18	4405.32	4410.89	580	4624.62	4679.78	3685.77	3872.52	4021.25	4320.63
	581	4412.33	4314.49	3686.9	3531.88	3476.15	581	3686.9	3159.39	3270.23	3224.13	581	4233.86	4103.62	4052.24	4140.13	4090.94	581	3686.9	4408.64	4123.84	4114.75	581	4233.86	3714.45	4233.86	3672.59	3568.71	581	4412.33	4226.28	3686.9	3676.75	4408.64	4404.55	581	4609.35	4665.83	3686.9	3866.13	4030.24	4314.71
	582	4411.16	4309.6	3680.51	3541.68	3479.48	582	3680.51	3163.47	3260.75	3229.3	582	4232.59	4108.62	4063.5	4136.32	4088.83	582	3680.51	4413.08	4128.79	4114.03	582	4232.59	3709.61	4232.59	3673.28	3571.03	582	4411.16	4221.92	3680.51	3673.94	4413.08	4396.25	582	4615.67	4676.74	3680.51	3871.84	4046.32	4320.2
	583	4411.73	4316.87	3683.97	3524.03	3474.53	583	3683.97	3162.89	3258.71	3222.55	583	4239.48	4104.64	4054.77	4134.59	4093.4	583	3683.97	4404.46	4130.03	4120.89	583	4239.48	3720.33	4239.48	3673.63	3553.86	583	4411.73	4211.28	3683.97	3663.51	4404.46	4415.09	583	4616.23	4669.46	3683.97	3878.83	4032.91	4316.85
	584	4422.6	4304.75	3682.12	3530.99	3477.76	584	3682.12	3167.43	3258.09	3220.48	584	4246.72	4107.68	4065.09	4138.91	4082.76	584	3682.12	4413.65	4124.85	4116.75	584	4246.72	3723.67	4246.72	3670.11	3572.52	584	4422.6	4222.13	3682.12	3671.31	4413.65	4410.7	584	4630.92	4665.46	3682.12	3873.96	4034.66	4323.04
	585	4402.81	4308.77	3676.66	3536.26	3464.83	585	3676.66	3158.5	3268.46	3226.31	585	4252	4099.11	4062.31	4134.74	4092.91	585	3676.66	4404.51	4133.47	4110.4	585	4252	3718.97	4252	3666.31	3573.57	585	4402.81	4217.34	3676.66	3664.9	4404.51	4397.82	585	4628.76	4676.59	3676.66	3877.79	4024.87	4317.5
	586	4410.53	4311.67	3685.11	3533.19	3472.93	586	3685.11	3162.07	3265.66	3218.59	586	4237	4106.65	4067.67	4131.74	4087.06	586	3685.11	4409.22	4125.9	4114.43	586	4237	3717.72	4237	3662.43	3558.79	586	4410.53	4214.58	3685.11	3675.66	4409.22	4405.02	586	4614.34	4674.45	3685.11	3872.07	4035.15	4316.8
	587	4411.12	4317.5	3683.89	3531.78	3472.28	587	3683.89	3153.97	3264.54	3221.87	587	4238.66	4093.47	4055.71	4131.16	4095.23	587	3683.89	4403.09	4120.71	4110	587	4238.66	3710.36	4238.66	3654.78	3563.18	587	4411.12	4215.96	3683.89	3662.63	4403.09	4405.2	587	4618.05	4667.89	3683.89	3861.77	4027.46	4318.04
	588	4407.94	4300.91	3681.53	3535.01	3470.34	588	3681.53	3160.6	3271.87	3215.62	588	4234.15	4100.05	4052.68	4133.65	4086.16	588	3681.53	4405.26	4130.97	4120.12	588	4234.15	3714.58	4234.15	3660.7	3547.69	588	4407.94	4224.66	3681.53	3674.17	4405.26	4406.46	588	4617.95	4670.94	3681.53	3883.88	4028.01	4320.73
	589	4409.9	4318.57	3688.57	3537.43	3470.23	589	3688.57	3158.97	3256.55	3221.97	589	4239.46	4110.68	4061.56	4137.16	4087.02	589	3688.57	4410.12	4133.89	4115.63	589	4239.46	3719.34	4239.46	3667.24	3556.46	589	4409.9	4220.29	3688.57	3669.87	4410.12	4406.13	589	4619.77	4683.48	3688.57	3877.21	4017.66	4314.7
	590	4404.77	4305.84	3690.44	3529.69	3467.86	590	3690.44	3157.59	3266.32	3221.94	590	4258.31	4101.81	4059.17	4139.31	4097.44	590	3690.44	4413.61	4133.5	4113.49	590	4258.31	3722.22	4258.31	3671.15	3571.08	590	4404.77	4208.63	3690.44	3672.25	4413.61	4414.95	590	4614.55	4672.87	3690.44	3869.02	4022.17	4308.23
	591	4425.24	4309.37	3686.88	3532.53	3476.53	591	3686.88	3159.06	3263.39	3215.56	591	4243.21	4106.5	4060.58	4141.4	4085.81	591	3686.88	4409.24	4134.71	4117.91	591	4243.21	3715.35	4243.21	3661.56	3566.93	591	4425.24	4220.3	3686.88	3667.09	4409.24	4407.32	591	4620.31	4674.53	3686.88	3863.63	4024.5	4320.72
	592	4414.39	4304.03	3694.6	3536.96	3476.81	592	3694.6	3153.78	3247.24	3214.84	592	4231.56	4092.57	4057.75	4132.63	4095.85	592	3694.6	4415.97	4130.62	4116.44	592	4231.56	3715.99	4231.56	3661.28	3553.91	592	4414.39	4219.07	3694.6	3664.97	4415.97	4419.18	592	4617.52	4667.62	3694.6	3878.1	4026.92	4317.88
	593	4408.11	4307.98	3695.04	3534.61	3466.43	593	3695.04	3149.41	3256.36	3215.07	593	4241.93	4112.34	4062.77	4141.89	4089.67	593	3695.04	4408.68	4127.85	4104.97	593	4241.93	3718.76	4241.93	3667.65	3549.98	593	4408.11	4222.38	3695.04	3672.99	4408.68	4400.79	593	4619.32	4671.84	3695.04	3863.63	4025.36	4312.71
	594	4408.86	4321.22	3685.98	3533.05	3469.24	594	3685.98	3154.55	3258.5	3216.73	594	4236.93	4102.94	4072.38	4134.34	4093.54	594	3685.98	4408.55	4124.73	4113.37	594	4236.93	3711.97	4236.93	3667.95	3560.63	594	4408.86	4222.29	3685.98	3672.02	4408.55	4411.2	594	4623.5	4678.32	3685.98	3873.88	4018.48	4316.97
	595	4417.24	4309.94	3695.07	3535.03	3480.05	595	3695.07	3154.86	3264.92	3214.4	595	4243.67	4106.6	4053.17	4135.73	4079.65	595	3695.07	4409.55	4126.46	4114.25	595	4243.67	3718.61	4243.67	3665.85	3557.74	595	4417.24	4222.86	3695.07	3662.64	4409.55	4409.78	595	4614.09	4672.8	3695.07	3875.94	4031.92	4319.25
	596	4408.5	4309.34	3690.75	3536.17	3472.74	596	3690.75	3145.42	3251.45	3219.17	596	4238	4096.59	4062.74	4127.7	4091.67	596	3690.75	4403.1	4126.83	4119.75	596	4238	3718.81	4238	3659.18	3559.75	596	4408.5	4224.3	3690.75	3672.41	4403.1	4412.12	596	4618.02	4679.01	3690.75	3874.44	4035.62	4311.57
	597	4420.39	4307.26	3678.84	3525.82	3471.34	597	3678.84	3153.77	3253.33	3214.06	597	4235.19	4106.21	4054.45	4132.39	4086.13	597	3678.84	4408.05	4133.19	4122.25	597	4235.19	3718.19	4235.19	3668.71	3558.29	597	4420.39	4222.62	3678.84	3672.14	4408.05	4407.03	597	4607.84	4661.41	3678.84	3874.87	4026.4	4306.39
	598	4404.99	4304.49	3690.96	3524.62	3482.51	598	3690.96	3152.27	3259.7	3230.22	598	4234.44	4114.66	4059.31	4136.26	4093.67	598	3690.96	4408.83	4136.83	4111.53	598	4234.44	3721.4	4234.44	3669.4	3550.33	598	4404.99	4217.28	3690.96	3671.67	4408.83	4401.21	598	4617.76	4666.12	3690.96	3872.46	4021.66	4311.4
	599	4407.75	4302.74	3677.11	3528.1	3471.68	599	3677.11	3153.13	3252.48	3214.87	599	4235.32	4103.13	4057.02	4151.76	4092.3	599	3677.11	4410.99	4124.59	4111.94	599	4235.32	3718.87	4235.32	3663.41	3552.13	599	4407.75	4217.7	3677.11	3663.22	4410.99	4399.37	599	4614.28	4673.73	3677.11	3881.88	4037.44	4310.35
	600	4408.08	4309.23	3690.72	3521.68	3474.23	600	3690.72	3150.74	3249.64	3212.69	600	4235.99	4099.79	4073.88	4137.91	4096.22	600	3690.72	4410.21	4128	4122.55	600	4235.99	3721.93	4235.99	3654.13	3562.66	600	4408.08	4218.73	3690.72	3675.66	4410.21	4403.53	600	4615.3	4663.43	3690.72	3873.14	4031.2	4318.63
	601	4409.4	4302.17	3687.92	3528.48	3467.63	601	3687.92	3144.05	3250.19	3213.45	601	4241.38	4094.74	4051.48	4130.82	4081.04	601	3687.92	4409.36	4126.34	4102.39	601	4241.38	3716.99	4241.38	3666.08	3560.03	601	4409.4	4218.73	3687.92	3668.14	4409.36	4410.94	601	4618.05	4671.57	3687.92	3862.96	4023.59	4304.88
	602	4419.32	4311.6	3678.77	3533.81	3466.84	602	3678.77	3144.1	3254.65	3215.56	602	4240.54	4104.63	4051.27	4137.68	4083.71	602	3678.77	4406.57	4129.38	4112.56	602	4240.54	3713.76	4240.54	3668.4	3549.66	602	4419.32	4209.96	3678.77	3665.57	4406.57	4411.52	602	4617.97	4674.22	3678.77	3881.64	4030.41	4309.88
	603	4410.94	4303.72	3690.12	3532.44	3471.29	603	3690.12	3148.33	3254.91	3216.11	603	4235.8	4101.92	4063	4136.04	4092.84	603	3690.12	4404.91	4127.87	4119.54	603	4235.8	3714.77	4235.8	3666.84	3555.87	603	4410.94	4209.92	3690.12	3673.59	4404.91	4407.59	603	4622.46	4660.28	3690.12	3871.61	4023.54	4312.31
	604	4403.04	4298.71	3681.87	3531.66	3476.93	604	3681.87	3144.44	3258.64	3208.35	604	4229.07	4106.65	4051.41	4142.31	4087.99	604	3681.87	4412.22	4132.21	4113.15	604	4229.07	3709.34	4229.07	3658.03	3551.13	604	4403.04	4218.46	3681.87	3670.55	4412.22	4401.37	604	4613.13	4677.46	3681.87	3871.59	4032.23	4312.78
	605	4406.45	4307.73	3689.61	3531.22	3469.71	605	3689.61	3152.57	3249.78	3210.51	605	4225.83	4105.5	4055.97	4144.8	4095.73	605	3689.61	4411.48	4132.25	4119.13	605	4225.83	3708.17	4225.83	3667.25	3547.42	605	4406.45	4211.1	3689.61	3664.2	4411.48	4404.34	605	4627.35	4682.16	3689.61	3867.52	4022.25	4314.68
	606	4408.94	4306.47	3683.74	3538.83	3458.09	606	3683.74	3154.69	3252.38	3212.48	606	4242.71	4095.02	4057.11	4135.21	4090.53	606	3683.74	4402.77	4139.09	4117.8	606	4242.71	3708.58	4242.71	3648.46	3569.02	606	4408.94	4220.93	3683.74	3661.91	4402.77	4402.61	606	4615.79	4667	3683.74	3870.46	4032.66	4316.42
	607	4399.62	4310.62	3688.81	3528.3	3468.51	607	3688.81	3152.68	3254.65	3211.23	607	4239.8	4094.11	4053.93	4142.15	4093.96	607	3688.81	4404.29	4126.7	4100.33	607	4239.8	3708.75	4239.8	3651.3	3553.03	607	4399.62	4222.56	3688.81	3675.22	4404.29	4403.79	607	4612.71	4675.54	3688.81	3869.44	4027.62	4318.85
	608	4410.44	4306.34	3688.56	3531.04	3475.75	608	3688.56	3152.52	3254.35	3212.7	608	4241.24	4103.45	4065.93	4134.45	4081.65	608	3688.56	4417.03	4127.94	4103.01	608	4241.24	3706.7	4241.24	3652.88	3552.97	608	4410.44	4208.74	3688.56	3675.03	4417.03	4407.42	608	4615.16	4677.8	3688.56	3873.93	4023.16	4313.27
	609	4410.85	4309.52	3689.64	3535.32	3467.96	609	3689.64	3148.02	3248.75	3208.85	609	4236.74	4090.89	4057.14	4137.85	4096.48	609	3689.64	4412.23	4122.2	4118.35	609	4236.74	3707.29	4236.74	3657.24	3556.34	609	4410.85	4216.23	3689.64	3653.77	4412.23	4408.42	609	4626.26	4674.96	3689.64	3870.31	4020.96	4320.66
	610	4414.01	4310.46	3685.25	3528.59	3467.83	610	3685.25	3148.9	3256.36	3207.04	610	4233.72	4101.85	4061.66	4136.92	4091.54	610	3685.25	4402.77	4129.02	4119.83	610	4233.72	3707.88	4233.72	3649.3	3554.78	610	4414.01	4218.72	3685.25	3676.53	4402.77	4402.88	610	4616.57	4676.47	3685.25	3870.81	4032.23	4315.57
	611	4404.56	4302.29	3681.09	3533.71	3472.24	611	3681.09	3145.73	3246.76	3208.34	611	4233.02	4109.32	4051.55	4136.47	4083.67	611	3681.09	4409.92	4118.94	4108.71	611	4233.02	3717.66	4233.02	3656.47	3548.96	611	4404.56	4208.09	3681.09	3665.18	4409.92	4412.62	611	4621.79	4666.95	3681.09	3879.68	4014.76	4312.77
	612	4407.59	4309.05	3685.88	3529.44	3461.31	612	3685.88	3147.94	3245.21	3202.31	612	4239.52	4094.22	4056.01	4137.92	4081.24	612	3685.88	4404.47	4120.21	4111.79	612	4239.52	3711.6	4239.52	3658.21	3549.45	612	4407.59	4211.94	3685.88	3664.83	4404.47	4402.02	612	4624.32	4678.01	3685.88	3864.65	4019.08	4313.34
	613	4411.02	4296.38	3683.84	3524.73	3463.98	613	3683.84	3148.46	3247.48	3206.14	613	4238.52	4106.53	4069.41	4138.34	4091.37	613	3683.84	4413.88	4134.75	4105.29	613	4238.52	3709.49	4238.52	3637.69	3549.4	613	4411.02	4221.31	3683.84	3661.35	4413.88	4404.91	613	4612.4	4670.07	3683.84	3866.37	4022.24	4311.45
	614	4409.7	4302.75	3678.26	3529.58	3462.68	614	3678.26	3145.32	3246.75	3208.45	614	4244.62	4095.57	4055.68	4130.19	4087.79	614	3678.26	4401.97	4127.67	4115.78	614	4244.62	3707.59	4244.62	3659.9	3545.73	614	4409.7	4216.58	3678.26	3648.95	4401.97	4408.54	614	4615.92	4663.25	3678.26	3874.13	4027.95	4308.43
	615	4406.88	4307.85	3677.54	3534.89	3470.23	615	3677.54	3140.35	3247.85	3204.94	615	4242.18	4096.77	4052.37	4137.35	4095.6	615	3677.54	4415.88	4129.04	4110.25	615	4242.18	3709.32	4242.18	3657.45	3548.16	615	4406.88	4208.41	3677.54	3663.03	4415.88	4407.21	615	4617.33	4675.34	3677.54	3869.82	4036.8	4310.24
	616	4398.3	4302.55	3681.3	3522.56	3468.14	616	3681.3	3146.2	3250.88	3208.11	616	4236.05	4103.35	4061.52	4145.28	4095.63	616	3681.3	4405.59	4120.23	4111.55	616	4236.05	3712.59	4236.05	3661	3557.28	616	4398.3	4208.42	3681.3	3670.96	4405.59	4416.79	616	4629.29	4663.42	3681.3	3863.78	4026.74	4313.32
	617	4405.23	4299.14	3679.16	3523.91	3465.59	617	3679.16	3152.02	3243.09	3202.32	617	4233.83	4094.45	4052.49	4146.86	4082.2	617	3679.16	4400.38	4134.96	4113.88	617	4233.83	3716.18	4233.83	3652.94	3556.16	617	4405.23	4203.62	3679.16	3670.64	4400.38	4412.44	617	4618.13	4661.89	3679.16	3875.15	4025.54	4312.42
	618	4416.06	4311.77	3684.12	3521.67	3473.58	618	3684.12	3145.86	3246.31	3199.05	618	4237.56	4102.29	4051.49	4136.54	4087.38	618	3684.12	4405.45	4129.63	4117.01	618	4237.56	3706.33	4237.56	3651.96	3539.05	618	4416.06	4220.96	3684.12	3655.53	4405.45	4406.31	618	4614.49	4674.69	3684.12	3871.76	4031.13	4310.38
	619	4403.61	4297.29	3677.28	3533.43	3469.34	619	3677.28	3144.11	3251.95	3210.03	619	4236.84	4110.78	4047.42	4134.81	4084.48	619	3677.28	4405.62	4126.69	4110.46	619	4236.84	3712.35	4236.84	3663.12	3555.32	619	4403.61	4209.16	3677.28	3672.77	4405.62	4403.04	619	4626.95	4671.27	3677.28	3875.29	4029.63	4322.74
	620	4413.99	4300.21	3681.18	3532.47	3472.44	620	3681.18	3136.53	3250.6	3198.41	620	4244.98	4101.79	4058.55	4131.79	4082.91	620	3681.18	4411.43	4136.7	4102.52	620	4244.98	3707.78	4244.98	3652.29	3559.43	620	4413.99	4216.25	3681.18	3669.77	4411.43	4400.74	620	4622.93	4669.39	3681.18	3870.14	4021.02	4307.02
	621	4411.49	4302.74	3677.81	3530.31	3466.74	621	3677.81	3139.77	3251.35	3204.03	621	4237.34	4100.36	4056.33	4133.88	4089.28	621	3677.81	4411.99	4133.62	4106.12	621	4237.34	3712.55	4237.34	3654.89	3547.21	621	4411.49	4218.08	3677.81	3670.86	4411.99	4401.04	621	4625.43	4676.48	3677.81	3872.93	4028.17	4307.65
	622	4411.41	4305.79	3679.15	3519.96	3468.6	622	3679.15	3149.59	3251.4	3203.67	622	4225.32	4093.75	4052.38	4128.33	4079.39	622	3679.15	4413.19	4125.6	4113.03	622	4225.32	3705.84	4225.32	3647.61	3549.95	622	4411.41	4216.23	3679.15	3671.9	4413.19	4413.56	622	4611.93	4677.95	3679.15	3866.34	4024.73	4318.39
	623	4401.42	4297.68	3682.73	3540.49	3474.07	623	3682.73	3145.4	3256.1	3195.26	623	4239.53	4102.91	4042.21	4127.21	4084.59	623	3682.73	4415.64	4126.91	4108.23	623	4239.53	3708.61	4239.53	3651.53	3544.14	623	4401.42	4220.79	3682.73	3668.17	4415.64	4412.99	623	4616.79	4671.12	3682.73	3864.9	4020.48	4313.35
	624	4413.73	4310.64	3688.29	3527.32	3463.66	624	3688.29	3139.35	3242.24	3199.07	624	4231.87	4103.94	4046.89	4137.25	4084.83	624	3688.29	4404.13	4117.2	4110.91	624	4231.87	3701.28	4231.87	3648.9	3553.35	624	4413.73	4217.4	3688.29	3655.56	4404.13	4407.31	624	4626.88	4663.67	3688.29	3868.65	4028.66	4303.67
	625	4404.97	4311.3	3684.88	3524.63	3471.74	625	3684.88	3138.57	3242.27	3200	625	4231.07	4101.94	4062.84	4140.09	4082.13	625	3684.88	4394.09	4133.03	4105.49	625	4231.07	3698.54	4231.07	3653.34	3550.42	625	4404.97	4206.52	3684.88	3665.91	4394.09	4406.16	625	4612.67	4668.13	3684.88	3862.95	4025.21	4309.57
	626	4407.83	4305.89	3682.66	3520.33	3467.25	626	3682.66	3141.17	3245.7	3197.01	626	4230.54	4094.84	4044.33	4133.18	4084.65	626	3682.66	4399.72	4133.02	4111.87	626	4230.54	3701.87	4230.54	3647.29	3545.13	626	4407.83	4205.98	3682.66	3676.57	4399.72	4400.69	626	4613.82	4676.38	3682.66	3869.3	4009.68	4307.44
	627	4402.7	4299.12	3692.07	3525.23	3459.47	627	3692.07	3133.61	3247.31	3194.36	627	4236.29	4101.83	4062.06	4132.64	4085.73	627	3692.07	4409.63	4135.81	4110.23	627	4236.29	3699.57	4236.29	3653.22	3548.22	627	4402.7	4211.89	3692.07	3673.64	4409.63	4405.35	627	4615.75	4664.87	3692.07	3858.45	4030.79	4311.71
	628	4415.19	4302.97	3687.26	3526.12	3467.27	628	3687.26	3128.26	3242.13	3208.76	628	4229.48	4098.11	4058.4	4134.53	4085.2	628	3687.26	4401.82	4133.64	4116.6	628	4229.48	3704.29	4229.48	3645.37	3554.32	628	4415.19	4207.51	3687.26	3655.5	4401.82	4402.56	628	4616.86	4668.69	3687.26	3877.01	4013.82	4321.35
	629	4408.52	4310.78	3676.67	3531.16	3463.31	629	3676.67	3136.47	3236.84	3198.06	629	4254.68	4102.68	4057.31	4137.71	4092.01	629	3676.67	4411.94	4126.39	4107.38	629	4254.68	3706.28	4254.68	3664.2	3548.77	629	4408.52	4205.62	3676.67	3670.57	4411.94	4397.88	629	4617.18	4666.81	3676.67	3875.46	4020.89	4309.79
	630	4409.9	4297.35	3678.2	3525.48	3468.2	630	3678.2	3134.81	3238.72	3210.99	630	4227.91	4088.52	4051.32	4129.15	4087.81	630	3678.2	4403.84	4132.64	4116.86	630	4227.91	3695.68	4227.91	3644.82	3550.05	630	4409.9	4217.87	3678.2	3667.96	4403.84	4406.42	630	4613.5	4672.05	3678.2	3867.63	4023.41	4304.43
	631	4411.95	4304.73	3675.16	3528.91	3470.53	631	3675.16	3138.63	3245.13	3195.08	631	4234.91	4103.4	4054.9	4135.32	4079.48	631	3675.16	4408.5	4133.93	4107.31	631	4234.91	3707.3	4234.91	3643.94	3549.22	631	4411.95	4208.5	3675.16	3669.11	4408.5	4402.81	631	4614.94	4671.56	3675.16	3865.28	4027.52	4323.09
	632	4414.82	4306.55	3686.36	3527.25	3467.61	632	3686.36	3144.29	3245.44	3189.77	632	4237.37	4093.18	4054.81	4142.24	4092.04	632	3686.36	4412.52	4121.6	4104.49	632	4237.37	3704.86	4237.37	3639.61	3539.25	632	4414.82	4219.75	3686.36	3657.33	4412.52	4405.7	632	4614.72	4675.17	3686.36	3862.26	4017.98	4318.33
	633	4413.78	4299.67	3679.49	3526.2	3464.13	633	3679.49	3135.7	3237.52	3204.5	633	4237.4	4097.15	4053.15	4137.41	4086.79	633	3679.49	4410.36	4130.48	4107.76	633	4237.4	3702.24	4237.4	3658.13	3544.57	633	4413.78	4215.9	3679.49	3669.25	4410.36	4407.33	633	4616.35	4670.35	3679.49	3860.36	4023.04	4301.95
	634	4417.53	4298.86	3682.87	3528.76	3462.12	634	3682.87	3130.31	3236.94	3203.09	634	4237.78	4113.36	4058.11	4132.45	4086.1	634	3682.87	4399.26	4121.11	4110.85	634	4237.78	3696.04	4237.78	3650.56	3556.23	634	4417.53	4207.85	3682.87	3671.69	4399.26	4401.64	634	4613.19	4666.25	3682.87	3867.65	4032.46	4305.26
	635	4414.26	4301.48	3683.27	3533.07	3468.39	635	3683.27	3140.07	3242.04	3199.09	635	4243.33	4100.59	4055.98	4135.7	4082.65	635	3683.27	4407.63	4125.46	4109.58	635	4243.33	3701.05	4243.33	3653.84	3542.61	635	4414.26	4209.06	3683.27	3667.31	4407.63	4400.5	635	4623.93	4668.97	3683.27	3863.72	4036.34	4314.95
	636	4399.32	4299.52	3674.76	3517.08	3459.87	636	3674.76	3138.56	3242.83	3187.1	636	4238.27	4098.89	4056.27	4128.26	4090.57	636	3674.76	4417.1	4123.93	4111.32	636	4238.27	3700.51	4238.27	3659.25	3553.44	636	4399.32	4211.53	3674.76	3664.49	4417.1	4395.39	636	4613.22	4665.79	3674.76	3869.44	4034.92	4310.76
	637	4408.95	4303.55	3679.44	3521.28	3462.96	637	3679.44	3139.16	3232.98	3195.58	637	4224.65	4095.55	4057.67	4128.98	4085.31	637	3679.44	4406.23	4124.76	4112.1	637	4224.65	3694.58	4224.65	3650.7	3549.75	637	4408.95	4206.36	3679.44	3667.77	4406.23	4410.19	637	4621.64	4674.83	3679.44	3877.25	4018.31	4299.78
	638	4409.74	4294.31	3680.22	3530.76	3465.73	638	3680.22	3136.85	3237.27	3193.52	638	4235.38	4096.79	4060.47	4136.17	4082.26	638	3680.22	4417.33	4129.51	4112.41	638	4235.38	3692.77	4235.38	3645.54	3549.28	638	4409.74	4202.58	3680.22	3662.55	4417.33	4397.06	638	4604.47	4660.93	3680.22	3868.94	4014.51	4303.73
	639	4402.79	4305.69	3687.11	3522.47	3470.63	639	3687.11	3136.2	3239.53	3191.9	639	4230.85	4104.18	4060.58	4131.02	4098.69	639	3687.11	4405.26	4117.54	4111.13	639	4230.85	3701.14	4230.85	3644.02	3536.35	639	4402.79	4212.87	3687.11	3662.45	4405.26	4405.92	639	4617.3	4665.37	3687.11	3875.01	4026.82	4314.19
	640	4416.94	4298.26	3692.43	3533.85	3462.52	640	3692.43	3131.11	3237.09	3185.79	640	4245.84	4097.71	4057.25	4138.85	4089.09	640	3692.43	4405.22	4127.06	4107.03	640	4245.84	3696.14	4245.84	3649.27	3540.52	640	4416.94	4207.31	3692.43	3668.21	4405.22	4408.96	640	4627.5	4660.26	3692.43	3867.69	4017.14	4300.27
	641	4415.43	4296.52	3686.23	3521.74	3465.26	641	3686.23	3129.45	3239.52	3199.85	641	4236.02	4097.51	4049.77	4132.86	4078.3	641	3686.23	4417.9	4121.58	4099.89	641	4236.02	3692.42	4236.02	3650.3	3541.53	641	4415.43	4216.2	3686.23	3666.63	4417.9	4404.78	641	4618.98	4669.11	3686.23	3875.75	4006.67	4307.16
	642	4411.62	4306.95	3678.8	3522.45	3463.39	642	3678.8	3132.58	3238.77	3192.62	642	4236.84	4099.09	4052.29	4129.88	4099.67	642	3678.8	4411.02	4121.74	4112.8	642	4236.84	3689.21	4236.84	3649.63	3539.32	642	4411.62	4202.96	3678.8	3665.19	4411.02	4400.07	642	4620.37	4664.72	3678.8	3857.49	4032.69	4315.79
	643	4410.98	4300.45	3669.8	3532.73	3471.27	643	3669.8	3131.21	3232.7	3180	643	4234.38	4097.17	4055.72	4138.3	4098.8	643	3669.8	4418.79	4123.92	4110.15	643	4234.38	3705.48	4234.38	3652.36	3540.46	643	4410.98	4221.31	3669.8	3659.76	4418.79	4401.47	643	4616.46	4671.93	3669.8	3873.93	4019.83	4315.56
	644	4421.74	4301.25	3693.34	3525.02	3467.39	644	3693.34	3135.33	3228.82	3193.14	644	4240.6	4102	4055.1	4136.07	4091.63	644	3693.34	4396.33	4130.02	4098.77	644	4240.6	3691.49	4240.6	3651.78	3544.5	644	4421.74	4207.08	3693.34	3667.52	4396.33	4402.48	644	4622.74	4670.34	3693.34	3869.56	4020.38	4305.79
	645	4404.19	4296.5	3687.9	3529.89	3468.25	645	3687.9	3128.98	3230.63	3185.57	645	4233.69	4104.74	4050.78	4135.11	4087.68	645	3687.9	4403.19	4119.5	4113.8	645	4233.69	3684.03	4233.69	3633.54	3537.12	645	4404.19	4211.33	3687.9	3662.15	4403.19	4398.13	645	4617.04	4668.76	3687.9	3870.81	4011.55	4303.53
	646	4410.37	4303.11	3687.95	3520.54	3461.99	646	3687.95	3126.42	3248.85	3189.72	646	4232.05	4095.57	4063.31	4127.21	4092.77	646	3687.95	4415.04	4116.82	4104.02	646	4232.05	3690.12	4232.05	3640.67	3547.76	646	4410.37	4209.04	3687.95	3663.62	4415.04	4402.84	646	4616.09	4671.7	3687.95	3876.65	4021.6	4306.3
	647	4407.27	4299.06	3673.62	3524.2	3469.35	647	3673.62	3140.75	3230.43	3187.41	647	4229.18	4103.68	4053.71	4140.08	4087.98	647	3673.62	4411.11	4131.97	4107.99	647	4229.18	3696.21	4229.18	3644.68	3548.28	647	4407.27	4206.16	3673.62	3662.96	4411.11	4417.62	647	4611.59	4654.98	3673.62	3865.18	4035.12	4305.41
	648	4406.39	4304.92	3688.36	3524.83	3454.8	648	3688.36	3122.2	3224.65	3190.85	648	4229.89	4107.75	4050.19	4130.83	4086.43	648	3688.36	4410.6	4122.69	4109	648	4229.89	3685.61	4229.89	3638.46	3536.45	648	4406.39	4227.8	3688.36	3655.17	4410.6	4414.77	648	4620.73	4668.12	3688.36	3868.89	4026.03	4312.76
	649	4411.32	4295.06	3687.21	3535.47	3464.04	649	3687.21	3126.36	3233.05	3196.59	649	4246.49	4107.89	4058.18	4136.57	4088.35	649	3687.21	4415.19	4122.99	4109.57	649	4246.49	3694.42	4246.49	3651.27	3537.95	649	4411.32	4220.1	3687.21	3676.01	4415.19	4400.2	649	4619.65	4659.31	3687.21	3864.62	4019.97	4308.04
	650	4409.67	4302.03	3680.31	3518.15	3464.42	650	3680.31	3130.68	3234.51	3183.64	650	4238	4095.8	4059.6	4135.78	4092.37	650	3680.31	4409.22	4129.8	4110.1	650	4238	3700.86	4238	3649.41	3541.07	650	4409.67	4216.75	3680.31	3665.41	4409.22	4405.66	650	4611.86	4670.51	3680.31	3874.74	4024.95	4303.63
	651	4414.03	4296.03	3682.93	3531.46	3460.45	651	3682.93	3122.13	3234.39	3188.36	651	4245.33	4095.2	4072.9	4132.56	4086.73	651	3682.93	4410.33	4124.22	4115.19	651	4245.33	3694.81	4245.33	3651.06	3536.92	651	4414.03	4214.12	3682.93	3665.2	4410.33	4397.76	651	4617.09	4664.42	3682.93	3870.03	4024.36	4311.34
	652	4407.39	4299.57	3684.65	3521.78	3464.26	652	3684.65	3133.42	3230.32	3195.43	652	4240.52	4104.75	4059.26	4134.82	4092.55	652	3684.65	4414.42	4132.73	4110.18	652	4240.52	3683.62	4240.52	3637.26	3536.83	652	4407.39	4211.15	3684.65	3658.22	4414.42	4409.75	652	4621.68	4671.03	3684.65	3873.91	4023.75	4314.14
	653	4408.96	4290.64	3688.84	3520.3	3454.4	653	3688.84	3130.98	3237.32	3189.93	653	4225.82	4097.53	4059.98	4136.32	4089.71	653	3688.84	4410.54	4128.75	4105.52	653	4225.82	3696.14	4225.82	3641.14	3547.5	653	4408.96	4213.79	3688.84	3667.03	4410.54	4411.44	653	4618.82	4670.22	3688.84	3870.65	4021.61	4313.23
	654	4410.05	4294.05	3692.57	3528.78	3469.29	654	3692.57	3127.55	3232.32	3188.43	654	4239.56	4094.34	4070.89	4131.96	4084.71	654	3692.57	4401.2	4143.94	4106.45	654	4239.56	3699.5	4239.56	3639.51	3538.84	654	4410.05	4215.08	3692.57	3674.9	4401.2	4408.05	654	4617.9	4664.65	3692.57	3872.34	4024.78	4309.4
	655	4405.81	4302.83	3677.43	3522.99	3462.34	655	3677.43	3126.02	3231.22	3185.46	655	4228.5	4107.66	4055.98	4123.48	4091.13	655	3677.43	4412.98	4125.7	4110.41	655	4228.5	3685.31	4228.5	3647.95	3545.36	655	4405.81	4201.97	3677.43	3662.7	4412.98	4397.73	655	4617.51	4668.15	3677.43	3866.87	4015.38	4297.73
	656	4410.76	4301.5	3686.55	3516.41	3468.13	656	3686.55	3115.66	3224.11	3183.02	656	4234.03	4107.2	4047.43	4129.02	4099.23	656	3686.55	4404.87	4129.18	4107.97	656	4234.03	3698.03	4234.03	3641.74	3535.36	656	4410.76	4210.57	3686.55	3658.31	4404.87	4404.55	656	4603.72	4668.75	3686.55	3873.94	4023.51	4305.17
	657	4409.84	4303.34	3685.35	3521.64	3462.09	657	3685.35	3133.1	3230.94	3187.19	657	4228.65	4101.56	4054.94	4138.85	4092.82	657	3685.35	4419.14	4116.41	4104.65	657	4228.65	3697.74	4228.65	3646.25	3537.43	657	4409.84	4199.88	3685.35	3666.82	4419.14	4403.42	657	4609.2	4661.57	3685.35	3854.91	4027.32	4316.68
	658	4399.54	4311.52	3678.22	3525.85	3464.68	658	3678.22	3123.12	3223.89	3185.09	658	4233.47	4107.57	4053.72	4133.91	4097.33	658	3678.22	4404.28	4127.6	4108.96	658	4233.47	3687.25	4233.47	3651.81	3533.34	658	4399.54	4213.72	3678.22	3665.66	4404.28	4396.27	658	4611.99	4670.41	3678.22	3859.08	4022.95	4311.5
	659	4401.51	4288.53	3666.56	3521.96	3459.72	659	3666.56	3126.15	3226.34	3190.55	659	4241.72	4093.67	4053.62	4132.76	4082.41	659	3666.56	4411.91	4123.34	4106.98	659	4241.72	3681.27	4241.72	3627.74	3543.32	659	4401.51	4220.19	3666.56	3667.07	4411.91	4403.49	659	4615.16	4662.26	3666.56	3854.93	4016.53	4308.74
	660	4413.34	4307.6	3685.39	3523.57	3471.05	660	3685.39	3126.19	3233.83	3184.59	660	4244.1	4098.92	4052.51	4130.93	4097.19	660	3685.39	4409.1	4122.22	4103.93	660	4244.1	3687.72	4244.1	3637.88	3531.87	660	4413.34	4218.37	3685.39	3649.33	4409.1	4393.8	660	4624.8	4665.73	3685.39	3860.46	4026.98	4300.08
	661	4408.93	4298.87	3689.1	3533.21	3455.53	661	3689.1	3116.5	3230.94	3185.11	661	4228.6	4098.92	4048.41	4136.79	4085.89	661	3689.1	4402.25	4119.11	4104.34	661	4228.6	3688.15	4228.6	3639.57	3541.57	661	4408.93	4219.79	3689.1	3664.06	4402.25	4398.79	661	4621.31	4663.88	3689.1	3863.02	4029.48	4308.16
	662	4408.98	4300.55	3682.62	3520.46	3456.98	662	3682.62	3122.99	3228.51	3190.4	662	4223.3	4104.9	4048.87	4132.83	4095.03	662	3682.62	4408.82	4130.96	4098.19	662	4223.3	3690.87	4223.3	3633.8	3540.21	662	4408.98	4210.45	3682.62	3662.89	4408.82	4401.39	662	4610.18	4662.27	3682.62	3863.41	4015.5	4308.07
	663	4409.91	4306.85	3677.41	3516.72	3458.44	663	3677.41	3128.35	3227.21	3187.4	663	4233.97	4100.21	4056.53	4128.64	4083.31	663	3677.41	4411.33	4109.31	4115.54	663	4233.97	3690.4	4233.97	3630.81	3536.19	663	4409.91	4210.79	3677.41	3657.29	4411.33	4403.5	663	4622.6	4658.96	3677.41	3868.91	4042.57	4302.74
	664	4419.1	4292.22	3687.44	3516.27	3470.27	664	3687.44	3117.9	3225.97	3186.74	664	4231.15	4098.51	4062.05	4136.75	4083.08	664	3687.44	4407.57	4123.67	4109.06	664	4231.15	3684.23	4231.15	3642.96	3532.93	664	4419.1	4213.98	3687.44	3667.94	4407.57	4406.61	664	4613.23	4651.74	3687.44	3872.26	4015.31	4307.93
	665	4403.04	4291.09	3687.8	3511.6	3463.05	665	3687.8	3118.37	3218.99	3181.39	665	4224.44	4091.63	4063.73	4128.82	4080.21	665	3687.8	4416.59	4121.76	4110.43	665	4224.44	3684.46	4224.44	3643.94	3542.03	665	4403.04	4206.79	3687.8	3655.22	4416.59	4393.03	665	4617.08	4661.53	3687.8	3864.79	4030.18	4312.84
	666	4414.51	4299.02	3689.13	3512.58	3459.54	666	3689.13	3123.92	3229.63	3184.9	666	4240.27	4093.74	4067.07	4129.88	4093.18	666	3689.13	4410.48	4127.66	4103.1	666	4240.27	3684.14	4240.27	3629.18	3533.24	666	4414.51	4204.4	3689.13	3661.35	4410.48	4409.01	666	4616.72	4664.38	3689.13	3851.04	4023.01	4312.01
	667	4411	4297.39	3685.09	3525.3	3468	667	3685.09	3124.26	3226.58	3183.12	667	4238.79	4101.11	4055.03	4129.29	4082.99	667	3685.09	4408.97	4124.3	4111.1	667	4238.79	3685.64	4238.79	3627.3	3533.99	667	4411	4206.51	3685.09	3666.05	4408.97	4399.61	667	4611.85	4651.53	3685.09	3872.56	4021.55	4311.02
	668	4412.98	4303.89	3681.42	3512.76	3465.9	668	3681.42	3119.82	3222.55	3176.63	668	4228.89	4096.42	4059.18	4138.14	4087.76	668	3681.42	4408.18	4122.29	4110.32	668	4228.89	3689.86	4228.89	3627.58	3535.57	668	4412.98	4214.01	3681.42	3649.13	4408.18	4400.14	668	4616.18	4667.15	3681.42	3866.33	4033.17	4301.15
	669	4401.96	4297.56	3678.96	3519.36	3467.7	669	3678.96	3124.46	3230.23	3182.7	669	4234.79	4103.94	4065.18	4133.72	4088.78	669	3678.96	4407.86	4121.46	4101.58	669	4234.79	3687.06	4234.79	3628.05	3527.7	669	4401.96	4205.45	3678.96	3667.01	4407.86	4402.86	669	4607.48	4658.6	3678.96	3862.15	4024.32	4314.13
	670	4408.47	4294.75	3682.59	3513.78	3465.91	670	3682.59	3120.34	3224.69	3193.66	670	4231.52	4094.32	4051.83	4133.54	4086.48	670	3682.59	4413.89	4119.12	4115.49	670	4231.52	3684.88	4231.52	3642.82	3536.18	670	4408.47	4210.18	3682.59	3668.71	4413.89	4399.39	670	4615.74	4661.56	3682.59	3867.88	4023.72	4304.28
	671	4409.06	4287.38	3686.87	3528.94	3461.76	671	3686.87	3116.46	3224.18	3182.16	671	4232.01	4096.57	4058.19	4127.54	4093.2	671	3686.87	4411.09	4129.3	4103.26	671	4232.01	3690.34	4232.01	3631.95	3538.06	671	4409.06	4202.59	3686.87	3668.02	4411.09	4408.69	671	4621.08	4662.19	3686.87	3860.94	4034.14	4308.42
	672	4403.33	4294.38	3680.27	3525.35	3471.01	672	3680.27	3125.9	3220.56	3176.19	672	4235.38	4100.96	4049.44	4136.86	4082.18	672	3680.27	4412.19	4130.93	4105.04	672	4235.38	3684.66	4235.38	3631.35	3529.25	672	4403.33	4201.81	3680.27	3668.12	4412.19	4402.06	672	4628.53	4663.88	3680.27	3866.13	4016.53	4300.62
	673	4405.12	4292.85	3676.14	3509.84	3463.79	673	3676.14	3118.4	3215.02	3180.06	673	4245.28	4099.45	4046.88	4126.41	4085.86	673	3676.14	4411.46	4129.01	4101.14	673	4245.28	3688.6	4245.28	3636.39	3539.93	673	4405.12	4201.61	3676.14	3661.58	4411.46	4402.47	673	4613.35	4664.79	3676.14	3871.67	4029.73	4305.91
	674	4406.3	4298.65	3685.12	3514.23	3461.68	674	3685.12	3113.93	3213.65	3173.3	674	4238.89	4095.06	4059.3	4136.04	4091.63	674	3685.12	4408.67	4122.7	4107.51	674	4238.89	3688.67	4238.89	3633.97	3523.29	674	4406.3	4206.02	3685.12	3662.8	4408.67	4400.21	674	4609.94	4659.15	3685.12	3867.4	4022.75	4314.59
	675	4401.61	4297.83	3684.46	3521.66	3457.04	675	3684.46	3122.23	3223.11	3178.91	675	4230.67	4100.68	4055.55	4137.69	4083.43	675	3684.46	4414.73	4122.71	4111	675	4230.67	3686.71	4230.67	3637.98	3537.6	675	4401.61	4210.88	3684.46	3661.95	4414.73	4400.05	675	4624.92	4656.35	3684.46	3856.63	4022.22	4298.19
	676	4414.08	4295.46	3685.58	3526.04	3463.36	676	3685.58	3118.28	3223.85	3180.42	676	4224.9	4095.55	4053.41	4130.6	4089.67	676	3685.58	4408.41	4121.79	4107.57	676	4224.9	3681.05	4224.9	3623.68	3528.17	676	4414.08	4211.57	3685.58	3666.94	4408.41	4401.77	676	4616.38	4667.14	3685.58	3870.25	4019.59	4312.91
	677	4408.58	4299.7	3681.92	3523.19	3463.23	677	3681.92	3119.1	3217.95	3184.73	677	4229.17	4092.76	4059.24	4123.33	4088.71	677	3681.92	4408.6	4117.18	4102.22	677	4229.17	3676.63	4229.17	3642.38	3534.58	677	4408.58	4206.22	3681.92	3660.45	4408.6	4402.4	677	4620.31	4665.37	3681.92	3867.69	4029.48	4311.16
	678	4412.98	4303.73	3684.55	3518.75	3467.37	678	3684.55	3108.36	3222.29	3176.23	678	4236.99	4100.76	4059.96	4131.68	4087.34	678	3684.55	4411.67	4125.04	4103.58	678	4236.99	3682.21	4236.99	3632.67	3530.32	678	4412.98	4218.16	3684.55	3670.28	4411.67	4406.71	678	4616.61	4667.2	3684.55	3864.75	4020.53	4299.7
	679	4411.11	4298.09	3677.53	3520.75	3464.72	679	3677.53	3111.67	3213.5	3172.47	679	4235.82	4103.26	4049.92	4128.61	4083.78	679	3677.53	4412.38	4118.07	4108.07	679	4235.82	3687.25	4235.82	3632.4	3525.01	679	4411.11	4208.08	3677.53	3665.16	4412.38	4397.77	679	4618.75	4670.84	3677.53	3868.61	4018.83	4306.09
	680	4412.32	4284.81	3681.1	3527.63	3459.67	680	3681.1	3115.9	3217.16	3174.56	680	4245.94	4089.01	4051.16	4141.25	4090.32	680	3681.1	4411.1	4122.34	4105.32	680	4245.94	3683.2	4245.94	3641.26	3533.03	680	4412.32	4200.04	3681.1	3659.22	4411.1	4400.92	680	4619.21	4665.79	3681.1	3865.95	4022.24	4295.72
	681	4407.65	4298.86	3684.24	3515.16	3464.87	681	3684.24	3113.97	3213.51	3176.12	681	4231	4109.99	4064.86	4134.03	4086.44	681	3684.24	4424.32	4117.45	4101.55	681	4231	3686.18	4231	3634.93	3524.09	681	4407.65	4206.25	3684.24	3654.75	4424.32	4403.52	681	4622.82	4666.65	3684.24	3871.67	4029.39	4307.65
	682	4405.51	4302.86	3682.89	3523.3	3453.06	682	3682.89	3113.79	3215.07	3172.78	682	4239.47	4094.52	4048.78	4125.25	4078.81	682	3682.89	4411.1	4125.12	4094.5	682	4239.47	3675.79	4239.47	3617.09	3519.27	682	4405.51	4197.44	3682.89	3673.45	4411.1	4403.98	682	4607.91	4665.1	3682.89	3864.5	4019.86	4310.01
	683	4405.66	4295.87	3674.75	3514.7	3460.59	683	3674.75	3120.19	3217.13	3172.52	683	4242.09	4089.61	4052.15	4127.64	4083.94	683	3674.75	4412.62	4128.87	4099.83	683	4242.09	3691.18	4242.09	3631.78	3531.44	683	4405.66	4208.62	3674.75	3663.63	4412.62	4403.82	683	4604.64	4662.17	3674.75	3864.32	4029.73	4304.78
	684	4422.44	4291.21	3692.79	3524.35	3465.79	684	3692.79	3101.97	3217.63	3170.55	684	4245.42	4107.99	4055.02	4134.93	4084.2	684	3692.79	4405.04	4115.13	4115.32	684	4245.42	3675.88	4245.42	3627.94	3538.32	684	4422.44	4204.33	3692.79	3660.52	4405.04	4403.24	684	4621.37	4666.76	3692.79	3863.94	4020.88	4305.17
	685	4406.99	4293.97	3686.82	3513.84	3461.93	685	3686.82	3118.17	3216.02	3174.22	685	4237.65	4095.75	4050.21	4140.39	4077.74	685	3686.82	4414.17	4126.16	4103.09	685	4237.65	3677.07	4237.65	3617.86	3525.52	685	4406.99	4208.3	3686.82	3662.21	4414.17	4405.68	685	4612	4656.66	3686.82	3863.07	4042.6	4317.61
	686	4399.9	4300.54	3679.23	3515.64	3470.12	686	3679.23	3119.58	3217.81	3170.21	686	4240.61	4101.99	4049.12	4125.7	4086.24	686	3679.23	4406.51	4116.72	4108.54	686	4240.61	3688.52	4240.61	3627.89	3525.56	686	4399.9	4214.14	3679.23	3659.13	4406.51	4406.8	686	4619.67	4666.25	3679.23	3874.54	4031.28	4308.41
	687	4401.77	4293.44	3681.82	3514.83	3453.65	687	3681.82	3110.11	3214.94	3171.69	687	4235.48	4101.95	4050.27	4126.25	4090.05	687	3681.82	4405.78	4122.86	4105.01	687	4235.48	3683.85	4235.48	3633.94	3528.5	687	4401.77	4207.74	3681.82	3663.3	4405.78	4384.71	687	4613.11	4666.27	3681.82	3866.61	4033.93	4307.38
	688	4404.38	4296.42	3673.66	3515.79	3464.17	688	3673.66	3115.16	3222.73	3165.29	688	4223.49	4095.31	4061.14	4134.19	4097.7	688	3673.66	4405.92	4122.69	4105.57	688	4223.49	3678.68	4223.49	3626.96	3522.16	688	4404.38	4210.09	3673.66	3659.36	4405.92	4395.56	688	4630.56	4661.32	3673.66	3867.41	4023	4306
	689	4402.44	4288.98	3685.85	3523.32	3470.39	689	3685.85	3105.45	3216.31	3168.8	689	4246.13	4112.15	4050.82	4143.3	4084.51	689	3685.85	4406.46	4118.18	4102.45	689	4246.13	3679.98	4246.13	3633.52	3534.4	689	4402.44	4205.08	3685.85	3671.03	4406.46	4403.11	689	4612.14	4666.23	3685.85	3856.14	4021.66	4301.75
	690	4410.21	4294.17	3683.97	3525.48	3459.95	690	3683.97	3117.84	3211.88	3181.08	690	4229.9	4094.83	4062.39	4135.4	4088.65	690	3683.97	4413.98	4123.9	4099.7	690	4229.9	3681.11	4229.9	3631.91	3530.71	690	4410.21	4196.21	3683.97	3657.3	4413.98	4394.65	690	4620.15	4658.46	3683.97	3866.47	4024.51	4306.17
	691	4402.36	4289.44	3690	3517.45	3465.07	691	3690	3105.56	3207.17	3176.57	691	4236.34	4089.88	4055.61	4135.79	4086.93	691	3690	4413.3	4121.11	4103.66	691	4236.34	3684.07	4236.34	3631.44	3523.18	691	4402.36	4198.82	3690	3656.28	4413.3	4403.07	691	4615.76	4664.94	3690	3844.78	4019.59	4305.31
	692	4406.66	4289.93	3681.69	3514.98	3457.73	692	3681.69	3109.16	3212.46	3173.95	692	4236.85	4097.62	4051.28	4135.58	4079.67	692	3681.69	4407.7	4124.54	4091.04	692	4236.85	3685.57	4236.85	3629.44	3524.75	692	4406.66	4211.96	3681.69	3657.37	4407.7	4402.17	692	4613.31	4661.45	3681.69	3861.51	4022.24	4294.78
	693	4409.37	4291.99	3686.82	3527.24	3461.79	693	3686.82	3107.09	3212.77	3169.78	693	4237.55	4098.49	4057.5	4123.39	4088.37	693	3686.82	4411.6	4119.51	4108.24	693	4237.55	3679.58	4237.55	3633.21	3518.22	693	4409.37	4220.11	3686.82	3655.37	4411.6	4408.45	693	4617.49	4664.33	3686.82	3860.97	4028.02	4303.97
	694	4406.25	4300.36	3684.79	3509.01	3456.79	694	3684.79	3108.85	3212.7	3172	694	4231.48	4097.94	4059.49	4133.01	4089.74	694	3684.79	4398.87	4122.87	4097.66	694	4231.48	3678.75	4231.48	3622.51	3514.8	694	4406.25	4198.62	3684.79	3661.79	4398.87	4396.58	694	4619.29	4655.93	3684.79	3862.76	4028.23	4304.42
	695	4404.26	4291.44	3673.64	3523.23	3460.87	695	3673.64	3114.36	3212.06	3166.67	695	4237.9	4093.17	4050.79	4134.52	4094.58	695	3673.64	4412.03	4119.41	4108.24	695	4237.9	3678.84	4237.9	3628.86	3529.11	695	4404.26	4196.19	3673.64	3662.79	4412.03	4408.49	695	4621.12	4656.14	3673.64	3869.5	4030.57	4299.08
	696	4402.2	4287.06	3679.82	3508.14	3458.97	696	3679.82	3119.99	3220.12	3162.53	696	4233.1	4104.3	4052.45	4124.63	4088.89	696	3679.82	4407.07	4128.56	4101.25	696	4233.1	3671.86	4233.1	3629.91	3533.78	696	4402.2	4199.26	3679.82	3657.68	4407.07	4399.21	696	4604.42	4654.36	3679.82	3861.74	4031.42	4310.56
	697	4404.46	4291.95	3694.04	3517.5	3455.89	697	3694.04	3102.22	3217.53	3164.98	697	4232.53	4096.53	4058.29	4128.32	4083.87	697	3694.04	4409.68	4108.41	4105.94	697	4232.53	3678.54	4232.53	3617.31	3531.93	697	4404.46	4207.63	3694.04	3660.4	4409.68	4397.98	697	4622.37	4665.84	3694.04	3858.92	4019.17	4308.28
	698	4408.09	4299.6	3680.1	3518.77	3453.37	698	3680.1	3114.82	3211.38	3158.71	698	4238.74	4106.65	4052.34	4126.87	4088.14	698	3680.1	4400.52	4117.21	4098.81	698	4238.74	3674.09	4238.74	3620.74	3525.3	698	4408.09	4210.73	3680.1	3654.83	4400.52	4396.96	698	4629.43	4654.46	3680.1	3855.32	4022.15	4298.87
	699	4414.29	4287.14	3689.23	3510.76	3457.99	699	3689.23	3107.91	3212.79	3169.49	699	4236.19	4105.47	4058.93	4135.13	4077.32	699	3689.23	4403.76	4119.71	4108.7	699	4236.19	3672.07	4236.19	3628.83	3528.01	699	4414.29	4201.85	3689.23	3664.74	4403.76	4400.9	699	4612.97	4654.9	3689.23	3864.27	4031.65	4309.62
	700	4405.56	4289.32	3692.27	3520.99	3457.02	700	3692.27	3104.83	3217.17	3172.04	700	4227.4	4098.42	4054.49	4125.5	4092.91	700	3692.27	4406.31	4115.32	4109.56	700	4227.4	3680.3	4227.4	3623.17	3517.64	700	4405.56	4207.02	3692.27	3654.43	4406.31	4397.18	700	4620.71	4655.41	3692.27	3861.55	4035.29	4305.79
	701	4406.93	4299.08	3673.92	3513.99	3457.89	701	3673.92	3109.64	3217.87	3173.28	701	4247.66	4091.7	4059.16	4125.39	4086.41	701	3673.92	4400.68	4114.98	4102.94	701	4247.66	3677.65	4247.66	3618.66	3532.25	701	4406.93	4202.69	3673.92	3660.61	4400.68	4397.74	701	4608.15	4662.72	3673.92	3862.4	4012.49	4288.83
	702	4402.96	4294.23	3683.22	3519.04	3457.67	702	3683.22	3107.31	3202.01	3167.62	702	4228.02	4093.59	4063.24	4140.81	4085.17	702	3683.22	4405.5	4122.05	4094.07	702	4228.02	3686.87	4228.02	3614.32	3523.16	702	4402.96	4210.22	3683.22	3659.89	4405.5	4404.17	702	4623.27	4663.82	3683.22	3863.44	4023.2	4301.79
	703	4405.74	4286.55	3682.21	3515.28	3448.21	703	3682.21	3107.31	3212.99	3158.83	703	4232.48	4095.64	4057.86	4130.47	4091.75	703	3682.21	4412.86	4118.75	4111.78	703	4232.48	3676.71	4232.48	3630.83	3520.65	703	4405.74	4203.08	3682.21	3664.29	4412.86	4402.89	703	4613.15	4671.47	3682.21	3863.94	4023.19	4292.31
	704	4407.03	4292.1	3680.84	3512.79	3454.21	704	3680.84	3099.59	3207.75	3167.93	704	4239.17	4100.05	4049.46	4130.65	4087.07	704	3680.84	4413.38	4122.21	4109.25	704	4239.17	3683.97	4239.17	3620.36	3516	704	4407.03	4204.22	3680.84	3659.37	4413.38	4401.18	704	4618.62	4656.11	3680.84	3870.99	4020.22	4304.18
	705	4405.36	4291.07	3683.7	3509.35	3456.54	705	3683.7	3098.9	3204.64	3165.77	705	4235.91	4089.55	4057.51	4133.82	4089.5	705	3683.7	4398.91	4118.21	4104.78	705	4235.91	3670.53	4235.91	3616.82	3517.71	705	4405.36	4209.03	3683.7	3663.95	4398.91	4396.14	705	4618.13	4664.12	3683.7	3862.75	4019.59	4302.82
	706	4405.89	4290.99	3686.35	3524.48	3453.67	706	3686.35	3108.99	3203.73	3168.13	706	4231.62	4094.1	4053.46	4128.33	4080.11	706	3686.35	4406.48	4117.59	4110.96	706	4231.62	3672.96	4231.62	3617.95	3516.57	706	4405.89	4207.93	3686.35	3656.36	4406.48	4406.65	706	4619.82	4663.15	3686.35	3863.09	4023.89	4302.4
	707	4399.78	4297.42	3682.5	3518.12	3458.75	707	3682.5	3101.72	3202.73	3159.66	707	4232.84	4105.2	4050.65	4139.74	4084.29	707	3682.5	4411.74	4123.5	4095.15	707	4232.84	3673.02	4232.84	3615.49	3531.79	707	4399.78	4208.76	3682.5	3656.48	4411.74	4387.75	707	4626.76	4659.96	3682.5	3865.28	4018.45	4302.02
	708	4405.16	4299.06	3685.62	3520.7	3455.93	708	3685.62	3098.57	3209.64	3165.07	708	4226.33	4107.53	4061.42	4125.02	4088.59	708	3685.62	4399.88	4113.77	4107.68	708	4226.33	3678.64	4226.33	3617.21	3524.09	708	4405.16	4198.32	3685.62	3662.73	4399.88	4396.52	708	4620.49	4654.41	3685.62	3857.86	4020.65	4302.38
	709	4413.56	4293.33	3677.17	3511.72	3463.97	709	3677.17	3104.98	3203.72	3166.28	709	4236.43	4107.81	4052.5	4133.1	4081.82	709	3677.17	4411.2	4120.34	4100.95	709	4236.43	3681.85	4236.43	3625.3	3525.6	709	4413.56	4202.3	3677.17	3663.48	4411.2	4396.99	709	4620.88	4657.66	3677.17	3861.16	4027.55	4299.79
	710	4413.15	4288.15	3687.09	3520.78	3458.51	710	3687.09	3113.08	3204.3	3162.92	710	4231.42	4097.68	4061.68	4122.79	4077.52	710	3687.09	4411.42	4126.81	4102.67	710	4231.42	3677.11	4231.42	3613.23	3520.55	710	4413.15	4204.08	3687.09	3657.28	4411.42	4395.6	710	4616.54	4662.45	3687.09	3858.77	4026.17	4302.29
	711	4409.95	4291.73	3684.55	3509.39	3455.68	711	3684.55	3099.73	3200.71	3163.75	711	4233.85	4098.67	4052.47	4131.03	4090.65	711	3684.55	4406.01	4118.17	4111.31	711	4233.85	3674.61	4233.85	3617.65	3517.88	711	4409.95	4194.86	3684.55	3665.01	4406.01	4389.73	711	4615.6	4665.65	3684.55	3865.99	4022.32	4309.24
	712	4400.99	4289.94	3675.47	3523.24	3461.75	712	3675.47	3104.79	3205.94	3157.66	712	4233.87	4099.18	4061.75	4131.07	4085.55	712	3675.47	4406.27	4106.67	4099.8	712	4233.87	3673.35	4233.87	3620.49	3526.15	712	4400.99	4210.68	3675.47	3659.64	4406.27	4387.97	712	4618.81	4652.06	3675.47	3868.25	4022.12	4307.49
	713	4409.52	4283.42	3675.78	3520.97	3457.35	713	3675.78	3103.65	3209.45	3157.85	713	4239.7	4101.1	4054.22	4133.77	4085.19	713	3675.78	4399.19	4125.74	4103.93	713	4239.7	3677.49	4239.7	3613.96	3514.01	713	4409.52	4200.12	3675.78	3657.06	4399.19	4401.17	713	4612.2	4669.71	3675.78	3854.87	4009.47	4303.13
	714	4415.89	4292.39	3678.58	3515.82	3460.03	714	3678.58	3096.15	3204.28	3163.75	714	4238.44	4103.76	4054.71	4132.23	4080.11	714	3678.58	4410.27	4133.96	4103.2	714	4238.44	3669.92	4238.44	3629.6	3517.01	714	4415.89	4202.94	3678.58	3659.66	4410.27	4401.16	714	4610.62	4652.64	3678.58	3853.68	4009.55	4296.78
	715	4417.13	4295.64	3678.86	3515.25	3455.24	715	3678.86	3110.69	3196.96	3168.41	715	4239.79	4099.62	4069.64	4143.61	4080.14	715	3678.86	4406.1	4123.26	4108.14	715	4239.79	3666.18	4239.79	3610.72	3516.07	715	4417.13	4208.92	3678.86	3656.31	4406.1	4397	715	4612.88	4652.41	3678.86	3857.49	4019.31	4303.69
	716	4417.97	4295.99	3697.34	3522.12	3457.08	716	3697.34	3095.91	3202.25	3158.7	716	4233.16	4094.76	4057.67	4125.36	4094.88	716	3697.34	4405.82	4115.59	4104.07	716	4233.16	3677.93	4233.16	3622.6	3520.14	716	4417.97	4205.21	3697.34	3657.21	4405.82	4392.48	716	4617.11	4651.45	3697.34	3861.73	4029.48	4296.3
	717	4408.06	4283.22	3678.43	3520.72	3454.09	717	3678.43	3099.75	3203.64	3152.27	717	4233.13	4095.51	4047.88	4130.03	4081.35	717	3678.43	4404.02	4120.72	4107.32	717	4233.13	3671.42	4233.13	3618.06	3520.82	717	4408.06	4206.81	3678.43	3662.74	4404.02	4404.77	717	4614.8	4647.91	3678.43	3854.77	4023.28	4300.42
	718	4404.55	4289.43	3690.73	3512.39	3454.39	718	3690.73	3101.02	3200.51	3158.15	718	4237.79	4092.94	4066.05	4137.29	4083.6	718	3690.73	4409.06	4114.82	4100.34	718	4237.79	3665.16	4237.79	3614.14	3508.59	718	4404.55	4205.75	3690.73	3669.22	4409.06	4395.6	718	4614.57	4661.76	3690.73	3861.59	4033.98	4298.84
	719	4402.73	4287.7	3684.21	3521.25	3453.46	719	3684.21	3107.77	3193.81	3156.87	719	4225.57	4091.14	4053.39	4121.19	4096	719	3684.21	4407.55	4118.06	4102.69	719	4225.57	3673.78	4225.57	3620.9	3505.65	719	4402.73	4199.43	3684.21	3664.97	4407.55	4394.5	719	4622.07	4658.3	3684.21	3864.82	4025.58	4294.77
	720	4409.71	4291.67	3674.15	3520.59	3457.19	720	3674.15	3094.57	3202.17	3154.2	720	4233.51	4094.25	4053.04	4129.63	4080.9	720	3674.15	4403.71	4110.56	4092.63	720	4233.51	3671.44	4233.51	3613.98	3518.03	720	4409.71	4204.12	3674.15	3650.97	4403.71	4396.86	720	4629.78	4651.35	3674.15	3861.53	4020.54	4299.24
	721	4408.27	4284.08	3681.43	3506.98	3449.01	721	3681.43	3090.93	3204.03	3157.44	721	4226.42	4095.02	4050.78	4130.15	4078.48	721	3681.43	4403.88	4118.75	4093.67	721	4226.42	3666.28	4226.42	3618.36	3523.88	721	4408.27	4204.31	3681.43	3659.19	4403.88	4396.09	721	4606.55	4664	3681.43	3855.7	4027.89	4298.3
	722	4408.56	4288.25	3688.89	3512.69	3458.88	722	3688.89	3101.55	3198.61	3161.37	722	4235.73	4103.54	4045.79	4131.03	4087.73	722	3688.89	4412.21	4117.3	4100.61	722	4235.73	3667.34	4235.73	3620.14	3520.35	722	4408.56	4208.08	3688.89	3659.19	4412.21	4383.55	722	4609.21	4654.83	3688.89	3861.06	4021.81	4296.69
	723	4419.37	4295.68	3679.03	3512.43	3460.04	723	3679.03	3094.79	3198.55	3150.64	723	4237.33	4088.67	4066.81	4130.21	4084.46	723	3679.03	4418.57	4129.88	4101.69	723	4237.33	3668.15	4237.33	3623.26	3509.6	723	4419.37	4211.07	3679.03	3656.22	4418.57	4400.62	723	4622.52	4650.33	3679.03	3867.29	4028.65	4301.47
	724	4403.14	4290.32	3670.8	3524.41	3451.82	724	3670.8	3101.24	3197.39	3149.85	724	4236.57	4105.02	4045.65	4140.55	4080.9	724	3670.8	4407.25	4125.1	4099.7	724	4236.57	3661.11	4236.57	3613.82	3510.51	724	4403.14	4197.46	3670.8	3650.4	4407.25	4403.22	724	4624.05	4655.59	3670.8	3857.25	4024.02	4307.91
	725	4409.23	4287.95	3681.52	3510.15	3470.28	725	3681.52	3099.56	3190.44	3162.23	725	4240.74	4099.6	4054.72	4134.7	4080.61	725	3681.52	4416.51	4121.28	4095.98	725	4240.74	3671.08	4240.74	3627.24	3510.21	725	4409.23	4194.02	3681.52	3661.88	4416.51	4395.42	725	4613.75	4654.67	3681.52	3870.37	4029.55	4304.4
	726	4401.25	4281.32	3678.84	3513.16	3462.56	726	3678.84	3098.36	3202.07	3160.34	726	4236.73	4094.09	4054.68	4121.69	4091.56	726	3678.84	4418.92	4113.72	4096.85	726	4236.73	3678.07	4236.73	3608.09	3517.25	726	4401.25	4204.16	3678.84	3653.41	4418.92	4398.01	726	4613.35	4652.31	3678.84	3863.53	4032.4	4296.15
	727	4408.2	4287.23	3689.54	3522.04	3464.32	727	3689.54	3090.48	3194.98	3155.74	727	4236.14	4094.46	4053.46	4133.25	4089.79	727	3689.54	4403	4114.59	4099.16	727	4236.14	3661.27	4236.14	3613.5	3506.05	727	4408.2	4206.57	3689.54	3658.21	4403	4384.66	727	4619.5	4650.23	3689.54	3858.16	4026.05	4298.08
	728	4413.2	4285.48	3694.71	3519.6	3452.32	728	3694.71	3095.61	3189.58	3150.74	728	4241.25	4097.71	4052.02	4126.77	4089.32	728	3694.71	4411.11	4120.35	4096.88	728	4241.25	3665.01	4241.25	3615.04	3515.7	728	4413.2	4206.61	3694.71	3662.92	4411.11	4397.19	728	4613.92	4653.45	3694.71	3866.56	4010.56	4309.09
	729	4402.16	4293.02	3683.07	3509.62	3446.65	729	3683.07	3095.49	3200.45	3148.73	729	4233.18	4097.57	4051.72	4136.28	4082.57	729	3683.07	4409.37	4105.87	4101.77	729	4233.18	3676.04	4233.18	3613.18	3515.51	729	4402.16	4198.74	3683.07	3661.54	4409.37	4389.3	729	4611.66	4655.49	3683.07	3861.85	4023.81	4299.1
	730	4405.11	4279.02	3684.83	3502.61	3457.22	730	3684.83	3094.4	3202.97	3151.37	730	4245.27	4101.17	4064.31	4132.57	4083.28	730	3684.83	4400.11	4114.15	4106.11	730	4245.27	3671.62	4245.27	3619.19	3517.12	730	4405.11	4203.39	3684.83	3664.56	4400.11	4411.74	730	4618.64	4653.83	3684.83	3866.54	4024.08	4302.24
	731	4401.86	4294.49	3684.32	3509.86	3451.53	731	3684.32	3096.75	3200.76	3157.34	731	4239.25	4095.73	4047.73	4136.73	4094.66	731	3684.32	4400.24	4111.35	4103.82	731	4239.25	3666.17	4239.25	3607.71	3519.81	731	4401.86	4207.98	3684.32	3645.87	4400.24	4391.71	731	4611.86	4654.17	3684.32	3860.96	4021.99	4304.74
	732	4406.09	4288.19	3673.11	3516.96	3458.12	732	3673.11	3084.17	3186.68	3156.09	732	4236.64	4105.33	4056.59	4133.8	4082.84	732	3673.11	4404.22	4115.98	4096.03	732	4236.64	3666.02	4236.64	3602.19	3506.88	732	4406.09	4203.2	3673.11	3664.26	4404.22	4395.58	732	4610.89	4654.75	3673.11	3869.56	4019.99	4306.71
	733	4399.68	4287.38	3676.91	3523.25	3460.66	733	3676.91	3088.01	3190.47	3148.62	733	4224.86	4096.79	4051.9	4134.34	4081.53	733	3676.91	4397.66	4111.52	4099.17	733	4224.86	3667.84	4224.86	3609.18	3521.43	733	4399.68	4203.83	3676.91	3656.52	4397.66	4403.76	733	4626.79	4660.2	3676.91	3857.08	4027.35	4298.76
	734	4410.55	4288.85	3682.93	3514.36	3460.11	734	3682.93	3088.99	3196.53	3150.72	734	4225.26	4096.06	4056.1	4135.74	4080.85	734	3682.93	4410.29	4115.78	4099.22	734	4225.26	3663.34	4225.26	3623.13	3513.34	734	4410.55	4206.74	3682.93	3656.1	4410.29	4399.2	734	4605.75	4654.66	3682.93	3856.23	4024.29	4303.26
	735	4399.08	4282.77	3689.92	3514.7	3454.9	735	3689.92	3083.85	3189.1	3156.76	735	4228.05	4097.12	4055.69	4132.36	4079.23	735	3689.92	4418.77	4114.78	4099.04	735	4228.05	3666.53	4228.05	3618.07	3506.32	735	4399.08	4188.69	3689.92	3657.76	4418.77	4398.95	735	4606.01	4656.71	3689.92	3854.39	4022.16	4298.03
	736	4400.94	4292.49	3687.08	3517.87	3456.22	736	3687.08	3097.8	3195.81	3150.14	736	4236.08	4093.96	4056.75	4143.91	4088.43	736	3687.08	4401.83	4122.83	4103.89	736	4236.08	3669.78	4236.08	3604.35	3517.2	736	4400.94	4195.02	3687.08	3661.74	4401.83	4400.22	736	4614.98	4657.44	3687.08	3857.68	4023.52	4295.75
	737	4403.91	4292.33	3675.7	3507.57	3448.36	737	3675.7	3097.79	3196.3	3151.86	737	4237.15	4093.86	4059.32	4134.27	4094.35	737	3675.7	4405.22	4116.47	4094.23	737	4237.15	3663.32	4237.15	3615.95	3515.26	737	4403.91	4210.56	3675.7	3652.01	4405.22	4408.96	737	4607.9	4653.34	3675.7	3849.16	4032.81	4298.94
	738	4413.8	4278.47	3680.74	3510.37	3457.84	738	3680.74	3086.84	3189.49	3149.23	738	4234.87	4101.11	4054.41	4139.63	4078.31	738	3680.74	4392.81	4113.71	4108.05	738	4234.87	3667.42	4234.87	3611.83	3506.18	738	4413.8	4202.55	3680.74	3663.83	4392.81	4389.46	738	4620.01	4654.38	3680.74	3862.85	4019.71	4298.95
	739	4409.24	4284.01	3682.13	3507.93	3454.33	739	3682.13	3086.3	3183.75	3145.78	739	4236.11	4095.1	4057.75	4126.11	4087.98	739	3682.13	4413.44	4119.4	4104.02	739	4236.11	3667.3	4236.11	3614.19	3515.25	739	4409.24	4200.45	3682.13	3651.33	4413.44	4394.2	739	4613.69	4650.47	3682.13	3857.39	4024.96	4303.47
	740	4402.95	4285.28	3682.65	3506.17	3464.57	740	3682.65	3074.57	3189.49	3145.57	740	4229.86	4098.92	4059.82	4130.73	4079.5	740	3682.65	4403.77	4118.14	4103.79	740	4229.86	3665.7	4229.86	3603.9	3510.89	740	4402.95	4200.68	3682.65	3661.82	4403.77	4408.97	740	4621.1	4662.13	3682.65	3857.76	4018.98	4308.55
	741	4407.94	4286.27	3685.58	3512.51	3448.41	741	3685.58	3080.26	3196.18	3147.12	741	4236.39	4086.46	4060.44	4132.92	4085.68	741	3685.58	4414.44	4119.95	4095.69	741	4236.39	3662.88	4236.39	3612.21	3517.22	741	4407.94	4200.08	3685.58	3654.27	4414.44	4397.58	741	4612.72	4651.11	3685.58	3860.64	4029.44	4297.66
	742	4406.3	4278.89	3686.75	3512.17	3461.44	742	3686.75	3098.09	3187.91	3142.94	742	4237.64	4098.21	4056.11	4133.07	4078.46	742	3686.75	4400.4	4117.55	4095.66	742	4237.64	3661.18	4237.64	3604.79	3524.14	742	4406.3	4200.84	3686.75	3655.39	4400.4	4394.47	742	4607.02	4656.41	3686.75	3843.64	4020.32	4297.31
	743	4397.23	4286.04	3682.46	3514.54	3459.66	743	3682.46	3083.44	3180.41	3138.24	743	4231.67	4096.76	4061.8	4130.28	4081.18	743	3682.46	4414.66	4118.17	4095.02	743	4231.67	3659.29	4231.67	3606.58	3510.06	743	4397.23	4203.56	3682.46	3648.5	4414.66	4390.37	743	4608.44	4654.1	3682.46	3865.82	4024.3	4303.88
	744	4411.89	4287.43	3678.83	3513.62	3453.63	744	3678.83	3080.68	3194.43	3147.09	744	4234.2	4089.79	4047.07	4133.94	4090.03	744	3678.83	4409.07	4110.94	4102.57	744	4234.2	3664.77	4234.2	3608.56	3511.86	744	4411.89	4201.74	3678.83	3653.73	4409.07	4395.28	744	4623.75	4654.22	3678.83	3857.1	4023.13	4297.23
	745	4402.16	4294.77	3686.65	3511.59	3449.64	745	3686.65	3087.86	3193.73	3144.04	745	4232.19	4106.74	4053.16	4132.94	4084.05	745	3686.65	4406.21	4122.61	4105.41	745	4232.19	3656.85	4232.19	3608.4	3519.15	745	4402.16	4202.58	3686.65	3660.51	4406.21	4394.89	745	4615.01	4652.95	3686.65	3868.43	4023.8	4304.42
	746	4405.92	4284.19	3678.11	3511.74	3450.09	746	3678.11	3082.12	3186.72	3145.68	746	4234.07	4083.6	4057.16	4128.66	4079.93	746	3678.11	4404.32	4111.93	4101.38	746	4234.07	3657.84	4234.07	3602.21	3509.95	746	4405.92	4206.55	3678.11	3660.08	4404.32	4400.42	746	4620.32	4652.66	3678.11	3867.76	4014.42	4299.92
	747	4404.62	4287.72	3678.26	3518.11	3457.05	747	3678.26	3087.2	3183.75	3139.97	747	4236.28	4086.7	4061.59	4126.18	4083.15	747	3678.26	4410.11	4118.7	4105.14	747	4236.28	3664.66	4236.28	3615.89	3509.46	747	4404.62	4201.23	3678.26	3652.83	4410.11	4399.4	747	4617.62	4662.37	3678.26	3852.8	4036.85	4307.67
	748	4408.84	4288.77	3676.42	3514.1	3453.33	748	3676.42	3086.97	3183.97	3144.24	748	4235.02	4088.73	4045.73	4130.63	4082.62	748	3676.42	4408.02	4108.12	4098.83	748	4235.02	3658.4	4235.02	3604.49	3496.65	748	4408.84	4209.95	3676.42	3645.26	4408.02	4389.84	748	4608.31	4642.48	3676.42	3864.34	4028.46	4301.7
	749	4408.9	4289.26	3681.71	3507.46	3459.86	749	3681.71	3078.21	3191.2	3137.06	749	4226.86	4095.75	4051.81	4129.53	4085.01	749	3681.71	4400.9	4118.57	4101.79	749	4226.86	3655.96	4226.86	3614.43	3515.14	749	4408.9	4199.12	3681.71	3651.67	4400.9	4394.12	749	4613.59	4661.44	3681.71	3857.9	4034.23	4295.24
	750	4399.13	4294.46	3685.62	3509.09	3457.48	750	3685.62	3085.99	3186.38	3147.46	750	4239.72	4098.91	4054.75	4136.25	4076.7	750	3685.62	4411.44	4120.49	4096.16	750	4239.72	3672.36	4239.72	3618.7	3501.25	750	4399.13	4200.4	3685.62	3645.97	4411.44	4393.63	750	4621.52	4655.08	3685.62	3826.36	4028.78	4293.54
	751	4408.44	4283.28	3680.74	3513	3450.78	751	3680.74	3089.34	3193.05	3145.77	751	4241.28	4093.09	4050.27	4138.39	4096.33	751	3680.74	4406.21	4117.97	4097.06	751	4241.28	3661.24	4241.28	3608.04	3517.22	751	4408.44	4198.6	3680.74	3661.6	4406.21	4390.22	751	4607.88	4649.32	3680.74	3854.65	4027.53	4291.36
	752	4402.22	4292.61	3684.99	3511.65	3452.94	752	3684.99	3085.76	3178.97	3138.49	752	4231.82	4089.04	4048.55	4134.74	4079.17	752	3684.99	4409.09	4122.22	4095.85	752	4231.82	3663.3	4231.82	3613.47	3517.96	752	4402.22	4200.55	3684.99	3652.66	4409.09	4398.29	752	4611.39	4650.49	3684.99	3860.44	4024.67	4296.24
	753	4409.97	4277.18	3681.24	3502.4	3458.03	753	3681.24	3086.96	3188.84	3137.77	753	4234.43	4097.53	4055.55	4136.69	4082.65	753	3681.24	4408.14	4113.68	4100.45	753	4234.43	3663.76	4234.43	3611.67	3504.22	753	4409.97	4202.04	3681.24	3657.83	4408.14	4396.34	753	4623.43	4656.46	3681.24	3849.86	4021.55	4295.03
	754	4406.71	4288.48	3679.56	3517.9	3451.35	754	3679.56	3080.64	3189.21	3136.62	754	4227.96	4092.43	4052.24	4124.79	4076.54	754	3679.56	4400.09	4116.12	4097.63	754	4227.96	3655.65	4227.96	3613.8	3516.4	754	4406.71	4201.52	3679.56	3652.22	4400.09	4391.25	754	4614.05	4652.37	3679.56	3855.97	4034.32	4300.67
	755	4410.94	4291.76	3675.34	3523.58	3458.16	755	3675.34	3081.58	3190.25	3140.12	755	4229.35	4093.47	4054.19	4127.46	4077.42	755	3675.34	4413.64	4114.92	4099.46	755	4229.35	3666.26	4229.35	3604.58	3511.96	755	4410.94	4209.69	3675.34	3649.83	4413.64	4396.73	755	4614.27	4652.19	3675.34	3851.09	4019.3	4295.88
	756	4408.24	4292.04	3687.58	3512.23	3449.04	756	3687.58	3088.07	3188.25	3140.29	756	4229.76	4093.01	4052.76	4138.69	4081.23	756	3687.58	4407.93	4112.39	4092.54	756	4229.76	3652.81	4229.76	3603.9	3502.82	756	4408.24	4197.76	3687.58	3653.98	4407.93	4391.82	756	4618.05	4653.89	3687.58	3853.31	4023.2	4301.38
	757	4403.35	4274.69	3690.42	3502.95	3449.33	757	3690.42	3082.79	3182.86	3147.53	757	4230.93	4101.05	4051.73	4133.41	4087.18	757	3690.42	4398.59	4117.37	4099.42	757	4230.93	3667.96	4230.93	3613.96	3502.31	757	4403.35	4199.61	3690.42	3658.44	4398.59	4396.85	757	4615.27	4647.42	3690.42	3858.17	4023.83	4291.54
	758	4406.84	4289.1	3672.92	3507.29	3453.95	758	3672.92	3084.15	3190.49	3134.98	758	4236.59	4114.71	4054.32	4132.84	4077.93	758	3672.92	4405.86	4111.21	4092.63	758	4236.59	3644.19	4236.59	3606.83	3510.47	758	4406.84	4199.69	3672.92	3656.23	4405.86	4399.64	758	4621.61	4652.84	3672.92	3859.25	4028.25	4305.62
	759	4402.44	4290.89	3678.75	3508.27	3447.25	759	3678.75	3083.91	3174.52	3147.77	759	4230.23	4100.74	4060.1	4134.03	4085.15	759	3678.75	4401.49	4107.64	4099.58	759	4230.23	3653.06	4230.23	3599.46	3501.73	759	4402.44	4195.97	3678.75	3662.64	4401.49	4390.34	759	4617.06	4648.21	3678.75	3864.03	4026.31	4301.5
	760	4409.53	4279.35	3682.73	3509.12	3451.66	760	3682.73	3081.88	3176.31	3138.3	760	4231.49	4045.98	4054.42	4117.72	4084.39	760	3682.73	4401.95	4116.88	4103.15	760	4231.49	3666.51	4231.49	3597.86	3507.29	760	4409.53	4206.49	3682.73	3658.04	4401.95	4393.9	760	4616.31	4653.54	3682.73	3860.54	4026.86	4304.17
	761	4406.84	4295.91	3676.35	3508.98	3457.61	761	3676.35	3079.34	3178.67	3132.89	761	4226.53	4101.74	4052.52	4130.5	4081.73	761	3676.35	4412.56	4118.15	4094.35	761	4226.53	3660.71	4226.53	3593.46	3500.24	761	4406.84	4189.18	3676.35	3645.3	4412.56	4399.55	761	4621.92	4652.93	3676.35	3858.69	4024.81	4296.88
	762	4406.68	4288.15	3685.85	3504.63	3442.67	762	3685.85	3087.62	3183.93	3144	762	4236.97	4090.46	4046.74	4133.77	4085.26	762	3685.85	4412.99	4109.22	4098.51	762	4236.97	3658.52	4236.97	3599.88	3495.49	762	4406.68	4199.31	3685.85	3658.19	4412.99	4404.09	762	4616.82	4649.31	3685.85	3854.76	4027.37	4301.45
	763	4413.93	4283.77	3674.03	3512.54	3453.38	763	3674.03	3072.41	3178.64	3144.65	763	4229.68	4093.16	4047.6	4125.48	4087.09	763	3674.03	4399.76	4109.69	4093.49	763	4229.68	3652.16	4229.68	3592.95	3505.42	763	4413.93	4201.12	3674.03	3653.95	4399.76	4399.76	763	4619.47	4658.74	3674.03	3855.58	4020.37	4306.01
	764	4400.27	4273.8	3672.51	3517.12	3448.38	764	3672.51	3081.53	3182.46	3133.84	764	4228.99	4097.43	4051.82	4130.77	4082.3	764	3672.51	4406.39	4114.26	4111.45	764	4228.99	3655.28	4228.99	3595.79	3498.83	764	4400.27	4201.61	3672.51	3655.36	4406.39	4394.47	764	4616.6	4656.09	3672.51	3857.01	4030.08	4302
	765	4412.27	4278.5	3688.63	3504.85	3451.48	765	3688.63	3083.79	3178.96	3135.67	765	4227.09	4102.11	4051.46	4135.07	4086.5	765	3688.63	4414.32	4117.44	4107.4	765	4227.09	3651.09	4227.09	3607.84	3507.09	765	4412.27	4193.32	3688.63	3646.89	4414.32	4397.77	765	4625.62	4653.17	3688.63	3858.54	4023.03	4300.14
	766	4407.97	4289.25	3675.12	3507.22	3451.16	766	3675.12	3071.61	3187.86	3138.37	766	4234.64	4083.72	4053.32	4133.74	4083.99	766	3675.12	4399.88	4109.11	4087.38	766	4234.64	3645.99	4234.64	3602.51	3511.02	766	4407.97	4198.98	3675.12	3658.33	4399.88	4391.13	766	4616.42	4654.75	3675.12	3857.36	4028.77	4295.96
	767	4410.39	4273.44	3677.92	3504.6	3459.96	767	3677.92	3060.52	3180.79	3133.14	767	4241.42	4087.55	4045.05	4128.65	4078.97	767	3677.92	4405.52	4111.8	4095.91	767	4241.42	3650.88	4241.42	3595.91	3513.43	767	4410.39	4197.62	3677.92	3658.25	4405.52	4398.12	767	4623.75	4655.19	3677.92	3857.85	4015.23	4296.8
	768	4409.97	4288.44	3680.14	3503.94	3460.75	768	3680.14	3078.69	3181.06	3143.25	768	4232.24	4091.73	4045.1	4140.77	4080.57	768	3680.14	4415.43	4114.06	4099.08	768	4232.24	3648.86	4232.24	3597.71	3497.22	768	4409.97	4205.44	3680.14	3662.69	4415.43	4394.87	768	4626.02	4652.25	3680.14	3857.92	4024.32	4302.34
	769	4410.77	4284.8	3668.84	3514.82	3445.69	769	3668.84	3074.04	3182.47	3138.26	769	4233.41	4096.73	4056.76	4126.18	4083.82	769	3668.84	4408.49	4112.19	4099.02	769	4233.41	3657.93	4233.41	3604.49	3503.87	769	4410.77	4199.78	3668.84	3653.88	4408.49	4394.5	769	4614.37	4651.1	3668.84	3835.65	4030.63	4293.88
	770	4406.85	4282	3678.1	3507.85	3444.66	770	3678.1	3078.16	3180.52	3133.2	770	4228.02	4093.45	4051.85	4129.41	4081.54	770	3678.1	4402.21	4104.97	4088.93	770	4228.02	3657.61	4228.02	3595.79	3503.3	770	4406.85	4194.92	3678.1	3649.57	4402.21	4395.41	770	4618.06	4652.26	3678.1	3855.79	4026.56	4301.39
	771	4400.59	4289.7	3682.41	3516.49	3448.52	771	3682.41	3066.26	3177.53	3139.82	771	4238.98	4097.21	4053.65	4131.81	4088.62	771	3682.41	4413.88	4119.47	4096.89	771	4238.98	3655.63	4238.98	3612.04	3502.1	771	4400.59	4202.95	3682.41	3651.65	4413.88	4395.3	771	4618.46	4654.67	3682.41	3855.3	4022.66	4303.63
	772	4414.84	4281.79	3668.81	3513.31	3452.18	772	3668.81	3075.35	3176.5	3132.36	772	4235.77	4098.54	4053.3	4127.08	4083.89	772	3668.81	4402.67	4113.7	4097.99	772	4235.77	3652.01	4235.77	3606.85	3506.77	772	4414.84	4200.36	3668.81	3654.47	4402.67	4397.84	772	4610.26	4656.5	3668.81	3854.35	4026.06	4298.01
	773	4406.77	4281.43	3684.36	3502.43	3443.71	773	3684.36	3077.72	3163.52	3134.26	773	4227.21	4084.98	4058.92	4128.8	4081.78	773	3684.36	4403.5	4122.37	4099.12	773	4227.21	3647.42	4227.21	3609.28	3493.07	773	4406.77	4196.33	3684.36	3667.96	4403.5	4395.45	773	4615.01	4649.38	3684.36	3855.17	4016.76	4292.73
	774	4406.88	4283.55	3677.12	3509.27	3445.24	774	3677.12	3077.98	3175.24	3137.37	774	4236.55	4096.55	4048.13	4127.79	4086.74	774	3677.12	4401.78	4116.93	4095.26	774	4236.55	3651.87	4236.55	3611.27	3504.41	774	4406.88	4192.47	3677.12	3662.38	4401.78	4398.91	774	4611.72	4642.94	3677.12	3857.03	4025.83	4300.01
	775	4400.7	4271.13	3679.07	3506.78	3450.14	775	3679.07	3077.6	3173.71	3128.56	775	4226.93	4092.46	4053.27	4130.94	4081.14	775	3679.07	4404.09	4119.7	4103.3	775	4226.93	3645.99	4226.93	3605.24	3499.57	775	4400.7	4201.49	3679.07	3656.05	4404.09	4401.9	775	4617.66	4645.67	3679.07	3863.16	4026	4292.48
	776	4406.32	4281.9	3684.07	3515.99	3454.48	776	3684.07	3075.85	3181.77	3128.8	776	4227.08	4097.87	4048.44	4144.66	4085.8	776	3684.07	4407.99	4111.58	4094.54	776	4227.08	3652.28	4227.08	3595.97	3492.74	776	4406.32	4198.31	3684.07	3659.61	4407.99	4387.8	776	4615.56	4641.53	3684.07	3862.64	4026.1	4297.56
	777	4396.45	4268.63	3684.23	3504.27	3453.38	777	3684.23	3068.43	3176.97	3136.94	777	4230.37	4100.52	4055.94	4137.16	4091.3	777	3684.23	4408.46	4105.99	4090.96	777	4230.37	3650.73	4230.37	3598.62	3488.09	777	4396.45	4200.25	3684.23	3655.2	4408.46	4386.43	777	4618.64	4649.26	3684.23	3851.79	4021.69	4290.96
	778	4400.33	4280.4	3682.52	3506.38	3445.51	778	3682.52	3071.03	3170.91	3126.61	778	4228.34	4100.37	4058.3	4126.04	4086.06	778	3682.52	4406.61	4125.22	4100.35	778	4228.34	3646.14	4228.34	3596.38	3490.91	778	4400.33	4192.75	3682.52	3653.21	4406.61	4392.87	778	4609.02	4640.96	3682.52	3855.17	4026.26	4293.9
	779	4418.38	4275.73	3683.28	3513.25	3448.4	779	3683.28	3065.04	3169.88	3134.55	779	4231.9	4096.52	4056.67	4123.39	4074.58	779	3683.28	4418.86	4108.22	4090.94	779	4231.9	3651.25	4231.9	3587.99	3493.76	779	4418.38	4191.12	3683.28	3654.25	4418.86	4401.67	779	4617.09	4644.21	3683.28	3852.48	4023.12	4304.38
	780	4400.15	4269.83	3679.5	3511.11	3443.42	780	3679.5	3067.93	3164.7	3128.36	780	4228.07	4092.22	4046.65	4129.25	4083.68	780	3679.5	4408.27	4117.65	4091.19	780	4228.07	3646.86	4228.07	3593.5	3494.4	780	4400.15	4196	3679.5	3654.93	4408.27	4403.08	780	4616.76	4656.03	3679.5	3857.55	4019.53	4293.38
	781	4406.13	4274.97	3681.74	3512.18	3446.6	781	3681.74	3070.56	3176.13	3131.03	781	4236.28	4099.47	4053.71	4129.59	4080.59	781	3681.74	4409.82	4112.27	4098.81	781	4236.28	3650.55	4236.28	3602.21	3498.92	781	4406.13	4198.06	3681.74	3648.14	4409.82	4393.47	781	4615.61	4648.9	3681.74	3851.67	4032.14	4290.96
	782	4410.57	4284.24	3676.63	3509.05	3437.56	782	3676.63	3072.06	3174.69	3131.75	782	4231.9	4089.23	4054.61	4133.82	4082.28	782	3676.63	4401.08	4115.06	4089.35	782	4231.9	3653.81	4231.9	3600.73	3501.45	782	4410.57	4210.8	3676.63	3645.85	4401.08	4401.65	782	4616	4651.1	3676.63	3854.93	4029.84	4296.66
	783	4406.45	4293.33	3686.33	3509.22	3437.11	783	3686.33	3062.31	3167.23	3127.99	783	4230.36	4094.95	4052.64	4134.61	4082.7	783	3686.33	4400.72	4115.09	4097.16	783	4230.36	3656.71	4230.36	3600.56	3499.62	783	4406.45	4195.13	3686.33	3663.37	4400.72	4394.85	783	4616.01	4644.26	3686.33	3855.45	4022.56	4290.16
	784	4410.36	4286.29	3677.4	3507.78	3445.85	784	3677.4	3067.96	3171.87	3130.94	784	4237.72	4080.78	4058.76	4130.34	4086.61	784	3677.4	4411.38	4114	4094.51	784	4237.72	3645.57	4237.72	3591.83	3498.64	784	4410.36	4199.44	3677.4	3658.96	4411.38	4395.17	784	4606.99	4643.58	3677.4	3856.59	4025.4	4299.43
	785	4396.38	4282.36	3684.4	3509.35	3447.7	785	3684.4	3071.56	3162.85	3127.74	785	4232.32	4086.53	4047.22	4131.74	4092.16	785	3684.4	4406.8	4115.09	4100.39	785	4232.32	3654.02	4232.32	3593.38	3495.46	785	4396.38	4192.05	3684.4	3650.53	4406.8	4392.37	785	4614.34	4646.06	3684.4	3852.84	4030.12	4298.53
	786	4412.9	4284.84	3681.34	3501.38	3448.35	786	3681.34	3074.19	3169.72	3127.2	786	4233.67	4088.77	4045.81	4141.84	4079.44	786	3681.34	4396.93	4106.94	4091.36	786	4233.67	3652.01	4233.67	3598	3502.1	786	4412.9	4199.09	3681.34	3654.75	4396.93	4396.72	786	4617.99	4647.1	3681.34	3845.51	4029.78	4301.13
	787	4405.84	4276.29	3682.23	3507.67	3452.64	787	3682.23	3077.75	3173.06	3128.87	787	4222.63	4081.63	4043.11	4112.91	4078.31	787	3682.23	4411.55	4101.65	4090.23	787	4222.63	3648.51	4222.63	3593.65	3493.38	787	4405.84	4191.29	3682.23	3659.87	4411.55	4396.07	787	4613.17	4649.01	3682.23	3841.66	4032.82	4303.43
	788	4418.88	4282.71	3678.75	3498.84	3437.74	788	3678.75	3063.86	3163.69	3124.42	788	4242.67	4091.41	4050.11	4141.03	4078.16	788	3678.75	4411.37	4116.78	4099.49	788	4242.67	3642.58	4242.67	3595.33	3498.66	788	4418.88	4193	3678.75	3652.3	4411.37	4402.62	788	4618.51	4648.51	3678.75	3851.62	4035.69	4303.6
	789	4404.57	4272.73	3686.25	3506.27	3452.16	789	3686.25	3065.21	3169.19	3119.73	789	4233.02	4104.24	4056.55	4140.67	4073.81	789	3686.25	4406.34	4114.63	4089.53	789	4233.02	3646.81	4233.02	3596.09	3500.04	789	4404.57	4195.97	3686.25	3656.18	4406.34	4391.92	789	4616.37	4651.87	3686.25	3857.29	4031.83	4286.83
	790	4403.9	4278.25	3681.85	3500.56	3444.67	790	3681.85	3058.54	3162.2	3117.95	790	4244.78	4093.95	4063.64	4134.92	4080.69	790	3681.85	4410.52	4110.92	4098.99	790	4244.78	3643.59	4244.78	3590.38	3488.94	790	4403.9	4198.93	3681.85	3652.63	4410.52	4397.91	790	4619.78	4649.62	3681.85	3854.3	4028.42	4305.23
	791	4399.95	4281.63	3687.75	3507.62	3447.61	791	3687.75	3063.21	3163.13	3125.55	791	4236.33	4085.41	4059.38	4128.47	4075.11	791	3687.75	4404.47	4107.7	4100.77	791	4236.33	3650.75	4236.33	3588.46	3497.65	791	4399.95	4203.43	3687.75	3653.98	4404.47	4387.54	791	4615.67	4651.12	3687.75	3846.06	4023.37	4291.38
	792	4407.05	4274.28	3682.94	3506.44	3445.1	792	3682.94	3062.41	3171.92	3115.43	792	4242.95	4088.74	4052.03	4125.97	4077.59	792	3682.94	4410.33	4113.14	4096.77	792	4242.95	3646.95	4242.95	3588.59	3494.3	792	4407.05	4199.61	3682.94	3653.67	4410.33	4396.36	792	4602.49	4654.07	3682.94	3862.26	4017.45	4290.85
	793	4401.85	4277.82	3671.33	3506.52	3443.41	793	3671.33	3056.11	3170.18	3119.92	793	4224.72	4103.34	4053.23	4139.36	4088.75	793	3671.33	4408.77	4122.53	4086.17	793	4224.72	3654.06	4224.72	3594.13	3495.1	793	4401.85	4192.05	3671.33	3660.02	4408.77	4399.59	793	4611.68	4652.48	3671.33	3851.39	4022.98	4293.26
	794	4404.65	4286.73	3675.99	3510.16	3449.62	794	3675.99	3063.14	3167.63	3121.86	794	4233.23	4074.87	4056.56	4128.99	4091.66	794	3675.99	4408.93	4104.97	4093.38	794	4233.23	3648.79	4233.23	3589.21	3485.86	794	4404.65	4199.22	3675.99	3655.29	4408.93	4395.03	794	4611.41	4655.56	3675.99	3848.94	4029.29	4295.18
	795	4402.82	4278.17	3683.09	3511.89	3445.96	795	3683.09	3064.28	3176.97	3122.74	795	4226.67	4100.1	4048.38	4131.56	4078.43	795	3683.09	4411.39	4113.3	4092.8	795	4226.67	3638.8	4226.67	3589.88	3487	795	4402.82	4191.6	3683.09	3648.71	4411.39	4396.84	795	4607.31	4654.65	3683.09	3855.91	4027.44	4298.4
	796	4410.59	4273.75	3675.38	3502.67	3447.22	796	3675.38	3059.72	3169.11	3118.4	796	4225.51	4090.19	4051.32	4125.81	4083.43	796	3675.38	4405.44	4113	4090.6	796	4225.51	3648.3	4225.51	3584.21	3493.41	796	4410.59	4195.75	3675.38	3651.15	4405.44	4393.59	796	4619.34	4649.92	3675.38	3853.27	4028.09	4291.85
	797	4406.69	4283.47	3673.5	3504.55	3441.39	797	3673.5	3067.42	3162.39	3124.57	797	4228.16	4098.3	4053.73	4130.5	4082.58	797	3673.5	4404.57	4122.19	4096.17	797	4228.16	3639.45	4228.16	3591.59	3501.76	797	4406.69	4203.4	3673.5	3650.39	4404.57	4383.18	797	4609.94	4649.32	3673.5	3848.68	4015.63	4294.61
	798	4399.33	4285.29	3674.94	3512.09	3444.82	798	3674.94	3064.7	3170.12	3123.64	798	4234.77	4093.89	4047.51	4136.71	4078.96	798	3674.94	4416.15	4113.48	4084.91	798	4234.77	3646	4234.77	3586.61	3492.8	798	4399.33	4195.75	3674.94	3648.24	4416.15	4389.87	798	4617.98	4657.24	3674.94	3851.22	4024.67	4290.17
[truncated: 1,752 more rows]

## Sheet: Fig. 2b
	time (s)	DNA only_for all	WT_1	WT_2	WT+S5S1_1	WT+S5S1_2	time (s)	DNA only_for all	L1_1	L1_2	L1+S5S1_1	L1+S5S1_2	time (s)	DNA only_for all	L2_1	L2_2	L2+S5S1_1	L2+S5S1_2	time (s)	DNA only	S2_1	S2_2	S2+S5S1_1	S2+S5S1_2
[truncated: 2,551 more rows]

## Sheet: Fig. 2c
Raw data of reactionrate and equilibrium constants
[truncated: 30 more rows]

## Sheet: Fig. 3b
	Fig. 3-b	time (s)	DNA _for 1st and 2nd	WT_1st	WT_2nd	DNA _for 3rd	WT_3rd	Fig. 3-b	time (s)	DNA_1	WT_1	WT_2	DNA_2	WT_3	Fig. 3-b	time (s)	DNA_1	WT_1	DNA_2	WT_2	DNA_3	WT_3
[truncated: 1,572 more rows]

[truncated: 16 more sheets: Fig. 3c, Fig. 3d, Fig. 3e, Fig. 3f, Fig. 4b, Fig. 4c, Fig. 4d, Fig. 5a, Fig. 5b, Fig. 5c, Fig. 5d_left, Fig. 5d_center and right , Fig. 6a, Fig. 6b, Fig. 6c_spectra, Fig. 6c_bar graphs]
