# Supplementary material for: Real-time tracking reveals catalytic roles for the two DNA binding sites of Rad51
Source: Nat Commun. 2020 Jun 11;11:2950. doi: 10.1038/s41467-020-16750-3 (PMC7289862; doi:10.1038/s41467-020-16750-3)
Supplement: Supplementary file 4 — Source Data [file 41467_2020_16750_MOESM4_ESM.zip › Source data_2.xlsx]

## Sheet: Fig. S1a
		1st lane	Molecular weight
		2nd lane	empty
		3rd lane	WT
		4th lane	L1
		5th lane	L2
		6th lane	S2

## Sheet: Fig. S1b
Raw data of CD spectra	wavelength (nm)	buffer_for WT	WT	buffer_for L1	L1	buffer_for L2	L2	buffer_for S2	S2
	260	-0.600116	-0.528949	0.686591	0.287732	-0.571314	-0.588568	-0.703021	-0.494922
	259.9	-0.426147	-0.476727	0.641595	0.448315	-0.440979	-0.354291	-0.739087	-0.422247
	259.8	-0.465082	-0.548608	0.680548	0.56181	-0.583148	-0.37793	-0.789642	-0.52713
	259.7	-0.486139	-0.580377	0.871863	0.468799	-0.47132	-0.584387	-0.399884	-0.456604
	259.6	-0.524463	-0.400842	0.823828	0.509186	-0.519446	-0.509253	-0.734259	-0.445062
	259.5	-0.511584	-0.733728	0.818121	0.552106	-0.616644	-0.634784	-0.529114	-0.335297
	259.4	-0.548651	-0.552991	0.876019	0.377832	-0.226331	-0.482648	-0.479474	-0.664264
	259.3	-0.42041	-0.73396	0.577869	0.424725	-0.213672	-0.579932	-0.707574	-0.755481
	259.2	-0.434985	-0.528687	0.803467	0.541925	-0.694635	-0.432385	-0.558331	-0.640552
	259.1	-0.378528	-0.719305	0.928448	0.333551	-0.638733	-0.460687	-0.607471	-0.291907
	259	-0.655743	-0.396887	0.842975	0.475299	-0.41637	-0.261505	-0.529315	-0.557947
	258.9	-0.535889	-0.469916	0.749152	0.606769	-0.478272	-0.593585	-0.515063	-0.376617
	258.8	-0.595874	-0.680798	0.838025	0.395532	-0.451874	-0.427838	-0.656458	-0.757751
	258.7	-0.402142	-0.538739	0.944666	0.560626	-0.466583	-0.422711	-0.426093	-0.361597
	258.6	-0.438617	-0.452014	0.812061	0.603436	-0.501532	-0.701599	-0.348553	-0.64469
	258.5	-0.458105	-0.361035	0.95979	0.498956	-0.303174	-0.259473	-0.499127	-0.423602
	258.4	-0.561432	-0.577612	0.897998	0.604303	-0.148438	-0.531097	-0.651825	-0.411536
	258.3	-0.423572	-0.357513	0.916663	0.52627	-0.518591	-0.270959	-0.417981	-0.531103
	258.2	-0.358582	-0.472076	1.04335	0.504297	-0.61283	-0.572748	-0.513202	-0.42182
	258.1	-0.521863	-0.56889	0.83053	0.639307	-0.581372	-0.433234	-0.704553	-0.479089
	258	-0.489307	-0.501025	1.06993	0.507025	-0.551514	-0.349835	-0.819476	-0.414313
	257.9	-0.638495	-0.374585	0.886536	0.385852	-0.287628	-0.467456	-0.375702	-0.479114
	257.8	-0.488336	-0.175659	0.76347	0.594373	-0.626862	-0.599945	-0.442072	-0.326916
	257.7	-0.22901	-0.319366	0.887707	0.744177	-0.504413	-0.218463	-0.646106	-0.429889
	257.6	-0.535999	-0.48631	1.02546	0.636688	-0.382788	-0.608215	-0.479016	-0.433386
	257.5	-0.521118	-0.382068	0.80213	0.748523	-0.548108	-0.477093	-0.310046	-0.565027
	257.4	-0.614697	-0.617444	0.640314	0.519733	-0.457336	-0.325592	-0.433771	-0.551239
	257.3	-0.641919	-0.755359	0.946448	0.315277	-0.488098	-0.409406	-0.465918	-0.718335
	257.2	-0.553748	-0.298053	1.00585	0.6146	-0.234613	-0.329333	-0.303912	-0.389209
	257.1	-0.615924	-0.519159	1.12186	0.574908	-0.324927	-0.330536	-0.568451	-0.49552
	257	-0.210345	-0.294086	0.878613	0.412585	-0.566132	-0.318536	-0.151318	-0.513251
	256.9	-0.474445	-0.472742	1.06994	0.625488	-0.320758	-0.414087	-0.513635	-0.429749
	256.8	-0.321271	-0.277551	0.834833	0.450964	-0.568445	-0.50271	-0.450201	-0.703125
	256.7	-0.399652	-0.56748	1.05249	0.828558	-0.376025	-0.339087	-0.46283	-0.512769
	256.6	-0.60354	-0.286902	1.10081	0.462964	-0.349036	-0.526727	-0.495282	-0.337683
	256.5	-0.421588	-0.513361	0.866577	0.605511	-0.436395	-0.346088	-0.236029	-0.241656
	256.4	-0.382251	-0.520233	1.10849	0.666248	-0.506049	-0.412396	-0.502887	-0.417188
	256.3	-0.569751	-0.582776	1.16445	0.790576	-0.327777	-0.556824	-0.450562	-0.433112
	256.2	-0.392584	-0.478137	1.26206	0.508179	-0.315155	-0.273865	-0.278937	-0.377301
	256.1	-0.262109	-0.361481	0.942877	0.540442	-0.351056	-0.517126	-0.415924	-0.369586
	256	-0.39798	-0.609192	1.06509	0.466553	-0.512311	-0.348389	-0.584991	-0.445844
	255.9	-0.40658	-0.605304	1.1489	0.589709	-0.490637	-0.459216	-0.583075	-0.340686
	255.8	-0.406903	-0.392493	1.06593	0.535559	-0.61629	-0.207886	-0.6854	-0.437939
	255.7	-0.401813	-0.289319	0.930029	0.744501	-0.289337	-0.495593	-0.487305	-0.376086
	255.6	-0.367822	-0.615704	0.956677	0.370343	-0.179504	-0.449304	-0.422473	-0.248535
	255.5	-0.36864	-0.601373	1.18903	0.632745	-0.395508	-0.673785	-0.287164	-0.377441
	255.4	-0.491461	-0.318127	0.652942	0.653015	-0.411084	-0.382001	-0.694983	-0.172443
	255.3	-0.537958	-0.521619	1.0371	0.516962	-0.437946	-0.484851	-0.3565	-0.406519
	255.2	-0.131879	-0.515607	1.13188	0.671637	-0.481354	-0.263709	-0.439044	-0.540143
	255.1	-0.278436	-0.418445	0.711243	0.558154	-0.356476	-0.532562	-0.417383	-0.327167
	255	-0.273389	-0.61662	0.979352	0.390021	-0.353558	-0.35882	-0.533661	-0.322693
	254.9	-0.259985	-0.364453	1.14103	0.736896	-0.567163	-0.264966	-0.520294	-0.259357
	254.8	-0.562848	-0.404529	0.805231	0.350372	-0.539392	-0.450012	-0.255823	-0.292963
	254.7	-0.363391	-0.0611328	1.17518	0.70163	-0.257794	-0.487097	-0.447241	-0.120044
	254.6	-0.387726	-0.520868	0.913971	0.758325	-0.293262	-0.200885	-0.161694	-0.419708
	254.5	-0.463165	-0.326373	0.839453	0.636255	-0.340405	-0.0126465	-0.403436	-0.472296
	254.4	-0.35882	-0.387744	1.17849	0.529987	-0.368085	-0.327411	-0.473254	-0.584735
	254.3	-0.148761	-0.367865	1.14012	0.605634	-0.708203	-0.251935	-0.59361	-0.386395
	254.2	-0.337884	-0.305035	1.11284	0.561151	-0.428668	-0.232813	-0.384314	-0.444647
	254.1	-0.41156	-0.433282	1.18577	0.537598	-0.147821	-0.27074	-0.130011	-0.255933
	254	-0.469031	-0.526379	1.12006	0.558868	-0.404608	-0.335693	-0.566272	-0.19903
	253.9	-0.595959	-0.235205	1.07259	0.692859	-0.629309	-0.235394	-0.568054	-0.317432
	253.8	-0.346191	-0.0190063	1.27893	0.471777	-0.367737	-0.326508	-0.392651	-0.355176
	253.7	-0.473181	-0.406317	1.15557	0.844507	-0.35155	-0.365436	-0.58194	-0.481201
	253.6	-0.399866	-0.378949	0.981305	0.788397	-0.256036	-0.245233	-0.283295	-0.296539
	253.5	-0.542432	-0.41333	0.971313	0.5922	-0.301282	-0.440082	-0.451459	-0.361017
	253.4	-0.551581	-0.576227	1.05899	0.673114	0.0175171	-0.435858	-0.38324	-0.235913
	253.3	-0.171527	-0.432648	1.0332	0.717249	-0.0340942	-0.204669	-0.31955	-0.324573
	253.2	-0.134442	-0.492993	1.14464	0.764954	-0.341949	-0.3047	-0.56839	-0.392676
	253.1	-0.531085	-0.457404	1.08073	0.593787	-0.0789673	-0.444672	-0.430975	-0.315857
	253	-0.24668	-0.417566	1.17325	0.563116	-0.128296	-0.568402	-0.62179	-0.482941
	252.9	-0.0857666	-0.333435	1.14772	0.6828	-0.461804	-0.361926	-0.582404	-0.528979
	252.8	-0.112445	-0.450867	0.798975	0.701227	-0.333624	-0.245428	-0.468732	-0.329602
	252.7	-0.32771	-0.530688	1.0054	0.602454	-0.388049	-0.304163	-0.425842	-0.104932
	252.6	-0.326373	-0.303101	1.05192	0.557434	-0.183289	-0.156897	-0.424469	-0.447485
	252.5	-0.465039	-0.385474	1.14771	0.657739	-0.108722	-0.0788025	-0.476111	-0.199878
	252.4	-0.115063	-0.402087	1.16187	0.550812	-0.37486	-0.537952	-0.272162	-0.168317
	252.3	-0.321075	-0.366779	1.07634	0.541272	-0.33186	-0.251447	-0.32724	-0.281763
	252.2	-0.401459	-0.333691	1.10366	0.700366	-0.101318	-0.292303	-0.589844	-0.623761
	252.1	-0.228876	-0.300446	1.18319	0.887378	-0.141669	-0.23277	-0.353076	-0.334857
	252	-0.262341	-0.31676	1.35262	0.958295	-0.394299	-0.147699	-0.355933	-0.222266
	251.9	-0.227612	-0.495697	1.28283	0.636615	-0.219989	-0.150183	-0.520325	-0.320868
	251.8	-0.277142	-0.363062	1.11381	0.75614	-0.208875	-0.440668	-0.171899	0.0319336
	251.7	-0.143567	-0.230066	1.11543	0.623865	-0.320984	-0.32334	-0.588239	-0.474878
	251.6	-0.310608	-0.460211	1.28752	0.851129	-0.101086	-0.384857	-0.480084	-0.415558
	251.5	-0.346246	-0.424567	1.40817	0.756628	-0.188312	-0.436774	-0.299042	-0.320697
	251.4	-0.446558	-0.369885	1.14927	0.710834	-0.450476	-0.435522	-0.265088	-0.23537
	251.3	-0.219983	-0.527185	0.983881	0.564435	-0.302161	-0.446375	-0.260785	-0.373523
	251.2	-0.24613	-0.514789	1.21287	0.890088	0.000592041	-0.291113	-0.409186	-0.266327
	251.1	-0.120843	-0.389496	0.958301	0.884021	-0.294427	-0.531073	-0.157532	-0.35462
	251	-0.481488	-0.360645	1.30346	0.595801	-0.19295	-0.232867	-0.298669	-0.236902
	250.9	-0.109784	-0.468506	1.13657	0.634991	-0.189124	-0.15141	-0.198291	-0.269238
	250.8	-0.206891	-0.448175	1.08334	0.734351	-0.27533	-0.102686	-0.615216	-0.0969849
	250.7	0.0627319	-0.163812	1.487	0.47644	-0.335016	-0.264105	-0.114624	-0.462726
	250.6	-0.185699	-0.209119	1.29809	0.875397	-0.222607	-0.473083	-0.0773254	-0.384985
	250.5	-0.221478	-0.399304	1.14447	0.699402	-0.386169	-0.235138	-0.230817	-0.355157
	250.4	-0.338495	-0.233453	1.3293	0.83844	-0.381757	-0.154913	-0.310449	-0.0892273
	250.3	-0.173535	-0.296649	1.22147	0.82041	-0.240668	-0.235986	-0.150281	-0.267401
	250.2	-0.255908	-0.271393	1.19525	0.538324	-0.0926086	-0.252985	-0.195685	-0.165002
	250.1	-0.235516	-0.375806	1.26006	0.80094	-0.0204895	-0.0738281	-0.342651	-0.388885
	250	-0.514099	-0.408966	1.22012	0.800299	-0.368256	-0.276044	-0.161664	-0.265491
	249.9	-0.329559	-0.367773	1.34177	0.867657	-0.289221	-0.0185974	-0.0294495	-0.354291
	249.8	-0.159052	-0.428973	1.41868	0.777887	-0.317371	-0.176245	-0.34715	-0.136798
	249.7	-0.413947	-0.169269	1.38263	0.880762	0.0216736	-0.189258	-0.31593	-0.24519
	249.6	-0.357495	-0.200256	1.35967	1.04951	-0.519464	-0.370807	-0.329108	-0.0915771
	249.5	-0.252814	-0.270935	1.21993	0.713831	-0.105273	-0.250323	-0.284369	-0.123865
	249.4	-0.102826	-0.376636	1.34181	0.680859	0.0781738	-0.0281799	-0.119232	-0.230115
	249.3	-0.359808	-0.224335	1.16737	1.02473	-0.275934	-0.108002	-0.430316	-0.308978
	249.2	-0.208874	-0.399518	1.26265	0.785138	-0.0146057	-0.319678	-0.267511	-0.301703
	249.1	-0.200452	-0.345483	1.07078	0.566071	-0.268359	-0.077301	0.0321289	-0.174396
	249	-0.368884	-0.35708	1.39267	0.643555	-0.291254	-0.340833	-0.275024	-0.0673279
	248.9	-0.216565	-0.289642	1.42371	0.689966	0.0978699	-0.20741	0.254547	-0.0333801
	248.8	-0.280511	-0.545337	1.3986	0.635065	-0.260693	-0.127026	-0.405054	-0.191693
	248.7	-0.33147	-0.29942	1.18703	0.793628	-0.343884	-0.338025	-0.26546	-0.239978
	248.6	-0.19397	-0.310779	1.14108	0.807886	-0.126733	-0.400458	-0.065741	-0.357654
	248.5	-0.193109	-0.303235	1.37929	0.804962	-0.0259949	-0.228644	-0.282172	-0.247076
	248.4	-0.19071	-0.0634155	1.57592	0.617706	-0.13476	-0.0167358	-0.187347	0.0444397
	248.3	-0.177393	-0.0354248	1.21153	0.607172	0.0678894	-0.097345	-0.218835	-0.264868
	248.2	-0.427545	-0.372687	1.46131	0.719006	-0.0665161	-0.127118	-0.283557	-0.190179
	248.1	-0.128528	-0.491718	1.35867	0.406329	-0.0696106	-0.242438	-0.138831	-0.376111
	248	-0.0871582	-0.26441	1.11032	0.514398	-0.166058	-0.370953	0.0484558	-0.377606
	247.9	-0.166626	-0.15957	1.37773	1.00992	0.0815552	-0.241437	-0.03396	-0.442004
	247.8	-0.374762	-0.0808044	1.35162	0.818591	-0.248645	-0.0739258	0.0948547	-0.448596
	247.7	-0.319336	-0.232379	1.56119	0.610028	-0.0862488	-0.169617	-0.182526	-0.267346
	247.6	-0.249786	-0.32149	1.4275	0.682019	-0.196185	-0.107312	0.0648193	-0.248083
	247.5	-0.250043	-0.490521	0.993756	0.661145	-0.351251	-0.133936	-0.150671	-0.488672
	247.4	-0.0637573	-0.215009	1.3015	0.727783	-0.240063	-0.313007	-0.0254517	-0.51214
	247.3	-0.323303	-0.233453	1.25756	0.80202	-0.012323	-0.527441	-0.0589172	-0.149298
	247.2	-0.0695679	-0.297137	1.39135	0.588428	0.257813	-0.42536	-0.429663	0.134406
	247.1	-0.0439087	-0.107178	1.49362	0.74751	-0.0241943	-0.364532	-0.265271	-0.517023
	247	-0.340674	-0.485101	1.25762	0.621216	-0.290527	-0.303839	-0.0499146	-0.16474
	246.9	0.12204	-0.238434	1.54088	0.796124	-0.277051	-0.45094	-0.105048	-0.267981
	246.8	-0.0441406	-0.292865	1.54931	0.950549	-0.223639	-0.254157	-0.0841858	-0.12229
	246.7	-0.286969	-0.462976	1.39551	0.832428	-0.14433	-0.47168	-0.0332153	-0.297632
	246.6	-0.179761	-0.239819	1.3617	0.782629	-0.0506104	-0.451599	-0.19679	-0.358929
	246.5	-0.465881	-0.596881	1.44683	0.829962	-0.0692139	-0.255646	-0.235712	-0.310687
	246.4	0.0958984	-0.279358	1.38018	0.657343	-0.119727	-0.243951	0.0294006	-0.34527
	246.3	-0.132996	-0.511774	1.38362	0.750855	-0.0897522	-0.510345	-0.220966	-0.354462
	246.2	0.0370178	-0.153607	1.38499	0.877698	-0.104767	-0.467444	-0.189948	-0.356555
	246.1	0.00585326	-0.355316	1.33403	0.799744	0.0892822	-0.175403	-0.0801025	-0.258459
	246	-0.0362549	-0.66734	1.14418	0.740936	-0.016748	-0.579285	-0.326215	-0.24696
	245.9	0.235815	-0.473279	1.19385	0.718658	-0.109985	-0.327612	0.0465149	-0.374396
	245.8	-0.073645	-0.267358	1.62589	0.776202	-0.288654	-0.59989	-0.117334	-0.403485
	245.7	-0.270135	-0.318024	1.31439	0.722473	-0.255658	-0.261237	0.0724915	-0.532373
	245.6	-0.0988709	-0.531049	1.36329	0.744769	-0.0388123	-0.33595	-0.165436	-0.313293
	245.5	-0.047345	-0.416254	1.15178	0.644226	-0.0361023	-0.198901	0.189569	-0.190857
	245.4	0.00946656	-0.570874	1.21927	0.357892	0.0102295	-0.352277	-0.167413	-0.201202
	245.3	-0.0587463	-0.322278	1.45338	0.72464	0.253363	-0.405133	-0.13642	-0.47738
	245.2	-0.125824	-0.40874	1.43535	0.723151	0.123926	-0.27359	-0.0586121	-0.293213
	245.1	-0.00918579	-0.740485	1.38617	0.895001	-0.0444092	-0.530676	-0.490173	-0.113257
	245	-0.072876	-0.400177	1.41782	0.418591	0.216095	-0.377563	-0.252606	-0.364307
	244.9	-0.136243	-0.748065	1.11962	0.552826	-0.241846	-0.319922	-0.123737	-0.339227
	244.8	-0.11618	-0.250848	1.48412	0.321045	0.0435791	-0.277765	0.093811	-0.463965
	244.7	-0.283032	-0.43468	1.61505	0.606799	-0.182117	-0.492999	-0.194159	-0.512152
	244.6	0.00866088	-0.376526	1.49223	0.815417	0.0975464	-0.447192	-0.00280151	-0.240845
	244.5	-0.0726685	-0.413403	1.52116	0.542157	0.0651367	-0.770404	-0.293335	-0.524597
	244.4	-0.184326	-0.463837	1.60137	0.622986	-0.107062	-0.586011	-0.0567139	-0.342731
	244.3	-0.206311	-0.709747	1.5998	0.675006	-0.113995	-0.361999	0.0424805	-0.35625
	244.2	-0.269159	-0.430231	1.27809	0.527264	0.278168	-0.620911	0.169214	-0.61037
	244.1	0.228265	-0.318628	1.33257	0.410034	0.0653015	-0.413489	-0.143958	-0.288733
	244	-0.104364	-0.379614	1.30692	0.39248	-0.17821	-0.613892	-0.288013	-0.439789
	243.9	-0.504687	-0.481598	1.58588	0.707538	-0.194379	-0.662305	0.0421875	-0.0736694
	243.8	-0.150946	-0.312341	1.51315	0.594287	0.455975	-0.6414	-0.165826	-0.445013
	243.7	-0.00725098	-0.996643	1.36015	0.536646	-0.147931	-0.361639	0.313214	-0.300818
	243.6	0.068396	-0.520935	1.71868	0.339648	0.149872	-0.374585	0.0439941	-0.810736
	243.5	0.00628051	-0.625678	1.51998	0.368579	0.0166321	-0.557495	-0.0493408	-0.417841
	243.4	-0.119965	-0.56521	1.29419	0.412354	0.133478	-0.490497	-0.0770935	-0.409015
	243.3	0.0123413	-0.628931	1.50955	0.141681	0.0729492	-0.586377	-0.330164	-0.600153
	243.2	0.00216675	-0.885986	1.47748	0.411914	-0.0261841	-0.958575	-0.0747925	-0.287982
	243.1	-0.0125427	-0.570459	1.65756	0.208411	0.0808411	-0.742755	0.113208	-0.412396
	243	0.104205	-0.82077	1.35868	0.545563	0.141479	-0.424493	-0.205817	-0.738928
	242.9	0.104822	-0.720618	1.44955	0.33056	0.298303	-0.634473	-0.327576	-0.563391
	242.8	-0.200977	-0.775055	1.4261	0.569153	0.304608	-0.327655	-0.0232178	-0.773322
	242.7	0.0880066	-0.475897	1.48436	0.609686	-0.278455	-0.721155	-0.163879	-0.33855
	242.6	-0.121594	-0.537	1.49568	0.0677429	-0.061438	-0.705707	0.115692	-0.49101
	242.5	-0.0437988	-0.835547	1.73128	-0.0640747	0.00827637	-0.729791	0.117206	-0.417767
	242.4	0.0989075	-0.662305	1.88007	0.239935	0.0111755	-0.46557	-0.182483	-0.469531
	242.3	-0.25675	-0.715405	1.16042	0.271906	0.0601074	-0.596826	-0.0680176	-0.768286
	242.2	0.233643	-0.892157	1.37462	0.348029	-0.0769714	-0.654572	0.165771	-0.69436
	242.1	-0.0608521	-0.781702	1.62936	0.154706	-0.276868	-0.854022	0.00736694	-0.752191
	242	-0.0756653	-0.842889	1.39492	0.398523	0.159546	-0.692981	0.201941	-0.675323
	241.9	0.039386	-0.933789	1.38907	0.418884	0.191156	-1.02088	0.0614807	-0.939246
	241.8	-0.161102	-0.71369	1.35398	0.310394	0.353156	-0.850653	-0.0209045	-0.731189
	241.7	0.0475525	-0.737781	1.44443	0.10907	0.266772	-1.0622	-0.0741272	-0.844678
	241.6	0.235242	-1.16609	1.31417	0.459363	0.213397	-0.521185	-0.305377	-0.590045
	241.5	-0.107739	-0.905572	1.43135	0.344257	0.0253662	-1.05121	0.324939	-0.516602
	241.4	0.144666	-0.800934	1.37649	0.125366	0.158099	-0.803217	0.236267	-1.00878
	241.3	0.118744	-0.74007	1.60112	-0.221429	0.0282776	-0.624109	0.0756226	-0.989813
	241.2	0.0743713	-0.666388	1.75972	0.103845	-0.372388	-0.932855	-0.0681519	-0.351392
	241.1	0.101563	-0.750366	1.14072	0.122083	-0.0281006	-0.667816	-0.120361	-1.04626
	241	-0.0244141	-0.810315	1.30771	-0.0967529	0.497113	-1.00754	-0.0801575	-0.96441
	240.9	-0.115771	-0.78363	1.33588	0.105829	0.121356	-0.962891	0.150757	-0.801666
	240.8	-0.0209534	-0.963483	1.61693	0.0456482	-0.196985	-1.21991	-0.00239868	-1.02396
	240.7	0.0520203	-1.15749	1.31586	-0.10462	0.589685	-0.660577	0.0642151	-0.810614
	240.6	0.147552	-0.878009	1.77125	0.0413574	0.325891	-1.17385	-0.145892	-0.95882
	240.5	0.145404	-1.45374	1.29694	-0.24621	0.0303589	-0.889191	0.154218	-1.00123
	240.4	-0.100781	-1.12358	1.44069	0.0801453	0.275159	-0.930493	-0.189929	-0.96051
	240.3	0.333398	-1.29505	1.30974	-0.183862	-0.196197	-0.940662	-0.0524719	-1.01317
	240.2	0.0564453	-1.19493	1.44686	-0.160254	-0.0391602	-1.09832	-0.128864	-0.991724
	240.1	0.118787	-1.12036	1.34042	-0.247418	0.172034	-0.934119	0.00662231	-1.15024
	240	-0.11861	-1.20555	1.48097	-0.115387	0.279639	-1.36913	0.370154	-1.02031
	239.9	0.0777832	-1.19844	1.40331	-0.181439	-0.0351807	-1.2031	0.35227	-0.999231
	239.8	-0.0774048	-0.946393	1.57916	-0.103009	-0.0774475	-1.17056	0.147992	-1.16348
	239.7	-0.100928	-1.29958	1.52369	0.0228882	0.128381	-1.20779	-0.0924927	-0.894409
	239.6	0.301123	-1.42534	1.40858	-0.574701	0.254156	-0.824835	-0.00658571	-1.43915
	239.5	0.0861816	-1.08043	1.19298	-0.112732	0.025769	-1.32134	0.205627	-1.13807
	239.4	0.135754	-1.40276	1.5076	-0.235797	0.408136	-1.20779	-0.103455	-1.07752
	239.3	-0.0552002	-1.54139	1.63204	-0.296826	0.256781	-1.53543	0.183325	-1.18533
	239.2	-0.303998	-1.38757	1.37969	-0.641614	0.180737	-1.54458	0.250732	-1.34213
	239.1	0.181366	-1.33226	1.27905	-0.301331	0.374738	-1.62904	0.228687	-1.37973
	239	0.115546	-1.37404	1.28401	-0.174323	0.132391	-1.63542	0.115082	-1.26938
	238.9	0.114337	-1.53496	1.67673	-0.507446	-0.00327149	-1.43397	0.140442	-1.29246
	238.8	-0.112781	-1.85304	1.48533	-0.430743	-0.148712	-1.4189	0.269965	-1.34153
	238.7	-0.0332336	-1.57889	1.43604	-0.790845	0.0953003	-1.69136	0.0349976	-1.24478
	238.6	0.193195	-1.74278	1.39205	-0.428973	-0.0110962	-1.74502	-0.0622192	-0.99101
	238.5	0.194904	-1.70151	1.70755	-0.575909	0.147968	-1.18736	0.0429077	-1.62943
	238.4	-0.143695	-1.74984	1.56849	-0.299762	-0.0699951	-1.72527	-0.166748	-1.29463
	238.3	0.396478	-1.79191	1.49263	-0.641302	0.076886	-1.85626	0.112903	-1.63975
	238.2	0.269867	-1.88701	1.54786	-0.577661	0.213208	-1.81916	-0.24231	-1.48365
	238.1	-0.113178	-1.65386	1.37192	-0.997552	0.365729	-1.90733	0.221216	-1.40445
	238	-0.26051	-1.69607	1.92659	-0.472864	0.306439	-1.60735	0.0551025	-1.84049
	237.9	0.0298889	-1.815	1.73707	-1.01779	0.0826477	-1.83887	0.0127747	-1.64302
	237.8	0.267352	-1.77827	1.55	-0.571045	0.264606	-1.89011	0.112506	-1.39498
	237.7	0.239246	-2.05002	1.92364	-0.72721	0.374951	-1.61498	0.0712708	-1.36965
	237.6	-0.0088501	-1.4254	1.8165	-1.18951	0.293298	-1.96614	0.222278	-1.73149
	237.5	0.338281	-1.73743	1.57739	-1.08584	0.329504	-1.84858	0.14895	-1.71844
	237.4	-0.0239807	-2.21333	1.98304	-1.30137	0.535791	-2.14908	0.397192	-1.61038
	237.3	0.159479	-2.06111	1.94214	-1.21357	0.0453674	-1.99616	0.283551	-1.9633
	237.2	0.367279	-2.22733	1.77438	-0.859137	0.328595	-2.02043	0.283472	-1.66953
	237.1	0.446765	-2.13274	1.83101	-1.34722	0.335559	-2.04799	-0.00127564	-1.73391
	237	0.266144	-2.0153	1.36259	-1.28768	-0.181158	-2.09685	0.46684	-1.77994
	236.9	0.0926697	-2.41953	1.77466	-1.48068	0.497565	-2.07686	0.0349121	-1.90502
	236.8	0.0647644	-2.13119	1.4749	-1.24468	0.20683	-2.36625	-0.0881165	-1.63306
	236.7	0.316949	-2.15074	1.63533	-1.02247	0.385431	-1.95365	-0.0732605	-2.14014
	236.6	0.0607483	-2.45006	1.49222	-1.43102	0.344452	-2.39532	-0.100165	-2.41251
	236.5	-0.00645142	-2.10647	1.53509	-1.23735	0.159161	-2.46467	0.0369263	-1.84268
	236.4	0.177216	-2.31384	1.86738	-1.34786	0.207739	-2.43955	0.455402	-1.77095
	236.3	0.0682007	-2.60306	1.14965	-1.26016	0.260327	-2.7611	-0.413031	-2.143
	236.2	0.14408	-2.63895	1.51684	-1.76541	0.150812	-2.33119	-0.0912964	-1.98019
	236.1	0.243213	-2.60748	1.35069	-1.19016	0.380054	-2.63541	0.310828	-2.32657
	236	0.052179	-2.86121	1.81435	-1.50787	0.0716492	-2.07154	0.149677	-2.27369
	235.9	0.062616	-2.4438	1.71074	-1.75198	0.360419	-2.81089	0.280206	-2.09874
	235.8	0.270642	-2.55964	1.77275	-1.70648	0.574512	-2.65645	-0.073346	-2.11979
	235.7	-0.193311	-2.90604	1.66825	-1.57543	0.370874	-2.97992	0.0597534	-2.45392
	235.6	0.0331543	-2.96105	1.61083	-2.09979	0.261279	-2.77723	-0.0336731	-2.08572
	235.5	0.210919	-2.58764	1.64045	-1.82032	0.189416	-2.7775	0.224823	-2.17922
	235.4	0.109076	-2.73297	1.72065	-1.67196	0.160071	-2.5027	0.04953	-2.52956
	235.3	0.205957	-3.06862	1.50599	-1.75895	0.417963	-2.95706	0.537225	-2.65336
	235.2	0.192749	-2.48483	1.67875	-1.73763	0.426904	-2.89653	0.0838257	-2.62195
	235.1	-0.117743	-2.94131	1.95645	-2.07122	0.313293	-2.90325	0.144421	-2.89932
	235	0.156329	-2.84223	1.63124	-1.59977	0.554932	-2.75146	0.418402	-2.5341
	234.9	0.215552	-2.9675	1.81309	-2.00685	0.119189	-3.13821	-0.0281128	-2.96888
	234.8	0.121484	-3.01716	1.66721	-1.87173	0.234534	-3.0434	0.0744019	-2.95463
	234.7	0.276685	-3.55508	1.75524	-2.05021	0.347754	-3.09335	-0.201312	-2.56691
	234.6	0.491473	-3.67307	1.79414	-2.36458	0.0217712	-3.14698	0.348199	-2.69295
	234.5	-0.0188721	-2.94951	1.74164	-2.5085	0.482776	-3.32526	0.391577	-2.42114
	234.4	0.337262	-2.87279	1.5965	-1.96733	0.357086	-3.40581	0.380237	-2.94755
	234.3	0.222668	-3.64645	2.04427	-2.29913	0.425128	-3.31779	0.238318	-3.04391
	234.2	0.238062	-3.46907	1.54677	-2.1837	0.45202	-3.6308	0.0154358	-3.31654
	234.1	-0.172968	-3.75754	1.68996	-2.39817	0.154016	-3.21574	0.38941	-2.99788
	234	0.384003	-3.7143	1.87932	-2.5528	0.788538	-3.42536	0.377704	-3.34932
	233.9	0.406458	-3.21334	1.48015	-2.70027	0.317816	-3.2506	-0.0207764	-3.15734
	233.8	-0.0606934	-3.83334	1.9196	-2.17913	0.450806	-3.7069	0.186627	-3.04253
	233.7	0.392236	-3.66324	2.00658	-2.85172	0.501837	-3.51318	0.313281	-3.08469
	233.6	0.39848	-4.02225	1.91776	-2.94296	-0.0136169	-4.01833	0.496954	-2.91004
	233.5	0.335236	-3.94712	1.92632	-2.98567	0.124304	-3.75013	0.254871	-3.12539
	233.4	0.176245	-3.83369	1.87639	-2.71667	0.490997	-3.70615	0.216754	-3.16317
	233.3	0.0821716	-3.89122	1.7854	-2.64103	0.306812	-3.85428	0.167224	-3.6254
	233.2	0.504706	-4.15433	2.1221	-3.04955	0.440924	-3.8187	0.279236	-3.3012
	233.1	0.328876	-3.85895	2.06593	-2.94746	0.358118	-4.17516	0.249396	-3.88348
	233	0.266852	-4.08075	1.63646	-3.05498	0.0670715	-4.32052	0.179285	-3.4957
	232.9	0.465497	-4.47036	1.77689	-3.37018	0.607867	-4.21848	-0.0167725	-3.53154
	232.8	0.10321	-4.16584	1.75189	-2.90673	0.120105	-3.96405	0.354968	-3.90265
	232.7	0.0848694	-4.4209	1.5531	-3.15815	0.293176	-4.2306	0.163245	-3.61128
	232.6	0.158661	-3.96207	2.04308	-3.11202	0.430371	-3.88669	0.127795	-3.72781
	232.5	0.474457	-4.17798	1.91196	-3.20568	0.495325	-4.6476	0.452167	-4.05305
	232.4	0.197632	-4.40357	1.80507	-3.61509	0.422382	-4.27756	0.240265	-3.78231
	232.3	0.151617	-4.56434	1.70995	-3.5792	0.0773743	-4.57692	0.0794556	-4.01128
	232.2	0.447833	-4.68715	1.55825	-3.36694	0.205878	-4.80888	0.215009	-4.04119
	232.1	0.104681	-4.67447	1.70026	-3.57881	0.560425	-4.64777	0.154749	-3.87185
	232	-0.0239014	-4.76483	1.50562	-3.3864	0.0872559	-5.01659	0.308215	-3.82213
	231.9	0.158673	-4.67353	1.5622	-3.26874	0.347473	-4.83721	0.010083	-3.94015
	231.8	0.384686	-4.85881	1.43281	-3.53751	0.0566711	-4.62715	0.12926	-4.30826
	231.7	0.60603	-5.01132	1.63814	-3.35441	0.544659	-5.2093	0.220923	-4.46036
	231.6	0.187354	-5.05941	1.52029	-3.5444	0.105823	-4.67247	0.476434	-4.4228
	231.5	0.193378	-5.09717	1.78651	-3.86884	0.661121	-5.35999	0.171082	-4.70172
	231.4	0.188904	-5.17416	1.61851	-4.25751	0.623798	-4.89719	0.343182	-3.9855
	231.3	0.258307	-4.90275	2.15813	-4.24258	0.296649	-4.42613	0.21524	-4.73743
	231.2	0.194971	-4.81167	1.6519	-4.20323	0.312274	-5.54268	0.575183	-4.75566
	231.1	0.0456055	-5.305	1.72092	-3.94133	0.595703	-5.25021	0.322504	-4.49514
	231	0.186999	-5.2122	2.0249	-3.87564	0.427063	-5.07191	0.487286	-4.27799
	230.9	-0.0613037	-5.2035	1.73954	-3.90457	0.20152	-5.38792	0.0359741	-4.56902
	230.8	0.423608	-5.30439	1.60612	-3.99178	0.0376099	-5.50184	-0.0663635	-4.91407
	230.7	0.222882	-5.07781	1.97342	-4.40496	0.0909241	-5.65982	0.293811	-4.84887
	230.6	-0.0446838	-5.13733	2.06661	-4.29725	0.126953	-5.45957	0.454779	-4.6321
	230.5	0.0387634	-5.62288	1.4313	-4.05809	0.409424	-5.49388	0.321631	-4.93938
	230.4	0.700336	-5.7865	1.97222	-4.27664	0.328119	-5.79415	0.261395	-5.12453
	230.3	0.36936	-5.17809	2.29416	-4.41529	0.566559	-5.65652	0.229834	-4.869
	230.2	0.396753	-5.90635	2.04034	-4.74095	0.354327	-5.81519	0.0632996	-5.30256
	230.1	0.110303	-6.03738	1.74816	-4.8627	0.617773	-6.00856	0.382214	-5.53511
	230	0.500647	-5.84014	2.24154	-4.50793	0.397552	-5.94641	0.25011	-5.16096
	229.9	0.301916	-5.85284	1.93462	-4.64623	0.451691	-5.85692	0.318842	-4.86989
	229.8	0.640912	-5.51206	2.18076	-5.34589	0.500305	-5.64053	0.145825	-5.53918
	229.7	0.386346	-5.85187	2.03	-4.73596	0.155676	-6.45544	0.585132	-5.47942
	229.6	0.0908447	-6.13064	1.96107	-5.0274	0.479602	-6.08391	0.187512	-4.97301
	229.5	0.0884888	-5.84626	2.15113	-4.90135	0.633484	-6.06649	-0.0745178	-5.47365
	229.4	0.235443	-6.21112	1.84779	-5.42587	0.0335022	-6.3663	0.499402	-5.25956
	229.3	0.202209	-5.94744	1.60695	-4.79769	0.280634	-6.27996	0.375092	-5.50569
	229.2	-0.101013	-6.21901	1.69673	-4.92651	0.172778	-6.20541	0.410657	-5.79308
	229.1	0.314185	-6.41619	1.58087	-5.10783	0.197437	-6.75259	0.161981	-5.36949
	229	0.244556	-6.48417	2.16965	-5.23362	0.600745	-6.61748	0.395099	-5.88878
	228.9	0.83103	-6.35599	1.65169	-5.22911	0.634064	-6.70792	0.0587219	-6.06069
	228.8	0.412708	-6.31682	2.1175	-5.22953	0.360553	-6.47733	0.259924	-5.79112
	228.7	0.299127	-6.36159	1.87247	-5.56047	0.871399	-7.07168	0.0820434	-5.62068
	228.6	0.615125	-6.57025	2.06564	-5.38992	0.285187	-6.87299	0.138428	-5.87526
	228.5	0.587103	-6.36968	2.19245	-5.42275	0.478723	-6.44652	0.0139893	-6.29086
	228.4	0.296393	-6.85325	2.04936	-5.88543	0.620374	-6.5394	0.0687927	-6.1072
	228.3	0.102051	-6.49899	1.91941	-6.00816	0.0809204	-7.04351	0.205896	-5.56467
	228.2	0.245648	-6.5536	1.89276	-6.10236	0.430017	-6.97692	0.315887	-5.77733
	228.1	0.131152	-6.8934	1.89185	-5.46782	0.354651	-7.04825	-0.32962	-5.73029
	228	0.0911682	-7.18744	1.55278	-5.52821	0.490912	-7.15718	0.255737	-6.38589
	227.9	0.152264	-6.81713	2.15442	-5.83496	0.472784	-6.84725	0.443628	-6.07687
	227.8	0.755072	-7.14402	1.87345	-5.7554	0.746619	-7.28218	0.249744	-6.29398
	227.7	0.53728	-7.24584	2.24299	-6.15184	0.748621	-7.08882	0.0915894	-6.38622
	227.6	0.431335	-6.8687	2.12316	-5.65175	0.130023	-7.28008	-0.177112	-6.30109
	227.5	0.358557	-7.27101	1.87277	-5.74896	0.223041	-7.29464	0.0730164	-6.45673
	227.4	0.0489075	-7.09555	2.24905	-6.08056	0.451953	-7.31882	0.196906	-6.4857
	227.3	0.534137	-6.94902	1.91639	-5.80908	0.46507	-7.69365	0.294696	-6.7147
	227.2	0.655914	-7.49008	1.91549	-5.8873	0.66405	-7.72869	0.388995	-6.77654
	227.1	0.642151	-6.84041	1.977	-6.01289	0.643872	-6.99041	0.603845	-6.31492
	227	0.775006	-7.50364	1.97524	-6.30767	0.338947	-7.82206	0.636957	-6.92057
	226.9	0.152838	-7.36597	1.68	-6.59951	0.546545	-7.49291	0.297412	-6.53159
	226.8	0.419452	-7.61535	1.669	-6.57359	0.501068	-7.34847	0.465118	-6.56251
	226.7	0.525586	-7.5733	1.99332	-6.45946	0.429401	-8.03367	0.179773	-7.0715
	226.6	-0.0713318	-7.34688	2.35996	-6.35264	0.292877	-7.62446	0.379187	-6.81946
	226.5	0.407947	-7.88979	2.16205	-6.71691	0.466156	-7.76581	0.0190124	-7.35387
	226.4	0.0751099	-7.75631	1.84841	-6.83389	0.381506	-7.85632	0.379126	-6.95163
	226.3	0.7672	-7.92174	2.1889	-6.30121	0.759656	-8.02673	0.540515	-6.95496
	226.2	-0.0410339	-7.68937	2.04868	-6.16879	0.472693	-8.08641	0.48667	-6.67015
	226.1	0.405615	-7.32682	1.85868	-6.63849	0.179181	-8.18234	-0.0658997	-6.75375
	226	0.163562	-7.42083	1.92717	-6.32543	0.283502	-8.12064	-0.244666	-6.98787
	225.9	0.203882	-7.38969	1.86519	-6.55667	0.431683	-7.81879	0.243079	-6.98556
	225.8	0.246417	-7.76324	1.83058	-7.01622	0.513599	-8.18869	0.293744	-7.40812
	225.7	0.166534	-7.95347	2.45187	-6.73909	0.350409	-7.96133	-0.136658	-7.3601
	225.6	0.550409	-8.35297	2.0165	-6.75719	0.46095	-7.90622	0.223199	-7.38801
	225.5	0.232422	-8.24559	2.09015	-6.22844	0.617926	-8.47476	0.274835	-7.12101
	225.4	0.510303	-7.90048	1.89651	-6.44901	0.555859	-8.07482	0.745886	-7.28535
	225.3	-0.227771	-7.66686	2.10469	-7.18301	0.307385	-8.41652	0.418713	-7.0896
	225.2	0.278027	-8.35394	1.93535	-6.35224	0.118347	-8.05064	0.245398	-7.37659
	225.1	0.212805	-8.03209	1.7517	-6.81483	0.523761	-8.16801	0.18963	-7.61952
	225	0.0566772	-7.77974	2.27641	-6.54273	0.325024	-7.87053	0.142041	-7.57873
	224.9	0.566321	-8.10468	2.26364	-6.976	0.238525	-8.32729	0.60481	-7.6897
	224.8	0.213348	-8.27947	2.262	-7.34211	0.396429	-8.32099	0.573865	-7.51561
	224.7	0.603406	-8.13162	1.89576	-6.73194	0.378827	-8.01685	0.32879	-7.4741
	224.6	0.174872	-8.19337	1.42574	-6.62047	0.495184	-8.05773	0.240521	-7.23105
	224.5	0.763373	-7.74786	2.12179	-7.26437	0.0612976	-8.05281	0.260876	-7.05997
	224.4	0.303186	-7.87413	2.27269	-6.85717	0.467523	-8.39663	0.333868	-7.2682
	224.3	0.51969	-8.33755	1.3351	-6.74259	0.668762	-8.14373	0.240356	-7.71677
	224.2	0.320111	-8.56588	2.17175	-6.90699	0.167096	-8.16634	0.321991	-7.42487
	224.1	0.319135	-7.73249	2.10065	-7.33987	0.675232	-8.6606	0.711737	-7.7176
	224	0.242188	-8.34276	1.87552	-7.35916	0.00775757	-8.54435	0.342255	-7.51913
	223.9	-0.0364075	-8.02171	1.84137	-6.75123	0.314288	-8.24139	0.145001	-7.98608
	223.8	0.51969	-7.78642	2.54534	-7.43383	0.383521	-8.92335	0.483252	-7.4802
	223.7	0.304645	-7.978	2.40487	-7.85067	0.275732	-8.70082	0.441022	-7.42119
	223.6	0.784314	-8.59416	2.13172	-7.77559	0.143481	-8.22867	0.740698	-7.86046
	223.5	0.164276	-8.27461	2.02781	-6.88459	0.591168	-8.38213	0.460754	-7.27529
	223.4	0.583466	-8.35723	2.45498	-7.14807	0.193945	-9.06877	0.234412	-7.92491
	223.3	0.632971	-8.55266	2.31558	-8.15107	0.766907	-8.6313	0.123651	-7.70126
	223.2	0.737811	-8.47894	1.93928	-7.17276	0.574677	-8.89457	0.310071	-7.73466
	223.1	0.571265	-8.73284	1.44748	-7.49279	0.325098	-8.85853	0.429755	-7.76353
	223	0.564386	-9.05378	2.57195	-7.80966	0.45545	-8.73097	0.130322	-8.45946
	222.9	0.406665	-8.30268	1.88464	-7.27342	0.302258	-9.27438	0.118854	-7.56936
	222.8	0.388812	-8.38964	2.31995	-7.1423	0.264142	-8.63799	0.135492	-8.09856
	222.7	0.604816	-8.63237	2.16066	-7.58574	0.846301	-9.12075	0.359949	-8.17027
	222.6	0.34873	-8.51197	2.12441	-7.16445	0.387982	-8.63321	0.244421	-8.1751
	222.5	0.79408	-8.15406	1.73916	-6.92266	0.537408	-8.7873	0.817737	-8.06542
	222.4	0.323706	-8.81864	2.04178	-7.55964	0.778827	-8.1377	0.584485	-7.84569
	222.3	0.885779	-8.52843	2.17727	-7.55653	0.212152	-9.11752	0.0447876	-8.23359
	222.2	0.88938	-8.83996	1.91942	-7.45072	1.03961	-9.19232	0.245868	-8.25212
	222.1	0.909937	-8.5865	2.31114	-7.68605	0.187872	-8.81427	0.672583	-8.38881
	222	0.587164	-8.51705	2.10536	-7.45606	0.576465	-9.03406	0.54032	-8.54074
	221.9	0.440717	-8.76285	1.98343	-6.87867	0.586157	-8.83502	0.428253	-7.71697
	221.8	0.346838	-8.75735	1.83791	-7.83138	0.779999	-8.74249	0.455688	-8.34942
	221.7	0.59082	-8.79435	2.31766	-6.903	1.02741	-9.43245	0.242926	-7.91244
	221.6	0.165295	-8.16641	2.00423	-7.40331	0.780701	-8.66639	0.0631897	-8.43774
	221.5	0.439752	-9.05795	2.17388	-6.89879	0.48891	-8.93471	0.352667	-8.19993
	221.4	0.490643	-9.16487	2.10519	-7.56085	0.0783386	-8.72585	0.102026	-8.60439
	221.3	0.761426	-9.27307	2.07344	-8.12132	0.832574	-8.93185	0.213757	-7.98069
	221.2	0.343817	-8.32317	2.25303	-7.84027	0.322388	-9.05355	0.56601	-8.08066
	221.1	0.870892	-8.67959	2.73628	-7.4662	0.373077	-9.33009	0.33172	-8.34714
	221	0.427148	-8.2696	2.26874	-7.67087	1.06473	-8.39647	0.485516	-8.26762
	220.9	0.0596802	-9.03865	2.1549	-7.67195	0.747742	-8.63639	0.309912	-8.23383
	220.8	0.607483	-8.8819	2.51525	-7.77866	0.0995117	-9.40151	0.35191	-8.46071
	220.7	0.303577	-8.27632	2.21769	-8.00466	0.676044	-9.5465	0.339233	-8.31983
	220.6	0.429218	-9.09408	2.09141	-7.53361	0.75907	-8.45467	0.57619	-8.35249
	220.5	0.299469	-9.02076	2.2884	-7.6287	0.557819	-8.8267	0.0306091	-8.20857
	220.4	0.134485	-9.27511	2.46502	-7.27763	0.720325	-8.82421	0.847754	-8.10447
	220.3	0.504877	-8.74333	2.43297	-7.80638	0.871112	-9.19119	0.847693	-8.50017
	220.2	-0.00474243	-8.59244	2.09969	-8.04377	0.565143	-8.28262	0.569434	-8.20063
	220.1	0.655505	-8.96756	2.97021	-7.19994	0.479553	-9.10383	-0.254645	-8.56127
	220	0.729669	-8.14885	2.50709	-7.92393	0.028479	-8.60031	-0.280261	-8.31821
	219.9	-0.299237	-9.09735	1.90166	-7.30409	0.815057	-8.94939	0.30014	-8.16198
	219.8	0.0820068	-8.12352	2.20709	-7.29955	0.0704102	-8.77351	0.289905	-8.42562
	219.7	-0.0865539	-9.46565	1.90959	-7.65411	0.187775	-9.20051	0.377039	-8.35455
	219.6	0.535565	-8.82616	2.48329	-7.24483	0.698309	-8.69493	0.0603027	-8.05583
	219.5	0.675122	-9.0091	2.06091	-8.03243	0.637122	-9.11263	0.0652832	-7.73355
	219.4	0.840735	-8.85446	1.83676	-7.68222	0.556866	-9.35348	0.544916	-8.45532
	219.3	0.199664	-8.29745	2.55289	-7.54472	0.484064	-9.30119	0.508282	-8.53737
	219.2	-0.221265	-8.8615	1.86876	-7.72245	0.495264	-9.20972	0.37746	-8.0504
	219.1	0.58996	-8.62616	2.74748	-7.92473	0.411517	-8.83067	-0.409924	-8.30551
	219	-0.0226685	-8.33674	2.42489	-7.55618	1.40342	-9.68854	0.666119	-8.52298
	218.9	0.435663	-9.18908	1.78918	-7.68437	0.62467	-9.58471	0.685309	-8.04081
	218.8	0.19469	-9.36399	3.12325	-7.38373	0.124536	-9.24799	0.623932	-7.56118
	218.7	0.494818	-8.85352	2.22993	-7.43076	0.144775	-8.18182	0.748663	-8.09111
	218.6	-0.0889465	-8.69561	2.20294	-7.34273	1.13644	-9.28569	0.288031	-8.77762
	218.5	0.453888	-8.7896	2.14825	-7.54088	1.121	-8.00673	0.697443	-7.89348
	218.4	-0.389221	-8.58054	2.53177	-7.729	0.224463	-8.82409	0.449249	-9.29483
	218.3	-0.233942	-8.87781	2.37742	-7.80132	0.0511231	-8.90048	0.440863	-8.23023
	218.2	0.460107	-8.25593	2.22319	-7.65215	0.201129	-8.47662	0.493707	-8.10153
	218.1	0.555084	-8.7746	2.59505	-7.39783	1.08565	-8.89374	0.627673	-8.51149
	218	0.343219	-8.13252	2.34068	-7.79648	0.987927	-9.50585	0.210889	-8.35214
	217.9	0.27605	-8.78939	2.54106	-7.54084	0.939764	-9.47765	0.360498	-7.66304
	217.8	0.196405	-8.98613	2.6557	-7.53657	0.276105	-8.91005	0.695276	-8.73682
	217.7	0.513672	-8.04316	2.28773	-7.47403	1.07915	-9.13258	0.530548	-8.86798
	217.6	0.545178	-9.18151	3.18555	-7.7937	0.635962	-7.93238	0.80849	-8.2444
	217.5	0.499884	-8.43757	2.31724	-7.74016	0.929022	-9.15398	0.566687	-8.2373
	217.4	0.539301	-8.89341	1.84557	-7.30109	-0.0254455	-8.73459	-0.201764	-8.71065
	217.3	0.43457	-8.64479	2.36339	-8.08508	0.850562	-7.95848	-0.0153137	-8.85201
	217.2	0.181207	-8.46831	2.38041	-7.51304	0.613281	-8.9398	0.07052	-8.9145
	217.1	0.502258	-8.71537	1.95706	-7.06598	0.579248	-8.63917	0.23183	-7.29114
	217	-0.175592	-8.51547	2.08166	-6.74111	0.780261	-8.06199	0.502954	-8.30354
	216.9	0.345374	-8.97618	1.86953	-7.95568	1.2684	-8.81094	0.801208	-7.9038
	216.8	-0.224506	-8.13215	2.22944	-8.05172	0.495184	-8.73754	0.947137	-8.19828
	216.7	-0.104443	-8.59725	1.95323	-8.26633	0.163922	-8.97747	0.328174	-8.42985
	216.6	0.162787	-8.94831	1.92623	-7.409	0.379132	-8.7694	0.866895	-9.31616
	216.5	0.839642	-8.96935	1.85868	-7.12048	0.540784	-8.69318	-0.0230347	-8.30725
	216.4	0.730927	-7.95013	2.06033	-8.5065	0.623187	-8.72151	0.0810059	-8.6514
	216.3	0.147028	-8.13395	2.06333	-7.26928	0.795239	-9.02394	-0.13277	-8.20121
	216.2	0.309186	-8.04429	2.63619	-7.84844	1.00453	-8.74189	-0.586694	-8.48099
	216.1	0.652661	-8.73823	2.54158	-6.7275	0.500116	-8.68466	0.817297	-7.72496
	216	1.22178	-8.5291	2.17986	-7.68129	0.75943	-9.17504	0.988947	-8.15812
	215.9	0.906372	-8.46166	1.7328	-7.68785	0.924451	-8.83703	0.849402	-9.22813
	215.8	0.434259	-8.29928	2.40458	-7.38003	0.978241	-8.1293	0.282507	-8.432
	215.7	1.02606	-8.53848	2.58315	-7.39188	0.265533	-8.76379	0.572162	-8.2004
	215.6	0.796472	-8.42379	2.09169	-7.9436	0.94162	-8.4657	1.01659	-8.54572
	215.5	1.3017	-9.53456	2.45751	-8.41229	-0.0328003	-8.66428	0.176953	-8.10971
	215.4	0.806824	-8.4415	2.65066	-7.74078	0.65528	-9.13419	0.742798	-7.99476
	215.3	0.6979	-7.67927	2.45105	-7.85028	0.422314	-8.49979	-0.522791	-8.45264
	215.2	0.694727	-8.97024	2.65754	-7.75939	0.745996	-8.57811	0.391895	-7.67519
	215.1	0.495514	-8.39203	2.07662	-7.28655	0.647699	-8.58753	0.0438965	-9.00751
	215	0.599188	-9.4013	2.09933	-8.59257	0.799243	-8.1957	0.0280151	-8.05876
	214.9	0.93974	-9.63293	2.81251	-7.6277	0.018866	-8.31118	0.403003	-7.88068
	214.8	-0.415259	-8.39365	2.19991	-7.59556	1.12324	-9.22836	0.62179	-8.79379
	214.7	0.950824	-8.13077	3.05497	-7.42999	0.637421	-9.68182	-0.0168213	-8.02091
	214.6	0.763287	-7.65575	2.31549	-7.8214	0.616626	-9.00376	0.123706	-8.84983
	214.5	0.749396	-8.13734	2.76008	-7.47505	1.19821	-9.58451	0.0955872	-7.86606
	214.4	0.575446	-9.43527	1.59426	-8.2854	1.41158	-8.90162	0.528583	-7.96556
	214.3	0.341376	-9.20789	1.55659	-6.92231	0.361603	-8.52876	0.669507	-7.33282
	214.2	0.467651	-9.68441	2.45327	-7.49105	0.268359	-8.18293	0.187103	-7.82209
	214.1	-0.347046	-8.3885	1.38835	-7.25885	0.687262	-9.75922	1.36895	-8.75976
	214	0.359619	-8.38945	2.8692	-8.16454	0.751135	-9.12807	-0.00905152	-8.1451
	213.9	-0.308185	-8.42264	2.26539	-7.15347	0.684729	-8.94709	-0.423914	-8.54482
	213.8	-0.430884	-7.85038	1.80258	-8.14746	-0.120563	-8.53389	0.641748	-7.61832
	213.7	0.502673	-7.82195	2.97092	-8.53465	0.231262	-8.54489	1.07068	-8.56383
	213.6	-0.153217	-8.0406	3.24702	-7.80375	0.0352783	-9.15126	0.164008	-8.65882
	213.5	0.309509	-9.33044	2.40593	-7.13531	0.72467	-8.86205	0.724353	-7.76405
	213.4	0.751813	-8.71075	2.49807	-7.19859	1.18602	-9.96827	0.0710877	-8.67294
	213.3	1.453	-9.13752	1.86049	-7.86868	0.284949	-9.16965	1.11584	-9.9775
	213.2	-0.32998	-8.30523	1.46577	-8.42655	0.524683	-9.98902	0.925336	-8.67833
	213.1	0.881097	-8.8426	2.7515	-7.2819	0.988824	-8.96451	0.983759	-8.88858
	213	0.207904	-9.22344	2.33527	-8.64108	0.497705	-9.51105	0.485626	-7.5368
	212.9	0.359406	-9.11184	2.98578	-7.0463	0.424237	-8.35871	0.408789	-7.90737
	212.8	1.27975	-8.16739	2.72026	-6.89754	0.152704	-8.83669	0.162579	-8.36482
	212.7	0.353333	-8.2098	3.04593	-7.44383	0.910101	-8.21374	-0.352917	-8.35551
	212.6	0.67279	-9.99035	2.28814	-8.24001	0.649725	-9.28912	0.0435608	-8.01852
	212.5	0.347388	-8.71735	2.3928	-7.29753	0.732959	-8.72164	0.285303	-6.8292
	212.4	0.319702	-8.54842	2.2554	-7.6098	-0.396918	-8.30813	0.423383	-8.48939
	212.3	-0.787225	-8.24285	2.58191	-8.18959	0.61004	-8.33234	0.327417	-8.71827
	212.2	0.535754	-10.0619	1.59671	-7.81033	0.737384	-7.89711	-0.0196228	-7.84423
	212.1	0.149518	-8.10348	3.36033	-7.2383	0.0601379	-9.69345	0.108429	-8.15241
	212	1.06447	-7.6292	2.64107	-7.76832	1.44758	-9.21817	-0.418054	-8.27446
	211.9	0.886054	-9.31437	3.56429	-7.08235	0.710254	-8.94644	-0.0893555	-6.82441
	211.8	1.22041	-9.1675	2.33057	-7.61343	0.198126	-9.87521	-0.0869873	-8.67487
	211.7	-0.357623	-9.00374	1.34598	-9.01905	0.617554	-8.4262	0.00121458	-7.86544
	211.6	-0.0231933	-8.32203	2.59397	-7.65172	0.569208	-9.43345	0.637122	-7.90865
	211.5	-0.331244	-8.15818	2.59235	-8.06616	0.288647	-9.54524	-0.184961	-8.63754
	211.4	1.10024	-8.72428	2.39035	-7.21768	-0.342273	-9.46684	0.194403	-9.46352
	211.3	0.155023	-7.91171	2.21754	-6.19171	0.806256	-10.2948	0.206726	-9.68741
	211.2	1.52215	-9.0878	2.73215	-8.21986	0.553967	-10.2255	-0.472058	-8.60334
	211.1	0.841009	-8.25856	1.7579	-7.20227	0.332391	-8.80696	-0.085083	-8.64984
	211	-0.42605	-8.21327	2.64488	-9.00069	1.38172	-9.39102	0.172864	-7.36795
	210.9	0.150153	-9.09517	3.1688	-8.36575	-0.237903	-8.2239	0.338446	-7.81683
	210.8	0.14549	-8.63857	3.24318	-7.7414	-0.171985	-9.35438	0.665253	-9.65335
	210.7	-0.0440491	-9.03354	2.50107	-9.20916	0.471838	-9.8007	-0.289581	-10.1842
	210.6	1.26952	-9.26166	1.88913	-6.81327	0.447784	-9.74795	-0.533746	-9.4248
	210.5	0.655432	-10.1246	2.76753	-8.57811	-0.222809	-9.28252	0.650616	-6.71184
	210.4	1.97319	-9.66689	3.18642	-6.81201	0.483844	-8.70734	0.450031	-8.76138
	210.3	0.100384	-10.2263	2.39468	-8.32885	-0.519397	-9.35586	-0.807532	-8.37617
	210.2	0.760022	-9.64594	2.41826	-7.94463	-0.0445374	-10.2128	0.478741	-9.0494
	210.1	0.556012	-9.05072	1.7487	-9.79731	0.845178	-10.9474	-0.463568	-9.86047
	210	0.00698853	-10.2707	2.56764	-8.40254	1.09542	-9.99273	0.934564	-8.7817
	209.9	1.22932	-10.1693	1.3834	-7.13813	1.93323	-9.95417	-0.449011	-9.24481
	209.8	0.684686	-9.58812	1.96483	-9.23105	0.343445	-9.20713	-0.44425	-8.61194
	209.7	0.940778	-10.2129	2.31571	-10.1651	0.426483	-9.46791	-0.249097	-9.2363
	209.6	0.132782	-9.56	3.09763	-10.0192	-0.330615	-10.0029	0.615503	-8.63508
	209.5	0.498871	-9.16283	1.53849	-8.30684	-0.0845215	-10.3731	-0.57478	-9.88984
	209.4	0.942224	-8.3172	1.36346	-9.57993	1.73681	-11.7817	1.08726	-8.35607
	209.3	0.269305	-10.0062	1.842	-9.32974	-0.173596	-10.2262	-0.439551	-9.0155
	209.2	0.106403	-8.35688	2.89664	-9.55024	0.932098	-10.0436	-0.228821	-10.9074
	209.1	0.850684	-9.70004	0.0247192	-9.83981	0.710736	-10.0126	0.21817	-8.74554
	209	0.715411	-10.7051	1.69669	-9.99736	1.22929	-9.1476	1.14367	-8.9406
	208.9	-0.877344	-8.73553	2.09513	-8.41023	-0.133038	-9.08607	-0.831476	-9.02775
	208.8	1.12047	-8.49307	2.67099	-10.2957	0.593378	-10.3492	1.57129	-11.8183
	208.7	1.55862	-10.1023	1.84789	-7.93721	0.21225	-8.93519	0.424017	-10.7829
	208.6	-0.0366821	-10.4312	1.70521	-9.89167	-0.317377	-11.3199	-0.222675	-8.47098
	208.5	-0.0336426	-10.1591	1.87437	-8.27241	0.948468	-12.1211	1.62333	-8.4006
	208.4	0.822534	-10.5953	1.2694	-8.4804	0.403296	-9.71971	1.25242	-11.122
	208.3	0.245734	-10.1995	3.00609	-9.06668	0.580023	-7.43896	0.7737	-9.41938
	208.2	0.438141	-11.309	2.85556	-10.3881	1.11473	-9.10624	0.8284	-9.57528
	208.1	0.730768	-9.32645	0.820569	-7.59966	-0.22066	-11.9083	-1.22535	-8.38181
	208	1.87955	-9.34445	1.10096	-8.06996	0.92724	-9.35706	-0.940143	-7.28948
	207.9	1.55239	-9.57529	3.99035	-9.61215	-0.898334	-8.04507	-0.311206	-11.5302
	207.8	2.22968	-8.84724	0.0740723	-9.8454	-0.35896	-9.85094	-0.556714	-11.432
	207.7	-0.896887	-10.9692	1.53132	-10.1615	-1.09006	-10.9112	0.212677	-9.88907
	207.6	0.119403	-9.55145	1.05737	-7.97984	-0.85166	-8.82094	-0.324274	-10.0111
	207.5	-0.349463	-11.4743	2.00261	-12.9507	0.69389	-8.74831	0.187677	-5.57915
	207.4	-0.420886	-11.0453	4.45176	-10.7193	-0.134314	-11.2015	1.02473	-12.0194
	207.3	1.18359	-10.5557	1.8428	-10.358	-0.833966	-11.5962	2.44432	-7.36031
	207.2	0.0753662	-10.9141	2.20726	-9.03135	0.952692	-11.3076	-0.892902	-7.8691
	207.1	0.864471	-8.92083	0.0545593	-8.4442	1.84753	-10.046	-0.079712	-8.35688
	207	0.268469	-6.90656	1.70134	-10.6465	0.0258606	-11.3462	-0.695923	-9.39175
	206.9	-2.16002	-9.08702	0.198645	-11.7748	0.729022	-9.39962	-1.41935	-9.90238
	206.8	-1.04325	-10.4302	2.19824	-11.4978	-0.167474	-9.84274	0.468719	-9.54251
	206.7	-0.554791	-9.17693	2.00338	-11.5642	-1.76339	-10.2997	1.74277	-11.4911
	206.6	0.321863	-9.47615	3.74826	-11.22	-1.09791	-8.76254	-2.06805	-9.89152
	206.5	-0.376648	-8.16043	-0.535443	-8.10711	1.60775	-12.015	-1.92299	-8.05078
	206.4	-0.0826782	-8.53076	1.47495	-8.63025	0.0307983	-9.67996	1.21922	-7.68079
	206.3	-1.11738	-8.03503	2.30031	-8.58527	1.99904	-8.81514	-0.582001	-6.543
	206.2	-1.86445	-8.7244	-0.515753	-10.6758	-0.980621	-10.0221	-1.10368	-8.58266
	206.1	-0.589673	-9.08846	0.93266	-7.0899	1.02194	-6.73577	0.733221	-11.6695
	206	1.61555	-8.44082	1.95473	-9.87798	0.676831	-8.08629	1.20101	-9.64147
	205.9	0.714545	-8.68516	3.20413	-9.86421	-0.0400024	-11.9119	-2.45408	-9.11433
	205.8	2.35215	-8.08696	0.922858	-9.96215	-0.348132	-4.04739	2.66146	-11.1572
	205.7	-1.03931	-13.1868	-0.710632	-7.81166	-0.295319	-6.21541	2.17205	-6.12395
	205.6	0.444366	-9.86614	0.0589538	-10.234	0.7005	-11.8934	2.2269	-9.66107
	205.5	0.956775	-4.7986	2.40324	-9.0178	0.135504	-9.71766	0.674512	-8.82357
	205.4	0.671423	-10.3214	2.32054	-8.12642	-3.74108	-10.7075	1.06406	-12.1011
	205.3	1.498	-6.8046	2.12495	-4.85178	-0.424158	-9.77649	1.4957	-6.84623
	205.2	0.866895	-9.39041	1.84172	-10.6152	1.32695	-9.51337	-2.67905	-8.07856
	205.1	0.0129577	-3.78346	1.20753	-6.19479	-1.0421	-10.2786	2.38464	-12.4332
	205	1.96077	-7.81626	3.92559	-10.0684	-0.962524	-9.35815	-3.54504	-9.4475
	204.9	-0.74978	-10.3792	1.83208	-6.06423	-2.41751	-8.72011	-0.701575	-4.64587
	204.8	1.87065	-5.16472	1.67335	-11.4479	0.647412	-15.9244	-0.392908	-6.55146
	204.7	1.61	-12.7066	1.26096	-12.2708	1.16723	-12.0328	-1.05588	-4.31539
	204.6	-2.06387	-2.21569	1.34797	-8.71744	-2.85409	-11.3973	-0.0440247	-9.26214
	204.5	-0.870715	-5.28649	1.03155	-9.02969	0.246368	-8.66899	-1.43021	-8.54816
	204.4	4.36085	-9.49019	3.33823	-6.14884	1.71512	-4.44016	-4.99694	-6.34617
	204.3	1.22302	-9.71626	-0.0513672	-10.0497	1.23536	-11.5253	-0.523999	-8.96592
	204.2	-0.775671	-4.54938	0.601587	-14.1421	0.334064	-9.8924	-3.47198	-5.09569
	204.1	2.11732	-8.37038	5.38409	-2.31477	-1.80786	-10.8267	1.7253	0.35824
	204	0.618835	-2.52407	-0.160547	-7.34244	0.195081	-5.46386	2.87754	-14.1747
	203.9	0.657318	-12.836	4.02723	-3.27222	-0.584747	-10.4341	0.353839	-6.7146
	203.8	-0.847552	-16.0375	-0.523566	-10.8555	-2.18091	-8.18728	-3.85629	-8.43518
	203.7	0.151978	-7.13263	2.36955	-10.4665	0.898212	-9.34894	-6.0665	-17.8685
	203.6	2.83959	-8.201	1.05733	-11.6982	-0.871991	-11.5802	0.0924378	-9.22849
	203.5	1.19094	3.40153	3.29514	-4.57192	2.70948	-1.22957	-2.83187	-6.23152
	203.4	-0.874866	-2.23163	0.497882	-9.83777	-2.29866	-5.60047	-0.37749	-6.9192
	203.3	-1.72877	-4.92682	-1.24172	1.89623	7.5284	-6.77174	-2.16484	-3.1702
	203.2	0.448004	-4.22783	0.908783	-4.51422	-1.10828	1.19739	-1.09631	-9.87397
	203.1	-1.30967	-5.66653	-1.80934	-5.59637	1.48295	-5.00051	-0.0193298	0.145508
	203	3.17868	-4.94274	4.00751	0.757752	3.24446	-16.521	-2.72851	-6.18187
	202.9	0.741559	-3.56302	1.40548	-7.10925	-3.5988	-8.78502	5.73166	-6.26519
	202.8	4.94159	-0.392309	-4.41472	-2.80433	2.8782	-5.6889	-4.10833	0.860595
	202.7	-4.60267	-3.71945	1.28459	-10.9064	-0.436658	-7.78992	-1.70026	-10.3887
	202.6	-1.80652	-4.20234	-2.78112	-1.22742	-6.75878	-0.425427	-5.49652	4.64597
	202.5	-3.01834	-11.1827	-0.296289	-11.5587	1.23815	-5.09786	-3.20389	-13.709
	202.4	-1.93027	-0.191632	1.09014	-17.385	-0.0583068	-10.0953	-1.15727	1.49411
	202.3	-0.175952	-5.45225	-6.86862	-14.3126	8.17537	-8.60179	2.12401	-9.45858
	202.2	1.90569	-15.0686	8.61271	-8.01512	0.555597	12.0994	-3.34338	2.81404
	202.1	4.50652	-16.8135	4.82114	-9.82819	-2.3719	-2.20815	0.845447	-6.0658
	202	-1.25607	-2.59126	-1.91567	4.85756	-6.45447	-6.2966	-2.08373	-20.7856
	201.9	3.61268	3.48836	-0.48573	-14.1838	-3.7393	-11.5083	6.54421	-0.924878
	201.8	-1.58504	-13.369	-3.67048	-0.0644537	0.153412	-4.28616	-4.45339	-4.22001
	201.7	-4.71129	-4.12881	-0.32168	5.42379	-2.70178	-13.4215	5.09329	-13.4837
	201.6	8.50789	13.2354	2.88372	-4.46658	-5.06899	-20.0373	-0.439954	-1.97532
	201.5	3.78934	-5.63784	-0.922382	8.65935	-2.37892	4.0177	4.7998	-6.70989
	201.4	-8.30751	-4.84025	1.02101	7.35595	-2.71595	-6.08337	-2.09702	-5.22139
	201.3	2.7206	-17.9349	-1.65582	18.4295	0.842413	-4.40989	12.0976	-4.86924
	201.2	6.66692	-7.88189	10.5491	9.46952	1.36273	-8.38412	-0.210583	-9.43248
	201.1	-2.4176	0.932783	-2.45483	-13.199	-2.31731	-5.05496	12.3038	-18.0173
	201	-8.86111	-6.3178	-2.57992	-19.2922	9.35568	24.869	0.0650754	0.776636
	200.9	11.7451	-24.7392	2.58815	-4.64782	-0.766107	-25.3966	-2.85737	-0.998908
	200.8	1.38055	21.3367	-1.49203	-16.4176	14.9878	1.97737	-0.382629	-10.9057
	200.7	15.023	4.2322	6.55764	-9.60529	4.76255	-20.6923	1.5609	-1.46121
	200.6	-1.88486	-29.5078	0.458795	10.0518	5.82178	10.4957	5.0147	6.56895
	200.5	2.88403	16.2511	-4.39816	0.343011	-1.9642	-7.94214	9.9859	-0.170636
	200.4	1.32878	16.1573	2.7577	-10.8759	-9.10878	17.9624	-0.0418094	-10.0849
	200.3	-17.478	-9.15679	-6.24536	-2.93317	5.57172	-19.4484	2.84229	9.60784
	200.2	-1.76158	-21.8642	8.31021	10.8513	-9.64953	-30.0203	-4.00917	8.21403
	200.1	-9.43416	-28.9232	-2.17791	-25.7177	-2.07925	18.3378	-1.3731	-12.5363
	200	3.30159	1.57485	3.9053	4.95437	1.7069	7.2999	-14.3068	26.6577

## Sheet: Fig. S1c
Raw data of CD intensity	Temperature (℃)	WT	L1	L2	S2
	20	-117.223	-105.267	-89.3892	-92.0779
	20.1	-116.194	-105.365	-88.8563	-92.3013
	20.2	-115.636	-104.787	-88.2415	-92.6994
	20.3	-116.605	-105.387	-89.7215	-90.5244
	20.4	-115.502	-107.001	-88.7271	-91.8374
	20.5	-115.574	-105.376	-88.8847	-92.1407
	20.6	-115.037	-105.197	-88.7954	-91.822
	20.7	-116.824	-105.281	-88.6164	-90.7998
	20.8	-116.091	-105.299	-88.315	-91.2728
	20.9	-116.743	-104.971	-87.284	-91.5634
	21	-116.101	-105.718	-88.1093	-91.3275
	21.1	-115.979	-106.107	-88.1266	-91.2143
	21.2	-116.179	-104.851	-88.4231	-91.8649
	21.3	-115.989	-105.368	-87.1281	-90.859
	21.4	-114.748	-105.358	-87.981	-90.9536
	21.5	-116.6	-104.376	-87.7044	-91.889
	21.6	-116.817	-105.203	-88.1725	-91.1898
	21.7	-114.27	-104.573	-87.8622	-91.0235
	21.8	-115.512	-103.314	-88.174	-90.7186
	21.9	-114.946	-104.266	-88.3704	-91.2259
	22	-114.974	-104.601	-86.9133	-91.3053
	22.1	-115.508	-105.243	-88.0618	-91.1676
	22.2	-115.701	-103.684	-88.0923	-89.9912
	22.3	-114.458	-103.57	-87.644	-90.9167
	22.4	-115.591	-105.285	-87.7836	-91.2487
	22.5	-114.776	-103.659	-87.8955	-91.2561
	22.6	-116.031	-104.497	-86.9338	-90.2183
	22.7	-116.005	-104.013	-87.3467	-90.9997
	22.8	-114.061	-103.25	-87.6405	-90.5511
	22.9	-113.87	-102.702	-86.916	-90.7224
	23	-114.111	-104.452	-86.9828	-90.3284
	23.1	-116.209	-104.823	-87.5461	-90.0237
	23.2	-113.8	-103.79	-86.9158	-91.1133
	23.3	-115.181	-103.581	-86.1739	-90.2111
	23.4	-115.127	-102.651	-85.8012	-90.9223
	23.5	-113.755	-103.004	-86.1892	-89.4725
	23.6	-114.174	-102.804	-86.7262	-90.2847
	23.7	-112.719	-102.179	-85.9299	-89.595
	23.8	-113.949	-102.233	-86.7658	-89.496
	23.9	-112.834	-103.22	-85.5385	-89.414
	24	-115.695	-101.433	-86.7781	-89.0451
	24.1	-114.775	-101.786	-85.8152	-89.1125
	24.2	-115.519	-103.109	-86.6526	-90.0538
	24.3	-114.715	-101.976	-85.2059	-89.7405
	24.4	-114.109	-101.357	-85.5196	-89.3245
	24.5	-113.967	-101.452	-86.206	-89.8252
	24.6	-113.428	-103.237	-85.4788	-89.7371
	24.7	-114.139	-101.375	-86.4272	-89.4069
	24.8	-111.225	-101.413	-86.1725	-89.8172
	24.9	-112.012	-100.742	-84.9052	-88.7851
	25	-113.808	-101.589	-87.1688	-89.2513
	25.1	-112.756	-101.32	-85.1237	-89.7408
	25.2	-112.737	-101.831	-84.2354	-88.6974
	25.3	-112.951	-100.182	-85.1745	-89.1302
	25.4	-112.823	-100.866	-85.7505	-89.5454
	25.5	-112.2	-100.983	-85.2208	-88.6844
	25.6	-112.04	-101.003	-84.6363	-88.6682
	25.7	-111.945	-100.083	-84.8258	-89.6042
	25.8	-111.888	-100.213	-83.5999	-87.7531
	25.9	-112.862	-99.3245	-86.0168	-88.3062
	26	-112.959	-99.7171	-84.6411	-89.1956
	26.1	-112.712	-99.3659	-84.3428	-89.847
	26.2	-112.238	-100.379	-84.8661	-87.9728
	26.3	-112.167	-99.5865	-85.8414	-88.474
	26.4	-112.046	-99.2206	-83.4102	-86.8577
	26.5	-113.02	-98.2991	-83.9832	-88.6022
	26.6	-111.518	-100.608	-83.3914	-87.9236
	26.7	-112.233	-98.8988	-84.2385	-86.9881
	26.8	-111.499	-99.6495	-83.548	-87.4977
	26.9	-111.95	-98.7051	-83.7761	-87.9457
	27	-110.576	-98.914	-83.8884	-88.277
	27.1	-110.733	-98.5449	-84.2523	-87.4331
	27.2	-112.151	-97.4437	-83.9523	-86.8507
	27.3	-110.978	-97.3496	-83.8088	-87.1354
	27.4	-111.231	-97.7628	-82.0663	-87.2039
	27.5	-111.574	-97.2389	-83.1047	-87.0651
	27.6	-111.246	-97.727	-81.7647	-86.6073
	27.7	-111.977	-97.2003	-82.8124	-86.2677
	27.8	-111.306	-95.9102	-82.7715	-85.963
	27.9	-109.891	-97.5482	-82.5522	-85.5889
	28	-109.35	-97.3177	-81.6844	-87.1424
	28.1	-108.519	-96.9115	-82.4808	-85.2369
	28.2	-108.575	-97.2728	-81.8027	-86.4599
	28.3	-110.579	-96.9935	-82.5482	-85.2819
	28.4	-109.332	-96.9947	-80.2626	-85.2766
	28.5	-109.727	-96.2285	-81.5977	-85.6042
	28.6	-108.281	-96.2307	-81.1153	-85.3505
	28.7	-109.431	-94.9521	-81.5378	-85.8433
	28.8	-109.353	-94.7527	-81.5598	-85.0666
	28.9	-108.32	-94.7809	-80.1093	-85.2467
	29	-106.962	-95.6395	-82.0028	-85.0758
	29.1	-106.553	-95.8917	-81.2264	-84.4664
	29.2	-107.805	-94.6436	-80.6576	-84.5696
	29.3	-108.307	-95.3341	-81.7929	-84.6459
	29.4	-107.178	-95.064	-81.1846	-84.1204
	29.5	-107.687	-95.1538	-82.0909	-84.1064
	29.6	-108.27	-95.0678	-80.9059	-84.3965
	29.7	-109.185	-94.2422	-81.0757	-84.6991
	29.8	-106.619	-93.768	-81.3651	-84.0587
	29.9	-106.349	-96.0353	-80.9664	-83.5125
	30	-105.503	-94.6959	-81.073	-83.3359
	30.1	-106.136	-94.3565	-81.0325	-84.0537
	30.2	-107.898	-94.3565	-80.6552	-84.2311
	30.3	-107.932	-93.5465	-79.152	-84.7395
	30.4	-106.668	-95.2139	-81.0281	-82.5891
	30.5	-107.504	-94.8541	-81.6236	-83.908
	30.6	-108.091	-93.5577	-82.1602	-82.4012
	30.7	-104.926	-95.1829	-80.7738	-82.9261
	30.8	-105.623	-95.2999	-79.9676	-84.3774
	30.9	-105.09	-93.9685	-81.1957	-82.7439
	31	-106.699	-93.1299	-78.7679	-82.4636
	31.1	-106.693	-92.2226	-80.9963	-82.3529
	31.2	-106.574	-92.4567	-79.127	-82.9843
	31.3	-106.289	-93.6715	-79.1424	-82.7363
	31.4	-104.923	-91.8818	-80.1013	-82.5535
	31.5	-106.599	-92.1376	-80.5351	-83.6594
	31.6	-105.226	-94.5724	-79.8363	-81.2921
	31.7	-103.471	-93.3912	-78.6498	-81.1125
	31.8	-104.605	-93.9675	-78.0437	-82.7643
	31.9	-105.601	-92.8823	-79.8395	-82.7623
	32	-105.201	-93.1047	-78.721	-82.2822
	32.1	-105.416	-91.5114	-79.4773	-81.9208
	32.2	-104.527	-92.5257	-79.6178	-81.7221
	32.3	-104.007	-93.4651	-78.7327	-81.324
	32.4	-102.057	-91.9766	-79.163	-81.9456
	32.5	-104.261	-91.2276	-78.4816	-80.8396
	32.6	-106.198	-91.5348	-80.4882	-82.0547
	32.7	-102.895	-91.0782	-80.4166	-81.0402
	32.8	-105.776	-91.5809	-80.5436	-79.9356
	32.9	-104.438	-90.7669	-80.4432	-79.8632
	33	-102.209	-92.7996	-80.6925	-81.1551
	33.1	-104.037	-91.6507	-79.1138	-80.9414
	33.2	-103.704	-91.2624	-79.7228	-81.3833
	33.3	-101.978	-90.5086	-78.9018	-80.9177
	33.4	-104.992	-90.8517	-79.3357	-79.3649
	33.5	-103.782	-89.3311	-78.0912	-80.0315
	33.6	-103.335	-90.8723	-78.7258	-80.847
	33.7	-103.008	-90.9381	-79.2562	-81.3759
	33.8	-101.394	-90.2281	-79.105	-81.2714
	33.9	-102.947	-91.9901	-79.516	-79.5756
	34	-102.625	-91.1349	-79.2942	-81.6792
	34.1	-101.825	-90.2501	-78.6997	-81.3402
	34.2	-104.007	-89.4625	-78.9172	-82.0982
	34.3	-102.771	-90.3933	-78.1396	-81.0231
	34.4	-100.018	-91.1857	-78.6617	-81.5062
	34.5	-101.839	-91.4171	-77.8995	-82.112
	34.6	-102.941	-91.6283	-79.2587	-80.2999
	34.7	-103.458	-90.2321	-79.0618	-80.1457
	34.8	-102.509	-91.4051	-79.439	-78.5929
	34.9	-99.6069	-91.1137	-79.2557	-80.5072
	35	-99.9946	-91.691	-79.5972	-79.3729
	35.1	-102.442	-88.9854	-78.3936	-78.561
	35.2	-101.39	-90.3505	-79.5216	-79.9529
	35.3	-100.849	-90.0024	-80.9361	-79.8976
	35.4	-102.223	-89.4799	-78.9115	-79.0479
	35.5	-103.36	-89.1241	-79.6216	-78.7212
	35.6	-101.192	-90.4554	-78.5969	-80.4223
	35.7	-100.578	-91.5961	-77.6817	-79.83
	35.8	-101.619	-90.0312	-78.6963	-80.4906
	35.9	-100.549	-88.6846	-78.875	-79.4767
	36	-102.077	-90.7433	-78.9065	-77.5465
	36.1	-101.217	-89.9209	-79.424	-78.6579
	36.2	-99.6553	-89.7857	-78.6968	-78.6687
	36.3	-100.165	-90.6874	-77.7544	-79.7865
	36.4	-100.874	-90.0336	-78.5728	-80.2732
	36.5	-101.596	-90.1145	-79.1776	-79.027
	36.6	-100.133	-89.6783	-79.4325	-78.9287
	36.7	-98.7306	-90.3112	-77.4943	-79.9086
	36.8	-100.326	-89.918	-79.38	-78.8213
	36.9	-100.67	-92.0208	-79.3213	-81.1153
	37	-101.927	-90.8539	-78.683	-79.4206
	37.1	-99.8836	-89.5869	-78.872	-80.1383
	37.2	-99.8037	-89.9558	-78.8393	-80.2596
	37.3	-100.677	-89.6694	-79.0617	-78.7259
	37.4	-100.371	-87.8282	-78.8419	-78.9028
	37.5	-99.5	-90.0077	-78.8465	-80.0218
	37.6	-99.8822	-90.7676	-78.8225	-80.2097
	37.7	-100.311	-91.1161	-79.6878	-77.7934
	37.8	-99.5333	-91.016	-80.8154	-79.6053
	37.9	-103.351	-88.6077	-79.3909	-79.503
	38	-101.555	-89.3477	-77.8298	-79.0278
	38.1	-101.162	-90.7084	-79.6868	-79.136
	38.2	-100.44	-90.2831	-79.8865	-79.7257
	38.3	-100.86	-91.4912	-79.7329	-79.3067
	38.4	-101.123	-90.7515	-80.0157	-79.1229
	38.5	-98.5838	-89.1454	-78.6823	-79.4161
	38.6	-99.4402	-91.7845	-80.1344	-78.9064
	38.7	-101.424	-89.3579	-79.096	-80.1269
	38.8	-98.32	-92.9412	-78.8925	-80.1716
	38.9	-99.2284	-91.307	-79.7506	-79.462
	39	-99.1435	-89.3962	-79.9401	-80.8274
	39.1	-98.3482	-91.352	-77.5658	-80.222
	39.2	-100.613	-89.4964	-79.0693	-79.0944
	39.3	-101.083	-90.6933	-78.6051	-79.8913
	39.4	-102.175	-89.3137	-78.9447	-80.263
	39.5	-100.493	-89.5805	-78.8685	-79.3297
	39.6	-99.725	-91.1896	-78.4509	-80.481
	39.7	-99.8681	-89.4602	-80.3233	-78.06
	39.8	-102.053	-90.3286	-79.7787	-78.9321
	39.9	-101.37	-91.1175	-78.8286	-79.0292
	40	-99.9323	-90.1613	-79.8607	-77.782
	40.1	-102.533	-89.2762	-80.3866	-78.2258
	40.2	-99.918	-90.1209	-79.9282	-80.2538
	40.3	-99.1801	-90.7699	-80.1033	-78.2922
	40.4	-100.46	-89.7456	-77.7194	-78.8763
	40.5	-102.35	-90.3987	-78.6139	-78.9153
	40.6	-100.076	-89.5506	-79.7248	-79.1705
	40.7	-100.915	-90.2705	-79.7663	-79.6625
	40.8	-100.287	-89.9684	-78.1962	-79.8817
	40.9	-100.093	-90.5626	-79.8403	-80.5676
	41	-99.4025	-91.365	-80.1712	-79.5572
	41.1	-101.931	-91.8527	-78.7696	-79.7329
	41.2	-100.612	-90.8598	-80.0019	-78.6204
	41.3	-101.181	-89.8128	-80.4107	-80.2944
	41.4	-99.1611	-91.3032	-77.818	-79.0039
	41.5	-100.949	-90.6385	-78.7601	-78.8268
	41.6	-100.049	-91.1117	-80.0287	-78.9608
	41.7	-103.495	-89.4514	-79.1816	-78.7866
	41.8	-98.3791	-89.1975	-79.3211	-79.1816
	41.9	-99.8576	-90.6029	-78.7603	-78.728
	42	-98.8603	-90.5112	-79.024	-79.7322
	42.1	-100.71	-90.2945	-78.2265	-79.1274
	42.2	-100.21	-89.2723	-79.4965	-78.3674
	42.3	-98.7411	-90.114	-79.9196	-79.4066
	42.4	-99.2452	-89.249	-77.9551	-80.0741
	42.5	-100.655	-89.4736	-78.7351	-78.3416
	42.6	-99.4516	-90.9991	-78.9903	-78.3732
	42.7	-99.715	-90.6123	-78.7133	-79.892
	42.8	-101.081	-91.6667	-81.5874	-78.4478
	42.9	-99.0408	-90.6496	-79.8554	-80.0227
	43	-100.407	-90.2824	-79.2339	-78.6963
	43.1	-100.025	-91.8107	-78.3251	-80.2602
	43.2	-99.7231	-90.2215	-78.0679	-79.8885
	43.3	-100.21	-90.9184	-79.8119	-79.1551
	43.4	-102.734	-90.2902	-79.2485	-79.4283
	43.5	-100.053	-89.5709	-79.7781	-80.6887
	43.6	-101.844	-90.082	-79.4619	-79.5381
	43.7	-100.938	-89.0737	-79.7282	-79.7176
	43.8	-99.8811	-88.8781	-77.8621	-78.9515
	43.9	-97.8013	-90.1667	-80.3881	-79.3124
	44	-99.7106	-88.9189	-77.9938	-80.0901
	44.1	-99.2151	-89.7366	-78.8977	-80.4257
	44.2	-100.133	-91.202	-80.0574	-77.9593
	44.3	-98.8394	-89.0937	-80.2746	-77.7606
	44.4	-100.611	-89.5742	-78.729	-79.2864
	44.5	-99.323	-89.8603	-79.5	-78.4948
	44.6	-101.525	-90.6707	-79.3828	-79.6724
	44.7	-101.531	-89.5765	-78.0652	-79.1017
	44.8	-100.108	-91.2702	-80.3271	-80.4347
	44.9	-98.5811	-90.4425	-80.4006	-79.6606
	45	-98.347	-91.0742	-77.5739	-79.7291
	45.1	-98.6731	-89.6006	-80.9037	-79.7421
	45.2	-97.8425	-90.8187	-79.2038	-80.1992
	45.3	-98.4128	-90.8975	-80.4029	-79.2709
	45.4	-97.7358	-92.3355	-78.6285	-78.6962
	45.5	-100.889	-91.1738	-78.7885	-79.1596
	45.6	-100.504	-91.3793	-79.932	-77.6589
	45.7	-99.2683	-88.8678	-78.6946	-78.3308
	45.8	-99.0973	-90.0287	-77.6161	-79.5482
	45.9	-100.582	-91.732	-79.7847	-77.3685
	46	-101.831	-91.8692	-81.4011	-78.6016
	46.1	-100.048	-89.8234	-81.8941	-79.2194
	46.2	-97.3555	-89.9993	-80.7479	-78.0375
	46.3	-101.166	-89.7228	-79.9341	-78.5272
	46.4	-100.164	-89.468	-80.4984	-78.0999
	46.5	-97.7401	-90.1261	-79.8359	-77.7494
	46.6	-101.05	-90.8002	-81.1701	-78.8027
	46.7	-99.3368	-88.3066	-80.8066	-77.9608
	46.8	-101.856	-89.6108	-78.8016	-80.7596
	46.9	-101.554	-89.1933	-77.6886	-79.7229
	47	-98.3028	-91.5701	-79.5779	-78.8328
	47.1	-97.6775	-89.9861	-79.9088	-77.6317
	47.2	-101.18	-89.6987	-79.2339	-78.9442
	47.3	-102.143	-90.7201	-79.9727	-79.7539
	47.4	-102.233	-89.2239	-79.6012	-78.6203
	47.5	-99.175	-87.8948	-80.2184	-79.7793
	47.6	-99.251	-89.4734	-78.9544	-78.351
	47.7	-97.9834	-90.2033	-81.3634	-79.0885
	47.8	-100.424	-90.9773	-78.6435	-79.356
	47.9	-96.5169	-89.4484	-78.7364	-80.1328
	48	-99.4875	-89.1503	-78.4837	-80.2285
	48.1	-102.206	-88.7094	-78.4502	-79.7805
	48.2	-98.5833	-90.2726	-80.8501	-78.5355
	48.3	-99.4041	-90.1445	-81.0323	-79.2822
	48.4	-99.9446	-90.5924	-78.4876	-78.6446
	48.5	-98.6364	-91.1738	-80.1114	-79.6343
	48.6	-99.1085	-91.543	-78.9661	-79.8841
	48.7	-100.23	-89.1146	-78.6103	-76.8887
	48.8	-99.5813	-88.3955	-77.9346	-79.433
	48.9	-100.788	-89.3756	-78.3262	-80.2355
	49	-100.094	-90.4388	-80.8662	-79.5411
	49.1	-101.331	-91.0106	-80.4033	-79.8127
	49.2	-100.347	-90.8028	-79.7615	-78.3547
	49.3	-101.52	-88.964	-79.8014	-77.7211
	49.4	-100.876	-90.4303	-79.1257	-77.6194
	49.5	-101.255	-91.3709	-78.5682	-78.6868
	49.6	-96.1458	-89.4335	-79.3086	-79.3157
	49.7	-98.3908	-90.1218	-78.6373	-78.9261
	49.8	-102.741	-89.5575	-78.1868	-79.4134
	49.9	-98.8939	-89.2015	-78.4097	-79.6127
	50	-100.087	-88.6479	-78.7821	-78.9769
	50.1	-100.102	-90.2642	-79.5968	-79.2906
	50.2	-100.419	-90.3255	-80.2641	-78.7927
	50.3	-99.6477	-89.5547	-79.2508	-79.3593
	50.4	-97.1419	-88.9727	-79.5199	-76.7666
	50.5	-96.7326	-91.5601	-79.4924	-79.5724
	50.6	-97.9127	-89.3946	-79.5635	-79.0709
	50.7	-98.3055	-88.4861	-78.5107	-78.1736
	50.8	-97.7296	-90.302	-78.5794	-81.4445
	50.9	-102.821	-92.7787	-79.6438	-77.5479
	51	-101.226	-90.1442	-75.9158	-80.2409
	51.1	-96.7725	-89.2629	-80.2216	-78.8698
	51.2	-101.109	-90.4938	-77.4995	-79.5582
	51.3	-101.49	-88.6842	-77.6505	-77.6992
	51.4	-95.28	-90.3275	-78.2973	-77.2793
	51.5	-99.5007	-90.4073	-80.278	-78.4903
	51.6	-100.054	-88.5867	-79.5247	-79.0906
	51.7	-103.699	-91.0395	-80.3665	-79.8447
	51.8	-99.5003	-90.5529	-77.4694	-78.0184
	51.9	-100.395	-90.8125	-77.5597	-78.8422
	52	-100.959	-90.7055	-78.7451	-80.8993
	52.1	-103.081	-90.0952	-79.6747	-79.4321
	52.2	-98.6864	-89.7213	-78.1871	-81.358
	52.3	-97.8261	-88.5437	-78.6867	-78.7594
	52.4	-101.721	-89.212	-78.7083	-79.085
	52.5	-100.709	-91.5249	-79.5079	-78.6314
	52.6	-99.5386	-89.5957	-78.1759	-78.7309
	52.7	-99.2045	-90.5134	-80.645	-77.3541
	52.8	-100.456	-89.3258	-79.0477	-80.0717
	52.9	-99.0235	-91.9602	-80.6296	-79.3045
	53	-97.0564	-90.67	-79.1492	-78.8477
	53.1	-100.551	-91.4492	-80.5964	-79.8329
	53.2	-101.171	-91.6387	-79.6019	-78.6123
	53.3	-101.359	-90.3704	-79.2555	-79.7108
	53.4	-99.0548	-89.4832	-78.6396	-80.2771
	53.5	-99.6878	-87.3651	-79.2582	-78.4047
	53.6	-99.3406	-92.1074	-79.0772	-77.9664
	53.7	-99.9916	-90.762	-80.0566	-77.3688
	53.8	-97.5892	-87.4625	-78.8741	-76.3018
	53.9	-102.911	-90.7913	-79.6992	-80.2775
	54	-101.062	-88.7903	-78.7072	-77.8947
	54.1	-100.262	-91.3959	-78.4558	-78.0473
	54.2	-99.9197	-90.145	-79.4924	-78.9635
	54.3	-98.8119	-91.8055	-79.543	-81.5778
	54.4	-99.8299	-93.0751	-80.203	-79.4493
	54.5	-99.3011	-91.4816	-80.1272	-78.1994
	54.6	-97.9344	-88.409	-75.5924	-79.8628
	54.7	-99.914	-90.3985	-80.554	-77.1616
	54.8	-102.451	-90.4348	-79.6053	-78.8316
	54.9	-97.8037	-87.6703	-81.0567	-78.8971
	55	-97.1246	-89.2373	-80.3986	-80.8502
	55.1	-98.849	-88.7566	-80.3124	-76.9724
	55.2	-95.4716	-91.793	-78.8249	-80.2712
	55.3	-99.0712	-91.0676	-79.2375	-77.9288
	55.4	-97.0423	-89.9799	-79.3703	-79.4847
	55.5	-101.383	-86.0674	-81.1507	-78.4317
	55.6	-97.6185	-91.606	-76.2088	-80.4682
	55.7	-100.259	-88.305	-82.6956	-82.2753
	55.8	-100.328	-88.7187	-78.7556	-80.5038
	55.9	-97.3065	-86.6415	-77.7944	-81.5567
	56	-101.244	-90.5233	-78.9556	-78.1617
	56.1	-100.292	-89.7543	-80.4661	-79.666
	56.2	-98.8518	-89.6396	-77.4143	-79.9898
	56.3	-99.3878	-87.5464	-79.868	-79.1176
	56.4	-98.8888	-89.7007	-79.3701	-79.0091
	56.5	-96.5312	-92.0607	-76.8596	-77.9091
	56.6	-99.9626	-88.683	-80.3522	-78.9797
	56.7	-101.905	-89.3838	-78.9562	-79.8283
	56.8	-95.8329	-88.8458	-78.9051	-77.4957
	56.9	-103.203	-90.3718	-78.383	-78.9058
	57	-100.818	-88.309	-75.913	-79.0451
	57.1	-98.0268	-90.0883	-79.266	-77.5644
	57.2	-98.8834	-88.6295	-78.4607	-80.242
	57.3	-97.2154	-90.3009	-78.9062	-78.9922
	57.4	-97.8173	-91.4822	-79.9314	-77.1059
	57.5	-101.163	-88.2336	-79.7684	-79.6385
	57.6	-98.6705	-88.3016	-79.7051	-76.0832
	57.7	-99.8692	-89.8387	-79.6772	-80.7396
	57.8	-99.1309	-87.8018	-77.5728	-80.085
	57.9	-100.876	-91.1949	-76.4715	-79.7164
	58	-98.9121	-89.9323	-78.8551	-78.1645
	58.1	-98.4665	-91.056	-77.8587	-79.0901
	58.2	-99.558	-89.3686	-78.0834	-77.848
	58.3	-102.148	-91.8342	-80.0579	-77.9836
	58.4	-100.187	-89.3088	-78.7376	-78.2165
	58.5	-101.21	-89.5705	-77.5479	-79.3582
	58.6	-98.0586	-90.4222	-76.7662	-78.7731
	58.7	-98.8584	-89.0369	-81.3026	-82.0251
	58.8	-100.857	-89.5501	-80.5203	-78.2234
	58.9	-101.524	-86.7601	-77.4255	-80.5017
	59	-101.988	-89.3932	-81.0867	-79.6868
	59.1	-99.9805	-88.9744	-80.4098	-77.7611
	59.2	-101.484	-89.9213	-76.1337	-78.9549
	59.3	-100.839	-88.5169	-79.0072	-78.6629
	59.4	-98.8328	-89.3283	-77.7806	-79.0238
	59.5	-99.5683	-89.851	-75.7966	-79.2748
	59.6	-97.7075	-92.5637	-79.1887	-79.9316
	59.7	-95.7073	-90.2527	-79.2856	-79.9398
	59.8	-96.3142	-88.2938	-76.5395	-79.7564
	59.9	-102.723	-87.5925	-78.9688	-79.9517
	60	-98.7983	-90.037	-77.7521	-77.2175
	60.1	-100.611	-89.9876	-80.2068	-77.7472
	60.2	-97.4518	-90.944	-81.0791	-78.8156
	60.3	-98.6238	-87.6147	-82.6531	-77.8138
	60.4	-100.396	-90.4505	-77.3303	-79.0939
	60.5	-98.4069	-89.2704	-79.3726	-78.4174
	60.6	-95.3872	-91.982	-80.7423	-79.8406
	60.7	-100.749	-90.1867	-79.822	-80.6627
	60.8	-99.1679	-86.9665	-78.3944	-76.2263
	60.9	-98.0825	-91.2518	-75.5963	-78.2624
	61	-99.3066	-88.5819	-78.8886	-78.9568
	61.1	-96.4188	-89.7972	-79.694	-77.7655
	61.2	-101.283	-88.2445	-79.5357	-80.8415
	61.3	-101.592	-88.6813	-78.3273	-79.4542
	61.4	-101.087	-90.3451	-77.917	-76.9028
	61.5	-99.9609	-89.3204	-79.1228	-79.5773
	61.6	-98.0078	-88.3384	-78.3979	-78.8213
	61.7	-99.7956	-90.3129	-78.6358	-77.5131
	61.8	-98.9047	-90.894	-78.6923	-81.8148
	61.9	-98.0804	-90.4273	-81.1402	-78.7559
	62	-100.321	-92.492	-78.7047	-77.841
	62.1	-96.5262	-88.87	-75.7197	-78.3752
	62.2	-97.4753	-91.5475	-76.8195	-80.0485
	62.3	-100.175	-88.5702	-76.3479	-80.8498
	62.4	-98.0296	-91.3468	-77.9177	-80.1892
	62.5	-95.4287	-92.0419	-79.4103	-77.5956
	62.6	-98.7932	-91.9093	-78.9869	-79.3271
	62.7	-101.466	-92.6262	-79.7965	-78.3655
	62.8	-96.9739	-91.1207	-78.9971	-80.0868
	62.9	-95.9197	-86.0013	-81.3492	-76.034
	63	-99.2792	-91.6238	-78.5529	-78.1138
	63.1	-98.6077	-87.2626	-80.0555	-77.7867
	63.2	-99.5701	-89.6916	-80.254	-78.2512
	63.3	-99.3906	-86.3151	-76.8108	-78.904
	63.4	-94.1432	-87.9219	-78.9881	-81.2953
	63.5	-101.519	-90.8207	-82.2927	-78.7794
	63.6	-99.2951	-90.4102	-81.2092	-79.1991
	63.7	-99.7441	-91.7415	-80.69	-78.2078
	63.8	-99.6755	-89.9978	-79.7119	-84.0802
	63.9	-99.2987	-89.5939	-78.5621	-77.8573
	64	-98.4416	-90.8028	-78.4575	-77.4268
	64.1	-98.4636	-90.264	-77.5643	-80.0439
	64.2	-92.6265	-89.133	-76.4849	-78.4387
	64.3	-99.8005	-87.9756	-78.9728	-79.9912
	64.4	-96.5048	-91.065	-79.2363	-78.8315
	64.5	-97.0036	-90.641	-79.1148	-77.2802
	64.6	-100.436	-91.5906	-77.3687	-79.7842
	64.7	-101.394	-85.7784	-80.9696	-77.393
	64.8	-100.013	-89.5969	-80.8291	-78.1469
	64.9	-102.689	-92.4075	-81.1548	-77.1469
	65	-99.6107	-89.8285	-80.1544	-77.5651
	65.1	-100.641	-89.1424	-81.1634	-80.3619
	65.2	-99.9908	-90.2851	-79.8195	-79.9279
	65.3	-96.4813	-90.9507	-77.2818	-79.9279
	65.4	-95.2007	-88.4409	-80.2133	-76.9957
	65.5	-98.0131	-85.9885	-78.8871	-81.4728
	65.6	-98.5624	-89.9646	-79.3311	-81.4249
	65.7	-102.27	-92.7088	-79.7226	-79.6456
	65.8	-92.7806	-89.1545	-77.8356	-78.0034
	65.9	-97.9594	-91.3506	-78.7355	-79.6464
	66	-96.4351	-89.8844	-78.4782	-76.9346
	66.1	-96.174	-90.191	-81.7727	-76.8541
	66.2	-98.9804	-86.5739	-76.8288	-77.9191
	66.3	-100.209	-88.9006	-78.8802	-78.7683
	66.4	-101.207	-87.824	-81.4894	-77.7265
	66.5	-96.0614	-91.095	-78.4605	-77.8655
	66.6	-93.925	-93.8794	-74.4441	-80.1397
	66.7	-96.9383	-90.4753	-78.1308	-79.838
	66.8	-101.337	-89.5465	-80.1896	-79.3095
	66.9	-101.358	-85.4156	-78.0731	-75.474
	67	-96.1274	-89.652	-79.3826	-80.5304
	67.1	-99.3429	-90.9169	-77.259	-80.1822
	67.2	-95.0037	-89.7992	-79.3761	-80.4304
	67.3	-97.2961	-89.2733	-78.8211	-79.0453
	67.4	-93.8175	-90.0965	-81.2955	-79.764
	67.5	-97.4588	-90.1527	-78.5693	-79.3123
	67.6	-98.9063	-88.2157	-77.1491	-79.1348
	67.7	-101.314	-88.5637	-79.4519	-80.2072
	67.8	-98.101	-86.9386	-82.3595	-81.0268
	67.9	-95.9851	-89.0671	-78.278	-78.5291
	68	-94.2178	-88.8038	-77.6702	-77.1357
	68.1	-97.1464	-90.504	-79.8549	-79.0373
	68.2	-99.5414	-90.6581	-80.7646	-76.1252
	68.3	-91.8817	-88.3823	-78.3042	-76.4727
	68.4	-96.4106	-89.4785	-78.8316	-78.1064
	68.5	-102.324	-88.7204	-80.435	-79.2687
	68.6	-101.287	-87.1929	-79.5379	-78.2983
	68.7	-98.6131	-91.7457	-79.6784	-80.53
	68.8	-100.908	-88.6277	-81.4836	-80.1875
	68.9	-94.7846	-90.1218	-79.98	-78.7266
	69	-95.8157	-87.9656	-78.929	-81.1101
	69.1	-95.0061	-92.3608	-79.5054	-84.103
	69.2	-95.6903	-92.3382	-81.1799	-79.7813
	69.3	-94.5864	-87.7626	-78.1693	-76.3463
	69.4	-96.9442	-91.8398	-76.5809	-76.345
	69.5	-99.7349	-89.3296	-76.9041	-76.3605
	69.6	-100.859	-91.3595	-79.3557	-80.3575
	69.7	-104.097	-88.9409	-81.3944	-79.8215
	69.8	-100.165	-92.7081	-79.1827	-79.8668
	69.9	-97.3004	-90.1023	-75.168	-80.7864
	70	-99.1709	-89.075	-80.7649	-82.0589
	70.1	-97.9675	-87.272	-77.7162	-79.2739
	70.2	-98.7318	-90.5791	-81.1168	-80.2299
	70.3	-98.8579	-89.6168	-82.1766	-76.9852
	70.4	-96.4766	-86.3801	-82.6281	-73.8813
	70.5	-98.706	-91.7053	-76.4637	-77.5826
	70.6	-98.5249	-93.1751	-78.0569	-82.9239
	70.7	-98.7776	-89.4241	-78.7035	-78.7618
	70.8	-96.1766	-91.0207	-74.2064	-80.3101
	70.9	-97.8011	-90.1794	-80.2819	-79.9704
	71	-102.996	-91.0896	-79.4467	-79.9805
	71.1	-97.4403	-91.9075	-79.3391	-79.7092
	71.2	-96.8942	-90.1233	-78.9712	-82.3381
	71.3	-96.7564	-91.1524	-83.0783	-81.9205
	71.4	-103.254	-90.1557	-78.6227	-82.31
	71.5	-94.1863	-89.2554	-79.4679	-75.5625
	71.6	-96.7403	-88.2472	-81.3086	-79.4285
	71.7	-95.1739	-86.6863	-77.6724	-80.5688
	71.8	-93.3795	-84.9462	-82.0172	-80.2294
	71.9	-96.526	-94.9481	-78.1971	-77.1655
	72	-100.475	-90.0491	-77.3154	-77.5126
	72.1	-98.8688	-89.4558	-77.8722	-78.7864
	72.2	-94.1086	-85.7617	-79.8889	-80.7988
	72.3	-98.4665	-90.0063	-82.0759	-76.3719
	72.4	-92.2956	-85.5211	-83.3436	-76.7294
	72.5	-95.0595	-93.1461	-80.7032	-78.8355
	72.6	-96.31	-91.998	-75.2198	-82.7999
	72.7	-97.0479	-91.998	-77.5151	-78.8327
	72.8	-101.568	-89.3104	-80.5852	-78.1176
	72.9	-96.3664	-91.3726	-78.7159	-75.173
	73	-93.3865	-86.8833	-78.0851	-78.0042
	73.1	-97.645	-89.9457	-78.5546	-75.0548
	73.2	-98.3191	-89.4352	-79.8787	-81.0843
	73.3	-94.6004	-91.984	-81.8136	-80.5971
	73.4	-100.348	-88.1733	-80.903	-76.0335
	73.5	-96.7078	-87.4952	-76.9441	-79.9555
	73.6	-96.7804	-93.5032	-80.9159	-79.3444
	73.7	-96.4558	-85.5857	-82.9086	-78.1885
	73.8	-99.5669	-91.2909	-79.3591	-81.4269
	73.9	-99.7849	-84.9162	-76.925	-75.9823
	74	-94.5829	-90.5502	-85.9869	-82.5468
	74.1	-97.413	-88.5701	-81.316	-77.4862
	74.2	-97.4627	-88.1209	-83.6748	-79.3645
	74.3	-97.6873	-84.7997	-82.165	-79.0265
	74.4	-99.0475	-89.6218	-75.4316	-79.2737
	74.5	-95.4998	-87.8432	-78.0327	-79.3643
	74.6	-101.015	-84.71	-77.34	-82.1574
	74.7	-97.5355	-88.4549	-81.8435	-79.6154
	74.8	-97.5158	-90.7914	-81.0011	-79.6443
	74.9	-98.7727	-91.782	-78.5074	-77.8664
	75	-102.478	-88.204	-79.9571	-79.2575
	75.1	-98.9581	-92.1408	-76.3958	-77.1683
	75.2	-97.6907	-93.0124	-80.4167	-76.8722
	75.3	-95.0992	-88.1613	-72.5312	-78.0907
	75.4	-92.5129	-90.8012	-76.7749	-80.4439
	75.5	-104.094	-89.533	-78.3526	-76.7329
	75.6	-103.152	-87.53	-78.3124	-77.9396
	75.7	-93.528	-88.7543	-79.9604	-83.9664
	75.8	-92.0421	-86.0372	-82.0698	-82.6223
	75.9	-98.5878	-89.2995	-77.1936	-80.4166
	76	-91.6084	-87.1035	-81.2062	-79.8456
	76.1	-91.9785	-86.1076	-78.1987	-75.5809
	76.2	-95.614	-92.5432	-78.0083	-75.0034
	76.3	-100.49	-90.5284	-80.488	-81.9881
	76.4	-94.3299	-86.5842	-78.645	-80.4506
	76.5	-101.685	-85.8012	-75.7413	-74.7757
	76.6	-98.5267	-86.2947	-76.6876	-77.3658
	76.7	-98.0678	-95.5475	-78.4737	-77.5295
	76.8	-95.0185	-95.2325	-81.5335	-75.2267
	76.9	-96.7505	-86.4721	-77.9477	-75.2074
	77	-94.5623	-84.9787	-73.7562	-77.912
	77.1	-95.5395	-85.978	-72.4575	-80.3288
	77.2	-95.9079	-82.1033	-81.4878	-76.9366
	77.3	-96.4522	-91.026	-84.3578	-77.5604
	77.4	-97.463	-86.4039	-79.8264	-75.647
	77.5	-96.2594	-91.6317	-75.6429	-81.7022
	77.6	-93.4195	-90.4834	-76.8143	-77.1056
	77.7	-85.1455	-89.9354	-79.6662	-80.9034
	77.8	-92.1891	-87.7553	-74.0433	-74.0942
	77.9	-95.6299	-87.7131	-81.8702	-76.8626
	78	-94.2725	-87.3783	-79.4078	-84.0036
	78.1	-86.6105	-88.238	-77.5591	-78.2494
	78.2	-96.9833	-88.5642	-76.4806	-82.3131
	78.3	-95.3341	-85.9679	-73.533	-77.0237
	78.4	-99.8677	-86.4261	-76.2062	-76.2302
	78.5	-90.3318	-90.7184	-77.1841	-79.8263
	78.6	-97.1394	-82.8918	-77.0473	-80.1612
	78.7	-91.8077	-91.0022	-77.8978	-73.6873
	78.8	-93.8194	-86.3048	-77.0536	-77.8382
	78.9	-96.1258	-90.708	-76.9167	-75.5593
	79	-94.9115	-89.5203	-73.6966	-77.587
	79.1	-101.651	-89.4277	-74.1092	-80.9642
	79.2	-89.8677	-92.3143	-77.0825	-78.9289
	79.3	-92.4007	-87.6112	-79.9505	-81.2387
	79.4	-93.7258	-93.5361	-78.9019	-81.7793
	79.5	-93.6427	-85.2549	-76.7269	-78.1319
	79.6	-95.9679	-88.7378	-79.0153	-81.0696
	79.7	-97.3432	-80.0537	-80.2239	-83.8137
	79.8	-95.8757	-90.871	-78.1128	-79.6015
	79.9	-91.6997	-92.8057	-77.4269	-75.6113
	80	-94.2382	-86.9592	-80.5854	-81.5271
	80.1	-102.312	-89.1766	-77.8545	-77.5837
	80.2	-92.8195	-92.0795	-78.5014	-78.2983
	80.3	-87.3504	-86.1863	-77.2551	-79.9409
	80.4	-91.0627	-84.8643	-78.017	-79.6116
	80.5	-99.0041	-85.2713	-77.5585	-83.7517
	80.6	-98.4036	-84.8806	-74.6511	-79.682
	80.7	-98.4599	-90.89	-82.2613	-75.2642
	80.8	-94.4912	-88.7938	-81.496	-77.7785
	80.9	-88.1595	-92.1294	-76.3853	-79.2854
	81	-88.7649	-90.6264	-76.9567	-76.9659
	81.1	-94.9045	-91.5922	-75.4172	-77.8638
	81.2	-93.7489	-98.1638	-74.7405	-84.0896
	81.3	-85.246	-89.1971	-81.503	-79.7534
	81.4	-88.1045	-82.6774	-78.1807	-80.4031
	81.5	-95.2944	-88.2991	-78.0982	-78.0242
	81.6	-83.7333	-88.1958	-78.8744	-77.6301
	81.7	-97.1951	-86.6681	-75.6049	-73.6962
	81.8	-103.197	-88.9118	-81.5003	-81.1667
	81.9	-93.6283	-89.6424	-74.5291	-82.5695
	82	-95.5762	-86.7865	-77.4868	-80.8271
	82.1	-91.294	-88.2255	-80.4753	-85.1693
	82.2	-91.5781	-91.9182	-79.0727	-83.084
	82.3	-86.761	-88.1452	-81.1607	-79.3275
	82.4	-83.2415	-86.0888	-80.273	-75.2542
	82.5	-98.0406	-83.0932	-71.2383	-79.466
	82.6	-96.8896	-84.1048	-71.8795	-77.22
	82.7	-90.9209	-85.2779	-77.1747	-79.7492
	82.8	-97.0965	-89.6678	-77.1848	-77.2039
	82.9	-103.324	-85.7815	-78.4141	-78.1109
	83	-102.564	-83.1048	-78.0679	-74.9101
	83.1	-101.78	-86.8443	-76.1872	-83.2631
	83.2	-89.6049	-90.8379	-76.776	-77.7899
	83.3	-86.4135	-83.4565	-78.4293	-83.3464
	83.4	-96.3996	-87.4741	-72.017	-82.0966
	83.5	-95.6041	-89.8338	-77.2714	-78.3534
	83.6	-99.8805	-89.2113	-76.6616	-75.093
	83.7	-103.365	-88.6399	-81.1443	-78.8676
	83.8	-95.3922	-84.4719	-76.444	-82.0973
	83.9	-93.6974	-86.1838	-73.1618	-80.2215
	84	-94.0148	-89.8499	-77.2026	-78.4797
	84.1	-102.294	-82.6082	-75.2149	-79.3272
	84.2	-87.5342	-94.1057	-77.1537	-76.2353
	84.3	-86.5643	-85.7746	-85.6623	-76.607
	84.4	-93.1099	-87.4552	-81.4541	-79.091
	84.5	-88.9927	-91.7052	-73.5707	-78.6974
	84.6	-88.9927	-92.0518	-72.665	-79.2958
	84.7	-94.0161	-85.6981	-79.9232	-84.509
	84.8	-91.6524	-89.0587	-81.0148	-76.5124
	84.9	-101.083	-89.8434	-73.19	-82.3304
	85	-90.2029	-87.0148	-77.5504	-78.2853
	85.1	-91.3881	-91.4098	-79.4621	-74.7672
	85.2	-106.669	-82.2287	-75.1651	-80.0792
	85.3	-81.5992	-79.548	-75.8094	-78.007
	85.4	-93.2344	-82.8382	-78.4689	-77.9623
	85.5	-88.0074	-81.2144	-81.0771	-83.0818
	85.6	-90.6634	-81.9054	-77.8523	-80.0284
	85.7	-89.8695	-91.6561	-75.4407	-88.6059
	85.8	-101.26	-86.6541	-71.2866	-81.2378
	85.9	-101.96	-87.4744	-82.302	-79.4195
	86	-89.2501	-82.6604	-75.4697	-78.8751
	86.1	-92.697	-81.9994	-77.3286	-73.5672
	86.2	-95.6069	-90.8454	-82.0544	-75.9362
	86.3	-84.1483	-90.6673	-81.1556	-79.6814
	86.4	-84.4211	-86.2788	-76.1426	-79.5746
	86.5	-84.2293	-86.0178	-74.91	-72.6709
	86.6	-85.6723	-89.9627	-75.0222	-76.8167
	86.7	-93.0234	-81.5346	-75.6502	-81.7134
	86.8	-77.2103	-87.1227	-77.6538	-79.0481
	86.9	-81.8545	-89.1668	-79.6482	-79.5464
	87	-79.534	-87.7985	-78.2026	-77.5621
	87.1	-79.534	-82.3509	-77.8533	-76.7445
	87.2	-93.7478	-81.5953	-82.8733	-76.7445
	87.3	-85.1842	-83.3468	-81.1807	-73.8545
	87.4	-85.4873	-85.3437	-69.4179	-73.8545
	87.5	-83.2992	-88.3178	-76.5782	-77.758
	87.6	-91.8104	-86.9933	-79.5809	-77.758
	87.7	-92.3708	-70.1841	-81.5509	-79.2441
	87.8	-87.9433	-74.9149	-85.719	-78.435
	87.9	-87.1245	-88.4441	-83.8685	-85.7927
	88	-77.8287	-85.2353	-82.4337	-81.0373
	88.1	-97.9949	-88.4481	-81.8806	-71.6053
	88.2	-87.6051	-85.2497	-72.9564	-79.2911
	88.3	-105.185	-82.0804	-84.156	-79.5364
	88.4	-90.8634	-70.2618	-83.3047	-86.9329
	88.5	-87.6305	-91.6419	-71.0343	-79.802
	88.6	-78.0618	-88.2482	-76.7302	-75.0037
	88.7	-79.5176	-86.554	-78.6867	-79.7386
	88.8	-79.9724	-84.4275	-69.524	-78.4604
	88.9	-100.934	-96.5147	-75.3229	-74.9894
	89	-98.2388	-87.1263	-76.1352	-76.193
	89.1	-94.2936	-86.4124	-69.2969	-75.2275
	89.2	-91.5009	-83.1948	-80.4172	-78.212
	89.3	-86.1829	-89.4031	-80.0963	-73.4897
	89.4	-96.5159	-86.2121	-73.1687	-73.4897
	89.5	-96.7046	-96.4094	-80.4868	-83.3982
	89.6	-90.7414	-92.9447	-71.0497	-83.3982
	89.7	-84.3546	-92.7509	-73.3884	-75.905
	89.8	-100.264	-93.4506	-83.0587	-72.6656
	89.9	-89.0541	-82.7894	-74.1254	-68.451
	90	-75.4568	-84.2432	-72.4289	-75.5437

## Sheet: Fig. S1d
	Pictures in Fig. S1D are mirror-reversed images of below.
	Left picture	blot of Sfr1 (lower band is Sfr1)					center picture	blot of Rad51 (lower band is Rad51)					Right picture	blot of Swi5
	1st lane	IP	S5S1 only				1st lane	IP	S5S1 only				1st lane	IP	S5S1 only
	2nd lane		S2				2nd lane		S2				2nd lane		S2
	3rd lane		L2				3rd lane		L2				3rd lane		L2
	4th lane		L1				4th lane		L1				4th lane		L1
	5th lane		WT				5th lane		WT				5th lane		WT
	6th lane	empty					6th lane	empty					6th lane	empty
	7th lane	input	S5S1 only				7th lane	input	S5S1 only				7th lane	input	S5S1 only
	8th lane		S2				8th lane		S2				8th lane		S2
	9th lane		L2				9th lane		L2				9th lane		L2
	10th lane		L1				10th lane		L1				10th lane		L1
	11th lane		WT				11th lane		WT				11th lane		WT

## Sheet: Fig. S3a
	Left picture					right picture
	1st lane	DNA only				1st lane	empty
	2nd lane	0.25 uM WT				2nd lane	empty
	3rd lane	0.5 uM WT				3rd lane	DNA only
	4th lane	1.25 uM WT				4th lane	0.25 uM L2
	5th lane	5 uM WT				5th lane	0.5 uM L2
	6th lane	containing a sample unrelated in this paper				6th lane	1.25 uM L2
	7th lane	containing a sample unrelated in this paper				7th lane	5 uM L2
	8th lane	containing a sample unrelated in this paper				8th lane	0.25 uM S2
	9th lane	containing a sample unrelated in this paper				9th lane	0.5 uM S2
	10th lane	0.25 uM L1				10th lane	1.25 uM S2
	11th lane	0.5 uM L1				11th lane	5 uM S2
	12th lane	1.25 uM L1				12th lane	empty
	13th lane	5 uM L1				13th lane	empty

## Sheet: Fig. S3b
Raw data of time cource of fluorescent anisotropy	time (s)	WT	WT+0.1xS5S1	WT+0.5xS5S1	time (s)	L1	L1+0.1xS5S1	L1+0.5xS5S1	time (s)	L2	L2+0.1xS5S1	L2+0.5xS5S1	time (s)	S2	S2+0.1xS5S1	S2+0.5xS5S1
	0	-2.06573	-0.287537	-0.229872	0	-0.491872	-0.150278	-0.800467	0	-1.40457	-0.0679321	-0.419079	0	3.49044	-1.20173	0.853368
	1	0.101236	0.10186	0.103397	1	0.100644	0.100921	0.101572	1	0.103323	0.1019	0.100168	1	0.103293	0.102972	0.102382
	2	0.101623	0.101921	0.103043	2	0.10164	0.10041	0.100698	2	0.103831	0.10318	0.100841	2	0.102986	0.102528	0.102518
	3	0.102714	0.100764	0.102141	3	0.100794	0.100525	0.100764	3	0.102912	0.102476	0.101113	3	0.103579	0.102174	0.102441
	4	0.102379	0.101269	0.10266	4	0.101549	0.101113	0.101375	4	0.103233	0.101935	0.101163	4	0.103112	0.102627	0.101926
	5	0.102603	0.100973	0.10206	5	0.100822	0.101669	0.100824	5	0.102928	0.102099	0.101088	5	0.103125	0.102505	0.102642
	6	0.102487	0.101753	0.102979	6	0.100703	0.10098	0.101404	6	0.10269	0.102269	0.101791	6	0.102542	0.102916	0.102423
	7	0.101255	0.10088	0.102324	7	0.10127	0.100941	0.101571	7	0.103147	0.102391	0.101122	7	0.102812	0.102895	0.10269
	8	0.102295	0.10028	0.102459	8	0.100817	0.101867	0.101704	8	0.104982	0.102638	0.101284	8	0.103094	0.102973	0.102786
	9	0.101686	0.102285	0.102084	9	0.10057	0.101555	0.101232	9	0.102917	0.102716	0.100898	9	0.102694	0.102585	0.10243
	10	0.101678	0.101786	0.103519	10	0.100585	0.100776	0.100764	10	0.103579	0.101942	0.100417	10	0.103283	0.102482	0.102414
	11	0.102445	0.100791	0.102717	11	0.100709	0.100681	0.100184	11	0.102431	0.102593	0.101405	11	0.102771	0.102932	0.103068
	12	0.10153	0.102194	0.103382	12	0.10007	0.1005	0.101263	12	0.103099	0.102835	0.100658	12	0.102275	0.102547	0.102607
	13	0.101038	0.102166	0.102481	13	0.0999165	0.101675	0.101519	13	0.102412	0.102417	0.100716	13	0.103567	0.10294	0.102018
	14	0.102372	0.101238	0.101764	14	0.100519	0.10178	0.100797	14	0.102844	0.102687	0.101335	14	0.102622	0.102063	0.102966
	15	0.100757	0.102037	0.103177	15	0.100752	0.101723	0.101086	15	0.105045	0.102977	0.101367	15	0.102873	0.102651	0.102499
	16	0.101691	0.101182	0.102404	16	0.100825	0.100885	0.0999255	16	0.103697	0.103641	0.100702	16	0.103731	0.102109	0.102412
	17	0.102638	0.102577	0.102524	17	0.10084	0.100994	0.101769	17	0.103593	0.103043	0.100988	17	0.103042	0.102181	0.102588
	18	0.102419	0.102229	0.102918	18	0.100478	0.100989	0.101233	18	0.103488	0.102009	0.100151	18	0.103158	0.102419	0.102765
	19	0.101548	0.101128	0.102352	19	0.100536	0.0999065	0.10214	19	0.103682	0.10277	0.101602	19	0.103589	0.101853	0.102347
	20	0.10194	0.101246	0.101921	20	0.100873	0.101652	0.101592	20	0.103578	0.10321	0.10117	20	0.103078	0.102611	0.103196
	21	0.10148	0.100821	0.102997	21	0.100729	0.101048	0.101462	21	0.102372	0.104076	0.100688	21	0.102802	0.102806	0.10345
	22	0.102395	0.101724	0.101371	22	0.101005	0.101442	0.100391	22	0.103629	0.103337	0.100679	22	0.10244	0.10211	0.102793
	23	0.101937	0.0997743	0.102521	23	0.100453	0.101111	0.100883	23	0.102708	0.103609	0.101485	23	0.102811	0.102642	0.102535
	24	0.103178	0.101584	0.102121	24	0.101302	0.101067	0.101517	24	0.102276	0.104166	0.101349	24	0.102633	0.102163	0.10198
	25	0.101447	0.101994	0.101931	25	0.100839	0.100973	0.101722	25	0.103472	0.102521	0.100502	25	0.103113	0.102549	0.102794
	26	0.101801	0.100484	0.102067	26	0.100875	0.101201	0.102319	26	0.103777	0.102749	0.100417	26	0.103052	0.102495	0.102423
	27	0.101669	0.101997	0.102997	27	0.100456	0.101349	0.100503	27	0.104128	0.101655	0.101556	27	0.102652	0.102063	0.102502
	28	0.102239	0.102902	0.103043	28	0.100433	0.101171	0.101916	28	0.103364	0.102882	0.100665	28	0.102715	0.102598	0.102849
	29	0.101434	0.101533	0.102998	29	0.100631	0.10121	0.101253	29	0.103204	0.102497	0.100819	29	0.103647	0.102447	0.101702
	30	0.101787	0.101415	0.10207	30	0.101236	0.101258	0.101282	30	0.103501	0.102554	0.1005	30	0.103166	0.102103	0.102219
	31	0.102397	0.101929	0.102555	31	0.10087	0.100866	0.101709	31	0.103964	0.103223	0.100291	31	0.102632	0.102696	0.102319
	32	0.102203	0.101932	0.102325	32	0.100228	0.101568	0.100788	32	0.103594	0.102722	0.100929	32	0.103172	0.103028	0.102544
	33	0.102173	0.102037	0.103025	33	0.100283	0.100669	0.101119	33	0.103342	0.103093	0.100055	33	0.102651	0.103071	0.103171
	34	0.102073	0.101232	0.10241	34	0.100021	0.101025	0.100486	34	0.1044	0.102315	0.100847	34	0.102612	0.102589	0.10238
	35	0.101914	0.100962	0.102542	35	0.100608	0.100908	0.100882	35	0.103479	0.102495	0.102249	35	0.103204	0.10267	0.101692
	36	0.100219	0.101083	0.103129	36	0.100581	0.101414	0.101684	36	0.104095	0.102106	0.100786	36	0.103114	0.102125	0.102238
	37	0.101997	0.100752	0.102697	37	0.100494	0.100784	0.100409	37	0.104316	0.103751	0.101329	37	0.103362	0.102952	0.102292
	38	0.101964	0.101899	0.102979	38	0.100306	0.10072	0.1007	38	0.103433	0.101662	0.100691	38	0.102942	0.102313	0.102982
	39	0.100733	0.103053	0.103166	39	0.101419	0.100765	0.101066	39	0.103902	0.103016	0.10009	39	0.102563	0.102828	0.102352
	40	0.102158	0.0997222	0.102784	40	0.10068	0.100802	0.100648	40	0.102835	0.102543	0.101267	40	0.10312	0.1026	0.102247
	41	0.102277	0.102362	0.101272	41	0.101039	0.101534	0.101486	41	0.102877	0.103079	0.100348	41	0.102975	0.103127	0.102351
	42	0.102581	0.100536	0.102545	42	0.10073	0.101154	0.101186	42	0.103821	0.102977	0.100236	42	0.103364	0.102394	0.102252
	43	0.102887	0.10164	0.10206	43	0.100529	0.100916	0.101491	43	0.103919	0.103456	0.10105	43	0.103544	0.10339	0.10273
	44	0.101391	0.10278	0.103061	44	0.101278	0.101673	0.100328	44	0.102952	0.102756	0.100499	44	0.103169	0.102641	0.102546
	45	0.102073	0.101216	0.102988	45	0.101011	0.100958	0.10142	45	0.104275	0.102405	0.100075	45	0.102924	0.102416	0.102803
	46	0.102423	0.101307	0.102572	46	0.100622	0.100528	0.100693	46	0.103866	0.102491	0.100702	46	0.103444	0.102062	0.101668
	47	0.101661	0.101863	0.10235	47	0.100302	0.101219	0.100748	47	0.103733	0.103336	0.100742	47	0.102923	0.10238	0.102107
	48	0.101642	0.100385	0.103135	48	0.101857	0.101649	0.100578	48	0.102377	0.10298	0.100108	48	0.102126	0.102204	0.102798
	49	0.102323	0.101492	0.101621	49	0.101551	0.101316	0.100778	49	0.102694	0.10286	0.099626	49	0.103277	0.102694	0.102862
	50	0.101606	0.100656	0.102856	50	0.101692	0.100753	0.100911	50	0.104061	0.102616	0.101347	50	0.103287	0.102328	0.102638
	51	0.102043	0.100741	0.102379	51	0.100953	0.101833	0.101135	51	0.10279	0.102745	0.101614	51	0.10278	0.102496	0.102594
	52	0.102979	0.102128	0.102322	52	0.100242	0.101263	0.100842	52	0.103246	0.102871	0.100926	52	0.103014	0.103484	0.102206
	53	0.102491	0.100875	0.103242	53	0.100784	0.101321	0.100857	53	0.102646	0.102953	0.101068	53	0.102913	0.102752	0.102514
	54	0.101913	0.102871	0.102856	54	0.100502	0.101589	0.100222	54	0.10221	0.102398	0.101646	54	0.10301	0.102684	0.102675
	55	0.101644	0.101378	0.102604	55	0.100981	0.100781	0.101361	55	0.101213	0.103515	0.100785	55	0.103267	0.102782	0.102596
	56	0.102571	0.101271	0.103085	56	0.100232	0.101361	0.101284	56	0.103781	0.101207	0.100464	56	0.103326	0.102859	0.102146
	57	0.10221	0.101567	0.10379	57	0.101145	0.101366	0.101067	57	0.10414	0.102366	0.101554	57	0.102889	0.102634	0.102864
	58	0.10075	0.101399	0.103406	58	0.100878	0.100724	0.100974	58	0.104015	0.102437	0.101608	58	0.102458	0.102809	0.103032
	59	0.101431	0.101235	0.10344	59	0.100056	0.102543	0.100954	59	0.104334	0.103186	0.101885	59	0.103158	0.102613	0.102562
	60	0.102217	0.101809	0.102629	60	0.100805	0.100769	0.101006	60	0.103333	0.103551	0.101908	60	0.10325	0.102544	0.102096
	61	0.107609	0.104709	0.107068	61	0.107279	0.107949	0.108518	61	0.131082	0.11186	0.113849	61	0.10351	0.096038	0.0983711
	62	0.109533	0.114596	0.112511	62	0.112269	0.115685	0.116735	62	0.120629	0.119054	0.116584	62	0.107999	0.111832	0.118282
	63	0.117683	0.124164	0.119073	63	0.118271	0.114727	0.123821	63	0.124161	0.127772	0.122481	63	0.113087	0.111499	0.120207
	64	0.123505	0.13394	0.126242	64	0.12411	0.122065	0.132016	64	0.128892	0.132382	0.12473	64	0.112668	0.118742	0.118504
	65	0.127145	0.141626	0.132513	65	0.130444	0.127278	0.137134	65	0.133268	0.140183	0.130381	65	0.113249	0.112835	0.110505
	66	0.132886	0.149906	0.137895	66	0.137134	0.132962	0.143865	66	0.133994	0.144874	0.133825	66	0.116441	0.108149	0.115946
	67	0.138829	0.155465	0.143759	67	0.143406	0.135698	0.15029	67	0.140436	0.150551	0.139189	67	0.117215	0.11378	0.112649
	68	0.143818	0.16207	0.149721	68	0.148086	0.141424	0.15622	68	0.145271	0.15665	0.144638	68	0.120818	0.117455	0.11641
	69	0.148269	0.166904	0.154994	69	0.153417	0.14464	0.161288	69	0.148637	0.162095	0.148074	69	0.121475	0.118089	0.118254
	70	0.151356	0.17181	0.160543	70	0.158469	0.149247	0.166607	70	0.150675	0.167095	0.151506	70	0.124073	0.118317	0.117196
	71	0.156706	0.178438	0.164329	71	0.163166	0.153985	0.171532	71	0.156017	0.173562	0.156554	71	0.126582	0.119921	0.119171
	72	0.16108	0.181586	0.169668	72	0.168152	0.157893	0.176469	72	0.159565	0.177022	0.159844	72	0.128203	0.120272	0.121832
	73	0.163961	0.186012	0.173508	73	0.17137	0.162589	0.18146	73	0.163707	0.183226	0.164764	73	0.129917	0.123367	0.122778
	74	0.169011	0.190685	0.177689	74	0.176098	0.164393	0.186034	74	0.16799	0.186961	0.168321	74	0.132119	0.122769	0.123515
	75	0.172645	0.193945	0.18084	75	0.17967	0.169438	0.188891	75	0.170222	0.191173	0.172692	75	0.134158	0.125299	0.125524
	76	0.17721	0.19691	0.185228	76	0.182914	0.172542	0.193305	76	0.174319	0.195252	0.176378	76	0.136408	0.128047	0.126639
	77	0.179723	0.198806	0.188875	77	0.187047	0.173876	0.197211	77	0.175905	0.19877	0.180023	77	0.138068	0.12865	0.127868
	78	0.18281	0.203185	0.192776	78	0.190229	0.178014	0.200297	78	0.180824	0.20467	0.182874	78	0.140024	0.131684	0.128985
	79	0.186374	0.207091	0.195364	79	0.193013	0.18096	0.202091	79	0.18432	0.207184	0.186234	79	0.14142	0.13228	0.131401
	80	0.189487	0.210155	0.198348	80	0.195673	0.183303	0.205847	80	0.189511	0.210534	0.190466	80	0.144103	0.132422	0.133024
	81	0.193117	0.211664	0.202372	81	0.197912	0.186701	0.207876	81	0.189627	0.214808	0.193653	81	0.145828	0.134787	0.133402
	82	0.195321	0.213936	0.204906	82	0.201085	0.189604	0.211809	82	0.193477	0.216588	0.196605	82	0.147278	0.13431	0.134956
	83	0.197691	0.215615	0.208089	83	0.204391	0.188898	0.21344	83	0.198397	0.220265	0.198565	83	0.148339	0.137004	0.136947
	84	0.200019	0.218324	0.209957	84	0.206356	0.192435	0.215207	84	0.200618	0.223095	0.20183	84	0.150674	0.13975	0.138651
	85	0.202872	0.221345	0.214094	85	0.209348	0.195311	0.219377	85	0.201796	0.226662	0.204314	85	0.152674	0.139675	0.138503
	86	0.206563	0.223631	0.215296	86	0.211469	0.196689	0.219861	86	0.204629	0.228239	0.207572	86	0.153947	0.141755	0.139895
	87	0.208027	0.224806	0.21772	87	0.212256	0.199153	0.221857	87	0.208067	0.229613	0.208816	87	0.15549	0.141127	0.141271
	88	0.210667	0.227642	0.220134	88	0.214475	0.201329	0.22319	88	0.209404	0.232465	0.213321	88	0.155874	0.144037	0.143636
	89	0.213176	0.228698	0.222097	89	0.2174	0.202847	0.226572	89	0.210796	0.23653	0.21342	89	0.158312	0.145226	0.144531
	90	0.214755	0.229512	0.223857	90	0.21841	0.203694	0.227528	90	0.213807	0.23743	0.217277	90	0.160626	0.146759	0.146713
	91	0.217255	0.231378	0.225494	91	0.220741	0.205678	0.230401	91	0.217393	0.239351	0.2191	91	0.161661	0.147242	0.147387
	92	0.21871	0.233051	0.227608	92	0.221627	0.208782	0.230235	92	0.219063	0.241918	0.220916	92	0.163109	0.146956	0.14836
	93	0.219877	0.234474	0.229973	93	0.222739	0.209477	0.231818	93	0.219835	0.244453	0.223184	93	0.164002	0.150304	0.149664
	94	0.221491	0.235517	0.232205	94	0.224152	0.2116	0.233044	94	0.223011	0.247542	0.223846	94	0.165419	0.151609	0.150548
	95	0.224616	0.237554	0.233931	95	0.225948	0.212642	0.234652	95	0.223606	0.246599	0.226193	95	0.167384	0.153403	0.151875
	96	0.225632	0.238357	0.234689	96	0.228542	0.213716	0.23778	96	0.226557	0.24752	0.22894	96	0.167758	0.153935	0.153196
	97	0.227467	0.24002	0.236005	97	0.22839	0.215188	0.237614	97	0.227061	0.250885	0.23076	97	0.170064	0.155422	0.154211
	98	0.228595	0.240492	0.238286	98	0.229595	0.216522	0.23793	98	0.228283	0.253666	0.231886	98	0.170301	0.156528	0.155371
	99	0.231365	0.241787	0.238981	99	0.231575	0.218699	0.238933	99	0.231418	0.254085	0.232904	99	0.172486	0.157263	0.156714
	100	0.232017	0.24501	0.24236	100	0.231478	0.218483	0.240649	100	0.233816	0.254638	0.234811	100	0.173441	0.160434	0.157909
	101	0.234382	0.244352	0.242324	101	0.233988	0.220209	0.241973	101	0.233974	0.25625	0.237497	101	0.175838	0.158656	0.158192
	102	0.234562	0.245743	0.242612	102	0.235495	0.221066	0.243082	102	0.234697	0.257147	0.236447	102	0.17586	0.160563	0.159438
	103	0.235774	0.246395	0.244965	103	0.235997	0.222256	0.243116	103	0.237643	0.257989	0.239304	103	0.177065	0.162235	0.160145
	104	0.237312	0.249066	0.246441	104	0.236474	0.222516	0.243654	104	0.239242	0.261408	0.241607	104	0.178235	0.165351	0.162374
	105	0.239185	0.248443	0.24717	105	0.237031	0.224196	0.246555	105	0.240539	0.260154	0.24253	105	0.180035	0.164899	0.163333
	106	0.240074	0.249504	0.247642	106	0.239324	0.225102	0.246315	106	0.242015	0.263029	0.243237	106	0.181171	0.164009	0.164427
	107	0.24266	0.25098	0.249824	107	0.23914	0.226117	0.24732	107	0.241519	0.263142	0.243582	107	0.182047	0.166472	0.165544
	108	0.24287	0.250981	0.251158	108	0.239775	0.226255	0.247442	108	0.242214	0.263227	0.245804	108	0.183725	0.167783	0.16657
	109	0.243467	0.252749	0.250052	109	0.240228	0.228093	0.248901	109	0.244433	0.265354	0.246738	109	0.183559	0.168066	0.167062
	110	0.243802	0.252784	0.252601	110	0.241858	0.227994	0.249967	110	0.245461	0.266138	0.247402	110	0.184576	0.169029	0.16782
	111	0.245501	0.253371	0.254479	111	0.242085	0.229648	0.25062	111	0.246913	0.266179	0.249457	111	0.186364	0.170466	0.168473
	112	0.245928	0.254417	0.253687	112	0.243356	0.230788	0.251436	112	0.248613	0.267874	0.249289	112	0.186747	0.172131	0.169566
	113	0.24666	0.255582	0.254912	113	0.243418	0.230734	0.251877	113	0.248163	0.267506	0.250353	113	0.187906	0.172019	0.17085
	114	0.248274	0.256321	0.255575	114	0.244249	0.231853	0.251152	114	0.249462	0.268965	0.251203	114	0.188701	0.173616	0.171995
	115	0.24909	0.256669	0.256993	115	0.244437	0.232805	0.252939	115	0.251138	0.269533	0.252704	115	0.190436	0.173435	0.173015
	116	0.250907	0.255838	0.257906	116	0.24584	0.233274	0.253456	116	0.251996	0.270262	0.253598	116	0.190388	0.177511	0.173775
	117	0.250744	0.258692	0.259892	117	0.246482	0.233681	0.25507	117	0.252032	0.270674	0.2543	117	0.190922	0.175768	0.174664
	118	0.251757	0.259095	0.258729	118	0.246336	0.233844	0.254826	118	0.252358	0.270965	0.254366	118	0.193042	0.178432	0.175054
	119	0.252543	0.258535	0.259414	119	0.247722	0.234632	0.25468	119	0.253364	0.273616	0.255759	119	0.193444	0.178917	0.176695
	120	0.252817	0.25999	0.260078	120	0.247323	0.235417	0.254155	120	0.255038	0.272658	0.256579	120	0.195055	0.179514	0.17731
	121	0.253846	0.260379	0.261951	121	0.248514	0.235712	0.254709	121	0.256423	0.273534	0.256979	121	0.195631	0.179374	0.178338
	122	0.255293	0.26135	0.262291	122	0.249366	0.237333	0.256384	122	0.25672	0.274651	0.258995	122	0.196112	0.180605	0.178798
	123	0.254977	0.260683	0.262178	123	0.249711	0.236628	0.256498	123	0.256473	0.274179	0.25873	123	0.198052	0.182457	0.17992
	124	0.256908	0.262142	0.262907	124	0.249164	0.238201	0.257618	124	0.258535	0.275593	0.259667	124	0.197905	0.18284	0.180784
	125	0.257662	0.261442	0.263844	125	0.250745	0.238691	0.257827	125	0.259324	0.275188	0.259798	125	0.199047	0.182902	0.182345
	126	0.258783	0.264095	0.264106	126	0.251566	0.239135	0.258566	126	0.259504	0.274125	0.260697	126	0.199503	0.182966	0.18259
	127	0.257575	0.263168	0.264979	127	0.252206	0.238434	0.258821	127	0.259884	0.277168	0.261003	127	0.20069	0.184707	0.18291
	128	0.258925	0.263884	0.265191	128	0.251414	0.238952	0.259203	128	0.260133	0.275257	0.261904	128	0.200778	0.188623	0.183707
	129	0.259652	0.264555	0.26624	129	0.251728	0.239753	0.258494	129	0.260155	0.277028	0.262617	129	0.202137	0.187526	0.184684
	130	0.259932	0.264482	0.266463	130	0.25184	0.240307	0.259524	130	0.26174	0.27865	0.26433	130	0.202994	0.187533	0.1859
	131	0.260134	0.265777	0.26715	131	0.252861	0.240503	0.260644	131	0.261659	0.277878	0.263631	131	0.20409	0.187857	0.185683
	132	0.261107	0.265004	0.26669	132	0.254338	0.241011	0.26015	132	0.262544	0.277265	0.263333	132	0.204393	0.189283	0.186937
	133	0.26277	0.265881	0.268683	133	0.25279	0.24352	0.259773	133	0.264467	0.277308	0.265236	133	0.20462	0.189568	0.187729
	134	0.26315	0.265545	0.267488	134	0.254292	0.241455	0.259718	134	0.264682	0.279713	0.26562	134	0.205732	0.189249	0.188371
	135	0.262012	0.265119	0.268935	135	0.253605	0.242741	0.260667	135	0.264251	0.279469	0.264985	135	0.206907	0.192112	0.189106
	136	0.263167	0.266294	0.269559	136	0.254896	0.242698	0.261069	136	0.263689	0.278721	0.26629	136	0.206526	0.191494	0.189889
	137	0.26263	0.266856	0.268965	137	0.254554	0.242531	0.263227	137	0.264987	0.27851	0.266022	137	0.207948	0.191778	0.19136
	138	0.263041	0.266167	0.269464	138	0.255051	0.243163	0.261869	138	0.266025	0.279344	0.267582	138	0.208794	0.193242	0.191562
	139	0.265065	0.268067	0.26955	139	0.254745	0.243032	0.261808	139	0.265305	0.280061	0.266381	139	0.209329	0.193893	0.192263
	140	0.265349	0.268591	0.271956	140	0.255138	0.244379	0.262077	140	0.267471	0.279814	0.267045	140	0.20902	0.195453	0.19244
	141	0.265616	0.268617	0.270432	141	0.254849	0.243984	0.263108	141	0.266701	0.280815	0.266924	141	0.211194	0.196695	0.193585
	142	0.26568	0.269124	0.271022	142	0.255706	0.245229	0.262661	142	0.266253	0.280636	0.268928	142	0.211472	0.195835	0.193634
	143	0.267179	0.267692	0.273024	143	0.256714	0.243823	0.263316	143	0.267638	0.279635	0.268954	143	0.211592	0.197558	0.195741
	144	0.265848	0.269403	0.272498	144	0.256099	0.245685	0.262493	144	0.267182	0.280944	0.268709	144	0.212457	0.197426	0.195816
	145	0.266557	0.268991	0.271979	145	0.256717	0.245277	0.263093	145	0.267839	0.280438	0.269476	145	0.213642	0.199183	0.196356
	146	0.266929	0.268777	0.272156	146	0.256143	0.245014	0.262967	146	0.270152	0.281454	0.268578	146	0.213996	0.199862	0.196838
	147	0.267841	0.269872	0.272813	147	0.256988	0.246074	0.264022	147	0.270126	0.281211	0.269903	147	0.214637	0.199678	0.197765
	148	0.267468	0.269466	0.272978	148	0.257324	0.245879	0.2634	148	0.269949	0.280356	0.270094	148	0.215319	0.200164	0.198905
	149	0.267718	0.269156	0.273017	149	0.257457	0.245598	0.264284	149	0.269553	0.281591	0.27191	149	0.215535	0.199135	0.197608
	150	0.269319	0.268491	0.27353	150	0.258042	0.246322	0.264835	150	0.270467	0.282167	0.271533	150	0.216335	0.200284	0.199126
	151	0.269109	0.270404	0.274376	151	0.256876	0.246253	0.264234	151	0.2697	0.283226	0.271485	151	0.216263	0.201518	0.199087
	152	0.269873	0.27216	0.273805	152	0.257641	0.246615	0.264116	152	0.270115	0.281467	0.271052	152	0.217554	0.20205	0.200006
	153	0.268599	0.27033	0.273745	153	0.259212	0.24671	0.263987	153	0.270625	0.28244	0.272177	153	0.217582	0.203719	0.201089
	154	0.270694	0.270496	0.275541	154	0.258869	0.247234	0.264636	154	0.269946	0.28233	0.271407	154	0.21856	0.2023	0.201418
	155	0.270961	0.270393	0.27605	155	0.258216	0.247763	0.264441	155	0.272745	0.282077	0.272511	155	0.219224	0.20427	0.202289
	156	0.268951	0.270942	0.274623	156	0.258125	0.247734	0.265537	156	0.27104	0.283573	0.271982	156	0.218896	0.205369	0.202289
	157	0.270058	0.270414	0.27578	157	0.25863	0.24799	0.265125	157	0.272021	0.283295	0.272861	157	0.220299	0.205144	0.20293
	158	0.270855	0.272046	0.276158	158	0.259194	0.248434	0.266153	158	0.273432	0.283695	0.273183	158	0.220905	0.205048	0.203136
	159	0.272503	0.270853	0.275472	159	0.258349	0.247286	0.264935	159	0.27279	0.283727	0.273426	159	0.221014	0.206639	0.20439
	160	0.270045	0.271576	0.277019	160	0.259861	0.248443	0.265765	160	0.273276	0.283558	0.272895	160	0.221151	0.20718	0.205031
	161	0.271449	0.27076	0.274891	161	0.259114	0.248809	0.265835	161	0.273093	0.284051	0.273864	161	0.222703	0.207566	0.204751
	162	0.271441	0.271569	0.276566	162	0.258117	0.248833	0.266336	162	0.274489	0.283299	0.273224	162	0.222711	0.20662	0.206976
	163	0.271685	0.271712	0.276495	163	0.259246	0.248952	0.265621	163	0.272772	0.283168	0.274328	163	0.223738	0.208661	0.207143
	164	0.272401	0.271223	0.276615	164	0.25989	0.248878	0.266533	164	0.272854	0.283485	0.274099	164	0.223517	0.208281	0.20716
	165	0.271817	0.270802	0.277371	165	0.259549	0.248577	0.265698	165	0.274419	0.283701	0.273979	165	0.223539	0.209115	0.207948
	166	0.271938	0.273034	0.276171	166	0.260037	0.249117	0.266227	166	0.274196	0.283438	0.274311	166	0.224021	0.209792	0.20794
	167	0.273164	0.272356	0.276845	167	0.260476	0.248827	0.266574	167	0.274695	0.283123	0.274899	167	0.224985	0.210755	0.20749
	168	0.272711	0.272036	0.277009	168	0.260122	0.249439	0.266469	168	0.275545	0.282978	0.273044	168	0.225479	0.209551	0.209156
	169	0.272327	0.273045	0.275835	169	0.260052	0.249631	0.266456	169	0.27514	0.28434	0.27617	169	0.226795	0.212694	0.208752
	170	0.273422	0.272291	0.277316	170	0.260048	0.249993	0.266922	170	0.274243	0.284495	0.274663	170	0.226788	0.211836	0.210263
	171	0.274021	0.272145	0.278045	171	0.259946	0.249687	0.265985	171	0.275187	0.283598	0.275077	171	0.226756	0.213365	0.209973
	172	0.274507	0.272866	0.278164	172	0.259916	0.24799	0.266484	172	0.275185	0.284703	0.274139	172	0.227313	0.211887	0.210226
	173	0.273184	0.273286	0.27858	173	0.260579	0.249761	0.266005	173	0.276235	0.284038	0.275283	173	0.228735	0.21228	0.210645
	174	0.275472	0.272384	0.278693	174	0.261207	0.250856	0.266521	174	0.275304	0.283929	0.275822	174	0.228641	0.214011	0.211862
	175	0.272735	0.271554	0.278435	175	0.260676	0.250493	0.266156	175	0.275749	0.282967	0.275851	175	0.228605	0.214422	0.212373
	176	0.27432	0.273818	0.278323	176	0.260573	0.250501	0.266839	176	0.274958	0.285253	0.27615	176	0.229583	0.214603	0.212387
	177	0.274642	0.272527	0.278151	177	0.260842	0.250412	0.267716	177	0.275581	0.284594	0.276316	177	0.22895	0.214426	0.213839
	178	0.275425	0.273246	0.278118	178	0.260809	0.249865	0.26757	178	0.275975	0.285396	0.276167	178	0.229598	0.215319	0.213416
	179	0.276451	0.274596	0.279173	179	0.260566	0.251488	0.267338	179	0.277115	0.28419	0.276777	179	0.230221	0.214889	0.214826
	180	0.274594	0.273295	0.279089	180	0.260321	0.251235	0.26681	180	0.276389	0.284184	0.276066	180	0.231722	0.217071	0.215096
	181	0.275471	0.273414	0.278714	181	0.260103	0.251225	0.267813	181	0.276979	0.2853	0.27584	181	0.230454	0.217017	0.214345
	182	0.275047	0.273108	0.278848	182	0.261048	0.251307	0.266798	182	0.276526	0.283927	0.275995	182	0.230891	0.217501	0.214716
	183	0.276683	0.27377	0.278742	183	0.260217	0.250955	0.267232	183	0.274816	0.285037	0.27625	183	0.232113	0.21697	0.216067
	184	0.275492	0.272707	0.278755	184	0.260918	0.250743	0.266295	184	0.277719	0.284226	0.276968	184	0.231869	0.21834	0.215816
	185	0.275458	0.274295	0.278077	185	0.260779	0.250651	0.26709	185	0.275949	0.285513	0.275632	185	0.232463	0.218327	0.217075
	186	0.275841	0.27415	0.278883	186	0.260993	0.250923	0.267166	186	0.277091	0.284213	0.277089	186	0.232305	0.218969	0.216673
	187	0.275872	0.273576	0.27878	187	0.261396	0.251578	0.268106	187	0.277629	0.284851	0.275906	187	0.233113	0.219097	0.21739
	188	0.276075	0.274037	0.279716	188	0.260529	0.251331	0.268063	188	0.277831	0.285055	0.276533	188	0.2334	0.220781	0.217365
	189	0.276231	0.273643	0.280198	189	0.261509	0.251009	0.266926	189	0.277039	0.28418	0.277382	189	0.233675	0.21976	0.217954
	190	0.276021	0.275021	0.280356	190	0.261183	0.251289	0.267806	190	0.277803	0.285585	0.275718	190	0.234524	0.220297	0.218513
	191	0.276285	0.274136	0.279463	191	0.261353	0.252176	0.268161	191	0.280126	0.284614	0.27681	191	0.23406	0.219934	0.218971
	192	0.276076	0.274267	0.281463	192	0.261173	0.251626	0.267603	192	0.27907	0.28603	0.275931	192	0.234675	0.221988	0.219897
	193	0.275825	0.27408	0.279933	193	0.261632	0.251307	0.267849	193	0.277082	0.284984	0.276921	193	0.234867	0.220965	0.219327
	194	0.276374	0.27323	0.279828	194	0.262092	0.251583	0.267928	194	0.277457	0.283838	0.277366	194	0.236075	0.22168	0.219127
	195	0.276757	0.27448	0.280301	195	0.262086	0.252048	0.267614	195	0.278135	0.285014	0.277867	195	0.235861	0.21966	0.219709
	196	0.275669	0.273149	0.279743	196	0.261732	0.251704	0.267792	196	0.277628	0.283546	0.276911	196	0.235048	0.222797	0.220779
	197	0.276682	0.273757	0.280057	197	0.260853	0.252383	0.267343	197	0.277674	0.284618	0.278715	197	0.236899	0.223336	0.22098
	198	0.277464	0.272814	0.280536	198	0.262359	0.251829	0.26806	198	0.278867	0.284324	0.277059	198	0.236948	0.222589	0.221187
	199	0.277473	0.274569	0.279523	199	0.260928	0.25225	0.268375	199	0.278053	0.285867	0.277675	199	0.237743	0.223752	0.221635
	200	0.277263	0.274492	0.28042	200	0.261542	0.251862	0.267157	200	0.278795	0.284155	0.277924	200	0.237536	0.224452	0.22216
	201	0.277473	0.274317	0.281648	201	0.262342	0.252285	0.268008	201	0.278616	0.284773	0.277314	201	0.237767	0.225144	0.222186
	202	0.276759	0.273494	0.280313	202	0.260885	0.251935	0.26828	202	0.277906	0.285006	0.278188	202	0.238279	0.224499	0.222887
	203	0.277611	0.274314	0.280559	203	0.262452	0.252045	0.2683	203	0.278057	0.28537	0.278467	203	0.237919	0.224655	0.223594
	204	0.278608	0.274723	0.280907	204	0.262382	0.252151	0.267836	204	0.278875	0.285003	0.278203	204	0.239207	0.225714	0.223404
	205	0.277902	0.27389	0.280657	205	0.26224	0.252195	0.267885	205	0.278445	0.285527	0.277129	205	0.238833	0.224786	0.223945
	206	0.277775	0.274697	0.280881	206	0.260366	0.252219	0.268342	206	0.278598	0.284688	0.277042	206	0.239703	0.22566	0.2244
	207	0.279092	0.27426	0.279927	207	0.262015	0.252325	0.267979	207	0.279547	0.286244	0.277548	207	0.23897	0.226206	0.223901
	208	0.276964	0.274314	0.280599	208	0.261597	0.252143	0.269254	208	0.279571	0.284607	0.277248	208	0.239546	0.226394	0.225969
	209	0.278248	0.275011	0.282556	209	0.261208	0.251984	0.268379	209	0.278935	0.28579	0.278106	209	0.239898	0.226599	0.224862
	210	0.277836	0.274559	0.280216	210	0.261496	0.252681	0.269115	210	0.279034	0.285172	0.279128	210	0.24114	0.225278	0.224936
	211	0.279308	0.273513	0.281891	211	0.261375	0.25278	0.268011	211	0.279344	0.28486	0.279125	211	0.239841	0.227383	0.225548
	212	0.278727	0.275386	0.281022	212	0.26121	0.253126	0.267498	212	0.278584	0.285372	0.278733	212	0.241536	0.227603	0.226166
	213	0.278585	0.274947	0.281692	213	0.261902	0.251827	0.268906	213	0.278821	0.28564	0.278533	213	0.24134	0.228005	0.226674
	214	0.278244	0.274919	0.281119	214	0.262177	0.252387	0.268163	214	0.278458	0.285859	0.278413	214	0.241436	0.227594	0.227059
	215	0.279081	0.274231	0.280672	215	0.260897	0.252669	0.268689	215	0.278504	0.284557	0.278724	215	0.241554	0.22817	0.22636
	216	0.278611	0.274339	0.28186	216	0.26202	0.253263	0.268047	216	0.277928	0.284443	0.278256	216	0.241821	0.229008	0.226867
	217	0.276848	0.275374	0.282313	217	0.262628	0.252275	0.269402	217	0.279776	0.286031	0.277261	217	0.242104	0.229388	0.227561
	218	0.278589	0.273798	0.281912	218	0.262613	0.253134	0.268157	218	0.279484	0.285411	0.27845	218	0.242211	0.229609	0.227695
	219	0.278801	0.274515	0.281107	219	0.260966	0.253177	0.268109	219	0.280713	0.286356	0.278374	219	0.242246	0.229965	0.228457
	220	0.278818	0.274985	0.281904	220	0.26144	0.252962	0.268533	220	0.279461	0.286043	0.277935	220	0.243313	0.228875	0.227883
	221	0.277498	0.275363	0.281394	221	0.262902	0.252995	0.268482	221	0.278676	0.285316	0.277857	221	0.242073	0.230123	0.227987
	222	0.277248	0.274328	0.282544	222	0.262161	0.252513	0.26807	222	0.27966	0.285978	0.279106	222	0.242345	0.230575	0.229194
	223	0.279252	0.274948	0.28168	223	0.261738	0.253569	0.269012	223	0.278796	0.286529	0.279512	223	0.243976	0.230675	0.228161
	224	0.279568	0.27519	0.281059	224	0.261939	0.253288	0.269358	224	0.279981	0.285499	0.280391	224	0.243131	0.23095	0.22897
	225	0.279824	0.275627	0.281077	225	0.262914	0.252186	0.268778	225	0.278081	0.28456	0.279333	225	0.243485	0.230864	0.228997
	226	0.279698	0.274981	0.281904	226	0.262141	0.253047	0.268459	226	0.279939	0.285802	0.279661	226	0.244229	0.231488	0.229901
	227	0.279365	0.274114	0.28197	227	0.262238	0.252989	0.267805	227	0.279909	0.286852	0.277872	227	0.244074	0.231759	0.230099
	228	0.27909	0.274263	0.282754	228	0.262431	0.253114	0.269416	228	0.280217	0.286611	0.279062	228	0.244906	0.233084	0.230315
	229	0.279479	0.275271	0.281903	229	0.262483	0.253115	0.269792	229	0.279435	0.285242	0.278511	229	0.244568	0.231245	0.23123
	230	0.27883	0.27508	0.281487	230	0.262267	0.253205	0.26837	230	0.280176	0.285078	0.278724	230	0.244756	0.232838	0.230805
	231	0.279683	0.274777	0.282584	231	0.261604	0.253773	0.268651	231	0.279518	0.285472	0.278383	231	0.244851	0.233306	0.230462
	232	0.278904	0.275883	0.281709	232	0.262813	0.252311	0.267759	232	0.278848	0.285904	0.27849	232	0.244979	0.233331	0.230602
	233	0.27909	0.274498	0.281901	233	0.260615	0.252596	0.270055	233	0.279241	0.286042	0.279072	233	0.246308	0.233199	0.231161
	234	0.278847	0.275291	0.282846	234	0.262035	0.253339	0.26872	234	0.280951	0.284801	0.28002	234	0.245775	0.234169	0.231742
	235	0.279313	0.275118	0.283157	235	0.262537	0.25342	0.269734	235	0.279222	0.285988	0.2798	235	0.245813	0.233399	0.231986
	236	0.279053	0.274672	0.28224	236	0.262602	0.252981	0.267842	236	0.279659	0.284988	0.279172	236	0.246253	0.233295	0.2321
	237	0.279517	0.275011	0.281329	237	0.261836	0.254197	0.268581	237	0.280627	0.285367	0.27972	237	0.246217	0.2336	0.232752
	238	0.280398	0.275036	0.282919	238	0.262684	0.253341	0.268721	238	0.280033	0.286856	0.279255	238	0.245936	0.235402	0.231863
	239	0.279254	0.27564	0.28253	239	0.262257	0.253792	0.268416	239	0.28001	0.284835	0.278661	239	0.246804	0.235174	0.23307
	240	0.279954	0.275718	0.28294	240	0.261603	0.253718	0.268811	240	0.279543	0.285439	0.279977	240	0.246961	0.23501	0.232623
	241	0.280091	0.275718	0.28247	241	0.262261	0.253271	0.267662	241	0.280573	0.285785	0.277656	241	0.247519	0.234782	0.232959
	242	0.280069	0.275811	0.281925	242	0.262452	0.25327	0.268434	242	0.280165	0.286634	0.280123	242	0.247064	0.235454	0.232859
	243	0.280213	0.275215	0.283499	243	0.262989	0.252678	0.268623	243	0.280048	0.28565	0.278925	243	0.247176	0.235609	0.23339
	244	0.279758	0.274644	0.281994	244	0.262135	0.253553	0.268799	244	0.280268	0.286038	0.278761	244	0.247528	0.236065	0.234383
	245	0.28038	0.275137	0.282805	245	0.26262	0.252466	0.269466	245	0.280032	0.286072	0.278294	245	0.248193	0.236069	0.233897
	246	0.280222	0.274143	0.282263	246	0.263067	0.253703	0.268871	246	0.280794	0.286199	0.279672	246	0.248297	0.236012	0.234767
	247	0.279145	0.274981	0.283342	247	0.261649	0.253422	0.26844	247	0.280288	0.286303	0.278949	247	0.247717	0.234941	0.234711
	248	0.279951	0.27536	0.28358	248	0.262128	0.254042	0.26879	248	0.279057	0.287335	0.279444	248	0.24788	0.23519	0.234468
	249	0.280471	0.276317	0.282635	249	0.262221	0.253257	0.269689	249	0.281147	0.287045	0.281211	249	0.249122	0.236705	0.234911
	250	0.281117	0.275616	0.28283	250	0.262875	0.253164	0.26858	250	0.279265	0.285956	0.279183	250	0.248711	0.236489	0.233984
	251	0.27964	0.275068	0.283507	251	0.262972	0.253278	0.269088	251	0.279942	0.28578	0.280753	251	0.249473	0.235656	0.235851
	252	0.280017	0.276007	0.28306	252	0.263229	0.253723	0.268474	252	0.280037	0.285049	0.278576	252	0.249212	0.236876	0.235439
	253	0.280636	0.276843	0.281529	253	0.26284	0.25426	0.269351	253	0.281833	0.285471	0.278849	253	0.249319	0.23745	0.235767
	254	0.27964	0.274821	0.283775	254	0.262505	0.2542	0.269626	254	0.280487	0.285375	0.279329	254	0.249026	0.238444	0.23578
	255	0.280181	0.27606	0.282367	255	0.261889	0.253138	0.269729	255	0.281103	0.286026	0.279614	255	0.249895	0.237883	0.236401
	256	0.280285	0.276285	0.282348	256	0.263406	0.253394	0.268599	256	0.280635	0.286189	0.279398	256	0.250541	0.237832	0.236246
	257	0.28023	0.274576	0.283182	257	0.263857	0.253266	0.269162	257	0.281413	0.285299	0.280706	257	0.249334	0.238065	0.23717
	258	0.280167	0.275915	0.282048	258	0.261861	0.253842	0.268547	258	0.280225	0.28604	0.280219	258	0.250271	0.237357	0.236667
	259	0.280243	0.275818	0.284289	259	0.262503	0.253557	0.268945	259	0.281197	0.2852	0.280078	259	0.249923	0.237387	0.237811
	260	0.281809	0.275725	0.282707	260	0.262981	0.253706	0.269965	260	0.281137	0.285292	0.279383	260	0.250003	0.237659	0.237564
	261	0.279671	0.276339	0.28171	261	0.262665	0.252445	0.268874	261	0.281842	0.28579	0.279388	261	0.250838	0.238726	0.237918
	262	0.279753	0.276291	0.28356	262	0.263205	0.253892	0.269416	262	0.281998	0.285345	0.279252	262	0.249882	0.239217	0.237459
	263	0.280656	0.274806	0.283225	263	0.262877	0.253252	0.269623	263	0.281164	0.28562	0.2798	263	0.25067	0.238398	0.237309
	264	0.280358	0.275682	0.282767	264	0.26241	0.253564	0.269315	264	0.281249	0.285756	0.279747	264	0.251134	0.239674	0.23781
	265	0.280436	0.276053	0.283878	265	0.262634	0.254355	0.269023	265	0.280549	0.286824	0.278322	265	0.251377	0.239199	0.23835
	266	0.280636	0.27424	0.282884	266	0.26246	0.254032	0.269279	266	0.27952	0.286194	0.279996	266	0.251081	0.240549	0.238824
	267	0.280111	0.276387	0.283532	267	0.263099	0.25367	0.269879	267	0.281079	0.285404	0.279982	267	0.251225	0.24059	0.238372
	268	0.280953	0.274349	0.283437	268	0.262035	0.253494	0.269885	268	0.281057	0.28466	0.279689	268	0.251915	0.241306	0.237943
	269	0.279238	0.276444	0.28268	269	0.262834	0.254611	0.269109	269	0.280636	0.285868	0.281568	269	0.251727	0.239984	0.238779
	270	0.280772	0.276891	0.282067	270	0.262949	0.253079	0.268761	270	0.281723	0.285818	0.280262	270	0.252275	0.240103	0.23815
	271	0.280285	0.274889	0.282034	271	0.26286	0.253948	0.269671	271	0.282671	0.28684	0.279186	271	0.252315	0.240637	0.238864
	272	0.280223	0.276136	0.282635	272	0.26226	0.253732	0.269499	272	0.281077	0.286842	0.279973	272	0.252499	0.241139	0.239055
	273	0.280212	0.276328	0.282995	273	0.263457	0.254001	0.269246	273	0.280874	0.285959	0.279729	273	0.251044	0.240938	0.239184
	274	0.280876	0.274061	0.28225	274	0.262594	0.254199	0.26923	274	0.281419	0.285692	0.280215	274	0.251862	0.241471	0.239146
	275	0.280242	0.275619	0.282898	275	0.262327	0.254451	0.269954	275	0.281075	0.28651	0.280827	275	0.252377	0.24117	0.239997
	276	0.279078	0.275571	0.282783	276	0.263178	0.254072	0.269086	276	0.280789	0.286387	0.28134	276	0.253407	0.240175	0.239683
	277	0.280869	0.275654	0.282236	277	0.262557	0.253783	0.269652	277	0.281756	0.285566	0.279888	277	0.253095	0.241346	0.239642
	278	0.280423	0.275784	0.282954	278	0.263254	0.254021	0.269706	278	0.281122	0.286258	0.280544	278	0.253047	0.241518	0.240591
	279	0.281096	0.274743	0.28315	279	0.262211	0.253443	0.268717	279	0.281494	0.285592	0.278758	279	0.253068	0.241756	0.239456
	280	0.28155	0.275709	0.28312	280	0.263032	0.254053	0.268759	280	0.281809	0.285966	0.280382	280	0.25283	0.241146	0.240381
	281	0.281098	0.276771	0.28334	281	0.262981	0.254242	0.268765	281	0.28191	0.286017	0.280174	281	0.253743	0.241306	0.241005
	282	0.280423	0.275067	0.284259	282	0.263492	0.253886	0.269486	282	0.282166	0.28643	0.280127	282	0.253328	0.242022	0.241238
	283	0.280341	0.275575	0.284259	283	0.263161	0.25456	0.270222	283	0.280452	0.286547	0.279798	283	0.253927	0.242746	0.241214
	284	0.280005	0.275587	0.283396	284	0.263339	0.253749	0.267954	284	0.281161	0.286157	0.279126	284	0.254022	0.241171	0.241008
	285	0.281533	0.275736	0.28343	285	0.262369	0.253368	0.269265	285	0.281429	0.285726	0.278598	285	0.254226	0.242645	0.241453
	286	0.28186	0.275521	0.28293	286	0.263141	0.254916	0.269764	286	0.282745	0.2855	0.279891	286	0.254119	0.242171	0.2409
	287	0.280549	0.27592	0.282523	287	0.262848	0.254682	0.269406	287	0.282224	0.285652	0.279243	287	0.254218	0.242676	0.240891
	288	0.280181	0.274925	0.283763	288	0.262566	0.254276	0.269484	288	0.282142	0.287349	0.280476	288	0.253839	0.243202	0.241173
	289	0.279968	0.276213	0.284122	289	0.262599	0.253725	0.269097	289	0.280662	0.287089	0.279379	289	0.253976	0.243233	0.241167
	290	0.281026	0.27585	0.283675	290	0.261539	0.253969	0.2697	290	0.282636	0.286418	0.282179	290	0.253719	0.243664	0.241367
	291	0.280758	0.275982	0.282891	291	0.262793	0.25487	0.270248	291	0.281781	0.286604	0.279608	291	0.254596	0.242893	0.242283
	292	0.281143	0.275467	0.282727	292	0.263484	0.254325	0.269784	292	0.281446	0.28742	0.27979	292	0.254854	0.243725	0.242018
	293	0.281304	0.275381	0.283451	293	0.263199	0.25421	0.26896	293	0.282648	0.285355	0.27878	293	0.254714	0.243258	0.242661
	294	0.281203	0.275211	0.284094	294	0.263446	0.254399	0.269334	294	0.282069	0.285533	0.279305	294	0.254029	0.244084	0.241897
	295	0.281455	0.276034	0.283163	295	0.263704	0.254793	0.268936	295	0.282646	0.287074	0.280489	295	0.254935	0.243459	0.242619
	296	0.280603	0.276072	0.283599	296	0.263179	0.255254	0.269454	296	0.280803	0.285326	0.279565	296	0.255189	0.243942	0.243096
	297	0.282007	0.276263	0.283464	297	0.263149	0.253939	0.270058	297	0.281769	0.285903	0.28053	297	0.256114	0.244238	0.242772
	298	0.282088	0.27566	0.283886	298	0.263465	0.25439	0.270091	298	0.2809	0.286773	0.278845	298	0.255679	0.243711	0.242929
	299	0.280609	0.276137	0.284061	299	0.262467	0.254616	0.270038	299	0.281127	0.286046	0.280519	299	0.254801	0.245413	0.243909
	300	0.281122	0.275115	0.283452	300	0.262932	0.25499	0.269087	300	0.281571	0.286336	0.279825	300	0.255648	0.24467	0.242663
	301	0.280288	0.276835	0.283061	301	0.263531	0.254809	0.270543	301	0.281798	0.285763	0.280001	301	0.255257	0.244873	0.243465
	302	0.280109	0.276551	0.283345	302	0.263762	0.254013	0.26949	302	0.281117	0.286692	0.279378	302	0.254905	0.244227	0.243622
	303	0.280751	0.276451	0.283543	303	0.263163	0.254661	0.26987	303	0.282909	0.286391	0.28057	303	0.255984	0.244626	0.243604
	304	0.280753	0.27553	0.282707	304	0.263382	0.254037	0.269442	304	0.282063	0.286575	0.280208	304	0.255274	0.245205	0.244129
	305	0.281392	0.275843	0.283654	305	0.262706	0.254446	0.269334	305	0.282122	0.285893	0.280574	305	0.256252	0.245285	0.243754
	306	0.280851	0.276137	0.283287	306	0.262033	0.25358	0.27047	306	0.281545	0.285917	0.281515	306	0.255805	0.245135	0.243282
	307	0.282973	0.274417	0.283321	307	0.263409	0.253733	0.268899	307	0.281872	0.285173	0.280996	307	0.256887	0.244703	0.244068
	308	0.280984	0.274937	0.283463	308	0.263454	0.253582	0.270025	308	0.281348	0.285665	0.280366	308	0.256208	0.245587	0.243734
	309	0.282448	0.275834	0.283763	309	0.263306	0.254662	0.268906	309	0.281785	0.287752	0.280765	309	0.25646	0.245811	0.244563
	310	0.281027	0.27558	0.283234	310	0.262946	0.254897	0.269493	310	0.281048	0.286365	0.279311	310	0.256189	0.246687	0.245085
	311	0.280723	0.276809	0.283239	311	0.262743	0.255094	0.269623	311	0.280978	0.287309	0.280504	311	0.257665	0.245366	0.244598
	312	0.280623	0.275877	0.283451	312	0.262917	0.25463	0.26932	312	0.282679	0.28701	0.279406	312	0.256559	0.246262	0.245345
	313	0.281119	0.27821	0.282853	313	0.263069	0.254396	0.269477	313	0.281847	0.285078	0.280011	313	0.256212	0.245947	0.245211
	314	0.281199	0.275735	0.283936	314	0.26334	0.254585	0.269811	314	0.283181	0.285814	0.2808	314	0.257185	0.245691	0.245194
	315	0.281329	0.276109	0.284525	315	0.262261	0.255074	0.269349	315	0.281761	0.286603	0.280572	315	0.257141	0.247797	0.245311
	316	0.282122	0.275761	0.28454	316	0.263272	0.254752	0.270805	316	0.282252	0.286518	0.278352	316	0.256599	0.247094	0.245597
	317	0.280648	0.277387	0.282963	317	0.263528	0.254269	0.269502	317	0.281684	0.287618	0.280952	317	0.256778	0.246297	0.245975
	318	0.281943	0.277011	0.283446	318	0.263275	0.253729	0.269616	318	0.282422	0.285606	0.280959	318	0.257195	0.246627	0.245139
	319	0.281797	0.276395	0.283806	319	0.263169	0.254732	0.269392	319	0.281071	0.285464	0.280068	319	0.256415	0.247117	0.244952
	320	0.280586	0.275321	0.28278	320	0.263982	0.254857	0.269489	320	0.282341	0.287878	0.281466	320	0.257136	0.246985	0.245896
	321	0.280525	0.277097	0.282475	321	0.263498	0.255367	0.269129	321	0.28218	0.286047	0.280513	321	0.257137	0.248486	0.246306
	322	0.28059	0.277131	0.284171	322	0.263247	0.254167	0.269377	322	0.28244	0.284868	0.280998	322	0.257069	0.246821	0.245827
	323	0.281031	0.275897	0.282786	323	0.26285	0.253667	0.270724	323	0.281724	0.286078	0.281428	323	0.257219	0.246366	0.245334
	324	0.281597	0.277015	0.284476	324	0.262566	0.254748	0.270441	324	0.282454	0.286769	0.280369	324	0.257708	0.247287	0.245869
	325	0.281166	0.27568	0.282834	325	0.263044	0.254943	0.269738	325	0.281869	0.286098	0.280287	325	0.257401	0.247673	0.243778
	326	0.279896	0.276437	0.282884	326	0.263221	0.255071	0.269409	326	0.281965	0.288137	0.279726	326	0.257759	0.247318	0.246492
	327	0.281499	0.276209	0.283012	327	0.262787	0.253724	0.270467	327	0.281502	0.285963	0.280145	327	0.258641	0.248348	0.245972
	328	0.281601	0.27673	0.284364	328	0.263896	0.254818	0.269001	328	0.28347	0.285927	0.280293	328	0.257423	0.246956	0.246596
	329	0.281137	0.276173	0.284215	329	0.263765	0.254681	0.2702	329	0.281996	0.285477	0.281246	329	0.257872	0.247402	0.246584
	330	0.281857	0.276474	0.283627	330	0.262899	0.255056	0.270057	330	0.282288	0.287367	0.280111	330	0.257868	0.249165	0.246557
	331	0.281781	0.276547	0.283538	331	0.263347	0.254025	0.270027	331	0.282783	0.285625	0.28012	331	0.257543	0.248441	0.246971
	332	0.281252	0.276114	0.283722	332	0.263844	0.255572	0.26983	332	0.282665	0.286061	0.2814	332	0.258231	0.2474	0.246955
	333	0.281625	0.27675	0.283038	333	0.264437	0.255363	0.270564	333	0.281909	0.28641	0.280961	333	0.257914	0.245291	0.245724
	334	0.280946	0.276797	0.28338	334	0.264115	0.253982	0.270025	334	0.281249	0.286898	0.28143	334	0.258887	0.248326	0.246543
	335	0.281388	0.276204	0.284807	335	0.263493	0.255245	0.269757	335	0.281675	0.287291	0.281298	335	0.258451	0.248682	0.245449
	336	0.281931	0.275653	0.284268	336	0.263403	0.25569	0.269777	336	0.282674	0.286928	0.27941	336	0.258253	0.248411	0.247606
	337	0.281253	0.277166	0.284107	337	0.263571	0.255009	0.270372	337	0.281556	0.286896	0.280217	337	0.258186	0.247299	0.24747
	338	0.282457	0.27619	0.28305	338	0.26322	0.254364	0.2715	338	0.283895	0.286909	0.280864	338	0.258784	0.249022	0.247188
	339	0.281113	0.276502	0.283752	339	0.263567	0.254982	0.269529	339	0.282378	0.286639	0.281339	339	0.259605	0.248458	0.247417
	340	0.282302	0.276754	0.284848	340	0.263228	0.255046	0.270218	340	0.281637	0.287369	0.280629	340	0.259229	0.249644	0.247405
	341	0.28042	0.277661	0.283879	341	0.263533	0.255024	0.269688	341	0.283254	0.286368	0.281071	341	0.258553	0.249209	0.247752
	342	0.281285	0.27712	0.283943	342	0.262933	0.253982	0.270085	342	0.281751	0.288427	0.28094	342	0.258529	0.24839	0.24822
	343	0.282109	0.27556	0.284121	343	0.263524	0.255114	0.269893	343	0.280641	0.286755	0.280883	343	0.258427	0.248501	0.247618
	344	0.282049	0.27769	0.283935	344	0.263117	0.254913	0.269715	344	0.282443	0.286117	0.279984	344	0.258253	0.249188	0.247901
	345	0.282625	0.277298	0.284251	345	0.263325	0.254863	0.270626	345	0.28301	0.286213	0.280424	345	0.259009	0.250268	0.247163
	346	0.280788	0.276063	0.283679	346	0.263597	0.255732	0.270422	346	0.282189	0.287351	0.279923	346	0.259373	0.249128	0.249262
	347	0.281842	0.27653	0.284485	347	0.262741	0.255372	0.269804	347	0.282256	0.286383	0.281021	347	0.259142	0.248934	0.248681
	348	0.282678	0.276416	0.283611	348	0.263233	0.255222	0.269486	348	0.283527	0.286889	0.28179	348	0.259543	0.248902	0.248628
	349	0.282623	0.276994	0.284538	349	0.263628	0.253721	0.27099	349	0.282491	0.286127	0.281467	349	0.259919	0.249969	0.248222
	350	0.283152	0.277074	0.285034	350	0.26399	0.255315	0.26924	350	0.282784	0.287048	0.279761	350	0.259354	0.249397	0.24884
	351	0.281264	0.277374	0.283089	351	0.262529	0.255146	0.269405	351	0.282163	0.286824	0.280829	351	0.259351	0.250212	0.248464
	352	0.282566	0.276695	0.284698	352	0.263048	0.255003	0.270673	352	0.282084	0.287197	0.281011	352	0.260121	0.249816	0.248017
	353	0.282594	0.275645	0.284312	353	0.264008	0.254796	0.270799	353	0.281779	0.28596	0.280533	353	0.259658	0.249038	0.249022
	354	0.282146	0.276601	0.283936	354	0.263408	0.25456	0.270158	354	0.281443	0.286262	0.281453	354	0.26074	0.250098	0.249178
	355	0.28158	0.2771	0.284696	355	0.263738	0.254566	0.270053	355	0.28217	0.287499	0.28165	355	0.260037	0.250574	0.248106
	356	0.282709	0.276525	0.28353	356	0.262753	0.255057	0.269936	356	0.281444	0.286414	0.281094	356	0.259334	0.251026	0.248448
	357	0.28265	0.277917	0.283923	357	0.263548	0.255365	0.270296	357	0.282352	0.287131	0.280274	357	0.259319	0.250172	0.248443
	358	0.281615	0.277679	0.282852	358	0.263486	0.254772	0.270299	358	0.282102	0.286506	0.280381	358	0.260158	0.250824	0.250008
	359	0.282438	0.277445	0.28365	359	0.262819	0.25516	0.270539	359	0.281494	0.286714	0.280967	359	0.260098	0.250151	0.249262
	360	0.28087	0.277165	0.28412	360	0.263127	0.253877	0.269767	360	0.282536	0.285926	0.280934	360	0.26016	0.250393	0.247635
	361	0.282028	0.274727	0.28292	361	0.264174	0.255572	0.270852	361	0.282404	0.287145	0.27898	361	0.259815	0.250611	0.251768
	362	0.280866	0.277116	0.281083	362	0.262699	0.254192	0.26904	362	0.281606	0.286266	0.276445	362	0.260158	0.250499	0.253696
	363	0.281075	0.275607	0.278599	363	0.264527	0.251623	0.266194	363	0.28222	0.284537	0.275909	363	0.259585	0.251157	0.253476
	364	0.281258	0.273598	0.277431	364	0.262566	0.251693	0.264418	364	0.282688	0.286033	0.274999	364	0.259823	0.251588	0.252421
	365	0.282106	0.274743	0.278865	365	0.263292	0.252468	0.264245	365	0.281897	0.28552	0.276094	365	0.260196	0.250508	0.252523
	366	0.282274	0.275902	0.278969	366	0.262597	0.252387	0.264647	366	0.28135	0.285282	0.275296	366	0.259622	0.251277	0.252063
	367	0.28287	0.276434	0.278757	367	0.263217	0.252595	0.265034	367	0.282174	0.284669	0.276165	367	0.260819	0.251078	0.251118
	368	0.281642	0.275679	0.280341	368	0.262605	0.253124	0.265266	368	0.282141	0.285352	0.276913	368	0.261021	0.249463	0.251143
	369	0.282811	0.27675	0.280445	369	0.263495	0.254216	0.265862	369	0.282509	0.286572	0.277425	369	0.260631	0.25134	0.252047
	370	0.281596	0.277276	0.28094	370	0.263165	0.254002	0.26535	370	0.281532	0.287004	0.277201	370	0.260896	0.250642	0.251685
	371	0.282007	0.276479	0.281559	371	0.263675	0.255789	0.266043	371	0.281975	0.287735	0.277534	371	0.261387	0.25147	0.250527
	372	0.281586	0.278046	0.281612	372	0.263444	0.256217	0.26634	372	0.283689	0.286769	0.278407	372	0.260471	0.25095	0.250981
	373	0.281707	0.279457	0.282207	373	0.262901	0.256664	0.26652	373	0.282068	0.287027	0.277407	373	0.261987	0.253235	0.251758
	374	0.28077	0.277789	0.282521	374	0.263318	0.257344	0.266341	374	0.282191	0.287582	0.280197	374	0.260356	0.251892	0.25098
	375	0.281671	0.27894	0.28392	375	0.263686	0.257512	0.267246	375	0.282146	0.287165	0.278439	375	0.261768	0.252313	0.251508
	376	0.282144	0.279428	0.282024	376	0.264383	0.257553	0.267325	376	0.280662	0.285983	0.278922	376	0.260733	0.252891	0.251238
	377	0.282122	0.279111	0.283598	377	0.264018	0.257629	0.267757	377	0.282717	0.288239	0.278784	377	0.260902	0.252466	0.25245
	378	0.280159	0.280936	0.284992	378	0.263413	0.258573	0.268148	378	0.282644	0.287831	0.279467	378	0.260376	0.253097	0.252135
	379	0.282809	0.281268	0.283934	379	0.26411	0.259896	0.268757	379	0.283715	0.286679	0.27889	379	0.261724	0.252946	0.252676
	380	0.28114	0.280871	0.284824	380	0.263079	0.260058	0.268402	380	0.282174	0.287593	0.278664	380	0.261285	0.252815	0.252341
	381	0.281683	0.281913	0.28536	381	0.262916	0.259967	0.268388	381	0.282632	0.288164	0.279474	381	0.260885	0.253919	0.251847
	382	0.28151	0.281173	0.285131	382	0.263251	0.260528	0.268587	382	0.282194	0.28768	0.280572	382	0.261365	0.253455	0.251707
	383	0.282563	0.280957	0.285806	383	0.263898	0.260793	0.269343	383	0.282606	0.288368	0.280793	383	0.261174	0.254109	0.253093
	384	0.282416	0.2827	0.286268	384	0.263829	0.259893	0.270154	384	0.283036	0.28836	0.279449	384	0.261618	0.254797	0.252552
	385	0.282408	0.282567	0.287017	385	0.263528	0.261257	0.270475	385	0.282072	0.288027	0.281514	385	0.26138	0.254216	0.252466
	386	0.282367	0.283938	0.288542	386	0.26355	0.262474	0.270082	386	0.281723	0.288795	0.280596	386	0.261019	0.254473	0.252516
	387	0.281886	0.28253	0.287363	387	0.263062	0.262349	0.269707	387	0.282506	0.288574	0.280613	387	0.261014	0.255248	0.252385
	388	0.281408	0.283794	0.288167	388	0.262462	0.263494	0.270793	388	0.283527	0.287533	0.281181	388	0.261749	0.254108	0.253334
	389	0.281927	0.28395	0.288057	389	0.264054	0.262445	0.270577	389	0.282329	0.288587	0.281104	389	0.261803	0.255255	0.252622
	390	0.2819	0.285475	0.287945	390	0.263597	0.263054	0.271772	390	0.282306	0.288994	0.281063	390	0.26148	0.255354	0.25364
	391	0.282345	0.284355	0.287801	391	0.262593	0.262523	0.271266	391	0.282016	0.288296	0.281031	391	0.261461	0.255278	0.253612
	392	0.282773	0.284728	0.288404	392	0.263751	0.264746	0.271045	392	0.281651	0.288307	0.280659	392	0.262367	0.255785	0.253901
	393	0.281459	0.285257	0.288867	393	0.263088	0.263951	0.271692	393	0.283688	0.290015	0.280687	393	0.26242	0.255115	0.253822
	394	0.283031	0.285249	0.289434	394	0.263981	0.26459	0.271749	394	0.281125	0.289348	0.282473	394	0.261554	0.256049	0.253371
	395	0.281359	0.285668	0.289358	395	0.263564	0.264224	0.271649	395	0.283392	0.287299	0.280864	395	0.261508	0.257698	0.254516
	396	0.282649	0.285433	0.290035	396	0.263899	0.264512	0.271293	396	0.282868	0.289578	0.281596	396	0.2617	0.256508	0.254368
	397	0.281501	0.285648	0.290702	397	0.263276	0.265028	0.271865	397	0.280704	0.288789	0.281457	397	0.261989	0.256639	0.254954
	398	0.281423	0.28499	0.290819	398	0.263379	0.264799	0.27297	398	0.282847	0.289069	0.281396	398	0.262388	0.257137	0.25554
	399	0.282729	0.285627	0.289877	399	0.263213	0.265336	0.274013	399	0.281945	0.288626	0.281791	399	0.261888	0.257641	0.254958
	400	0.28281	0.287528	0.289972	400	0.263544	0.265566	0.273585	400	0.283948	0.288749	0.281571	400	0.262133	0.257467	0.254817
	401	0.281062	0.286995	0.290814	401	0.263639	0.265669	0.273125	401	0.281307	0.287991	0.281261	401	0.26176	0.258355	0.254896
	402	0.281525	0.285818	0.291048	402	0.263423	0.265257	0.27251	402	0.284673	0.288941	0.283186	402	0.261814	0.258607	0.255565
	403	0.281391	0.286463	0.291436	403	0.263046	0.266611	0.273708	403	0.282182	0.289424	0.281526	403	0.262234	0.258877	0.25486
	404	0.281855	0.288012	0.291849	404	0.262866	0.266875	0.273813	404	0.282897	0.287881	0.281936	404	0.262106	0.258369	0.255201
	405	0.28224	0.286936	0.291088	405	0.26377	0.265837	0.273904	405	0.282957	0.286919	0.283154	405	0.262247	0.258548	0.255822
	406	0.282075	0.287156	0.292037	406	0.263059	0.267349	0.273169	406	0.283698	0.28783	0.281502	406	0.261977	0.259844	0.255373
	407	0.282725	0.287744	0.291976	407	0.264126	0.267183	0.273418	407	0.283087	0.289135	0.281907	407	0.262091	0.259053	0.256429
	408	0.283764	0.288176	0.291225	408	0.263835	0.266738	0.273642	408	0.281126	0.288867	0.281725	408	0.262053	0.25898	0.25644
	409	0.281489	0.287347	0.293124	409	0.263258	0.267324	0.274735	409	0.283533	0.28809	0.281968	409	0.263138	0.259509	0.257223
	410	0.282239	0.287172	0.292649	410	0.263612	0.26765	0.274614	410	0.282609	0.288667	0.28235	410	0.262907	0.259603	0.256754
	411	0.28293	0.288252	0.291849	411	0.263735	0.268917	0.274147	411	0.281705	0.289396	0.282948	411	0.262653	0.260378	0.257282
	412	0.282014	0.28896	0.292815	412	0.264239	0.267989	0.274906	412	0.281953	0.288617	0.283194	412	0.262217	0.25997	0.257144
	413	0.282176	0.288406	0.29314	413	0.263492	0.268823	0.274664	413	0.280932	0.289331	0.283073	413	0.263256	0.260703	0.25739
	414	0.281466	0.289478	0.292793	414	0.263432	0.268992	0.274432	414	0.282911	0.288798	0.282412	414	0.262294	0.260108	0.258025
	415	0.281053	0.289933	0.293836	415	0.263765	0.268777	0.274565	415	0.283102	0.288723	0.28194	415	0.262832	0.260511	0.258189
	416	0.282283	0.288309	0.292791	416	0.262757	0.269817	0.27479	416	0.282499	0.288199	0.283366	416	0.263023	0.260481	0.25809
	417	0.281807	0.29028	0.292394	417	0.263475	0.268108	0.274565	417	0.282403	0.289346	0.28303	417	0.26384	0.261623	0.258451
	418	0.282692	0.288341	0.294291	418	0.263043	0.269846	0.27422	418	0.282875	0.290304	0.281872	418	0.262692	0.261595	0.258374
	419	0.282269	0.288379	0.293711	419	0.263325	0.269371	0.275735	419	0.280841	0.28873	0.282133	419	0.26344	0.262409	0.258482
	420	0.282823	0.289953	0.293679	420	0.263656	0.269675	0.274885	420	0.283095	0.288891	0.282045	420	0.263495	0.261979	0.258741
	421	0.283123	0.290462	0.295102	421	0.263427	0.269062	0.275272	421	0.282841	0.288191	0.283346	421	0.263467	0.262536	0.25905
	422	0.282256	0.289432	0.294366	422	0.26385	0.270115	0.275271	422	0.28331	0.290399	0.282675	422	0.263293	0.262347	0.258267
	423	0.282108	0.290132	0.294668	423	0.263515	0.270396	0.275681	423	0.283274	0.288696	0.283122	423	0.263047	0.262317	0.259245
	424	0.281701	0.289403	0.293992	424	0.262989	0.270128	0.275965	424	0.282025	0.289017	0.281974	424	0.262777	0.262698	0.259133
	425	0.281759	0.289921	0.294868	425	0.263012	0.270223	0.274864	425	0.281749	0.288294	0.283467	425	0.263385	0.262242	0.259309
	426	0.28283	0.291013	0.29493	426	0.263012	0.269014	0.276031	426	0.283936	0.288485	0.282605	426	0.263656	0.26313	0.259845
	427	0.281718	0.291036	0.295572	427	0.263561	0.270452	0.275961	427	0.283758	0.289722	0.282344	427	0.262498	0.263402	0.260024
	428	0.282269	0.291162	0.296105	428	0.263712	0.271008	0.276974	428	0.282092	0.288478	0.283758	428	0.263315	0.263455	0.259773
	429	0.281848	0.291729	0.295223	429	0.263282	0.269976	0.276495	429	0.283813	0.288479	0.282459	429	0.264138	0.263185	0.260311
	430	0.281622	0.291422	0.294639	430	0.263092	0.270766	0.276276	430	0.28238	0.287795	0.283256	430	0.264421	0.263108	0.259847
	431	0.282889	0.29073	0.294755	431	0.264216	0.270276	0.276538	431	0.283918	0.289005	0.282554	431	0.263608	0.263238	0.260302
	432	0.283008	0.290151	0.295689	432	0.263705	0.27094	0.276638	432	0.28192	0.28994	0.282162	432	0.26416	0.263633	0.260587
	433	0.281537	0.291611	0.296092	433	0.263474	0.271243	0.276172	433	0.282513	0.288723	0.282663	433	0.26317	0.26489	0.260791
	434	0.282756	0.291212	0.295429	434	0.263701	0.271644	0.277387	434	0.282548	0.287411	0.281618	434	0.2637	0.264191	0.261067
	435	0.281621	0.29052	0.295555	435	0.263695	0.271844	0.276549	435	0.28171	0.288956	0.283814	435	0.263224	0.264104	0.261253
	436	0.281988	0.29162	0.295864	436	0.263796	0.27167	0.277768	436	0.282586	0.288559	0.283021	436	0.26454	0.264323	0.260736
	437	0.282138	0.291979	0.295388	437	0.263955	0.272058	0.277243	437	0.283277	0.289641	0.284275	437	0.263913	0.264604	0.261345
	438	0.281776	0.292407	0.296431	438	0.263141	0.27194	0.276593	438	0.282586	0.288899	0.283636	438	0.264015	0.264654	0.261024
	439	0.281849	0.292079	0.296637	439	0.2633	0.272177	0.277166	439	0.284243	0.289699	0.283231	439	0.264051	0.264516	0.261011
	440	0.282471	0.291088	0.296167	440	0.263772	0.272117	0.27706	440	0.282548	0.288556	0.28328	440	0.263601	0.265088	0.261896
	441	0.283355	0.292827	0.29591	441	0.263681	0.272666	0.277663	441	0.28254	0.289749	0.282605	441	0.263827	0.264511	0.261817
	442	0.283097	0.293127	0.296944	442	0.263669	0.271973	0.277272	442	0.282071	0.288438	0.283338	442	0.263606	0.266013	0.261767
	443	0.282822	0.291639	0.296124	443	0.263353	0.271975	0.27758	443	0.281223	0.2881	0.283405	443	0.264366	0.265354	0.262254
	444	0.282655	0.291877	0.296449	444	0.264138	0.271779	0.27687	444	0.285152	0.288548	0.282947	444	0.263681	0.266685	0.262073
	445	0.282227	0.292511	0.29711	445	0.262688	0.272519	0.277926	445	0.283702	0.287692	0.282961	445	0.26422	0.266184	0.264598
	446	0.282247	0.29341	0.296704	446	0.26361	0.272547	0.276861	446	0.285481	0.288475	0.284192	446	0.263828	0.265269	0.262308
	447	0.282416	0.292931	0.298308	447	0.263488	0.272328	0.278374	447	0.282469	0.288037	0.284572	447	0.26401	0.266818	0.2628
	448	0.282335	0.292365	0.296976	448	0.264437	0.272236	0.276824	448	0.281647	0.288766	0.282876	448	0.263552	0.267006	0.2632
	449	0.282311	0.291105	0.296578	449	0.262846	0.273205	0.277305	449	0.283531	0.289199	0.283494	449	0.263967	0.266306	0.263391
	450	0.281494	0.292859	0.297091	450	0.263304	0.273696	0.277872	450	0.284202	0.287782	0.283173	450	0.264748	0.266334	0.262559
	451	0.281876	0.291844	0.297304	451	0.263422	0.272543	0.27761	451	0.282993	0.289267	0.281934	451	0.263462	0.266694	0.262871
	452	0.282233	0.292812	0.298089	452	0.263099	0.273679	0.277664	452	0.282639	0.288307	0.282985	452	0.264306	0.266366	0.262961
	453	0.281565	0.292698	0.297416	453	0.264342	0.273364	0.278217	453	0.281162	0.288797	0.282536	453	0.26428	0.267237	0.26277
	454	0.282651	0.293156	0.298462	454	0.262895	0.273328	0.277193	454	0.282353	0.290558	0.282755	454	0.263705	0.266718	0.263555
	455	0.281459	0.292543	0.296651	455	0.263115	0.273958	0.277923	455	0.283108	0.288976	0.282517	455	0.264752	0.267515	0.263051
	456	0.281013	0.29365	0.297422	456	0.263761	0.273986	0.278867	456	0.282532	0.289212	0.283843	456	0.264541	0.266295	0.263644
	457	0.281895	0.293386	0.297791	457	0.263833	0.273626	0.278851	457	0.282599	0.288382	0.283542	457	0.264297	0.267065	0.264487
	458	0.282657	0.292913	0.297551	458	0.262713	0.273931	0.277855	458	0.282575	0.288649	0.282531	458	0.264452	0.268498	0.262819
	459	0.282108	0.291009	0.298696	459	0.263774	0.27385	0.277473	459	0.282623	0.288563	0.282951	459	0.264159	0.267027	0.263819
	460	0.282461	0.292523	0.298918	460	0.264234	0.274836	0.277266	460	0.283948	0.2888	0.283967	460	0.264751	0.267403	0.264702
	461	0.282351	0.292519	0.296957	461	0.264028	0.274376	0.279573	461	0.283297	0.288231	0.283632	461	0.265275	0.267705	0.264866
	462	0.282713	0.292607	0.29811	462	0.263454	0.274865	0.278278	462	0.283368	0.288366	0.283118	462	0.265723	0.26793	0.264019
	463	0.282404	0.293613	0.299476	463	0.264185	0.274698	0.278889	463	0.282486	0.289301	0.283118	463	0.264683	0.268258	0.264694
	464	0.282488	0.29396	0.29811	464	0.263538	0.274854	0.278753	464	0.284203	0.288192	0.283838	464	0.264519	0.266655	0.264163
	465	0.281339	0.292131	0.298258	465	0.263282	0.274963	0.279299	465	0.281357	0.288692	0.283923	465	0.265186	0.269141	0.265941
	466	0.282016	0.292489	0.297841	466	0.263279	0.273467	0.278425	466	0.28208	0.289623	0.284269	466	0.264983	0.269182	0.264381
	467	0.281779	0.293445	0.297536	467	0.264422	0.27483	0.278785	467	0.282696	0.288648	0.283367	467	0.264782	0.268009	0.263753
	468	0.283539	0.294325	0.298995	468	0.26397	0.274885	0.279614	468	0.280257	0.28885	0.28516	468	0.264455	0.268612	0.265141
	469	0.282222	0.293925	0.297924	469	0.263228	0.274798	0.279357	469	0.283167	0.288835	0.283262	469	0.264208	0.269181	0.265391
	470	0.282238	0.294838	0.298712	470	0.263196	0.275423	0.279073	470	0.284515	0.28868	0.282704	470	0.264295	0.268563	0.26574
	471	0.282634	0.293969	0.298939	471	0.264317	0.275941	0.278817	471	0.281949	0.288486	0.283103	471	0.265022	0.269545	0.265636
	472	0.282899	0.293797	0.298329	472	0.263629	0.274858	0.278406	472	0.282109	0.287668	0.28453	472	0.264518	0.269247	0.265358
	473	0.282973	0.293993	0.297968	473	0.263742	0.275023	0.279151	473	0.281059	0.287723	0.282717	473	0.26499	0.269045	0.266001
	474	0.282714	0.29339	0.298938	474	0.263204	0.276397	0.278906	474	0.282945	0.28835	0.283009	474	0.265525	0.269477	0.265334
	475	0.282473	0.294491	0.298919	475	0.263598	0.275991	0.278968	475	0.284598	0.289784	0.283555	475	0.264996	0.269398	0.265626
	476	0.28169	0.295625	0.298308	476	0.263795	0.275013	0.279507	476	0.283388	0.287831	0.282377	476	0.264536	0.269891	0.266321
	477	0.282986	0.294592	0.299269	477	0.26336	0.274904	0.279358	477	0.284002	0.289123	0.282815	477	0.265193	0.269975	0.26687
	478	0.281737	0.295562	0.299467	478	0.264083	0.275876	0.278936	478	0.282928	0.289133	0.282996	478	0.265405	0.269571	0.266143
	479	0.283029	0.2942	0.299377	479	0.263886	0.275102	0.279227	479	0.281736	0.288734	0.283167	479	0.265826	0.270004	0.265966
	480	0.28183	0.294996	0.299928	480	0.264295	0.276051	0.279038	480	0.281132	0.288901	0.283209	480	0.265076	0.269371	0.265432
	481	0.281264	0.294372	0.299673	481	0.262888	0.275251	0.279769	481	0.28356	0.28906	0.283774	481	0.265629	0.270306	0.266628
	482	0.283679	0.294809	0.299124	482	0.263475	0.276265	0.279972	482	0.282094	0.288244	0.28491	482	0.265457	0.270099	0.266101
	483	0.282517	0.293846	0.300127	483	0.263674	0.275335	0.27948	483	0.282501	0.288421	0.282925	483	0.265207	0.270188	0.267339
	484	0.282928	0.294823	0.299527	484	0.26466	0.276128	0.279631	484	0.282996	0.288287	0.28289	484	0.264753	0.270738	0.266829
	485	0.2823	0.294699	0.300612	485	0.264064	0.277066	0.279452	485	0.283745	0.288572	0.283992	485	0.26553	0.269984	0.266984
	486	0.282139	0.294801	0.299929	486	0.262931	0.27596	0.28051	486	0.284697	0.287784	0.280974	486	0.264671	0.270595	0.266655
	487	0.282297	0.294258	0.300204	487	0.263867	0.275885	0.279554	487	0.281565	0.288667	0.28445	487	0.265455	0.270133	0.266994
	488	0.282028	0.294393	0.299152	488	0.263758	0.277143	0.28086	488	0.282968	0.288149	0.283778	488	0.265341	0.270302	0.267717
	489	0.283929	0.294205	0.299568	489	0.263407	0.275773	0.280151	489	0.282867	0.288748	0.283869	489	0.264896	0.270696	0.267109
	490	0.281569	0.294933	0.300622	490	0.263769	0.276853	0.280253	490	0.284585	0.289512	0.284726	490	0.265271	0.271587	0.26682
	491	0.281092	0.29512	0.300105	491	0.263343	0.276318	0.279689	491	0.282786	0.288362	0.283532	491	0.265761	0.27072	0.268374
	492	0.281734	0.295249	0.299782	492	0.263826	0.275557	0.279472	492	0.283239	0.287273	0.284103	492	0.266233	0.270607	0.26793
	493	0.282011	0.295053	0.300266	493	0.264024	0.276517	0.280537	493	0.283288	0.288948	0.282915	493	0.265071	0.271333	0.267812
	494	0.281859	0.294916	0.300706	494	0.263882	0.275747	0.279303	494	0.282633	0.288481	0.282592	494	0.266603	0.271656	0.267929
	495	0.282878	0.295315	0.299477	495	0.263899	0.276073	0.280069	495	0.283373	0.287816	0.282728	495	0.266076	0.271592	0.268407
	496	0.28188	0.295444	0.299733	496	0.263487	0.276435	0.279849	496	0.282225	0.289318	0.283738	496	0.265837	0.272618	0.269216
	497	0.281758	0.295748	0.30075	497	0.26351	0.276221	0.281196	497	0.284368	0.2882	0.282921	497	0.265215	0.271664	0.268565
	498	0.283419	0.295036	0.299348	498	0.263535	0.277667	0.281358	498	0.282623	0.288761	0.28238	498	0.266035	0.271417	0.268137
	499	0.282012	0.295329	0.301148	499	0.264624	0.27619	0.279857	499	0.283511	0.288752	0.281686	499	0.266123	0.272799	0.268372
	500	0.283777	0.294785	0.299906	500	0.262929	0.276587	0.280161	500	0.284568	0.289362	0.284062	500	0.265727	0.272663	0.268713
	501	0.282591	0.295985	0.300962	501	0.263644	0.276689	0.280824	501	0.281588	0.28918	0.283379	501	0.265636	0.271936	0.268751
	502	0.282499	0.296254	0.30013	502	0.264117	0.277444	0.280136	502	0.283634	0.288788	0.284077	502	0.265688	0.271769	0.26908
	503	0.283529	0.295038	0.301047	503	0.263677	0.2769	0.279661	503	0.28245	0.289431	0.283855	503	0.265763	0.271269	0.26808
	504	0.28185	0.295476	0.3	504	0.263803	0.277289	0.280549	504	0.282461	0.288995	0.283282	504	0.266078	0.272863	0.268836
	505	0.282598	0.296456	0.300889	505	0.264158	0.276392	0.279861	505	0.281252	0.289011	0.282383	505	0.264741	0.273112	0.268958
	506	0.282299	0.295135	0.301064	506	0.263865	0.276645	0.28024	506	0.28397	0.288382	0.282125	506	0.264583	0.273158	0.268774
	507	0.28225	0.29629	0.299834	507	0.263975	0.277262	0.279233	507	0.283555	0.288683	0.283141	507	0.266169	0.272658	0.268491
	508	0.281141	0.294901	0.301105	508	0.26412	0.277636	0.280731	508	0.281036	0.288563	0.283956	508	0.265551	0.272204	0.269821
	509	0.281733	0.296591	0.301929	509	0.262999	0.277215	0.280996	509	0.283033	0.288741	0.284002	509	0.266085	0.274197	0.268387
	510	0.282485	0.296672	0.301339	510	0.264295	0.277704	0.279882	510	0.283693	0.288436	0.282977	510	0.265957	0.272922	0.269157
	511	0.282311	0.296958	0.299827	511	0.263881	0.278361	0.280351	511	0.283348	0.288817	0.283456	511	0.265899	0.273491	0.269964
	512	0.28179	0.295451	0.300166	512	0.263878	0.278129	0.279824	512	0.283022	0.288233	0.282717	512	0.265719	0.273231	0.269394
	513	0.282845	0.296151	0.300002	513	0.264404	0.277444	0.281269	513	0.283958	0.289259	0.281775	513	0.266648	0.271968	0.26979
	514	0.282856	0.296916	0.301479	514	0.263441	0.27712	0.28099	514	0.281904	0.289366	0.282935	514	0.266179	0.271893	0.269153
	515	0.283524	0.296347	0.30208	515	0.264984	0.277031	0.280488	515	0.283636	0.289539	0.283537	515	0.265772	0.273605	0.26999
	516	0.282437	0.297145	0.301075	516	0.26375	0.277508	0.280639	516	0.283721	0.288623	0.282836	516	0.265531	0.273548	0.269996
	517	0.282427	0.296013	0.300733	517	0.263476	0.277581	0.281059	517	0.281682	0.28974	0.284068	517	0.266338	0.274601	0.269923
	518	0.282746	0.296126	0.300665	518	0.263472	0.27733	0.28101	518	0.282723	0.288125	0.283611	518	0.267152	0.273662	0.269223
	519	0.282034	0.295685	0.300299	519	0.263644	0.277698	0.281198	519	0.28123	0.288502	0.283598	519	0.267	0.27414	0.270149
	520	0.281845	0.296225	0.299938	520	0.263725	0.278599	0.280906	520	0.282787	0.288302	0.28415	520	0.266763	0.274027	0.271066
	521	0.282006	0.29584	0.301292	521	0.263592	0.278084	0.282222	521	0.283345	0.288688	0.282833	521	0.265963	0.274041	0.270487
	522	0.28304	0.296794	0.299731	522	0.263894	0.278871	0.282499	522	0.282757	0.288526	0.282509	522	0.266851	0.273853	0.270689
	523	0.281507	0.296231	0.300901	523	0.264251	0.278713	0.28164	523	0.282865	0.288866	0.284857	523	0.266169	0.274655	0.270381
	524	0.281207	0.295405	0.302226	524	0.26451	0.278059	0.28082	524	0.282687	0.288193	0.281872	524	0.266449	0.27357	0.270849
	525	0.281012	0.295306	0.301471	525	0.263719	0.278462	0.280974	525	0.283025	0.288505	0.28136	525	0.266371	0.274504	0.2706
	526	0.283856	0.296554	0.301266	526	0.263954	0.278437	0.28058	526	0.283232	0.288604	0.283329	526	0.266954	0.275655	0.270685
	527	0.282321	0.296385	0.301492	527	0.262883	0.278386	0.280397	527	0.283822	0.289021	0.28318	527	0.266145	0.275618	0.271064
	528	0.280812	0.296371	0.300736	528	0.264352	0.278669	0.280617	528	0.282018	0.288127	0.282541	528	0.266473	0.274135	0.270389
	529	0.283685	0.298398	0.301546	529	0.263592	0.278211	0.281608	529	0.282954	0.288712	0.283221	529	0.26719	0.273984	0.27084
	530	0.282448	0.296402	0.301785	530	0.263698	0.278093	0.281301	530	0.283227	0.289622	0.282393	530	0.26595	0.273761	0.271206
	531	0.282233	0.297145	0.300927	531	0.26307	0.278455	0.281677	531	0.283182	0.288947	0.283424	531	0.266492	0.274611	0.270919
	532	0.281096	0.296466	0.301807	532	0.264168	0.278489	0.281008	532	0.282418	0.288991	0.282634	532	0.266415	0.274453	0.271223
	533	0.28135	0.29592	0.3012	533	0.264235	0.279643	0.281187	533	0.283469	0.288115	0.282709	533	0.26643	0.274635	0.272323
	534	0.281855	0.297646	0.300774	534	0.264425	0.278708	0.281328	534	0.282659	0.287941	0.283062	534	0.266616	0.274732	0.27102
	535	0.282655	0.296459	0.30241	535	0.263849	0.27922	0.280327	535	0.28232	0.288227	0.284355	535	0.26658	0.275752	0.271742
	536	0.282481	0.296123	0.301556	536	0.263319	0.278046	0.281334	536	0.28372	0.288798	0.282806	536	0.266773	0.274517	0.271612
	537	0.281726	0.296466	0.30188	537	0.26263	0.27802	0.281889	537	0.283056	0.287858	0.283928	537	0.267075	0.275224	0.27161
	538	0.282165	0.296588	0.301341	538	0.264414	0.27834	0.2815	538	0.283878	0.288908	0.282118	538	0.266697	0.274327	0.272418
	539	0.283469	0.296768	0.30262	539	0.264505	0.279814	0.282968	539	0.28372	0.288593	0.283382	539	0.266464	0.275491	0.271557
	540	0.282663	0.295031	0.301904	540	0.263356	0.278531	0.280954	540	0.282533	0.287768	0.282959	540	0.266823	0.275864	0.271999
	541	0.282868	0.297694	0.303075	541	0.263403	0.278334	0.280547	541	0.283418	0.290609	0.282562	541	0.266677	0.275605	0.272348
	542	0.282678	0.29783	0.300797	542	0.263221	0.279447	0.282557	542	0.281267	0.289369	0.282267	542	0.2663	0.276238	0.272543
	543	0.28232	0.296742	0.301667	543	0.263514	0.277837	0.281421	543	0.284398	0.288491	0.282468	543	0.266032	0.275781	0.272464
	544	0.282525	0.296529	0.30183	544	0.263967	0.279165	0.28169	544	0.282695	0.289403	0.283079	544	0.267289	0.27535	0.272931
	545	0.282873	0.29766	0.302191	545	0.264057	0.279113	0.282095	545	0.28492	0.289509	0.282694	545	0.267732	0.27639	0.272903
	546	0.28293	0.297339	0.302116	546	0.263713	0.278614	0.28018	546	0.282742	0.290138	0.281697	546	0.266334	0.27465	0.272315
	547	0.284043	0.29614	0.301831	547	0.263812	0.279005	0.280667	547	0.282983	0.28926	0.282907	547	0.26688	0.277116	0.272968
	548	0.283949	0.297014	0.30311	548	0.264056	0.279036	0.281192	548	0.28233	0.289512	0.283566	548	0.266984	0.276196	0.272562
	549	0.283283	0.295439	0.301637	549	0.26418	0.279728	0.282078	549	0.283858	0.288816	0.282104	549	0.267309	0.275667	0.272491
	550	0.283531	0.298305	0.301765	550	0.264391	0.279858	0.28217	550	0.284493	0.28757	0.282756	550	0.266772	0.274925	0.272336
	551	0.281945	0.297345	0.301928	551	0.264235	0.280537	0.281587	551	0.283167	0.288326	0.28339	551	0.26721	0.27642	0.272799
	552	0.282927	0.296608	0.302453	552	0.263346	0.279954	0.281791	552	0.282595	0.289421	0.282114	552	0.266813	0.276259	0.272884
	553	0.281465	0.297766	0.301899	553	0.264174	0.278942	0.28217	553	0.283283	0.287585	0.282377	553	0.267741	0.276409	0.273134
	554	0.281814	0.296774	0.301712	554	0.264892	0.279968	0.282397	554	0.280842	0.289954	0.28294	554	0.267367	0.27611	0.27295
	555	0.283924	0.296533	0.302358	555	0.263162	0.279173	0.281278	555	0.283959	0.288209	0.28206	555	0.266676	0.276574	0.27383
	556	0.282135	0.295873	0.3011	556	0.264286	0.279144	0.281446	556	0.283188	0.28909	0.284065	556	0.267113	0.276332	0.273474
	557	0.282578	0.295884	0.300786	557	0.262916	0.28003	0.281409	557	0.282465	0.288342	0.282496	557	0.26674	0.276697	0.273827
	558	0.282259	0.297222	0.303061	558	0.2638	0.279462	0.281802	558	0.284053	0.289131	0.282754	558	0.266968	0.277294	0.273925
	559	0.281922	0.297614	0.301978	559	0.263938	0.279286	0.282939	559	0.283018	0.288076	0.28291	559	0.266736	0.275794	0.273749
	560	0.28298	0.296536	0.301883	560	0.263622	0.279507	0.281114	560	0.282361	0.288838	0.282298	560	0.267218	0.275925	0.274465
	561	0.282802	0.298079	0.302396	561	0.263707	0.279677	0.28184	561	0.282343	0.290107	0.282446	561	0.267374	0.276634	0.272613
	562	0.282816	0.297242	0.302839	562	0.263622	0.279287	0.2826	562	0.282888	0.287645	0.282958	562	0.266577	0.27698	0.273012
	563	0.282421	0.297807	0.302357	563	0.26334	0.279891	0.282855	563	0.283963	0.288963	0.281972	563	0.267281	0.276639	0.273876
	564	0.282756	0.296408	0.30211	564	0.263559	0.279782	0.282478	564	0.283727	0.288772	0.282373	564	0.267173	0.276872	0.273345
	565	0.281313	0.297139	0.300683	565	0.264087	0.279937	0.282471	565	0.282872	0.288837	0.282141	565	0.267368	0.277103	0.273477
	566	0.283377	0.297869	0.303522	566	0.26313	0.280086	0.282187	566	0.283507	0.287992	0.283577	566	0.266893	0.277178	0.273986
	567	0.2829	0.297249	0.303207	567	0.263618	0.280134	0.281491	567	0.282431	0.288426	0.282389	567	0.266938	0.277641	0.274561
	568	0.282716	0.297455	0.302423	568	0.264087	0.280276	0.282895	568	0.282528	0.289297	0.28218	568	0.267401	0.277408	0.274602
	569	0.282522	0.297175	0.302008	569	0.263296	0.280016	0.28197	569	0.283112	0.288299	0.282734	569	0.267786	0.277145	0.273973
	570	0.283011	0.298145	0.302235	570	0.264763	0.280376	0.282514	570	0.283367	0.288422	0.283039	570	0.267795	0.277201	0.273815
	571	0.282681	0.297229	0.302178	571	0.264582	0.279809	0.282808	571	0.283915	0.288354	0.281965	571	0.267196	0.277935	0.274337
	572	0.281612	0.297009	0.302265	572	0.263654	0.279487	0.282545	572	0.282497	0.288324	0.282538	572	0.267441	0.277685	0.274637
	573	0.283163	0.296609	0.303129	573	0.263684	0.280231	0.28322	573	0.28154	0.288332	0.28077	573	0.266858	0.277721	0.273939
	574	0.282641	0.29795	0.302155	574	0.263189	0.279863	0.282419	574	0.282998	0.288978	0.283759	574	0.267719	0.278541	0.275043
	575	0.282358	0.298449	0.302913	575	0.264395	0.27956	0.282508	575	0.281677	0.288439	0.282569	575	0.268348	0.278052	0.27453
	576	0.281707	0.296774	0.302813	576	0.263629	0.279125	0.28123	576	0.282628	0.288985	0.283178	576	0.266669	0.278269	0.273967
	577	0.283725	0.298375	0.301183	577	0.263899	0.280191	0.282118	577	0.281409	0.288447	0.282902	577	0.267468	0.278212	0.274732
	578	0.28254	0.298189	0.302427	578	0.264001	0.278951	0.283276	578	0.282522	0.288731	0.281281	578	0.267725	0.277841	0.274806
	579	0.282503	0.297197	0.303272	579	0.264392	0.279769	0.283496	579	0.281122	0.288577	0.282639	579	0.267255	0.278251	0.274947
	580	0.282878	0.298022	0.303349	580	0.264075	0.280607	0.283068	580	0.282284	0.28695	0.282248	580	0.267559	0.278699	0.27535
	581	0.282871	0.298084	0.301592	581	0.264014	0.281466	0.283313	581	0.282153	0.288766	0.282738	581	0.267441	0.278363	0.27576
	582	0.282861	0.297761	0.302598	582	0.26334	0.279333	0.281896	582	0.283635	0.288918	0.282237	582	0.267595	0.279672	0.275093
	583	0.282471	0.298514	0.303727	583	0.263389	0.279954	0.283786	583	0.283248	0.287429	0.281987	583	0.267859	0.278627	0.275118
	584	0.281577	0.298199	0.302382	584	0.263585	0.280471	0.283706	584	0.282515	0.288352	0.28278	584	0.26753	0.278515	0.275279
	585	0.283346	0.298227	0.302495	585	0.264334	0.279795	0.281295	585	0.284351	0.288703	0.282861	585	0.268018	0.277608	0.275653
	586	0.282069	0.297202	0.302185	586	0.263704	0.27982	0.28287	586	0.28296	0.290139	0.282764	586	0.268017	0.27921	0.2745
	587	0.28205	0.29707	0.302972	587	0.26396	0.280649	0.282834	587	0.281927	0.288686	0.283049	587	0.267542	0.278564	0.275443
	588	0.281918	0.29717	0.30365	588	0.263876	0.281727	0.282699	588	0.28265	0.287838	0.283467	588	0.26729	0.279347	0.275849
	589	0.282739	0.297276	0.303099	589	0.264589	0.280662	0.282672	589	0.283345	0.287646	0.282499	589	0.267955	0.27908	0.275086
	590	0.282287	0.297827	0.301937	590	0.263449	0.280475	0.28299	590	0.284489	0.289603	0.282825	590	0.267608	0.278295	0.276015
	591	0.282526	0.298261	0.302435	591	0.262733	0.28118	0.2826	591	0.283934	0.2878	0.281966	591	0.266765	0.277559	0.275184
	592	0.283497	0.297685	0.302594	592	0.263889	0.280266	0.282331	592	0.284067	0.287801	0.28297	592	0.267532	0.278332	0.276533
	593	0.28183	0.297979	0.302425	593	0.264322	0.280157	0.282761	593	0.283112	0.288145	0.281702	593	0.268026	0.278493	0.275481
	594	0.282105	0.297167	0.303255	594	0.26365	0.28052	0.282209	594	0.283021	0.288674	0.282009	594	0.267623	0.278293	0.27595
	595	0.281967	0.298844	0.303669	595	0.263949	0.281141	0.283557	595	0.282406	0.289511	0.281804	595	0.268121	0.27852	0.275282
	596	0.284062	0.298551	0.302407	596	0.263595	0.279547	0.283719	596	0.283813	0.287396	0.281887	596	0.26783	0.279745	0.276654
	597	0.283072	0.298277	0.303601	597	0.264722	0.281063	0.281393	597	0.282481	0.287924	0.281499	597	0.267126	0.279041	0.276017
	598	0.282955	0.297505	0.302082	598	0.263904	0.280806	0.283632	598	0.283321	0.289456	0.282404	598	0.268094	0.279293	0.275909
	599	0.283079	0.297836	0.302525	599	0.263077	0.280983	0.283361	599	0.282936	0.290196	0.281021	599	0.266858	0.27995	0.276878
	600	0.282264	0.29808	0.301576	600	0.26389	0.281458	0.282683	600	0.284751	0.287501	0.282758	600	0.267009	0.279143	0.275532
	601	0.281872	0.297778	0.303728	601	0.263939	0.27994	0.283356	601	0.283527	0.289333	0.282336	601	0.26817	0.278832	0.275859
	602	0.282038	0.298944	0.303482	602	0.263078	0.281492	0.284089	602	0.284194	0.288343	0.281508	602	0.26724	0.278992	0.27672
	603	0.282531	0.297164	0.30355	603	0.263368	0.279942	0.282991	603	0.282852	0.288264	0.283776	603	0.268442	0.2796	0.275737
	604	0.282208	0.298583	0.302267	604	0.26396	0.280873	0.282915	604	0.282622	0.288587	0.281655	604	0.266966	0.279812	0.277238
	605	0.281509	0.2984	0.301945	605	0.263408	0.280349	0.282663	605	0.283734	0.287735	0.282604	605	0.267548	0.278926	0.27662
	606	0.283522	0.297363	0.303569	606	0.26425	0.280618	0.28347	606	0.28378	0.288684	0.282256	606	0.266859	0.280111	0.277004
	607	0.283366	0.298994	0.304048	607	0.264301	0.281249	0.282877	607	0.283275	0.288441	0.28197	607	0.26786	0.280132	0.276577
	608	0.281442	0.298044	0.303034	608	0.264062	0.280741	0.282854	608	0.283619	0.28852	0.282211	608	0.267209	0.28007	0.27598
	609	0.283555	0.29971	0.302028	609	0.263835	0.281632	0.282887	609	0.28299	0.288811	0.28065	609	0.26789	0.279515	0.276899
	610	0.282551	0.298929	0.303001	610	0.263761	0.280887	0.28314	610	0.28226	0.288591	0.282047	610	0.268387	0.27989	0.276795
	611	0.282309	0.29889	0.303492	611	0.264332	0.280839	0.28311	611	0.282663	0.288667	0.281599	611	0.268544	0.278975	0.276594
	612	0.282541	0.297194	0.303538	612	0.263084	0.280513	0.283285	612	0.282317	0.288485	0.28276	612	0.268212	0.279559	0.277026
	613	0.282126	0.298688	0.303053	613	0.262377	0.281282	0.283311	613	0.281819	0.287383	0.281542	613	0.268488	0.279814	0.276525
	614	0.282999	0.298749	0.30313	614	0.263926	0.279955	0.283151	614	0.282459	0.288801	0.281548	614	0.267895	0.281205	0.277698
	615	0.282879	0.298339	0.302868	615	0.264028	0.281015	0.283509	615	0.283311	0.287742	0.281292	615	0.268703	0.280065	0.277124
	616	0.283378	0.298684	0.302885	616	0.263892	0.281337	0.28297	616	0.281861	0.28767	0.281783	616	0.267499	0.280017	0.277718
	617	0.283164	0.298509	0.30353	617	0.263859	0.281525	0.283369	617	0.2834	0.287548	0.281507	617	0.267233	0.281164	0.276647
	618	0.282271	0.298166	0.303779	618	0.263722	0.281897	0.282992	618	0.282857	0.289373	0.280939	618	0.267782	0.279688	0.276936
	619	0.284022	0.298305	0.303468	619	0.262948	0.281529	0.283708	619	0.282073	0.289013	0.281956	619	0.267987	0.279981	0.27773
	620	0.282711	0.29823	0.303278	620	0.264315	0.282286	0.283317	620	0.283172	0.288304	0.281096	620	0.267969	0.280327	0.277383
	621	0.283177	0.2989	0.303034	621	0.264328	0.280497	0.283415	621	0.283776	0.289162	0.282682	621	0.269126	0.280442	0.276404
	622	0.282275	0.299609	0.302056	622	0.264621	0.281089	0.283121	622	0.282838	0.288695	0.281903	622	0.26791	0.280168	0.277556
	623	0.282799	0.299293	0.303822	623	0.264326	0.281794	0.283287	623	0.283663	0.28868	0.281565	623	0.267823	0.281208	0.277918
	624	0.281644	0.29841	0.303407	624	0.263677	0.281769	0.283543	624	0.283056	0.288752	0.281737	624	0.267682	0.28134	0.278275
	625	0.28274	0.298463	0.303909	625	0.263763	0.282387	0.28377	625	0.283855	0.289899	0.282015	625	0.267965	0.280367	0.277383
	626	0.283758	0.298975	0.303849	626	0.263559	0.281791	0.283408	626	0.283089	0.288362	0.281825	626	0.268625	0.281496	0.278194
	627	0.281625	0.299187	0.303495	627	0.263888	0.280653	0.283983	627	0.282653	0.286755	0.281056	627	0.268032	0.281071	0.278592
	628	0.282062	0.297044	0.303723	628	0.264427	0.281691	0.283384	628	0.283132	0.288387	0.282532	628	0.268738	0.280045	0.278072
	629	0.283214	0.298154	0.303245	629	0.263844	0.28159	0.284	629	0.282794	0.289758	0.282372	629	0.267873	0.281507	0.277763
	630	0.281951	0.298334	0.303328	630	0.262842	0.281177	0.283859	630	0.283646	0.289272	0.282735	630	0.267982	0.279882	0.277753
	631	0.282649	0.29879	0.304685	631	0.265026	0.28127	0.284242	631	0.283544	0.287368	0.280988	631	0.268182	0.280907	0.278306
	632	0.283711	0.298569	0.303712	632	0.263559	0.28154	0.284228	632	0.283416	0.288132	0.281091	632	0.268323	0.28096	0.278096
	633	0.282431	0.29901	0.304633	633	0.264102	0.281015	0.283014	633	0.282734	0.288397	0.282113	633	0.267713	0.280447	0.277947
	634	0.282111	0.299165	0.303631	634	0.263932	0.281567	0.283994	634	0.283842	0.288881	0.280537	634	0.267745	0.281792	0.278495
	635	0.281717	0.29887	0.303603	635	0.264222	0.281727	0.284168	635	0.282704	0.288617	0.281997	635	0.268601	0.280656	0.277505
	636	0.281268	0.299774	0.303933	636	0.264907	0.282	0.283459	636	0.282647	0.289788	0.281137	636	0.268452	0.28143	0.27815
	637	0.283074	0.299009	0.303297	637	0.264139	0.281615	0.283289	637	0.281987	0.289481	0.281211	637	0.268914	0.280924	0.277964
	638	0.281682	0.297172	0.304311	638	0.264519	0.281243	0.283217	638	0.282149	0.287949	0.281261	638	0.267755	0.281644	0.278684
	639	0.28396	0.298064	0.304739	639	0.263156	0.281426	0.283838	639	0.28214	0.289479	0.280394	639	0.268651	0.280999	0.278754
	640	0.282013	0.298775	0.304577	640	0.263469	0.282599	0.283416	640	0.283531	0.289303	0.281884	640	0.268892	0.280642	0.278428
	641	0.28351	0.301062	0.303547	641	0.264443	0.282493	0.283606	641	0.28256	0.289323	0.281724	641	0.268174	0.280583	0.278696
	642	0.281956	0.299418	0.302705	642	0.264333	0.281971	0.283453	642	0.282069	0.288969	0.281741	642	0.267698	0.280821	0.278346
	643	0.282331	0.298913	0.30372	643	0.264393	0.282584	0.284119	643	0.28194	0.287916	0.28197	643	0.268134	0.281491	0.278014
	644	0.281542	0.298295	0.303558	644	0.263848	0.28154	0.284107	644	0.283503	0.289457	0.280328	644	0.269103	0.281225	0.278697
	645	0.282723	0.298089	0.303755	645	0.264735	0.282873	0.284027	645	0.283212	0.288373	0.281229	645	0.269001	0.281619	0.279102
	646	0.282198	0.299782	0.303363	646	0.26362	0.282505	0.283594	646	0.282548	0.289286	0.281357	646	0.26921	0.281668	0.279226
	647	0.282566	0.299748	0.303452	647	0.264171	0.282769	0.283724	647	0.282446	0.287939	0.28253	647	0.268513	0.281955	0.279085
	648	0.283186	0.298943	0.303484	648	0.264907	0.282156	0.284232	648	0.28291	0.2888	0.282616	648	0.268544	0.281924	0.27855
	649	0.282287	0.299007	0.303789	649	0.264342	0.282746	0.282735	649	0.281497	0.289311	0.280532	649	0.268299	0.281867	0.278612
	650	0.282612	0.299313	0.303823	650	0.26474	0.282572	0.284125	650	0.282244	0.287609	0.280779	650	0.268263	0.281604	0.279111
	651	0.282956	0.300048	0.303619	651	0.26319	0.28238	0.28373	651	0.283734	0.287838	0.280828	651	0.26888	0.280234	0.279268
	652	0.282188	0.299916	0.302182	652	0.263467	0.281889	0.284713	652	0.282841	0.288864	0.282088	652	0.268206	0.281431	0.279212
	653	0.283228	0.298597	0.303802	653	0.263237	0.281572	0.283755	653	0.281441	0.289456	0.281952	653	0.269151	0.281268	0.279169
	654	0.283013	0.298226	0.304984	654	0.263795	0.282814	0.284039	654	0.283992	0.286919	0.281734	654	0.267903	0.2828	0.280009
	655	0.281752	0.297853	0.304591	655	0.263791	0.282026	0.283531	655	0.283391	0.2893	0.281915	655	0.268269	0.282123	0.279039
	656	0.281954	0.298872	0.303253	656	0.26415	0.282784	0.283337	656	0.282791	0.287621	0.282204	656	0.268706	0.28219	0.279527
	657	0.283184	0.298124	0.303975	657	0.264469	0.282107	0.28359	657	0.283788	0.28877	0.281223	657	0.268496	0.282398	0.279096
	658	0.280667	0.298319	0.303978	658	0.263918	0.282039	0.284219	658	0.282836	0.28814	0.281033	658	0.268878	0.281932	0.278786
	659	0.283089	0.298504	0.304348	659	0.264543	0.282885	0.283722	659	0.281502	0.288332	0.280246	659	0.26854	0.282542	0.279884
	660	0.283849	0.298056	0.305026	660	0.263316	0.282274	0.284339	660	0.282321	0.288947	0.280841	660	0.268856	0.282153	0.279809
	661	0.282412	0.298292	0.304285	661			0.284634	661			0.280868	661		0.282173	0.279788
	662	0.282693	0.298973	0.304454	662			0.284587	662			0.281232	662		0.282587	0.280071
	663	0.282586	0.298205	0.304391	663			0.28432	663				663		0.282631	0.279959
		0.282219	0.297964	0.304458				0.284075							0.281927	0.279199
		0.283041	0.298141	0.304557				0.283507							0.282749	0.279506
		0.281573	0.299286	0.305184				0.284627							0.282105	0.279242
		0.28343	0.29928	0.304243				0.284438							0.282778	0.279986
			0.299173	0.304268				0.2852							0.28251	0.280358
			0.300726	0.303839				0.284016							0.283104	0.279872
			0.298673	0.303212				0.284315							0.281744	0.280464
			0.298186	0.304087				0.284606							0.282043	0.280223
			0.300003	0.305193				0.283362							0.282994	0.27993
			0.298992	0.304985				0.283273							0.282745	0.279959
			0.298962	0.304456				0.28448							0.282859	0.279488
			0.299904	0.304138				0.283787							0.282623	0.280651
			0.299176	0.305124				0.284301							0.282037	0.280195
			0.299884	0.304102				0.284215							0.282387	0.280716
			0.298819	0.303873				0.283543							0.283002	0.280072
			0.299566	0.304617				0.284493							0.283138	0.280376
			0.299138	0.304447				0.284335							0.282608	0.281065
			0.298213	0.304351				0.283929							0.283815	0.280321
			0.300233	0.303223				0.285355							0.283253	0.281143
			0.299648	0.304025				0.282699							0.282344	0.280085
			0.299777	0.304				0.28495							0.283786	0.281193
			0.298365	0.304583				0.284814							0.283155	0.279895
			0.298957	0.303423				0.284311								0.281414
			0.300676	0.303337				0.283567								0.28142
			0.299509	0.30451				0.285068								0.281763
			0.29971	0.305505				0.284651								0.280359
			0.298859	0.303918				0.284063
			0.299777	0.30432				0.284597
			0.300166	0.30402				0.284839
			0.301462	0.303871				0.28377
			0.300207	0.30419				0.284568
			0.299544	0.303449				0.284559
			0.299354	0.303325				0.284041
			0.299139	0.30485				0.285738
			0.299288	0.302983				0.284158
			0.299293	0.304589				0.283802
			0.298608	0.305197				0.284893
			0.299175	0.304518				0.284442
			0.298152	0.304629				0.284328
			0.299917	0.303441				0.28472
			0.299344	0.304473				0.284184
			0.299148	0.30437				0.285158
			0.299047	0.304712				0.284071
			0.298591	0.304113				0.284761
			0.300214	0.304363				0.284482
			0.299339	0.30361				0.284683
			0.300415	0.305722				0.284059
			0.299263	0.305516				0.284133
			0.298693	0.303919				0.285162
			0.299035	0.303413				0.285923
			0.298693	0.304989				0.285138
			0.300576	0.304084				0.285439
			0.29933	0.305066				0.285199
			0.299748	0.304573				0.28452
			0.30068	0.304068				0.286133
			0.300197	0.305387				0.284721
			0.299681	0.306492				0.28477
			0.299879	0.305142				0.285115
			0.29947	0.304227				0.285258
			0.299891	0.304856				0.285658
			0.299429	0.30581				0.285084
			0.299714	0.303968				0.285598
			0.29898	0.305125				0.284591
			0.300604	0.304726				0.285432
			0.299578	0.304338				0.285026
			0.300423	0.305554				0.284659
			0.300652	0.305113				0.284937
			0.299425	0.303706				0.285013
			0.299979	0.304334				0.285542
			0.299951	0.304578				0.285036
			0.299616	0.305407				0.285728
			0.299614	0.303729				0.284937
			0.300542	0.303747
			0.299273	0.304648
			0.299318	0.304934
			0.300948	0.304688
			0.299234	0.304124
			0.301425	0.303666
			0.299458	0.30551
			0.299065	0.30426
			0.300165	0.30358
			0.299332	0.304529
			0.299515	0.306606
			0.29969	0.304442
			0.300022	0.305549
			0.300305	0.304253
			0.298895	0.303509
			0.299154	0.305403
			0.29941	0.30438
			0.300653	0.303869
			0.30084	0.306082
			0.300577	0.305379
			0.30004	0.305954
			0.299643	0.304686
			0.299733	0.305146
			0.300814
			0.300018
			0.299973
			0.300532
			0.300127
			0.300263
			0.2994
			0.3006
			0.299947
			0.299803
			0.299866
			0.300447
			0.30031
			0.300396
			0.299883
			0.298932
			0.300495
			0.300455
			0.300565
			0.300066
			0.299931
			0.299857
			0.300674
			0.299993
			0.300626
			0.30082
			0.300853
			0.300169
			0.300724
			0.300854
			0.299699
			0.301615
			0.301551
			0.300093
			0.300819
			0.29949
			0.299535
			0.300332
			0.301479
			0.299396
			0.299954
			0.299699
			0.300322
			0.300414
			0.299795
			0.300268
			0.299067
			0.299418
			0.300983
			0.300709
			0.299728
			0.299947
			0.3006
			0.300131
			0.300322
			0.299361
			0.299048
			0.300219

## Sheet: Fig. S4
Raw data of time cource of fluorescent anisotropy	time (s)	WT_1	WT_2	WT_3	WT+0.1xS5S1_1	WT+0.1xS5S1_2	WT+0.1xS5S1_3	WT+0.5xS5S1_1	WT+0.5xS5S1_2	WT+0.5xS5S1_3		time (s)	L1_1	L1_2	L1_3	L1+0.1xS5S1_1	L1+0.1xS5S1_2	L1+0.1xS5S1_3	L1+0.5xS5S1_1	L1+0.5xS5S1_2	L1+0.5xS5S1_3		time (s)	L2_1	L2_2	L2_3	L2+0.1xS5S1_1	L2+0.1xS5S1_2	L2+0.1xS5S1_3	L2+0.5xS5S1_1	L2+0.5xS5S1_2	L2+0.5xS5S1_3		time (s)	S2_1	S2_2	S2_3	S2+0.1xS5S1_1	S2+0.1xS5S1_2	S2+0.1xS5S1_3	S2+0.5xS5S1_1	S2+0.5xS5S1_2	S2+0.5xS5S1_3
	1	0.121622	0.102271	-9.85213	0.182209	-0.592605	0.163314	0.0836803	-6.58576	0.570332		1	0.150287	2.44804	0.186334	0.256047	0.149737	0.225348	-0.362017	0.179173	0.0871653			0.209187	-0.103049	0.117344	0.124069	-0.00650569	0.075441	-0.137829	0.0243324	0.466224		1	0.153797	0.228622	0.710475	0.125261	0.301385	-0.828878	0.0883182	0.640779	0.238046
	2	0.363963	0.413438	0.176808	0.409495	0.345025	0.315234	0.268744	0.382093	0.337302		2	0.318455	0.315281	0.30705	0.292249	0.363755	0.308716	0.283989	0.374196	0.256267		2	0.274989	0.313828	0.231049	0.507751	0.30991	0.427853	0.433569	0.295751	0.340596		2	0.32063	0.234313	0.279667	0.303724	0.289078	0.414406	0.540076	0.268183	0.325477
	3	0.276265	0.283343	0.238051	0.319714	0.32967	0.293747	0.317411	0.337883	0.303993		3	0.242421	0.292475	0.294657	0.261318	0.283743	0.318841	0.284707	0.290664	0.31727		3	0.289763	0.281059	0.2915	0.274288	0.290679	0.287941	0.321458	0.285437	0.33305		3	0.263893	0.251495	0.254771	0.28299	0.259005	0.276512	0.281417	0.273699	0.258189
	4	0.247308	0.260116	0.270969	0.307596	0.292375	0.287134	0.295127	0.317531	0.312833		4	0.249966	0.265678	0.283821	0.290663	0.314585	0.304251	0.295462	0.298872	0.296814		4	0.364438	0.291859	0.325599	0.306312	0.288901	0.287941	0.323143	0.286952	0.316717		4	0.262417	0.24671	0.250919	0.275178	0.298347	0.274315	0.281161	0.271841	0.285313
	5	0.281255	0.269223	0.224422	0.288445	0.28892	0.287855	0.250443	0.293355	0.312477		5	0.249529	0.269084	0.313219	0.278167	0.302004	0.30308	0.275463	0.293199	0.285967		5	0.295006	0.295177	0.288938	0.312486	0.281056	0.272036	0.326869	0.279052	0.344929		5	0.265642	0.247407	0.253618	0.278769	0.272028	0.272892	0.280249	0.276446	0.287757
	6	0.270182	0.260614	0.240189	0.289458	0.28319	0.287314	0.253725	0.30973	0.297468		6	0.248856	0.256987	0.271248	0.277224	0.303976	0.309973	0.289954	0.293971	0.295638		6	0.287713	0.282984	0.285683	0.285352	0.275364	0.284751	0.277823	0.27759	0.329376		6	0.262699	0.244208	0.248055	0.273981	0.269047	0.277225	0.269535	0.274081	0.289022
	7	0.264614	0.26223	0.221961	0.285067	0.286708	0.29001	0.303157	0.300267	0.322862		7	0.244852	0.251531	0.270742	0.280832	0.299739	0.310365	0.28559	0.296221	0.284474		7	0.266555	0.261879	0.267663	0.292432	0.282691	0.272585	0.276011	0.276183	0.289159		7	0.264438	0.243559	0.241473	0.281188	0.266701	0.273437	0.272018	0.278579	0.279111
	8	0.238774	0.27082	0.235894	0.272243	0.286242	0.318227	0.252254	0.305798	0.307951		8	0.238792	0.257849	0.263726	0.274577	0.298128	0.31155	0.32236	0.290244	0.298796		8	0.267888	0.269319	0.267382	0.282986	0.281616	0.277901	0.276803	0.277442	0.27925		8	0.258056	0.242025	0.243108	0.277636	0.268611	0.274679	0.271304	0.269764	0.281444
	9	0.25185	0.277421	0.213936	0.291415	0.28545	0.283769	0.251695	0.300982	0.296679		9	0.235747	0.253763	0.26477	0.276656	0.293569	0.286821	0.273986	0.297361	0.282574		9	0.259419	0.27116	0.269259	0.295577	0.282734	0.278381	0.271073	0.272091	0.288575		9	0.331263	0.245263	0.237592	0.27732	0.268131	0.270676	0.273276	0.278566	0.276126
	10	0.241721	0.254284	0.247111	0.285149	0.287138	0.299496	0.247323	0.296409	0.296686		10	0.236682	0.252976	0.259429	0.277451	0.296188	0.28799	0.278751	0.294317	0.287899		10	0.260253	0.261544	0.269947	0.31283	0.280608	0.271398	0.280642	0.274912	0.27954		10	0.255241	0.238597	0.233249	0.274905	0.269262	0.268125	0.266062	0.270255	0.275419
	11	0.249845	0.249757	0.206438	0.288256	0.283567	0.285284	0.2536	0.309431	0.302767		11	0.230707	0.244339	0.25512	0.26514	0.293179	0.291222	0.278126	0.317948	0.285073		11	0.258322	0.264406	0.27483	0.292245	0.271857	0.278763	0.278429	0.270178	0.278209		11	0.250784	0.238884	0.23736	0.269259	0.269554	0.271881	0.269032	0.268981	0.273901
	12	0.240554	0.251926	0.197739	0.27821	0.290435	0.288766	0.256356	0.296567	0.296532		12	0.232942	0.241242	0.25253	0.274368	0.294966	0.288856	0.284372	0.289288	0.285235		12	0.258835	0.26056	0.262628	0.281483	0.270156	0.268301	0.278836	0.272425	0.27885		12	0.263128	0.238411	0.233189	0.274897	0.267025	0.267887	0.269601	0.273312	0.270323
	13	0.241983	0.244206	0.213059	0.281144	0.286993	0.290975	0.254485	0.301996	0.295873		13	0.23466	0.237698	0.253514	0.273854	0.293748	0.28696	0.280314	0.294754	0.279659		13	0.25553	0.257099	0.289691	0.278254	0.273568	0.277644	0.273062	0.271814	0.272083		13	0.244873	0.23437	0.227678	0.272001	0.264967	0.271749	0.270564	0.26802	0.277642
	14	0.233411	0.247567	0.192915	0.277468	0.280813	0.277612	0.250217	0.304158	0.29178		14	0.232154	0.235622	0.248845	0.274559	0.289113	0.289424	0.326223	0.285054	0.282311		14	0.248895	0.262073	0.269402	0.279301	0.277523	0.264613	0.269768	0.270331	0.274546		14	0.244551	0.229241	0.229848	0.269433	0.266909	0.269892	0.267894	0.280357	0.270984
	15	0.244394	0.250587	0.19132	0.273043	0.273285	0.284791	0.292732	0.305766	0.300908		15	0.230945	0.241891	0.258069	0.267245	0.287252	0.290646	0.280172	0.287952	0.281117		15	0.25269	0.260391	0.296228	0.278491	0.268827	0.267149	0.265922	0.267286	0.270364		15	0.238586	0.232569	0.230581	0.269529	0.264086	0.269326	0.264185	0.269605	0.28573
	16	0.231222	0.249529	0.202396	0.274111	0.279093	0.273536	0.248936	0.305316	0.295532		16	0.223543	0.238605	0.250831	0.268386	0.289904	0.286911	0.275775	0.293019	0.280499		16	0.25637	0.260911	0.258958	0.27284	0.273477	0.263879	0.274743	0.269647	0.273408		16	0.242687	0.229736	0.231544	0.267077	0.260274	0.265638	0.268991	0.268073	0.273922
	17	0.230038	0.244595	0.194426	0.272735	0.284306	0.27348	0.252799	0.300876	0.295283		17	0.22272	0.226574	0.248026	0.267193	0.286263	0.291142	0.280813	0.287799	0.280168		17	0.245295	0.257386	0.26041	0.27505	0.27063	0.266832	0.273257	0.26617	0.270024		17	0.26549	0.228287	0.223687	0.264581	0.265885	0.261861	0.264558	0.267157	0.264298
	18	0.229531	0.243466	0.188117	0.27349	0.281201	0.302072	0.253469	0.301451	0.297084		18	0.220446	0.233011	0.239168	0.271667	0.285329	0.30518	0.270346	0.287196	0.278438		18	0.244594	0.252606	0.267775	0.272889	0.267375	0.267999	0.270799	0.272146	0.261696		18	0.236924	0.226643	0.224285	0.273353	0.264238	0.262002	0.263295	0.268711	0.263753
	19	0.234514	0.242155	0.177301	0.27072	0.283684	0.291629	0.255013	0.302948	0.292867		19	0.216285	0.231032	0.249825	0.268233	0.283502	0.29053	0.273777	0.289165	0.279546		19	0.250999	0.249041	0.255583	0.268028	0.266893	0.269109	0.26619	0.267416	0.268087		19	0.244591	0.227007	0.223372	0.27275	0.261085	0.262772	0.265163	0.267195	0.27056
	20	0.237131	0.240128	0.186847	0.277094	0.275151	0.335498	0.307451	0.300122	0.296633		20	0.215918	0.2297	0.236534	0.262828	0.288499	0.302901	0.296371	0.303703	0.282664		20	0.241798	0.241594	0.25994	0.275488	0.268973	0.264567	0.269347	0.263044	0.262121		20	0.235334	0.220738	0.220668	0.272054	0.259465	0.265953	0.264478	0.268709	0.273802
	21	0.227935	0.240042	0.187059	0.276686	0.275293	0.318299	0.249372	0.294336	0.288643		21	0.2139	0.2239	0.239011	0.265746	0.285415	0.286389	0.26033	0.292862	0.2787		21	0.246955	0.252563	0.251604	0.273177	0.262878	0.26892	0.266882	0.262433	0.261056		21	0.270497	0.220279	0.216764	0.270723	0.260774	0.259846	0.260668	0.265891	0.274268
	22	0.230742	0.236465	0.194735	0.267457	0.270436	0.279861	0.248158	0.299252	0.282811		22	0.212157	0.223659	0.227935	0.266471	0.287201	0.306716	0.272463	0.290283	0.278387		22	0.24845	0.238946	0.244673	0.270395	0.269094	0.261532	0.270612	0.261507	0.272441		22	0.237317	0.218351	0.21569	0.266259	0.260193	0.264142	0.265959	0.265726	0.271606
	23	0.23218	0.238648	0.172145	0.270576	0.274373	0.266459	0.28078	0.300531	0.290813		23	0.216944	0.215974	0.231597	0.264453	0.283406	0.316164	0.293524	0.289295	0.278802		23	0.245531	0.234661	0.243185	0.273707	0.260497	0.259012	0.26207	0.26243	0.257725		23	0.23593	0.219647	0.214543	0.266256	0.257157	0.261321	0.265954	0.265327	0.264798
	24	0.227007	0.232386	0.185855	0.271168	0.272742	0.269492	0.25132	0.300503	0.290662		24	0.211969	0.218436	0.23273	0.266994	0.282683	0.298637	0.275955	0.284457	0.281427		24	0.232018	0.252006	0.251307	0.266967	0.258201	0.258167	0.263595	0.263658	0.269033		24	0.247393	0.219686	0.21555	0.26709	0.247002	0.261717	0.26584	0.265258	0.26507
	25	0.221375	0.227497	0.176828	0.266815	0.27175	0.275677	0.25298	0.291261	0.288358		25	0.208009	0.216396	0.236363	0.271218	0.284428	0.286368	0.276668	0.287312	0.280965		25	0.248179	0.33822	0.243759	0.268155	0.273376	0.260071	0.268171	0.258172	0.261766		25	0.227753	0.209762	0.212303	0.260761	0.254103	0.25892	0.257748	0.264757	0.278956
	26	0.234431	0.232981	0.177485	0.261346	0.267957	0.275048	0.246366	0.298118	0.285217		26	0.202664	0.214792	0.224722	0.263792	0.280841	0.282772	0.298237	0.285933	0.277789		26	0.244438	0.23126	0.246708	0.270655	0.271014	0.259754	0.256567	0.259715	0.262289		26	0.246191	0.212918	0.208439	0.261267	0.254335	0.257118	0.263229	0.266178	0.26532
	27	0.228976	0.230235	0.181492	0.276116	0.27252	0.259901	0.247027	0.301817	0.28777		27	0.204355	0.215973	0.22819	0.264788	0.28622	0.280393	0.271327	0.281465	0.276834		27	0.24305	0.241872	0.244875	0.271257	0.263412	0.263568	0.262737	0.266231	0.267996		27	0.246023	0.215108	0.210747	0.263358	0.253787	0.257667	0.262493	0.260798	0.2557
	28	0.226906	0.230059	0.179016	0.263241	0.271591	0.26412	0.245897	0.292476	0.28541		28	0.198335	0.21141	0.219465	0.260368	0.281955	0.283508	0.275641	0.288938	0.276681		28	0.246823	0.235905	0.241115	0.261621	0.260356	0.258949	0.262972	0.264604	0.261169		28	0.221711	0.212791	0.20767	0.263409	0.250455	0.257971	0.259174	0.266903	0.266797
	29	0.216769	0.223247	0.174357	0.268379	0.273912	0.271617	0.24832	0.292793	0.286061		29	0.200534	0.207164	0.218285	0.2621	0.285263	0.28169	0.277617	0.287	0.278397		29	0.230449	0.229655	0.238037	0.269922	0.26141	0.264247	0.263843	0.26563	0.262359		29	0.219366	0.212291	0.207601	0.260257	0.249627	0.258664	0.265029	0.260927	0.260563
	30	0.217768	0.226983	0.179527	0.268825	0.268624	0.27038	0.242506	0.297615	0.286312		30	0.199613	0.212183	0.228231	0.265717	0.277514	0.277689	0.271572	0.28621	0.281912		30	0.235175	0.226088	0.241635	0.258522	0.259769	0.250512	0.263147	0.256719	0.259644		30	0.228075	0.212236	0.207795	0.254569	0.251313	0.257797	0.266203	0.263468	0.257231
	31	0.217939	0.226395	0.172654	0.271382	0.261858	0.269143	0.248616	0.300765	0.29062		31	0.190316	0.204117	0.217618	0.263432	0.281069	0.283666	0.270962	0.286947	0.27142		31	0.239698	0.238177	0.238443	0.268225	0.25542	0.257604	0.26326	0.262869	0.254704		31	0.224488	0.207994	0.204933	0.260471	0.258081	0.255099	0.265902	0.262606	0.261675
	32	0.21855	0.217892	0.170685	0.258768	0.272051	0.268923	0.241235	0.288817	0.291825		32	0.19755	0.20438	0.218895	0.259603	0.279482	0.283556	0.273463	0.288211	0.274574		32	0.225237	0.223742	0.242223	0.264121	0.26197	0.252871	0.261774	0.265135	0.261692		32	0.217687	0.206237	0.200695	0.257917	0.257912	0.2526	0.259763	0.264275	0.261316
	33	0.217715	0.219708	0.166169	0.270343	0.268803	0.267143	0.243433	0.2964	0.285326		33	0.188095	0.207439	0.219004	0.258106	0.28119	0.274184	0.274042	0.279083	0.275321		33	0.228286	0.218991	0.236526	0.272179	0.259897	0.249992	0.258204	0.257826	0.260749		33	0.211882	0.203326	0.200729	0.260837	0.252855	0.254139	0.264104	0.260146	0.250599
	34	0.220693	0.22403	0.162571	0.267721	0.271152	0.269149	0.244477	0.293968	0.291444		34	0.185667	0.19858	0.209256	0.2569	0.279685	0.282652	0.275772	0.281061	0.269185		34	0.234408	0.225105	0.237249	0.260644	0.255476	0.252252	0.264272	0.260906	0.250523		34	0.213455	0.20422	0.20261	0.253402	0.244159	0.251327	0.258052	0.264793	0.264607
	35	0.208292	0.217291	0.171168	0.27421	0.261234	0.263805	0.2426	0.295697	0.280246		35	0.19019	0.203788	0.211903	0.258291	0.2802	0.282249	0.271281	0.283413	0.267316		35	0.225554	0.225287	0.229761	0.258706	0.248984	0.255543	0.25851	0.255403	0.262278		35	0.210855	0.200738	0.19641	0.253394	0.248617	0.252879	0.262735	0.262224	0.264008
	36	0.209549	0.212353	0.162523	0.265796	0.25758	0.260123	0.241493	0.292658	0.291149		36	0.186074	0.197899	0.210646	0.256303	0.275028	0.283638	0.26883	0.283584	0.272794		36	0.222594	0.223943	0.229488	0.261078	0.254997	0.253517	0.272284	0.259051	0.260535		36	0.215461	0.202752	0.194231	0.258489	0.243569	0.250689	0.255125	0.259153	0.269239
	37	0.20928	0.21731	0.158513	0.257606	0.262437	0.267795	0.238727	0.293408	0.280154		37	0.18596	0.199208	0.203362	0.260236	0.277854	0.281302	0.268187	0.282584	0.27407		37	0.231049	0.225744	0.228135	0.256851	0.258508	0.261333	0.261712	0.257161	0.257117		37	0.205044	0.198448	0.195507	0.259468	0.248829	0.254796	0.261152	0.264395	0.263258
	38	0.201617	0.209122	0.170172	0.26783	0.262803	0.262972	0.252243	0.299043	0.286165		38	0.179103	0.191437	0.196198	0.258425	0.27666	0.278096	0.267024	0.28497	0.273947		38	0.232629	0.222929	0.222571	0.261785	0.252914	0.247989	0.25672	0.254314	0.261582		38	0.20705	0.195818	0.188505	0.254824	0.247834	0.251007	0.25648	0.258858	0.263687
	39	0.201575	0.210017	0.164381	0.260167	0.264416	0.271965	0.241849	0.301669	0.282744		39	0.182757	0.195508	0.197758	0.254052	0.279853	0.277218	0.270764	0.284015	0.271759		39	0.224495	0.239924	0.226707	0.256984	0.256874	0.260211	0.26288	0.25724	0.25372		39	0.205984	0.197301	0.188084	0.255031	0.248622	0.249564	0.259377	0.261641	0.262775
	40	0.209291	0.214298	0.174334	0.262521	0.27175	0.267795	0.250586	0.294462	0.280011		40	0.182012	0.186217	0.204701	0.260662	0.275009	0.280491	0.270929	0.277041	0.272414		40	0.226822	0.222112	0.230891	0.253813	0.249172	0.248713	0.256201	0.260564	0.253329		40	0.209484	0.196595	0.192239	0.24999	0.245549	0.247874	0.257228	0.261943	0.261773
	41	0.205177	0.209679	0.159029	0.266217	0.263924	0.258402	0.243318	0.295197	0.283358		41	0.177311	0.187823	0.206234	0.251095	0.278214	0.281373	0.271663	0.279946	0.265658		41	0.21861	0.216323	0.228639	0.255229	0.253416	0.246551	0.258931	0.260016	0.250929		41	0.205069	0.192953	0.187409	0.254596	0.248322	0.248465	0.258459	0.255717	0.27451
	42	0.207842	0.20824	0.158423	0.261207	0.270796	0.265124	0.239884	0.289609	0.287376		42	0.179343	0.190997	0.195179	0.255101	0.279172	0.273245	0.264936	0.28095	0.271201		42	0.215619	0.208086	0.224424	0.263149	0.250546	0.243729	0.254591	0.255237	0.255504		42	0.203599	0.192423	0.187608	0.251833	0.24584	0.246067	0.255321	0.257599	0.246163
	43	0.199529	0.207563	0.171361	0.261136	0.253534	0.260767	0.240537	0.291054	0.284881		43	0.175868	0.190426	0.195799	0.260745	0.274897	0.276636	0.267653	0.282085	0.269592		43	0.218939	0.210189	0.221424	0.252029	0.245445	0.235053	0.253206	0.259235	0.254091		43	0.199705	0.189121	0.186629	0.251001	0.243055	0.245758	0.256092	0.257523	0.258286
	44	0.205368	0.21016	0.15781	0.258169	0.262697	0.265575	0.24642	0.288005	0.275668		44	0.175249	0.189777	0.194017	0.253638	0.277342	0.277562	0.266621	0.278502	0.266367		44	0.209011	0.215648	0.219	0.254648	0.252359	0.243371	0.259323	0.253724	0.25086		44	0.19892	0.191578	0.181456	0.249852	0.247679	0.248321	0.256871	0.25915	0.254903
	45	0.210568	0.207196	0.156066	0.252729	0.260067	0.257417	0.240718	0.295514	0.289525		45	0.17083	0.18244	0.191461	0.255288	0.273794	0.277447	0.266839	0.285133	0.269421		45	0.209838	0.210349	0.220559	0.24793	0.252936	0.248704	0.252799	0.253231	0.249018		45	0.199136	0.187075	0.182962	0.24702	0.24721	0.24525	0.259489	0.260146	0.260716
	46	0.203718	0.206645	0.163984	0.2538	0.268957	0.262012	0.244915	0.299036	0.281179		46	0.171081	0.181082	0.197756	0.250237	0.279742	0.280176	0.261335	0.279797	0.269576		46	0.208195	0.203153	0.226112	0.251809	0.244953	0.241873	0.257985	0.259197	0.253794		46	0.198757	0.190687	0.182225	0.247434	0.245654	0.24593	0.2576	0.258967	0.259359
	47	0.193748	0.201912	0.156432	0.256488	0.258283	0.257172	0.237453	0.297168	0.291586		47	0.164332	0.182953	0.188497	0.257117	0.278871	0.271805	0.261613	0.28063	0.264721		47	0.228084	0.200247	0.212787	0.247832	0.246001	0.240901	0.247431	0.25781	0.247301		47	0.197651	0.187535	0.177301	0.250473	0.238448	0.249168	0.255545	0.259259	0.248582
	48	0.197381	0.199484	0.168856	0.259583	0.262825	0.261801	0.243849	0.290001	0.283152		48	0.171306	0.180137	0.189578	0.255052	0.278769	0.273706	0.266874	0.275093	0.267817		48	0.209688	0.204863	0.211425	0.251859	0.251063	0.248284	0.257594	0.260957	0.256524		48	0.192945	0.183893	0.181225	0.250976	0.240671	0.241195	0.255457	0.261388	0.252903
	49	0.195382	0.205333	0.163679	0.261809	0.25289	0.256352	0.265974	0.297354	0.278941		49	0.169228	0.174685	0.192833	0.254686	0.271249	0.271667	0.266105	0.282227	0.268677		49	0.198989	0.212861	0.214441	0.249005	0.248702	0.244344	0.254101	0.254259	0.248493		49	0.196541	0.181965	0.179463	0.247497	0.240704	0.242306	0.258636	0.257028	0.258681
	50	0.199211	0.200399	0.161615	0.258594	0.265151	0.252443	0.236742	0.293591	0.283157		50	0.164702	0.174637	0.186869	0.251955	0.274107	0.283284	0.268243	0.275682	0.267038		50	0.207906	0.193607	0.205495	0.243595	0.244706	0.238927	0.251995	0.252008	0.247483		50	0.189238	0.183718	0.178913	0.253592	0.234484	0.242752	0.257742	0.25345	0.255503
	51	0.196996	0.206798	0.161243	0.262691	0.262974	0.25699	0.233713	0.292916	0.285514		51	0.165903	0.177177	0.180151	0.249242	0.277153	0.269257	0.264162	0.280101	0.26989		51	0.206259	0.201804	0.212658	0.247277	0.242352	0.242627	0.245984	0.258255	0.246948		51	0.190545	0.181705	0.178252	0.247563	0.240137	0.244026	0.251875	0.258803	0.249198
	52	0.197486	0.197926	0.158832	0.254032	0.258419	0.257134	0.241005	0.292597	0.279447		52	0.16613	0.173075	0.181031	0.251022	0.266985	0.276248	0.26115	0.278703	0.267916		52	0.202764	0.197238	0.214865	0.244326	0.236183	0.241575	0.25208	0.247694	0.253768		52	0.187845	0.181062	0.177767	0.246754	0.237789	0.243192	0.255854	0.25717	0.257456
	53	0.190766	0.195468	0.1578	0.252902	0.259399	0.261164	0.236205	0.284113	0.278598		53	0.160514	0.173977	0.184459	0.252329	0.26795	0.2799	0.264402	0.277929	0.268875		53	0.209031	0.202874	0.206284	0.244596	0.243861	0.239956	0.253287	0.252249	0.244234		53	0.186398	0.180838	0.174332	0.248766	0.238102	0.240801	0.251204	0.259338	0.274877
	54	0.198264	0.201094	0.154116	0.249919	0.261151	0.248181	0.239881	0.294525	0.278768		54	0.162372	0.170931	0.182335	0.24601	0.273002	0.269868	0.265099	0.276605	0.269641		54	0.211626	0.191224	0.209249	0.254047	0.239643	0.231653	0.250081	0.248249	0.249579		54	0.190158	0.178859	0.170997	0.2437	0.242596	0.243609	0.251071	0.254365	0.258557
	55	0.191042	0.193446	0.165702	0.253964	0.256306	0.257059	0.261516	0.285621	0.274798		55	0.160512	0.167212	0.178082	0.24583	0.272974	0.270943	0.265214	0.273673	0.267989		55	0.206317	0.205033	0.203861	0.235795	0.255811	0.235839	0.254113	0.247773	0.250547		55	0.186276	0.17708	0.171661	0.245778	0.234104	0.240945	0.252906	0.256984	0.255911
	56	0.187604	0.193682	0.1568	0.262825	0.2573	0.257075	0.231947	0.284549	0.279208		56	0.155051	0.168878	0.183057	0.244654	0.274029	0.270553	0.26034	0.27966	0.267169		56	0.201509	0.195547	0.196869	0.241139	0.238634	0.230412	0.249557	0.250903	0.246836		56	0.183366	0.176834	0.171647	0.244488	0.232418	0.238354	0.252619	0.254923	0.257021
	57	0.190224	0.192009	0.157675	0.26397	0.26433	0.256415	0.241251	0.288103	0.284202		57	0.15284	0.169777	0.173079	0.248567	0.271618	0.268225	0.264249	0.277116	0.270623		57	0.200364	0.201598	0.206211	0.24446	0.245016	0.224092	0.245864	0.250404	0.251095		57	0.183475	0.174233	0.169029	0.242237	0.236077	0.239737	0.252579	0.255562	0.257167
	58	0.190179	0.192911	0.155194	0.252669	0.25739	0.259011	0.230978	0.287326	0.270183		58	0.153094	0.171537	0.170368	0.254198	0.271119	0.268392	0.270554	0.279976	0.271477		58	0.20942	0.207818	0.204765	0.243575	0.247263	0.228324	0.254551	0.249639	0.249265		58	0.184669	0.172149	0.165652	0.242689	0.239057	0.236563	0.249284	0.257804	0.26523
	59	0.19146	0.192393	0.162127	0.263346	0.247969	0.257439	0.24348	0.294948	0.283		59	0.156484	0.167548	0.173853	0.248017	0.266395	0.276193	0.260902	0.27558	0.261801		59	0.20153	0.203048	0.203648	0.246951	0.247784	0.238033	0.251919	0.254272	0.243452		59	0.180107	0.171906	0.165125	0.24681	0.233854	0.237971	0.253663	0.257089	0.259996
	60	0.190672	0.184356	0.15941	0.252338	0.257005	0.258196	0.237192	0.294402	0.276358		60	0.152038	0.164508	0.180331	0.251685	0.271477	0.269932	0.267282	0.279281	0.268631		60	0.195205	0.190075	0.204473	0.240117	0.239939	0.229395	0.255251	0.253334	0.251894		60	0.180813	0.173164	0.170374	0.240798	0.232432	0.237529	0.253771	0.261159	0.237674
	61	0.185339	0.19258	0.153964	0.25364	0.256616	0.257999	0.23554	0.282972	0.278568		61	0.15005	0.164087	0.184202	0.248336	0.266699	0.272265	0.265323	0.274604	0.265904		61	0.191411	0.202549	0.2008	0.239287	0.241732	0.233369	0.24726	0.251703	0.247488		61	0.177691	0.174716	0.165834	0.247304	0.232862	0.238278	0.249461	0.252867	0.253417
	62	0.186369	0.184042	0.148957	0.250512	0.25273	0.25863	0.229171	0.298315	0.279398		62	0.149331	0.158721	0.171472	0.245456	0.270103	0.274522	0.260135	0.277371	0.267565		62	0.194651	0.194182	0.198415	0.235541	0.23338	0.233665	0.252553	0.252509	0.241306		62	0.177406	0.167007	0.163469	0.236232	0.2332	0.237193	0.247796	0.255583	0.253284
	63	0.189574	0.193843	0.156887	0.25558	0.246235	0.252119	0.235036	0.287865	0.278958		63	0.150463	0.164927	0.163805	0.246586	0.269338	0.275045	0.259705	0.275292	0.265343		63	0.196964	0.190361	0.198539	0.238535	0.243533	0.229928	0.254323	0.248203	0.245467		63	0.17363	0.16658	0.162977	0.237028	0.228732	0.239681	0.252975	0.256269	0.252546
	64	0.183213	0.19213	0.152583	0.257359	0.249285	0.251826	0.239327	0.290165	0.271586		64	0.14953	0.159305	0.171909	0.241599	0.264452	0.274296	0.260745	0.280317	0.262021		64	0.186005	0.184215	0.20051	0.234276	0.236299	0.223128	0.249153	0.251323	0.242819		64	0.175699	0.171391	0.159689	0.244611	0.233171	0.232669	0.250557	0.255692	0.252502
	65	0.180466	0.179771	0.146795	0.253075	0.252466	0.249738	0.265382	0.297128	0.277056		65	0.152534	0.160173	0.167559	0.244657	0.26929	0.269688	0.271756	0.276299	0.265144		65	0.191841	0.192268	0.19225	0.235514	0.238329	0.234277	0.245383	0.246945	0.248284		65	0.170126	0.167109	0.162637	0.239298	0.229947	0.235275	0.252193	0.254952	0.2382
	66	0.183115	0.193245	0.143301	0.253098	0.25523	0.251638	0.236178	0.293139	0.278883		66	0.148966	0.154069	0.162688	0.246317	0.265981	0.263939	0.261683	0.272083	0.26391		66	0.197677	0.189871	0.194427	0.230687	0.23068	0.229332	0.246978	0.244967	0.234556		66	0.178475	0.16878	0.157427	0.238184	0.227418	0.234136	0.252349	0.256124	0.246155
	67	0.180216	0.182948	0.151868	0.243321	0.247906	0.248377	0.23124	0.281457	0.283349		67	0.14265	0.159667	0.167461	0.235025	0.263145	0.270565	0.261408	0.267829	0.264474		67	0.189322	0.190866	0.18958	0.252843	0.231039	0.22715	0.234376	0.249211	0.239161		67	0.171402	0.16604	0.158783	0.233194	0.229459	0.234806	0.250416	0.253561	0.266095
	68	0.176797	0.178428	0.153672	0.251959	0.250286	0.26212	0.234725	0.285951	0.277584		68	0.14573	0.155689	0.18015	0.243278	0.266538	0.269113	0.262811	0.275224	0.262153		68	0.189959	0.190453	0.184815	0.224859	0.237252	0.226012	0.24349	0.245723	0.236208		68	0.17342	0.165677	0.157223	0.235616	0.230499	0.232371	0.246111	0.254294	0.252488
	69	0.175396	0.181261	0.155977	0.250461	0.24663	0.25138	0.236887	0.283164	0.269378		69	0.13987	0.152303	0.166304	0.242544	0.269867	0.263447	0.260878	0.269082	0.268646		69	0.187565	0.175959	0.1905	0.231358	0.239113	0.233132	0.25098	0.247709	0.243392		69	0.170775	0.16355	0.160238	0.242579	0.232058	0.234611	0.249832	0.253228	0.247301
	70	0.17932	0.175897	0.141517	0.252382	0.245439	0.253087	0.239028	0.287173	0.278		70	0.140001	0.159158	0.165511	0.239111	0.266273	0.271034	0.259055	0.268865	0.260312		70	0.182217	0.180462	0.19612	0.223977	0.233826	0.221989	0.245784	0.247431	0.243864		70	0.170529	0.165258	0.154296	0.23381	0.218571	0.232357	0.248707	0.254198	0.241304
	71	0.173238	0.175899	0.14885	0.254148	0.251772	0.246569	0.237324	0.283176	0.274834		71	0.145207	0.155305	0.172895	0.243852	0.270299	0.267106	0.255693	0.275975	0.264385		71	0.183345	0.179133	0.181201	0.226867	0.231249	0.222306	0.250617	0.252096	0.246182		71	0.166649	0.164462	0.153009	0.241218	0.226668	0.231472	0.245351	0.252718	0.247557
	72	0.178367	0.172986	0.152495	0.252759	0.251254	0.247469	0.240935	0.295894	0.274491		72	0.135767	0.156361	0.158979	0.239003	0.265089	0.268178	0.255197	0.272178	0.265562		72	0.18311	0.170734	0.179347	0.236048	0.229594	0.224541	0.247615	0.244313	0.238759		72	0.169969	0.162835	0.156582	0.237249	0.226719	0.233176	0.253208	0.252334	0.262726
	73	0.183143	0.174639	0.139736	0.24004	0.245466	0.250628	0.239958	0.283041	0.27416		73	0.139261	0.14399	0.16218	0.242992	0.266944	0.26467	0.253421	0.273656	0.260641		73	0.188594	0.180159	0.188612	0.229395	0.228751	0.208613	0.239254	0.248445	0.245112		73	0.167796	0.160261	0.158275	0.234223	0.22364	0.23283	0.247436	0.252995	0.25898
	74	0.174373	0.174121	0.150356	0.258793	0.246749	0.248385	0.234859	0.285819	0.281341		74	0.13767	0.156215	0.150186	0.237991	0.270952	0.269441	0.259027	0.26846	0.268608		74	0.185616	0.155667	0.186807	0.227737	0.228765	0.224414	0.241108	0.248267	0.245547		74	0.164933	0.160957	0.156662	0.235438	0.22626	0.229083	0.251755	0.250788	0.248186
	75	0.174066	0.176333	0.158667	0.254251	0.248892	0.245029	0.232598	0.280581	0.275706		75	0.133478	0.152585	0.147996	0.241063	0.266106	0.263355	0.254276	0.265941	0.258276		75	0.185636	0.184183	0.185111	0.23196	0.227134	0.225025	0.243784	0.244023	0.234339		75	0.162044	0.157123	0.149904	0.236078	0.225596	0.230343	0.250646	0.256511	0.248627
	76	0.173013	0.176921	0.148516	0.248593	0.24972	0.244417	0.234781	0.28786	0.267392		76	0.140582	0.148218	0.163941	0.243991	0.263081	0.266272	0.259734	0.268425	0.261342		76	0.17823	0.19305	0.185429	0.227506	0.226281	0.224845	0.249496	0.243998	0.238181		76	0.164193	0.159264	0.151117	0.228174	0.226539	0.23179	0.243181	0.248386	0.249466
	77	0.16685	0.171644	0.14651	0.247193	0.249352	0.250103	0.240724	0.284813	0.275356		77	0.141811	0.144402	0.152139	0.240561	0.263718	0.266623	0.258468	0.271592	0.266183		77	0.18531	0.164808	0.192533	0.22611	0.221115	0.223013	0.238687	0.24389	0.244778		77	0.164929	0.15386	0.155292	0.230433	0.222951	0.225257	0.24496	0.250855	0.243353
	78	0.175985	0.176704	0.148055	0.243625	0.245605	0.244977	0.232915	0.286915	0.265772		78	0.140246	0.146766	0.155579	0.237163	0.261298	0.267018	0.257953	0.268494	0.260126		78	0.184355	0.179595	0.186341	0.221426	0.228389	0.21858	0.234656	0.242357	0.234008		78	0.16465	0.153981	0.147034	0.236229	0.225936	0.226257	0.244401	0.249975	0.256822
	79	0.176898	0.172047	0.146191	0.238783	0.239768	0.244859	0.231757	0.290249	0.278696		79	0.135017	0.143996	0.156992	0.237883	0.26225	0.265071	0.257738	0.273715	0.257397		79	0.17632	0.166063	0.184562	0.22359	0.22876	0.223454	0.2393	0.253525	0.237081		79	0.16031	0.156011	0.149558	0.23248	0.219198	0.223461	0.248379	0.24992	0.255515
	80	0.170094	0.171652	0.143389	0.252754	0.252257	0.242136	0.237432	0.281546	0.273161		80	0.134461	0.144224	0.149338	0.240219	0.270292	0.265123	0.259466	0.272412	0.262272		80	0.171972	0.183275	0.172424	0.224963	0.224633	0.215219	0.246587	0.244506	0.237348		80	0.161588	0.15504	0.146247	0.22898	0.219835	0.225929	0.246546	0.253809	0.249892
	81	0.1706	0.166901	0.144497	0.249455	0.248011	0.236608	0.236768	0.284187	0.260936		81	0.132385	0.143441	0.149268	0.243052	0.260276	0.266891	0.253878	0.27322	0.259554		81	0.176701	0.171106	0.176528	0.227678	0.21948	0.213488	0.246007	0.243895	0.237285		81	0.159866	0.151311	0.146884	0.229897	0.216222	0.226729	0.242193	0.248898	0.259841
	82	0.167745	0.170247	0.142584	0.245217	0.24463	0.245044	0.234855	0.278543	0.271936		82	0.128735	0.142062	0.150779	0.236844	0.260392	0.264453	0.254437	0.271946	0.260557		82	0.18466	0.174268	0.179299	0.215197	0.229205	0.218623	0.24559	0.243868	0.235118		82	0.158118	0.150968	0.149645	0.23077	0.219494	0.226898	0.247243	0.250124	0.24894
	83	0.163584	0.172863	0.139101	0.246454	0.246931	0.245684	0.227845	0.275424	0.276363		83	0.134063	0.149431	0.151205	0.234977	0.266829	0.268275	0.260237	0.267983	0.259428		83	0.178072	0.164118	0.181621	0.226253	0.224299	0.21547	0.2407	0.240957	0.234836		83	0.158262	0.152184	0.152341	0.227312	0.223668	0.227091	0.249692	0.251689	0.243054
	84	0.170927	0.166731	0.140275	0.244468	0.242686	0.25383	0.231563	0.282113	0.267557		84	0.128881	0.141413	0.148189	0.23491	0.259108	0.263051	0.257736	0.269505	0.259001		84	0.177764	0.176032	0.179565	0.223887	0.221795	0.208811	0.242356	0.239937	0.238395		84	0.154982	0.14861	0.145393	0.232153	0.220382	0.223363	0.24629	0.253315	0.245352
	85	0.164624	0.167805	0.148632	0.246672	0.249307	0.242944	0.231402	0.281591	0.274352		85	0.131924	0.145702	0.149476	0.242324	0.261705	0.267081	0.258816	0.26501	0.253338		85	0.173753	0.1753	0.176663	0.22447	0.218519	0.201769	0.240397	0.244694	0.226932		85	0.156925	0.146843	0.147918	0.231313	0.225401	0.224491	0.250299	0.25097	0.253843
	86	0.167722	0.166957	0.145345	0.234879	0.236967	0.248944	0.228618	0.284624	0.266553		86	0.130287	0.141292	0.14406	0.238494	0.259793	0.26408	0.262843	0.268446	0.259927		86	0.179554	0.16974	0.170777	0.220663	0.221459	0.213432	0.240086	0.241389	0.236726		86	0.159197	0.147607	0.144835	0.225798	0.223732	0.225344	0.244398	0.251166	0.248836
	87	0.162432	0.166325	0.141689	0.239711	0.238958	0.244454	0.232771	0.27725	0.272027		87	0.126419	0.141289	0.135481	0.237711	0.259104	0.266226	0.253896	0.26597	0.260849		87	0.16601	0.16642	0.17007	0.21095	0.217766	0.213649	0.2332	0.235873	0.236748		87	0.16105	0.146499	0.145132	0.227824	0.216019	0.222574	0.243322	0.249193	0.237033
	88	0.165934	0.161132	0.139668	0.24448	0.236231	0.252861	0.227857	0.284627	0.268782		88	0.129956	0.139708	0.153755	0.236072	0.26237	0.261859	0.256538	0.271383	0.257123		88	0.171499	0.154919	0.171087	0.208761	0.226785	0.209695	0.240712	0.245259	0.233314		88	0.15662	0.147683	0.142082	0.224052	0.218058	0.224506	0.242058	0.247123	0.252668
	89	0.15917	0.163738	0.139674	0.245301	0.236607	0.245113	0.230819	0.280005	0.263956		89	0.13079	0.134624	0.156507	0.232895	0.261728	0.264489	0.256761	0.268035	0.260526		89	0.16986	0.170743	0.177557	0.21581	0.23055	0.206371	0.243242	0.241721	0.231313		89	0.153929	0.15105	0.141989	0.229071	0.215902	0.222673	0.243814	0.250068	0.248236
	90	0.169903	0.164999	0.142759	0.238407	0.241761	0.238552	0.231965	0.278655	0.274375		90	0.128192	0.140161	0.147354	0.227004	0.255534	0.27232	0.252871	0.266985	0.26227		90	0.170756	0.157599	0.168955	0.214976	0.220069	0.209517	0.24	0.242559	0.238506		90	0.152274	0.146045	0.143916	0.222939	0.22235	0.22274	0.243961	0.249043	0.239406
	91	0.159577	0.168721	0.137293	0.245911	0.242008	0.245407	0.234018	0.289305	0.272907		91	0.129736	0.145577	0.146964	0.231278	0.260956	0.262595	0.253964	0.268446	0.255297		91	0.17611	0.152879	0.177278	0.219856	0.222703	0.204613	0.230953	0.235658	0.228562		91	0.148148	0.147331	0.146003	0.226141	0.215798	0.223515	0.237818	0.24882	0.253259
	92	0.155994	0.158394	0.134059	0.239912	0.250222	0.238995	0.226476	0.283514	0.274024		92	0.125571	0.139235	0.143432	0.236381	0.262355	0.263116	0.258863	0.266726	0.258465		92	0.166493	0.162309	0.177267	0.213135	0.215122	0.208747	0.23601	0.238955	0.227419		92	0.149204	0.14607	0.138184	0.225359	0.211282	0.220967	0.238647	0.249395	0.260621
	93	0.156624	0.162803	0.142268	0.243565	0.245159	0.243417	0.227293	0.28049	0.272632		93	0.126121	0.134703	0.140115	0.231543	0.263831	0.259638	0.251744	0.266914	0.256605		93	0.16797	0.160418	0.168005	0.21558	0.218085	0.206634	0.233558	0.243815	0.228847		93	0.151521	0.143046	0.140101	0.226463	0.211899	0.220712	0.245675	0.251623	0.234783
	94	0.164301	0.158963	0.140297	0.254407	0.251463	0.23682	0.237155	0.279573	0.264589		94	0.125631	0.135596	0.142136	0.235715	0.260655	0.261475	0.254106	0.268906	0.257768		94	0.166441	0.160227	0.170892	0.211182	0.217022	0.218734	0.235929	0.237075	0.229603		94	0.153247	0.145363	0.142101	0.227641	0.21859	0.22096	0.244938	0.245425	0.259084
	95	0.148565	0.155194	0.136457	0.241565	0.240868	0.241745	0.229816	0.27773	0.272313		95	0.125748	0.129967	0.14609	0.23687	0.259352	0.259621	0.246805	0.264602	0.259271		95	0.158817	0.150173	0.168648	0.20901	0.215289	0.200688	0.234152	0.236073	0.224993		95	0.151799	0.146268	0.135331	0.222341	0.213814	0.219356	0.238904	0.249788	0.226584
	96	0.166411	0.155477	0.131622	0.245505	0.23998	0.245057	0.232811	0.281904	0.281608		96	0.12214	0.132967	0.143906	0.230862	0.255829	0.258688	0.25465	0.264504	0.261428		96	0.163217	0.153997	0.172945	0.217398	0.216494	0.201303	0.235019	0.238093	0.226956		96	0.149642	0.147336	0.139728	0.224549	0.21064	0.221978	0.242926	0.248641	0.25296
	97	0.150842	0.153048	0.143856	0.247772	0.240113	0.24211	0.234773	0.280047	0.269663		97	0.128621	0.133205	0.194713	0.23186	0.25921	0.260923	0.252729	0.266575	0.261022		97	0.166081	0.140903	0.172582	0.198887	0.20365	0.215047	0.235211	0.238765	0.222768		97	0.149636	0.145026	0.138442	0.221235	0.216467	0.222078	0.242858	0.245868	0.246788
	98	0.153086	0.15513	0.13317	0.24752	0.240914	0.241531	0.227974	0.282726	0.265755		98	0.120395	0.133608	0.139716	0.229681	0.254046	0.260327	0.25696	0.26663	0.257059		98	0.166669	0.166413	0.159913	0.208714	0.212881	0.19935	0.236791	0.235461	0.214813		98	0.148526	0.14342	0.135787	0.222819	0.205364	0.216977	0.241645	0.246386	0.230694
	99	0.157592	0.155219	0.12935	0.233851	0.239826	0.240503	0.227684	0.27462	0.268759		99	0.122766	0.13325	0.136571	0.229686	0.250128	0.258845	0.253838	0.256554	0.257872		99	0.162195	0.162044	0.161986	0.204664	0.214553	0.205878	0.240434	0.232552	0.228496		99	0.14627	0.141015	0.132576	0.224957	0.215617	0.217735	0.238772	0.247316	0.257816
	100	0.150505	0.154826	0.136131	0.236307	0.241101	0.239697	0.231014	0.273045	0.268341		100	0.123623	0.134972	0.138154	0.231878	0.254014	0.257793	0.246652	0.265286	0.256486		100	0.166093	0.157452	0.158332	0.212008	0.209313	0.206433	0.236973	0.235323	0.228121		100	0.148486	0.141393	0.134206	0.218431	0.223247	0.220961	0.243104	0.248707	0.240749
	101	0.159846	0.157963	0.136778	0.238829	0.240338	0.238259	0.236432	0.274332	0.265653		101	0.120831	0.131692	0.133923	0.230461	0.256929	0.257413	0.252055	0.265797	0.256183		101	0.16312	0.153405	0.16056	0.205391	0.214926	0.199316	0.240702	0.231091	0.232708		101	0.14889	0.142077	0.13663	0.22252	0.210534	0.220041	0.239548	0.243037	0.230207
	102	0.156804	0.152996	0.1316	0.23734	0.234196	0.234097	0.225465	0.276227	0.263257		102	0.118727	0.135031	0.139303	0.234631	0.25753	0.263592	0.251323	0.26619	0.249594		102	0.158084	0.155736	0.165933	0.213711	0.215587	0.199992	0.237205	0.240712	0.231905		102	0.145104	0.138601	0.133217	0.221174	0.217316	0.220073	0.238306	0.249593	0.224091
	103	0.159103	0.151445	0.140679	0.247089	0.240647	0.239124	0.236011	0.280055	0.27158		103	0.115406	0.133421	0.13828	0.226513	0.251864	0.258488	0.253206	0.262002	0.255189		103	0.162465	0.157647	0.161436	0.207006	0.208495	0.192933	0.235198	0.237242	0.238134		103	0.143883	0.134463	0.137537	0.224971	0.209922	0.213509	0.241805	0.24956	0.237969
	104	0.149421	0.150789	0.136836	0.233041	0.236137	0.230245	0.228334	0.277914	0.267931		104	0.122556	0.128661	0.137999	0.228087	0.25295	0.25538	0.245301	0.268109	0.259598		104	0.159074	0.151603	0.158344	0.203663	0.213479	0.199761	0.230761	0.240706	0.237519		104	0.145084	0.136764	0.134657	0.219852	0.20586	0.218063	0.238641	0.24816	0.253696
	105	0.159132	0.151268	0.133193	0.237672	0.231958	0.22763	0.2241	0.276354	0.263125		105	0.121791	0.129575	0.129178	0.231293	0.256729	0.261972	0.250555	0.263201	0.257289		105	0.157098	0.152766	0.161092	0.205028	0.211009	0.196311	0.22305	0.237572	0.218427		105	0.141996	0.140818	0.134675	0.222699	0.212864	0.217748	0.241934	0.248585	0.234609
	106	0.148452	0.153677	0.137045	0.229761	0.236246	0.230396	0.230859	0.264049	0.275702		106	0.123375	0.134928	0.127736	0.231454	0.256472	0.25691	0.246809	0.260293	0.254363		106	0.162869	0.151838	0.15404	0.207163	0.207323	0.198783	0.229939	0.234528	0.223346		106	0.141559	0.140261	0.132392	0.218823	0.205795	0.215211	0.237629	0.241869	0.239755
	107	0.151453	0.15189	0.136919	0.236439	0.229666	0.236967	0.224131	0.266338	0.262954		107	0.119997	0.127439	0.136276	0.226913	0.256777	0.258365	0.254135	0.263912	0.25394		107	0.156657	0.159677	0.165328	0.207872	0.209393	0.200268	0.233887	0.23365	0.228644		107	0.141019	0.13723	0.128698	0.23874	0.201335	0.217184	0.240551	0.244977	0.248955
	108	0.148584	0.151978	0.133779	0.233955	0.24178	0.233091	0.242056	0.280149	0.275183		108	0.123913	0.131743	0.128629	0.223893	0.257366	0.256915	0.24526	0.266935	0.255374		108	0.153057	0.162323	0.151078	0.204946	0.208947	0.194726	0.224299	0.231588	0.222721		108	0.143732	0.134775	0.13158	0.217186	0.209974	0.215886	0.239688	0.243006	0.233755
	109	0.148707	0.151018	0.133402	0.235959	0.239691	0.230905	0.22876	0.276134	0.271803		109	0.118327	0.123043	0.132132	0.231901	0.256684	0.254903	0.254981	0.261134	0.253129		109	0.152428	0.150544	0.154921	0.206903	0.211824	0.207011	0.22965	0.234431	0.22977		109	0.138891	0.140684	0.13321	0.221859	0.204597	0.214405	0.237638	0.243663	0.246923
	110	0.149727	0.150248	0.128852	0.240296	0.236613	0.235113	0.227884	0.281108	0.270593		110	0.122569	0.127767	0.137314	0.229525	0.254518	0.257228	0.253268	0.260799	0.254387		110	0.148879	0.154895	0.162671	0.199067	0.204784	0.197025	0.22875	0.231801	0.229477		110	0.141411	0.131926	0.132925	0.221052	0.204677	0.214149	0.240915	0.248929	0.235614
	111	0.148426	0.142534	0.125778	0.234783	0.238503	0.229736	0.231922	0.282891	0.265735		111	0.116219	0.123778	0.130253	0.227401	0.2523	0.252354	0.246221	0.262051	0.256718		111	0.153229	0.141078	0.156387	0.195259	0.20727	0.189487	0.222298	0.236351	0.225433		111	0.141901	0.137181	0.130863	0.219102	0.206897	0.213513	0.241085	0.24705	0.248705
	112	0.148273	0.144035	0.139313	0.2295	0.239434	0.229534	0.232561	0.272358	0.266697		112	0.116536	0.128051	0.128262	0.227836	0.254846	0.253967	0.25381	0.264142	0.250379		112	0.155261	0.149383	0.150655	0.194394	0.20655	0.198224	0.231209	0.236621	0.219046		112	0.143486	0.136621	0.128429	0.212817	0.20777	0.21382	0.240685	0.239263	0.25033
	113	0.151316	0.140354	0.132004	0.232365	0.233044	0.231618	0.229583	0.271477	0.268004		113	0.110751	0.125342	0.14143	0.228425	0.257433	0.26073	0.252315	0.264111	0.260143		113	0.159109	0.138835	0.150938	0.199778	0.207736	0.195234	0.230831	0.226492	0.21866		113	0.136673	0.132096	0.13233	0.220038	0.206339	0.213751	0.239488	0.246773	0.239714
	114	0.142582	0.143516	0.129886	0.240619	0.235851	0.230418	0.225748	0.275895	0.267325		114	0.117434	0.12535	0.119713	0.226222	0.24859	0.254524	0.248364	0.258768	0.252536		114	0.151579	0.145586	0.153395	0.191757	0.205502	0.188984	0.228647	0.231581	0.228742		114	0.139296	0.138769	0.129772	0.214715	0.196786	0.213647	0.236273	0.249486	0.234645
	115	0.143811	0.143939	0.136505	0.22313	0.225221	0.224782	0.227457	0.277199	0.261042		115	0.111253	0.125547	0.128926	0.224909	0.257192	0.257123	0.24981	0.258836	0.252028		115	0.152176	0.155257	0.159415	0.198082	0.205645	0.195198	0.23363	0.234804	0.22421		115	0.140761	0.131341	0.12855	0.217307	0.204388	0.215455	0.235805	0.243902	0.234679
	116	0.140634	0.141993	0.132472	0.23142	0.243577	0.233379	0.227722	0.279942	0.268622		116	0.120755	0.123245	0.133286	0.227419	0.251528	0.253974	0.245385	0.262534	0.251742		116	0.153763	0.142695	0.153486	0.201227	0.200855	0.189946	0.22236	0.228356	0.217655		116	0.137668	0.129301	0.12883	0.215089	0.200685	0.211284	0.234743	0.242077	0.229101
	117	0.143102	0.145369	0.128565	0.235771	0.229292	0.233091	0.225943	0.282312	0.258825		117	0.117215	0.117964	0.122081	0.226022	0.250463	0.256071	0.244976	0.266356	0.257134		117	0.148809	0.14636	0.154292	0.194789	0.200356	0.185564	0.226206	0.231619	0.220019		117	0.140868	0.133925	0.127577	0.213122	0.202624	0.209297	0.236566	0.243698	0.237551
	118	0.149435	0.140759	0.135373	0.233921	0.23039	0.227253	0.225904	0.26743	0.263971		118	0.114308	0.129109	0.12985	0.224983	0.25155	0.255407	0.247623	0.261804	0.257051		118	0.155859	0.156971	0.160345	0.198615	0.202777	0.192506	0.227818	0.232377	0.21484		118	0.136671	0.132097	0.127792	0.215182	0.203045	0.211156	0.239254	0.2459	0.237283
	119	0.146746	0.139842	0.13547	0.230077	0.235149	0.238498	0.230274	0.263731	0.26544		119	0.112158	0.120824	0.126245	0.22105	0.255652	0.25234	0.251485	0.259501	0.251664		119	0.146267	0.142206	0.149892	0.198735	0.204149	0.18899	0.224451	0.23427	0.218858		119	0.133415	0.129154	0.126274	0.211419	0.205767	0.20867	0.233782	0.245177	0.237695
	120	0.142052	0.144536	0.133475	0.237638	0.23669	0.232504	0.23045	0.272359	0.256788		120	0.108568	0.122885	0.123459	0.225086	0.256576	0.250889	0.249191	0.264299	0.25657		120	0.144255	0.150763	0.146702	0.193616	0.204139	0.184039	0.224422	0.224453	0.218056		120	0.134754	0.128993	0.126638	0.216715	0.199574	0.207135	0.235339	0.24409	0.236805
	121	0.152406	0.140066	0.123588	0.227063	0.23596	0.233381	0.228846	0.27296	0.269523		121	0.112573	0.126184	0.126539	0.229535	0.255893	0.257061	0.242061	0.256751	0.25663		121	0.153575	0.151104	0.161297	0.199581	0.199618	0.186205	0.222679	0.233645	0.21109		121	0.135493	0.127069	0.126396	0.215355	0.201744	0.209369	0.237362	0.243981	0.233015
	122	0.138717	0.140709	0.128075	0.231992	0.23022	0.228662	0.226706	0.274798	0.260656		122	0.115789	0.120996	0.123654	0.230139	0.247936	0.253179	0.247798	0.262111	0.250374		122	0.151695	0.14192	0.158016	0.198803	0.197912	0.183377	0.229658	0.23073	0.217163		122	0.136263	0.131788	0.125899	0.210462	0.204761	0.209487	0.238482	0.243429	0.238083
	123	0.13363	0.137773	0.134727	0.228721	0.232097	0.233413	0.22477	0.279357	0.256073		123	0.11167	0.124438	0.12516	0.224219	0.251062	0.247069	0.245865	0.26099	0.256911		123	0.146929	0.147718	0.155473	0.194987	0.200038	0.186942	0.224016	0.227557	0.214739		123	0.13429	0.128489	0.12737	0.213416	0.198786	0.207685	0.236875	0.244004	0.236725
	124	0.14454	0.142622	0.128448	0.234348	0.231364	0.222739	0.232583	0.267657	0.267459		124	0.114541	0.12317	0.123345	0.217557	0.247968	0.256078	0.246265	0.263006	0.253586		124	0.15348	0.149142	0.160694	0.191461	0.203165	0.17996	0.219079	0.233832	0.218196		124	0.132703	0.132213	0.124453	0.20922	0.203655	0.207958	0.236515	0.246289	0.23712
	125	0.143554	0.141405	0.133722	0.229303	0.246372	0.232679	0.230928	0.269228	0.260828		125	0.113095	0.127215	0.130532	0.220725	0.248709	0.252822	0.250953	0.260601	0.24714		125	0.145194	0.141148	0.148518	0.19144	0.20023	0.183044	0.22044	0.235814	0.226092		125	0.134925	0.13194	0.127277	0.211706	0.199621	0.207841	0.237155	0.240116	0.229694
	126	0.142304	0.136118	0.13302	0.232988	0.230161	0.227808	0.232731	0.272565	0.266151		126	0.113808	0.123183	0.12763	0.218048	0.253865	0.255541	0.24749	0.260401	0.248671		126	0.148554	0.141121	0.144806	0.187876	0.195122	0.189415	0.219611	0.228611	0.21915		126	0.129045	0.131449	0.125521	0.212556	0.20013	0.210494	0.234353	0.241511	0.229585
	127	0.144497	0.141174	0.134975	0.223229	0.23204	0.231107	0.230977	0.267087	0.252737		127	0.112833	0.121944	0.128482	0.223499	0.249782	0.253771	0.249652	0.256966	0.25146		127	0.140739	0.143185	0.155395	0.191184	0.19902	0.19356	0.21985	0.231068	0.215398		127	0.133615	0.126533	0.124945	0.212847	0.202274	0.208724	0.236718	0.244661	0.237357
	128	0.143922	0.143862	0.123976	0.224456	0.231683	0.225223	0.227646	0.26268	0.261554		128	0.112628	0.122275	0.118665	0.2186	0.247259	0.251761	0.241013	0.258487	0.252178		128	0.148333	0.142552	0.14524	0.194474	0.199224	0.186347	0.22347	0.226155	0.215159		128	0.131755	0.128185	0.122556	0.210726	0.204325	0.204715	0.232669	0.241731	0.235628
	129	0.137373	0.136692	0.129978	0.230194	0.232677	0.226106	0.224584	0.274173	0.261146		129	0.109229	0.122092	0.129243	0.221842	0.252211	0.24614	0.241751	0.257966	0.253184		129	0.138739	0.13643	0.152915	0.192819	0.193372	0.18354	0.224093	0.22725	0.208143		129	0.132739	0.130179	0.12509	0.211362	0.204097	0.207537	0.234599	0.24278	0.235344
	130	0.13473	0.138413	0.130051	0.228016	0.220945	0.231388	0.22223	0.264062	0.269649		130	0.113715	0.119671	0.124297	0.217688	0.246976	0.254659	0.245918	0.255903	0.252821		130	0.146896	0.142701	0.145848	0.183899	0.19271	0.177581	0.218534	0.224291	0.214639		130	0.132345	0.125871	0.1236	0.210485	0.200274	0.204519	0.232127	0.243167	0.234519
	131	0.142972	0.135133	0.131007	0.226777	0.231253	0.223092	0.222426	0.274016	0.261327		131	0.106373	0.118329	0.125117	0.222957	0.252124	0.251881	0.240951	0.260301	0.247597		131	0.142784	0.137743	0.145291	0.191375	0.194787	0.17113	0.226243	0.222858	0.212919		131	0.129345	0.126426	0.123542	0.214208	0.197833	0.206669	0.23414	0.242943	0.232577
	132	0.138406	0.137296	0.125978	0.227093	0.236356	0.225642	0.226446	0.272514	0.261434		132	0.109612	0.129238	0.125334	0.221233	0.248918	0.250886	0.250865	0.2593	0.24385		132	0.143465	0.136061	0.149399	0.191213	0.195339	0.189341	0.22248	0.223055	0.208093		132	0.128913	0.128135	0.124478	0.210158	0.197779	0.205083	0.2345	0.245617	0.23089
	133	0.12871	0.139486	0.126143	0.224418	0.228499	0.226305	0.227293	0.27344	0.266053		133	0.109312	0.118491	0.113002	0.216562	0.248316	0.24595	0.242407	0.255336	0.253928		133	0.140054	0.15851	0.151522	0.191944	0.19395	0.181316	0.214508	0.230139	0.221968		133	0.131924	0.129225	0.123018	0.210471	0.205509	0.203066	0.229601	0.238822	0.236314
	134	0.139436	0.140118	0.129588	0.226561	0.219725	0.228759	0.226272	0.269743	0.253144		134	0.111552	0.118094	0.120555	0.219552	0.252251	0.251139	0.246087	0.261262	0.253765		134	0.144295	0.140757	0.13736	0.181805	0.189822	0.180663	0.220022	0.22817	0.21184		134	0.131674	0.124825	0.121482	0.209437	0.196429	0.207967	0.231599	0.238491	0.229426
	135	0.139891	0.1379	0.128632	0.226439	0.225402	0.230928	0.230504	0.270939	0.263568		135	0.109349	0.118069	0.121665	0.218544	0.24862	0.253673	0.241102	0.255698	0.250264		135	0.152093	0.138432	0.153218	0.187453	0.191013	0.177631	0.217712	0.231947	0.21748		135	0.127722	0.122851	0.12363	0.208067	0.198658	0.205398	0.231123	0.236838	0.232005
	136	0.133489	0.130968	0.137209	0.224861	0.236552	0.226311	0.222493	0.271665	0.258198		136	0.110553	0.119999	0.119701	0.218055	0.251351	0.245901	0.244616	0.256703	0.251437		136	0.145646	0.146188	0.149942	0.187204	0.198356	0.177013	0.222585	0.222577	0.2058		136	0.128396	0.121104	0.11711	0.208549	0.20178	0.203574	0.235038	0.242376	0.232906
	137	0.137219	0.134088	0.121097	0.225997	0.226785	0.225744	0.224218	0.270439	0.268584		137	0.110361	0.118004	0.123164	0.219053	0.247677	0.255658	0.241888	0.255198	0.249285		137	0.145069	0.149665	0.138192	0.181862	0.196001	0.174563	0.221144	0.224137	0.217437		137	0.125233	0.126132	0.120756	0.205666	0.194081	0.203737	0.234468	0.237831	0.238003
	138	0.138107	0.141225	0.121761	0.225076	0.224468	0.225282	0.229258	0.273529	0.264639		138	0.113324	0.11861	0.125069	0.22163	0.25091	0.251896	0.237556	0.253338	0.250372		138	0.140842	0.143562	0.138828	0.182083	0.182326	0.174958	0.21653	0.225286	0.215237		138	0.129146	0.123942	0.120308	0.206434	0.195066	0.202702	0.230776	0.241149	0.230157
	139	0.135407	0.134068	0.126546	0.222449	0.230304	0.223724	0.22487	0.271929	0.256996		139	0.109844	0.113339	0.119819	0.210637	0.246534	0.246733	0.241402	0.259845	0.251639		139	0.141187	0.129335	0.13824	0.18381	0.186182	0.179372	0.219827	0.224203	0.216776		139	0.128679	0.12325	0.117644	0.205508	0.190778	0.203488	0.232122	0.241995	0.225857
	140	0.137923	0.134947	0.12373	0.224293	0.233236	0.225726	0.222473	0.273354	0.265561		140	0.112511	0.121594	0.121536	0.217572	0.248928	0.24776	0.242173	0.25883	0.246285		140	0.145928	0.143246	0.150439	0.17947	0.185264	0.180176	0.219774	0.222186	0.208978		140	0.125388	0.126482	0.117526	0.211543	0.19314	0.198885	0.228871	0.237378	0.228161
	141	0.141983	0.133944	0.125167	0.227594	0.223825	0.225072	0.231404	0.262672	0.265031		141	0.110617	0.122108	0.118154	0.217779	0.251691	0.247653	0.244612	0.257042	0.249298		141	0.139127	0.142125	0.143555	0.183642	0.183402	0.177804	0.21624	0.223597	0.218962		141	0.129128	0.125065	0.1214	0.20776	0.19161	0.200998	0.232212	0.237378	0.234892
	142	0.132152	0.134692	0.125329	0.219685	0.229435	0.229114	0.222344	0.264588	0.258799		142	0.110186	0.118796	0.117744	0.211855	0.245164	0.250164	0.244246	0.257125	0.242527		142	0.137004	0.13861	0.144272	0.180071	0.192435	0.173212	0.209705	0.225823	0.207146		142	0.12671	0.128187	0.122632	0.202906	0.192143	0.198681	0.23425	0.239205	0.229745
	143	0.133814	0.133254	0.121969	0.220042	0.22085	0.21708	0.222	0.268536	0.262242		143	0.136018	0.117834	0.121802	0.219242	0.246281	0.248506	0.232074	0.258209	0.247842		143	0.144415	0.141059	0.137196	0.171217	0.188533	0.170269	0.214597	0.227893	0.213298		143	0.127414	0.124795	0.119433	0.206033	0.190172	0.200979	0.230275	0.241372	0.244876
	144	0.128199	0.137365	0.121033	0.230147	0.222972	0.224452	0.21844	0.285052	0.258335		144	0.110428	0.120582	0.114045	0.213006	0.247067	0.245709	0.246548	0.256397	0.249616		144	0.142836	0.129342	0.139059	0.178626	0.188737	0.171042	0.211472	0.224878	0.208015		144	0.126604	0.123174	0.121351	0.203557	0.194464	0.203245	0.231568	0.233163	0.223879
	145	0.134528	0.129821	0.133169	0.223771	0.223568	0.227048	0.224379	0.26915	0.253166		145	0.114421	0.120774	0.118729	0.215079	0.246647	0.252409	0.247155	0.257278	0.25231		145	0.143078	0.136419	0.144705	0.178618	0.189481	0.171041	0.21982	0.222616	0.213737		145	0.124768	0.122456	0.120021	0.203998	0.196943	0.20169	0.23044	0.241393	0.224544
	146	0.133836	0.129434	0.128053	0.219533	0.223515	0.220781	0.220107	0.268527	0.264627		146	0.112104	0.117144	0.116595	0.21228	0.247301	0.244793	0.243318	0.25378	0.247146		146	0.14305	0.134503	0.145837	0.182554	0.179886	0.173769	0.214748	0.219472	0.210835		146	0.124918	0.123131	0.118458	0.203611	0.187283	0.202566	0.229319	0.240836	0.226764
	147	0.134228	0.133823	0.123442	0.222267	0.228715	0.215944	0.220743	0.267	0.262996		147	0.110113	0.117421	0.118728	0.215278	0.248085	0.242064	0.242518	0.249729	0.250229		147	0.142724	0.121451	0.136635	0.181851	0.188021	0.171512	0.216554	0.224215	0.214157		147	0.124224	0.121813	0.119942	0.204195	0.192355	0.200193	0.228578	0.232053	0.22587
	148	0.137087	0.131501	0.122995	0.213602	0.220469	0.221351	0.227362	0.267592	0.257127		148	0.10911	0.114274	0.118781	0.218678	0.24962	0.247045	0.243106	0.256422	0.246715		148	0.137208	0.145862	0.138307	0.179046	0.18451	0.167523	0.217856	0.218309	0.208785		148	0.126144	0.120447	0.117807	0.202352	0.190191	0.194919	0.233395	0.234178	0.229989
	149	0.139033	0.126911	0.116839	0.221233	0.226714	0.218625	0.220346	0.270396	0.257528		149	0.10658	0.118264	0.118976	0.213597	0.247353	0.243522	0.243292	0.259593	0.246212		149	0.143825	0.141476	0.139519	0.176972	0.190538	0.169097	0.210865	0.218397	0.206415		149	0.120385	0.123489	0.11688	0.201107	0.188178	0.195365	0.229597	0.236351	0.242609
	150	0.130934	0.125859	0.123307	0.220795	0.218068	0.222232	0.222837	0.268335	0.260731		150	0.107964	0.114557	0.115744	0.218698	0.245495	0.250208	0.230186	0.261039	0.246413		150	0.140598	0.13581	0.138866	0.175918	0.187812	0.165803	0.216604	0.218176	0.201964		150	0.124665	0.12016	0.114874	0.200284	0.194966	0.198752	0.230004	0.23501	0.232873
	151	0.127665	0.131833	0.127746	0.212432	0.212372	0.230881	0.221353	0.261949	0.266333		151	0.109922	0.122056	0.115125	0.219178	0.242752	0.244048	0.239592	0.254684	0.246099		151	0.138815	0.123816	0.142053	0.175124	0.180476	0.166339	0.207915	0.227469	0.210556		151	0.12456	0.122051	0.116855	0.200613	0.192196	0.196119	0.23296	0.238701	0.238135
	152	0.137716	0.131421	0.12912	0.220341	0.22542	0.214621	0.21751	0.267825	0.25763		152	0.113465	0.118617	0.119584	0.216087	0.24654	0.244445	0.242026	0.251739	0.247361		152	0.142139	0.129422	0.1336	0.176488	0.182318	0.171126	0.212166	0.219129	0.207427		152	0.124624	0.120078	0.115886	0.20433	0.188887	0.195931	0.230424	0.233827	0.229831
	153	0.133632	0.132481	0.123898	0.223355	0.224347	0.218858	0.221036	0.264321	0.260396		153	0.107243	0.11276	0.118489	0.214904	0.248258	0.247115	0.243533	0.258039	0.244853		153	0.13883	0.122938	0.142645	0.184965	0.193707	0.162872	0.207923	0.221853	0.21111		153	0.118876	0.120209	0.117998	0.202793	0.190384	0.196582	0.231712	0.236617	0.220828
	154	0.122744	0.129373	0.134773	0.214663	0.219344	0.212028	0.218401	0.26825	0.255975		154	0.107968	0.118844	0.121669	0.214291	0.247252	0.245601	0.241203	0.257477	0.241176		154	0.1408	0.123168	0.13192	0.17141	0.183588	0.167724	0.206369	0.221589	0.209695		154	0.124566	0.117827	0.118563	0.200485	0.193313	0.197824	0.22487	0.23575	0.255817
	155	0.141138	0.126817	0.124168	0.21773	0.21817	0.21732	0.224506	0.257495	0.259885		155	0.106485	0.110599	0.107078	0.210454	0.240881	0.246815	0.239313	0.257024	0.245698		155	0.146831	0.139876	0.136616	0.177246	0.172859	0.164212	0.218041	0.221877	0.20536		155	0.124259	0.120899	0.114952	0.202162	0.187623	0.194431	0.226713	0.235491	0.22742
	156	0.134168	0.123961	0.119174	0.214163	0.220906	0.220173	0.222236	0.265842	0.244709		156	0.102184	0.112364	0.114351	0.21711	0.237779	0.243041	0.241216	0.2599	0.249562		156	0.135747	0.112621	0.141516	0.171595	0.181498	0.178651	0.21382	0.223623	0.195867		156	0.12004	0.12268	0.118365	0.202398	0.188946	0.198621	0.231374	0.236751	0.226333
	157	0.123123	0.133758	0.127707	0.215923	0.222307	0.214913	0.217719	0.268	0.264027		157	0.108007	0.112257	0.110886	0.215863	0.246609	0.240023	0.236508	0.254065	0.247844		157	0.14245	0.123063	0.130433	0.171451	0.18911	0.170126	0.203836	0.222851	0.20647		157	0.117517	0.120201	0.117615	0.200663	0.189829	0.194107	0.229669	0.239719	0.226073
	158	0.134103	0.132674	0.12644	0.220641	0.217713	0.219535	0.223031	0.263212	0.258684		158	0.102103	0.117413	0.118369	0.213986	0.244358	0.246597	0.233369	0.259374	0.246026		158	0.137889	0.124867	0.141686	0.170395	0.178443	0.171423	0.21425	0.216664	0.206681		158	0.123757	0.118855	0.117483	0.196574	0.188188	0.191825	0.226902	0.235323	0.219812
	159	0.140937	0.127831	0.118747	0.216284	0.216648	0.221439	0.222275	0.256378	0.256146		159	0.104043	0.113328	0.124755	0.207807	0.243454	0.241553	0.242007	0.259429	0.246698		159	0.129993	0.124209	0.146434	0.176343	0.182321	0.171288	0.206354	0.21519	0.202595		159	0.121277	0.116938	0.114811	0.198138	0.185663	0.195856	0.229584	0.232528	0.229745
	160	0.125778	0.123398	0.124706	0.220539	0.215822	0.219768	0.223408	0.27213	0.252166		160	0.108694	0.113082	0.11779	0.214881	0.246156	0.242467	0.240483	0.257255	0.243488		160	0.137167	0.13734	0.140086	0.179359	0.183512	0.164193	0.208798	0.219669	0.207625		160	0.119414	0.117062	0.114288	0.198592	0.188834	0.194588	0.22926	0.234517	0.223543
	161	0.14348	0.132781	0.120364	0.217435	0.223642	0.222144	0.223394	0.268948	0.254251		161	0.109517	0.11314	0.120225	0.211178	0.246934	0.240184	0.237083	0.250022	0.247282		161	0.136353	0.145828	0.137777	0.178767	0.173895	0.165146	0.209574	0.222275	0.202257		161	0.121025	0.120026	0.116043	0.195014	0.184037	0.195111	0.227635	0.23632	0.218016
	162	0.134876	0.125888	0.126112	0.20989	0.220761	0.216248	0.216393	0.257328	0.256876		162	0.107755	0.108346	0.116841	0.210277	0.241006	0.239053	0.24064	0.249878	0.2439		162	0.126837	0.118432	0.132078	0.167723	0.171934	0.169309	0.208741	0.219557	0.197619		162	0.122446	0.116473	0.113368	0.198018	0.191649	0.194143	0.230754	0.235374	0.224012
	163	0.121205	0.124733	0.118872	0.217304	0.210123	0.209901	0.217317	0.266665	0.258485		163	0.106221	0.107115	0.121758	0.210605	0.246019	0.239389	0.236539	0.257393	0.242816		163	0.138448	0.141502	0.126566	0.167802	0.178196	0.158004	0.202703	0.217573	0.203585		163	0.116537	0.11819	0.117632	0.197763	0.186924	0.195006	0.226958	0.238009	0.217617
	164	0.123099	0.125928	0.128801	0.219915	0.218699	0.212996	0.224775	0.269478	0.261816		164	0.104889	0.109739	0.109526	0.212975	0.245112	0.244582	0.244866	0.25253	0.2411		164	0.134656	0.124796	0.136519	0.171706	0.176151	0.163358	0.204765	0.214446	0.209957		164	0.118112	0.116438	0.110286	0.198309	0.184908	0.193855	0.228197	0.233251	0.233401
	165	0.133381	0.121408	0.12598	0.219233	0.215375	0.219045	0.213667	0.261166	0.254719		165	0.101902	0.10928	0.112807	0.211342	0.238942	0.238837	0.236633	0.251965	0.238566		165	0.133939	0.150761	0.133701	0.162022	0.173518	0.165804	0.2142	0.217699	0.195167		165	0.120429	0.119937	0.115578	0.196391	0.184291	0.194992	0.229852	0.235405	0.232695
	166	0.133015	0.125029	0.119784	0.213927	0.21361	0.21236	0.227173	0.264802	0.268311		166	0.102326	0.118478	0.113194	0.214743	0.239797	0.242001	0.23772	0.252299	0.243276		166	0.138271	0.129294	0.136927	0.169369	0.170064	0.165939	0.20467	0.221439	0.191981		166	0.119877	0.116805	0.115268	0.197277	0.18885	0.194614	0.231812	0.233034	0.22532
	167	0.124417	0.121388	0.115204	0.210209	0.220499	0.216277	0.216787	0.270339	0.254065		167	0.10909	0.112632	0.116313	0.205961	0.243721	0.237193	0.233241	0.255722	0.242262		167	0.134509	0.126834	0.132306	0.16482	0.184866	0.166397	0.211709	0.213894	0.188475		167	0.121526	0.120334	0.111949	0.198325	0.180367	0.194309	0.226083	0.233369	0.227452
	168	0.121465	0.124613	0.12091	0.214656	0.220494	0.21934	0.221241	0.263573	0.254332		168	0.110653	0.111848	0.119141	0.211892	0.240279	0.242234	0.234678	0.254799	0.242156		168	0.135984	0.110806	0.132525	0.174527	0.174811	0.165962	0.201143	0.222853	0.202132		168	0.119617	0.1203	0.114253	0.197009	0.184292	0.194771	0.226545	0.236097	0.222231
	169	0.118736	0.125195	0.119759	0.214431	0.214824	0.210366	0.221633	0.272336	0.258107		169	0.10622	0.114281	0.115226	0.206429	0.243289	0.238482	0.239626	0.252063	0.245444		169	0.136564	0.121638	0.134787	0.155412	0.177736	0.166697	0.205793	0.213644	0.203691		169	0.118542	0.115217	0.114089	0.198424	0.187452	0.192076	0.220954	0.23524	0.222411
	170	0.122473	0.126938	0.120828	0.213415	0.224259	0.209377	0.227101	0.26154	0.244662		170	0.106642	0.110408	0.11672	0.209986	0.240738	0.239609	0.233289	0.253351	0.245549		170	0.130927	0.136404	0.137696	0.161262	0.177064	0.15045	0.206869	0.218538	0.200469		170	0.122198	0.114372	0.110415	0.19885	0.188689	0.191186	0.22966	0.231379	0.219374
	171	0.121458	0.123222	0.118741	0.214895	0.221471	0.214881	0.22116	0.261878	0.249379		171	0.103369	0.109271	0.118121	0.209957	0.238583	0.236909	0.234411	0.255367	0.246599		171	0.122228	0.129169	0.133564	0.166467	0.172903	0.160747	0.206356	0.216071	0.198693		171	0.117707	0.114397	0.113074	0.193153	0.184414	0.18747	0.226314	0.23471	0.237153
	172	0.122636	0.133023	0.1223	0.204998	0.213171	0.209658	0.217458	0.263437	0.247997		172	0.104056	0.113907	0.114866	0.208788	0.236908	0.237313	0.236163	0.25724	0.244633		172	0.126595	0.127304	0.124818	0.166522	0.172441	0.161363	0.203643	0.213816	0.195362		172	0.117361	0.115965	0.113299	0.19386	0.181211	0.19364	0.223971	0.235105	0.241997
	173	0.121429	0.12066	0.124926	0.220039	0.207879	0.218429	0.215555	0.270462	0.256411		173	0.101947	0.114378	0.117887	0.211491	0.238349	0.241908	0.235305	0.246479	0.24203		173	0.131317	0.12641	0.129603	0.163493	0.165549	0.156777	0.208255	0.216776	0.199314		173	0.121419	0.116196	0.113542	0.198976	0.180408	0.192434	0.228106	0.231718	0.228332
	174	0.127419	0.123629	0.120483	0.218975	0.21561	0.213876	0.224489	0.2619	0.248625		174	0.102182	0.115943	0.114224	0.205025	0.241537	0.236446	0.233321	0.245884	0.246891		174	0.133903	0.12859	0.125941	0.168085	0.180355	0.166601	0.202582	0.212109	0.196476		174	0.115527	0.11795	0.113122	0.19736	0.177259	0.191396	0.224361	0.235982	0.223099
	175	0.120452	0.121175	0.120059	0.217914	0.222643	0.21233	0.215876	0.26175	0.250243		175	0.108932	0.115121	0.116832	0.211191	0.240835	0.240884	0.234302	0.256345	0.240526		175	0.128411	0.12046	0.122911	0.167317	0.172172	0.15779	0.206274	0.21728	0.196042		175	0.119912	0.113302	0.115299	0.195982	0.182684	0.19033	0.226394	0.233354	0.228775
	176	0.122478	0.128993	0.125654	0.208892	0.20313	0.209598	0.215244	0.258305	0.249845		176	0.104285	0.107978	0.113345	0.212256	0.244844	0.235682	0.238326	0.2488	0.243064		176	0.132113	0.12796	0.124293	0.16268	0.168688	0.158079	0.203569	0.216205	0.193825		176	0.115625	0.112203	0.112338	0.192095	0.182179	0.193014	0.223271	0.237585	0.227124
	177	0.126096	0.129412	0.117927	0.212819	0.223867	0.205996	0.224162	0.265138	0.256556		177	0.100597	0.12399	0.108992	0.207021	0.234809	0.241343	0.235567	0.250194	0.24052		177	0.134089	0.136529	0.134926	0.16307	0.169942	0.154546	0.205786	0.209213	0.201839		177	0.118423	0.112971	0.117476	0.191141	0.180957	0.186664	0.222282	0.229191	0.227311
	178	0.127637	0.122735	0.11803	0.212516	0.213587	0.207552	0.218709	0.267215	0.252222		178	0.105131	0.10886	0.112593	0.207147	0.23757	0.239349	0.235967	0.254872	0.240686		178	0.130811	0.110292	0.120886	0.159585	0.169875	0.163554	0.199947	0.217307	0.200772		178	0.120653	0.117491	0.112083	0.189334	0.179102	0.188319	0.225112	0.233285	0.243299
	179	0.122233	0.122487	0.117581	0.213106	0.211575	0.205784	0.218215	0.259994	0.245129		179	0.103447	0.109885	0.112034	0.206647	0.239263	0.241073	0.233937	0.247549	0.241995		179	0.125683	0.131522	0.131872	0.15823	0.170152	0.155483	0.205279	0.210897	0.197081		179	0.116344	0.11727	0.111651	0.192889	0.181475	0.188926	0.227475	0.229156	0.221163
	180	0.123374	0.128509	0.120173	0.214746	0.211872	0.209456	0.209518	0.249445	0.236528		180	0.103608	0.112081	0.113523	0.201509	0.240868	0.238146	0.237226	0.252077	0.241083		180	0.133469	0.126918	0.13181	0.164363	0.177347	0.16039	0.198867	0.211189	0.18886		180	0.117039	0.112639	0.110191	0.193703	0.179227	0.190387	0.223719	0.233325	0.220916
	181	0.124065	0.126531	0.119197	0.213477	0.209587	0.203833	0.212756	0.267356	0.250587		181	0.104255	0.113157	0.110851	0.209228	0.235358	0.236226	0.237449	0.250715	0.238789		181	0.12933	0.131702	0.130447	0.151644	0.169841	0.152992	0.196842	0.217907	0.197194		181	0.116863	0.111933	0.10983	0.192449	0.176611	0.18999	0.224846	0.231822	0.232222
	182	0.129887	0.127826	0.124255	0.20988	0.216413	0.204176	0.224783	0.265943	0.251743		182	0.108142	0.115542	0.124072	0.205442	0.236725	0.23952	0.230741	0.252477	0.241056		182	0.132217	0.127649	0.128363	0.158562	0.170851	0.152399	0.197886	0.213592	0.200964		182	0.11813	0.112346	0.106935	0.187525	0.179829	0.188937	0.229317	0.231955	0.214755
	183	0.122522	0.12137	0.115025	0.21123	0.215309	0.203879	0.222605	0.255633	0.245192		183	0.105345	0.11379	0.11345	0.204701	0.234751	0.236905	0.236231	0.252193	0.243951		183	0.127955	0.124595	0.128972	0.154069	0.166622	0.157962	0.201686	0.207431	0.196644		183	0.117517	0.115694	0.113562	0.194745	0.177246	0.188736	0.22503	0.230125	0.231066
	184	0.126681	0.117334	0.111684	0.207191	0.209919	0.205027	0.220418	0.262582	0.246273		184	0.103135	0.114597	0.109566	0.202553	0.237652	0.232948	0.225026	0.251961	0.241791		184	0.132132	0.126437	0.13129	0.158746	0.168281	0.152726	0.200382	0.210111	0.194241		184	0.113562	0.109052	0.113962	0.194567	0.179216	0.192955	0.221652	0.231555	0.215219
	185	0.119908	0.11699	0.115125	0.207549	0.206207	0.202178	0.222274	0.25666	0.251554		185	0.104197	0.109262	0.114031	0.203944	0.235982	0.239511	0.22952	0.253121	0.242386		185	0.127668	0.144634	0.128552	0.163224	0.173395	0.152808	0.19463	0.205483	0.19308		185	0.116291	0.108355	0.105797	0.189502	0.182342	0.187873	0.22095	0.230972	0.214591
	186	0.128167	0.119159	0.113048	0.208419	0.215386	0.208347	0.216238	0.255993	0.246426		186	0.104732	0.107659	0.111991	0.207496	0.237218	0.234914	0.234593	0.248987	0.240428		186	0.123964	0.11413	0.126109	0.153149	0.166499	0.15448	0.199276	0.20638	0.19207		186	0.119058	0.11004	0.11149	0.191935	0.179766	0.186343	0.222457	0.234397	0.225444
	187	0.127099	0.118554	0.11798	0.207641	0.204916	0.208538	0.218897	0.265071	0.247968		187	0.103062	0.114686	0.111662	0.203863	0.236383	0.237518	0.230071	0.247338	0.237695		187	0.122009	0.112086	0.124936	0.161034	0.160763	0.155379	0.197071	0.212545	0.192263		187	0.114729	0.109039	0.110464	0.19033	0.184212	0.185073	0.225786	0.231487	0.229709
	188	0.120954	0.121791	0.110096	0.212258	0.209122	0.208249	0.21439	0.258631	0.250777		188	0.099625	0.112157	0.112754	0.203843	0.242756	0.238416	0.232548	0.247089	0.240747		188	0.133965	0.110191	0.128506	0.158082	0.168618	0.154575	0.195111	0.212233	0.193675		188	0.117447	0.110862	0.110381	0.188136	0.171937	0.190631	0.219967	0.228966	0.205833
	189	0.117251	0.12086	0.119701	0.213471	0.209298	0.208349	0.213038	0.262441	0.24933		189	0.109687	0.110765	0.102601	0.205822	0.236314	0.238837	0.23589	0.250189	0.237594		189	0.130534	0.123161	0.124572	0.160956	0.1618	0.152465	0.207726	0.208539	0.195019		189	0.120684	0.111568	0.107783	0.186722	0.17923	0.189632	0.225247	0.232105	0.224143
	190	0.120388	0.119171	0.121599	0.206974	0.210171	0.210828	0.210298	0.256381	0.258169		190	0.11021	0.110884	0.117753	0.203762	0.237908	0.239634	0.239275	0.25268	0.238113		190	0.132675	0.133867	0.125689	0.156365	0.16433	0.153956	0.203573	0.209563	0.189235		190	0.114765	0.110874	0.112436	0.188825	0.174556	0.188873	0.222994	0.233768	0.218125
	191	0.116803	0.116695	0.117653	0.212207	0.205983	0.210234	0.225677	0.258711	0.247397		191	0.105181	0.109529	0.113944	0.203721	0.240949	0.240549	0.22445	0.246809	0.242307		191	0.127038	0.121942	0.132404	0.156501	0.164016	0.150357	0.197395	0.211438	0.188629		191	0.11679	0.111354	0.108987	0.187832	0.179654	0.18749	0.221295	0.229673	0.224937
	192	0.12725	0.116262	0.108074	0.204986	0.206746	0.204582	0.209018	0.253153	0.247596		192	0.0985841	0.11305	0.105185	0.203758	0.236505	0.235116	0.237358	0.249118	0.241947		192	0.126305	0.124153	0.130099	0.156863	0.167452	0.157114	0.196502	0.209192	0.179668		192	0.116784	0.113112	0.110136	0.190729	0.173751	0.186736	0.222288	0.231505	0.218281
	193	0.127991	0.119697	0.119634	0.210001	0.212003	0.204993	0.210771	0.261523	0.247582		193	0.104924	0.111794	0.112885	0.20376	0.237142	0.244034	0.229392	0.248571	0.235843		193	0.132676	0.121468	0.127693	0.158612	0.160874	0.150738	0.19061	0.209475	0.190444		193	0.117452	0.111905	0.109456	0.186908	0.175325	0.187743	0.221162	0.228457	0.215055
	194	0.120484	0.121517	0.115199	0.214284	0.211498	0.202425	0.21474	0.252624	0.250123		194	0.108642	0.113332	0.116428	0.205152	0.234641	0.236123	0.235348	0.246254	0.241845		194	0.129254	0.125346	0.124073	0.15401	0.167241	0.160702	0.191353	0.207253	0.1891		194	0.111486	0.110046	0.112685	0.186174	0.171387	0.185396	0.217506	0.228275	0.218772
	195	0.122616	0.119271	0.111263	0.215104	0.206426	0.199519	0.221146	0.269228	0.246071		195	0.106404	0.111154	0.110843	0.196983	0.239459	0.237543	0.229316	0.245858	0.242898		195	0.132793	0.122314	0.123327	0.159335	0.166021	0.146132	0.189687	0.205278	0.186569		195	0.113713	0.111246	0.110284	0.18738	0.1758	0.183871	0.22267	0.228973	0.220695
	196	0.118196	0.121773	0.10884	0.215576	0.21191	0.202251	0.211132	0.263886	0.248319		196	0.106848	0.11231	0.114801	0.197915	0.234787	0.236036	0.230971	0.245482	0.242189		196	0.126007	0.120995	0.124924	0.152327	0.157423	0.147669	0.193758	0.210754	0.193601		196	0.116991	0.107074	0.111351	0.186218	0.178361	0.184037	0.216527	0.227725	0.221224
	197	0.118267	0.121473	0.126419	0.210535	0.208388	0.209453	0.212908	0.260079	0.248755		197	0.10629	0.110489	0.10166	0.196603	0.236514	0.235089	0.23332	0.2481	0.233531		197	0.124203	0.137626	0.121475	0.15166	0.157751	0.141222	0.200532	0.207045	0.181655		197	0.117144	0.110404	0.11452	0.182725	0.174242	0.182258	0.222614	0.232182	0.2156
	198	0.121319	0.12576	0.11517	0.208169	0.205276	0.206398	0.212008	0.257198	0.25093		198	0.104384	0.114617	0.117804	0.196511	0.23971	0.238832	0.235405	0.251726	0.238113		198	0.133765	0.126683	0.124989	0.149355	0.166122	0.15422	0.191027	0.208099	0.183448		198	0.118248	0.10892	0.111384	0.185724	0.172268	0.18062	0.219925	0.231899	0.215442
	199	0.120232	0.117908	0.115332	0.207936	0.209486	0.201075	0.206329	0.253404	0.246893		199	0.105256	0.114446	0.109167	0.198474	0.238082	0.228945	0.224543	0.247665	0.238018		199	0.12613	0.111205	0.128131	0.153197	0.166371	0.145343	0.196725	0.203745	0.180351		199	0.116797	0.113082	0.110728	0.187003	0.170537	0.185886	0.220923	0.229842	0.220548
	200	0.115505	0.118491	0.114684	0.212709	0.204373	0.198824	0.21166	0.261928	0.252246		200	0.105533	0.107241	0.114443	0.194292	0.233484	0.234615	0.224818	0.248282	0.237215		200	0.130511	0.124787	0.125263	0.151185	0.163125	0.152659	0.193977	0.204801	0.180213		200	0.114769	0.112876	0.108603	0.189997	0.173175	0.185131	0.220008	0.232029	0.217362
	201	0.119967	0.123236	0.111971	0.206519	0.210256	0.202984	0.210934	0.263216	0.244888		201	0.100945	0.109808	0.117124	0.203584	0.226776	0.23588	0.242516	0.244352	0.243064		201	0.130256	0.125298	0.127222	0.154014	0.159747	0.151628	0.200033	0.205925	0.190559		201	0.114569	0.111478	0.10904	0.185264	0.172124	0.183318	0.221234	0.229932	0.221358
	202	0.117038	0.116139	0.113776	0.20648	0.200406	0.201637	0.219282	0.255741	0.248897		202	0.101927	0.111893	0.102357	0.205952	0.237792	0.235005	0.229962	0.246029	0.236953		202	0.125895	0.118212	0.13204	0.155846	0.153089	0.13799	0.190599	0.210462	0.176971		202	0.112812	0.109371	0.109479	0.1833	0.173543	0.178048	0.222488	0.228314	0.224323
	203	0.113705	0.119236	0.121077	0.21116	0.208212	0.201609	0.213076	0.26204	0.252679		203	0.102828	0.114484	0.106515	0.200807	0.23666	0.230535	0.229903	0.246609	0.242455		203	0.122494	0.115148	0.122054	0.15249	0.159763	0.151117	0.187845	0.203304	0.192265		203	0.111819	0.11342	0.104152	0.185055	0.174856	0.181132	0.219202	0.227629	0.224387
	204	0.117179	0.124084	0.112004	0.210923	0.203459	0.201804	0.219319	0.252956	0.252607		204	0.0987798	0.111487	0.113033	0.203319	0.235041	0.237359	0.228144	0.245294	0.241456		204	0.119673	0.120571	0.11876	0.14857	0.155286	0.149963	0.196428	0.208671	0.185325		204	0.112929	0.111521	0.111918	0.184724	0.173631	0.184197	0.222998	0.230326	0.220071
	205	0.11975	0.123657	0.123898	0.199179	0.207698	0.19922	0.214646	0.251892	0.250138		205	0.100459	0.11419	0.113511	0.200542	0.23859	0.233297	0.226537	0.249195	0.236343		205	0.12519	0.12494	0.125005	0.152604	0.152402	0.150457	0.190414	0.2012	0.191023		205	0.111331	0.110927	0.109366	0.187023	0.171569	0.183124	0.219969	0.226372	0.211572
	206	0.113063	0.120311	0.11238	0.200557	0.202075	0.193921	0.214851	0.260483	0.245554		206	0.102639	0.112992	0.110575	0.198292	0.235116	0.231879	0.232005	0.24055	0.240152		206	0.122853	0.118875	0.12741	0.151454	0.1644	0.148418	0.193612	0.205595	0.178862		206	0.115213	0.113781	0.10883	0.18532	0.172555	0.183005	0.219206	0.230853	0.222117
	207	0.118295	0.114013	0.115002	0.202598	0.208028	0.202349	0.207167	0.252812	0.243026		207	0.111677	0.116648	0.114041	0.197841	0.233808	0.229076	0.231123	0.249132	0.233888		207	0.121759	0.118848	0.127063	0.149149	0.150934	0.139397	0.190643	0.206022	0.184233		207	0.109651	0.114569	0.10648	0.188675	0.175116	0.182277	0.220848	0.229061	0.229326
	208	0.125298	0.116017	0.113094	0.206387	0.207426	0.204047	0.214182	0.255553	0.246749		208	0.10374	0.107177	0.111437	0.193584	0.234703	0.229808	0.234112	0.244518	0.242951		208	0.124742	0.115881	0.126644	0.152275	0.160137	0.154142	0.190553	0.197285	0.181001		208	0.112823	0.112345	0.109996	0.183445	0.171446	0.181504	0.223473	0.228184	0.21778
	209	0.119568	0.119223	0.118771	0.202913	0.197737	0.199642	0.207551	0.251611	0.24801		209	0.104705	0.106139	0.109394	0.198231	0.236381	0.228802	0.229459	0.24448	0.237571		209	0.124357	0.109646	0.128939	0.151212	0.155405	0.148454	0.194018	0.20228	0.177153		209	0.110338	0.108331	0.113172	0.183681	0.173328	0.176291	0.220176	0.228198	0.222611
	210	0.119745	0.120631	0.113018	0.204131	0.205575	0.19286	0.221488	0.257558	0.250974		210	0.106935	0.110742	0.114183	0.198886	0.233988	0.232903	0.228034	0.238706	0.2327		210	0.128089	0.123942	0.11536	0.15121	0.151741	0.146472	0.192381	0.204886	0.184399		210	0.113756	0.114979	0.112661	0.180795	0.173804	0.177117	0.2208	0.229285	0.211606
	211	0.125309	0.113932	0.115034	0.20294	0.205618	0.195655	0.214861	0.256761	0.246877		211	0.10058	0.111283	0.114631	0.195096	0.235867	0.230638	0.226446	0.246124	0.239923		211	0.130622	0.111133	0.120687	0.153868	0.156555	0.137836	0.185329	0.205126	0.183483		211	0.113265	0.109613	0.105131	0.184907	0.170368	0.178791	0.216984	0.226444	0.217249
	212	0.123483	0.116057	0.112801	0.200893	0.202933	0.199445	0.211545	0.25626	0.236157		212	0.102899	0.111813	0.115983	0.195789	0.235118	0.23507	0.227377	0.246935	0.233528		212	0.122855	0.121673	0.126058	0.14679	0.156487	0.14642	0.184989	0.206973	0.191876		212	0.113542	0.112481	0.111238	0.180512	0.169752	0.177008	0.216927	0.228235	0.232746
	213	0.112723	0.112809	0.113319	0.1988	0.200458	0.197656	0.210917	0.257281	0.242487		213	0.100706	0.104804	0.119618	0.199484	0.229519	0.241269	0.230112	0.24177	0.23656		213	0.127894	0.122557	0.125474	0.144807	0.150145	0.141661	0.186384	0.203878	0.188807		213	0.108528	0.109738	0.1076	0.185903	0.173621	0.178537	0.217902	0.228316	0.203019
	214	0.113142	0.112721	0.115129	0.208066	0.205307	0.199698	0.215162	0.253117	0.248233		214	0.101777	0.10635	0.113807	0.194558	0.236706	0.231149	0.228582	0.248459	0.239592		214	0.122403	0.117236	0.126875	0.150218	0.16218	0.139683	0.188369	0.201019	0.183451		214	0.106439	0.110151	0.110769	0.183362	0.170194	0.174756	0.220159	0.22873	0.218562
	215	0.115807	0.118387	0.112455	0.206765	0.207013	0.192782	0.213996	0.251028	0.250425		215	0.101661	0.107838	0.115149	0.194634	0.23412	0.230678	0.231861	0.249955	0.233016		215	0.125715	0.130996	0.120067	0.148944	0.154439	0.146293	0.192078	0.206225	0.17693		215	0.111983	0.11165	0.107592	0.180862	0.17258	0.178635	0.218781	0.225265	0.208919
	216	0.113823	0.123336	0.122476	0.203827	0.198502	0.19514	0.215701	0.242379	0.254667		216	0.104411	0.109328	0.108895	0.197906	0.230368	0.226333	0.225666	0.240561	0.238015		216	0.12527	0.120718	0.117978	0.145261	0.155308	0.140432	0.19005	0.196828	0.179994		216	0.112873	0.10759	0.108521	0.178806	0.170885	0.175612	0.218181	0.225347	0.213583
	217	0.112543	0.122521	0.117886	0.202904	0.201562	0.196442	0.214334	0.246649	0.247548		217	0.0995832	0.108011	0.125386	0.197784	0.236539	0.232276	0.225709	0.241474	0.227827		217	0.120296	0.115621	0.124613	0.142029	0.164536	0.146537	0.191417	0.19723	0.189098		217	0.1144	0.108422	0.106965	0.180021	0.172134	0.177568	0.219534	0.228668	0.221025
	218	0.11571	0.11815	0.116614	0.194109	0.19582	0.19437	0.210183	0.251605	0.236146		218	0.102789	0.112036	0.110869	0.198004	0.233353	0.226253	0.226443	0.244823	0.233778		218	0.129905	0.127296	0.116954	0.148303	0.155177	0.148221	0.187181	0.19887	0.183999		218	0.112501	0.111849	0.110458	0.186249	0.168066	0.174654	0.217456	0.227999	0.214741
	219	0.112213	0.118549	0.110997	0.200757	0.200082	0.200724	0.209699	0.25121	0.238867		219	0.100151	0.108896	0.111544	0.195744	0.229059	0.228353	0.226923	0.24466	0.234169		219	0.129968	0.124617	0.124131	0.150747	0.157744	0.143505	0.18098	0.197489	0.186737		219	0.114306	0.108275	0.10722	0.181168	0.168593	0.177768	0.218262	0.222742	0.203887
	220	0.116888	0.117717	0.116195	0.195565	0.211238	0.193557	0.216153	0.249392	0.245333		220	0.106985	0.106776	0.107752	0.194456	0.238427	0.227568	0.233151	0.243929	0.234335		220	0.123795	0.122119	0.122376	0.145343	0.157396	0.141402	0.189162	0.202674	0.177354		220	0.116466	0.111572	0.108484	0.178762	0.169143	0.177242	0.214372	0.228636	0.222523
	221	0.117827	0.112276	0.113786	0.202009	0.202458	0.19075	0.211523	0.254214	0.240717		221	0.104114	0.103327	0.106289	0.19825	0.2322	0.234323	0.231222	0.243066	0.235305		221	0.122255	0.119425	0.127109	0.143817	0.158554	0.140431	0.183676	0.195889	0.183736		221	0.113094	0.106424	0.108601	0.178442	0.171324	0.176426	0.215237	0.225976	0.215528
	222	0.116308	0.107499	0.118709	0.199418	0.202011	0.199991	0.211842	0.254486	0.247152		222	0.101517	0.104718	0.108395	0.19687	0.233029	0.227523	0.232078	0.245253	0.236664		222	0.120134	0.120196	0.119401	0.141171	0.149536	0.133	0.184844	0.202004	0.179192		222	0.111653	0.110298	0.107557	0.183322	0.165477	0.177693	0.217983	0.229072	0.217401
	223	0.119222	0.108225	0.110521	0.190989	0.190711	0.194306	0.211658	0.258089	0.245904		223	0.10144	0.108107	0.115716	0.202316	0.224905	0.227364	0.221756	0.241231	0.233605		223	0.115395	0.128826	0.126809	0.144613	0.148473	0.143502	0.183574	0.200765	0.177786		223	0.112573	0.112192	0.10945	0.184484	0.165959	0.174951	0.219016	0.227352	0.228586
	224	0.120775	0.118796	0.117165	0.195444	0.203024	0.189385	0.212357	0.259854	0.24393		224	0.103236	0.109177	0.110277	0.193859	0.229514	0.230413	0.222252	0.242666	0.237096		224	0.125842	0.114593	0.117618	0.151676	0.147083	0.140859	0.17971	0.201638	0.180842		224	0.10776	0.106152	0.107182	0.178224	0.168606	0.175215	0.21388	0.22343	0.222862
	225	0.124288	0.133906	0.11543	0.191374	0.197214	0.196295	0.208646	0.254694	0.242441		225	0.100783	0.108018	0.111349	0.192488	0.233106	0.22386	0.226093	0.244134	0.237794		225	0.123302	0.118176	0.119916	0.143803	0.152594	0.150699	0.178496	0.19931	0.175041		225	0.110509	0.1104	0.108278	0.182203	0.167192	0.177262	0.216864	0.228826	0.221645
	226	0.115821	0.11327	0.107094	0.193039	0.198549	0.203102	0.209772	0.247667	0.238091		226	0.10369	0.106724	0.112726	0.19068	0.232028	0.236359	0.218545	0.247176	0.233744		226	0.122987	0.126621	0.124416	0.141768	0.14914	0.142544	0.186655	0.197152	0.176919		226	0.113152	0.106839	0.111137	0.179312	0.166789	0.172429	0.21516	0.223697	0.216314
	227	0.125088	0.116358	0.105223	0.193755	0.197159	0.191433	0.211303	0.252242	0.240275		227	0.101818	0.106723	0.109941	0.191318	0.231492	0.230071	0.229843	0.242121	0.234092		227	0.125597	0.10502	0.110341	0.138486	0.146374	0.142648	0.183764	0.198238	0.178883		227	0.114173	0.109628	0.109646	0.177471	0.169086	0.175724	0.215872	0.228271	0.225048
	228	0.108404	0.123363	0.11452	0.198358	0.197741	0.19506	0.213866	0.255534	0.243617		228	0.0997278	0.107514	0.105552	0.190826	0.231334	0.228027	0.223208	0.244416	0.235841		228	0.122232	0.11471	0.115227	0.147884	0.147524	0.137428	0.174237	0.203695	0.176323		228	0.110019	0.105229	0.103786	0.177869	0.164429	0.177239	0.217202	0.227953	0.212611
	229	0.112522	0.114784	0.113023	0.198156	0.197659	0.198879	0.213593	0.24741	0.246296		229	0.102905	0.110993	0.110819	0.190581	0.229758	0.233525	0.226204	0.23911	0.236577		229	0.120629	0.109514	0.117461	0.146215	0.1543	0.138471	0.191254	0.196437	0.174934		229	0.108513	0.10667	0.109522	0.178932	0.172646	0.170683	0.216595	0.222745	0.213561
	230	0.109558	0.114871	0.118233	0.190257	0.207993	0.189515	0.218895	0.244817	0.243074		230	0.0965028	0.108298	0.111354	0.189676	0.229603	0.230335	0.222921	0.240981	0.236132		230	0.118857	0.119767	0.115911	0.139507	0.148934	0.14147	0.18773	0.19725	0.175702		230	0.115045	0.111316	0.109163	0.178366	0.163938	0.174509	0.213134	0.22275	0.215123
	231	0.11026	0.111358	0.105028	0.20192	0.18548	0.189678	0.207745	0.258631	0.252335		231	0.102507	0.111897	0.107372	0.189999	0.232722	0.22952	0.227358	0.240653	0.235035		231	0.119919	0.137895	0.120888	0.148929	0.147353	0.141647	0.180348	0.195111	0.173945		231	0.111299	0.109757	0.103751	0.179206	0.170821	0.176045	0.216053	0.226505	0.220707
	232	0.11749	0.107333	0.103988	0.197745	0.199885	0.196836	0.208013	0.252064	0.239165		232	0.101379	0.105272	0.107091	0.192806	0.227753	0.232023	0.227059	0.245247	0.232601		232	0.122378	0.112679	0.126378	0.141186	0.147187	0.136276	0.183204	0.195296	0.177803		232	0.111076	0.110641	0.109162	0.175016	0.161925	0.17436	0.21494	0.225734	0.218054
	233	0.11259	0.114556	0.112678	0.195836	0.194203	0.190776	0.203392	0.249398	0.23716		233	0.10439	0.104791	0.106951	0.195319	0.230741	0.229207	0.224469	0.246801	0.233647		233	0.128014	0.131074	0.120772	0.14213	0.146622	0.136179	0.177022	0.200435	0.171322		233	0.110088	0.10809	0.107586	0.178898	0.166154	0.169946	0.214311	0.226332	0.209817
	234	0.11194	0.109037	0.114556	0.192406	0.193987	0.191553	0.204408	0.247929	0.242101		234	0.0965037	0.1094	0.107938	0.194658	0.22911	0.228261	0.225556	0.245154	0.231304		234	0.115063	0.100526	0.123342	0.138719	0.151463	0.138823	0.180941	0.196701	0.174905		234	0.110321	0.106534	0.107562	0.177562	0.165243	0.174542	0.213322	0.226075	0.207464
	235	0.110044	0.111116	0.0987388	0.193698	0.200152	0.183743	0.206757	0.259734	0.241313		235	0.103118	0.113382	0.106313	0.196785	0.227264	0.228632	0.225716	0.244158	0.233107		235	0.122821	0.102581	0.125451	0.133531	0.145929	0.138402	0.173444	0.201622	0.170122		235	0.11357	0.109156	0.102805	0.175416	0.16572	0.172518	0.216612	0.224493	0.209318
	236	0.116273	0.109344	0.117065	0.201624	0.198825	0.186837	0.210344	0.255495	0.243109		236	0.102962	0.112899	0.110973	0.189997	0.235492	0.225237	0.228606	0.244264	0.229563		236	0.125548	0.114447	0.120513	0.138884	0.142977	0.140395	0.18882	0.195793	0.174482		236	0.11612	0.108873	0.108315	0.180964	0.164865	0.173983	0.210871	0.226272	0.214196
	237	0.1145	0.114054	0.109427	0.1952	0.194542	0.190255	0.21254	0.250746	0.244807		237	0.103628	0.105967	0.106411	0.187747	0.233161	0.227835	0.224691	0.241743	0.238157		237	0.127091	0.111731	0.116433	0.143619	0.148421	0.140975	0.175823	0.195054	0.177566		237	0.108383	0.109286	0.101996	0.177502	0.16343	0.17316	0.213961	0.225204	0.195146
	238	0.112524	0.113793	0.11138	0.202781	0.191712	0.191618	0.20879	0.250779	0.237886		238	0.103572	0.109635	0.113283	0.191963	0.228804	0.225436	0.219268	0.243279	0.232424		238	0.118457	0.115381	0.121903	0.137365	0.144376	0.138167	0.180856	0.199017	0.174717		238	0.112285	0.107188	0.107825	0.176051	0.166762	0.171879	0.212413	0.225728	0.2181
	239	0.124942	0.115285	0.115037	0.193881	0.199299	0.195232	0.214302	0.250107	0.23818		239	0.102833	0.108965	0.105321	0.196047	0.231628	0.228014	0.217088	0.240397	0.231296		239	0.117062	0.116123	0.110985	0.139823	0.140421	0.136211	0.175024	0.197028	0.170782		239	0.130333	0.105598	0.104592	0.176225	0.168067	0.174116	0.211257	0.220506	0.214987
	240	0.113204	0.112858	0.114763	0.186448	0.191657	0.187082	0.212976	0.248015	0.236417		240	0.100927	0.107198	0.112225	0.193621	0.227625	0.22519	0.228825	0.242977	0.231281		240	0.122615	0.122373	0.120131	0.139275	0.152952	0.134159	0.183958	0.196059	0.171052		240	0.11919	0.108712	0.105579	0.180189	0.16502	0.172648	0.209961	0.226956	0.217026
	241	0.109989	0.111589	0.107267	0.189036	0.200513	0.1936	0.213828	0.25271	0.23496		241	0.0980492	0.106041	0.103692	0.187505	0.23243	0.231687	0.226342	0.241873	0.234435		241	0.126033	0.0991058	0.111527	0.136179	0.146771	0.140016	0.183929	0.194367	0.168785		241	0.109091	0.108087	0.105103	0.171008	0.169448	0.170929	0.214795	0.220085	0.214589
	242	0.100535	0.109487	0.111738	0.193614	0.198198	0.194856	0.215982	0.251011	0.246694		242	0.0971393	0.109388	0.106559	0.185858	0.219608	0.221572	0.227155	0.245337	0.232451		242	0.117894	0.109585	0.112986	0.139814	0.147979	0.131892	0.170665	0.192748	0.173832		242	0.136539	0.106927	0.107491	0.174998	0.166415	0.168624	0.215781	0.224438	0.207593
	243	0.118013	0.115718	0.109748	0.190315	0.191449	0.190103	0.211023	0.252604	0.229611		243	0.105325	0.108664	0.114259	0.187808	0.230218	0.224219	0.227776	0.24252	0.23338		243	0.123121	0.123003	0.128589	0.132224	0.147257	0.141201	0.183149	0.194381	0.169426		243	0.108552	0.104876	0.100006	0.180733	0.168457	0.169832	0.21118	0.220378	0.198254
	244	0.105694	0.109141	0.11042	0.192446	0.194696	0.190613	0.214546	0.255118	0.237457		244	0.108111	0.10756	0.11325	0.189642	0.226216	0.230539	0.225064	0.241672	0.231851		244	0.123459	0.103377	0.119475	0.145879	0.145735	0.132846	0.181389	0.194095	0.177369		244	0.133799	0.108396	0.106036	0.175528	0.162768	0.172683	0.210865	0.225207	0.21481
	245	0.114043	0.110248	0.105511	0.192613	0.198148	0.19177	0.202738	0.250887	0.231067		245	0.102597	0.105255	0.106202	0.191185	0.228367	0.224906	0.225029	0.242091	0.233432		245	0.12121	0.112577	0.11878	0.136121	0.137603	0.138112	0.17511	0.191037	0.171234		245	0.116614	0.108168	0.102649	0.175674	0.161878	0.16767	0.214005	0.224903	0.192472
	246	0.112219	0.109917	0.115537	0.188399	0.192666	0.19314	0.20997	0.252236	0.232423		246	0.0988088	0.104365	0.108835	0.185072	0.224013	0.226655	0.220466	0.236874	0.229726		246	0.125676	0.112621	0.112949	0.133451	0.148609	0.135203	0.181152	0.18943	0.176889		246	0.1108	0.104104	0.102722	0.17309	0.165511	0.172004	0.210952	0.225386	0.199145
	247	0.107112	0.112518	0.113515	0.195733	0.200561	0.182336	0.209915	0.246088	0.243098		247	0.099901	0.113226	0.106915	0.186535	0.232478	0.226481	0.220099	0.240424	0.230918		247	0.124602	0.11623	0.110009	0.138383	0.14832	0.139622	0.179084	0.200929	0.166493		247	0.111297	0.11067	0.109512	0.170233	0.162469	0.169218	0.211185	0.222541	0.22221
	248	0.111017	0.114156	0.106624	0.189251	0.194548	0.190288	0.211011	0.241214	0.240913		248	0.102566	0.105657	0.11043	0.180923	0.225442	0.228099	0.220663	0.243175	0.234055		248	0.116432	0.113725	0.119233	0.139513	0.14375	0.134636	0.180952	0.192252	0.174501		248	0.106912	0.106368	0.107192	0.176608	0.158502	0.169005	0.21393	0.222271	0.21529
	249	0.108045	0.113575	0.105464	0.192675	0.188858	0.190183	0.206606	0.241897	0.239164		249	0.104354	0.107912	0.109265	0.187483	0.22898	0.220534	0.228047	0.239174	0.231051		249	0.117264	0.108839	0.113857	0.139563	0.149941	0.136407	0.171954	0.192562	0.169286		249	0.150513	0.105527	0.106558	0.174656	0.165725	0.173779	0.209694	0.222985	0.20077
	250	0.111056	0.113661	0.113546	0.194091	0.184566	0.189626	0.203426	0.242863	0.236895		250	0.102142	0.10898	0.109443	0.194014	0.226705	0.221321	0.222536	0.243473	0.224378		250	0.11723	0.116498	0.11697	0.134574	0.150287	0.130287	0.181321	0.188504	0.171697		250	0.109637	0.108493	0.108267	0.172348	0.158596	0.171251	0.213468	0.220356	0.20623
	251	0.108468	0.115081	0.109288	0.191132	0.191455	0.190431	0.199584	0.247666	0.240339		251	0.0982542	0.104787	0.113912	0.185911	0.224274	0.226011	0.224166	0.244944	0.229518		251	0.11984	0.113925	0.120451	0.141622	0.156946	0.135979	0.183041	0.195119	0.171199		251	0.10816	0.105146	0.102703	0.174213	0.158217	0.167903	0.213625	0.220709	0.219598
	252	0.118517	0.110973	0.103659	0.191292	0.193752	0.187115	0.210174	0.256683	0.23831		252	0.102875	0.107665	0.112373	0.185667	0.226178	0.224187	0.218946	0.243581	0.226639		252	0.120522	0.121085	0.112236	0.129686	0.152582	0.126429	0.177195	0.19272	0.16714		252	0.11142	0.104635	0.104123	0.173058	0.159977	0.170042	0.210838	0.224054	0.218294
	253	0.117129	0.109585	0.101431	0.194673	0.198386	0.187012	0.20424	0.247325	0.239411		253	0.107783	0.107546	0.107769	0.192262	0.228373	0.222307	0.219784	0.243273	0.231039		253	0.124991	0.108946	0.120874	0.130631	0.145172	0.132762	0.17226	0.19641	0.169117		253	0.111769	0.106106	0.103233	0.17521	0.167072	0.17065	0.2117	0.227651	0.201298
	254	0.116364	0.115844	0.110726	0.18819	0.189364	0.185644	0.207066	0.250672	0.24208		254	0.0997918	0.104473	0.110653	0.185912	0.227844	0.227377	0.227035	0.241151	0.228342		254	0.11976	0.120349	0.116676	0.135536	0.147391	0.138429	0.173491	0.200287	0.16791		254	0.107943	0.107484	0.10606	0.17329	0.159224	0.170135	0.214274	0.222291	0.209319
	255	0.113437	0.110039	0.109416	0.18929	0.18865	0.185864	0.214392	0.250096	0.231744		255	0.101067	0.105427	0.103312	0.184088	0.231956	0.225161	0.223365	0.239148	0.228062		255	0.1221	0.125739	0.115788	0.137741	0.145163	0.136681	0.174162	0.19559	0.174406		255	0.107346	0.1062	0.103807	0.171546	0.161067	0.167894	0.207666	0.219943	0.209574
	256	0.110414	0.0993937	0.108275	0.18734	0.185889	0.189172	0.212049	0.247368	0.234656		256	0.102841	0.107373	0.108283	0.189223	0.225576	0.226319	0.225203	0.240393	0.229311		256	0.114317	0.126524	0.121158	0.136709	0.144026	0.137202	0.171145	0.196459	0.163013		256	0.111588	0.107054	0.104044	0.170028	0.15733	0.169624	0.208835	0.22475	0.205439
	257	0.111338	0.107945	0.104263	0.189459	0.192792	0.189688	0.211472	0.251846	0.231228		257	0.104544	0.10931	0.103325	0.184658	0.223556	0.223869	0.22443	0.242883	0.231825		257	0.114001	0.113361	0.114704	0.139013	0.140975	0.133527	0.176914	0.190896	0.163806		257	0.10932	0.104291	0.103271	0.172543	0.158823	0.167567	0.211506	0.219222	0.201155
	258	0.11633	0.111791	0.110553	0.189435	0.188993	0.186238	0.201706	0.247835	0.246008		258	0.101183	0.106797	0.110307	0.189214	0.226106	0.231988	0.22084	0.236564	0.23243		258	0.121953	0.112149	0.119802	0.138312	0.133086	0.134746	0.174618	0.185738	0.164392		258	0.113707	0.106124	0.107864	0.169243	0.158043	0.169932	0.215294	0.223853	0.211008
	259	0.108881	0.108716	0.110129	0.197139	0.201362	0.181392	0.208464	0.24372	0.242666		259	0.102712	0.1082	0.0995725	0.186503	0.228433	0.225102	0.223296	0.240482	0.225354		259	0.115561	0.126807	0.115399	0.132906	0.147054	0.125835	0.17389	0.190755	0.175271		259	0.107717	0.107445	0.107254	0.172353	0.159773	0.167574	0.210114	0.222156	0.226593
	260	0.119019	0.106508	0.115144	0.192098	0.18819	0.180672	0.203261	0.242776	0.239452		260	0.101207	0.105439	0.102334	0.18371	0.219136	0.223544	0.21975	0.242379	0.232311		260	0.118746	0.112436	0.108761	0.128578	0.149729	0.134839	0.171272	0.195639	0.161556		260	0.113263	0.10417	0.107173	0.172244	0.159825	0.167335	0.211578	0.221162	0.222476
	261	0.112165	0.11749	0.109938	0.185887	0.194939	0.180056	0.208645	0.249412	0.234581		261	0.101305	0.109868	0.105045	0.187054	0.222917	0.223852	0.219329	0.235122	0.232932		261	0.11514	0.117691	0.116389	0.139652	0.135513	0.140659	0.171282	0.19137	0.161478		261	0.109238	0.103597	0.105528	0.170035	0.160628	0.169872	0.210663	0.216902	0.205026
	262	0.115707	0.111226	0.108556	0.192359	0.185718	0.183726	0.200993	0.241254	0.240587		262	0.101168	0.106612	0.101778	0.186853	0.227377	0.22354	0.221093	0.237238	0.233533		262	0.114887	0.113016	0.114007	0.130608	0.140961	0.130581	0.176595	0.187979	0.169189		262	0.110632	0.109858	0.105365	0.173082	0.156676	0.1666	0.211719	0.219248	0.213721
	263	0.117072	0.10838	0.111167	0.177045	0.187668	0.181779	0.206101	0.246743	0.23456		263	0.103953	0.105688	0.108027	0.180285	0.226515	0.219992	0.220992	0.239804	0.232324		263	0.121684	0.116356	0.114377	0.131243	0.144516	0.125898	0.174469	0.189556	0.164269		263	0.108616	0.106781	0.10451	0.170959	0.152523	0.166729	0.211509	0.22154	0.205161
	264	0.105612	0.111056	0.107773	0.184032	0.188532	0.182358	0.210599	0.255569	0.244323		264	0.100051	0.110036	0.102379	0.18074	0.225437	0.223972	0.21836	0.239811	0.22742		264	0.119793	0.111669	0.109045	0.130622	0.141444	0.130587	0.169803	0.18866	0.166947		264	0.110626	0.104834	0.107823	0.174266	0.158051	0.168511	0.210586	0.221842	0.214417
	265	0.11284	0.109644	0.108136	0.194346	0.192452	0.179905	0.205042	0.25037	0.236983		265	0.0997269	0.118863	0.0982449	0.182062	0.219932	0.219144	0.216008	0.23756	0.232412		265	0.118375	0.114919	0.119384	0.131131	0.142046	0.130994	0.16853	0.187475	0.172361		265	0.110899	0.10347	0.10485	0.17329	0.158735	0.170358	0.21092	0.225345	0.206497
	266	0.111678	0.109274	0.110081	0.190021	0.196425	0.18722	0.200605	0.246066	0.233884		266	0.0999559	0.106532	0.109878	0.191459	0.227139	0.219933	0.224617	0.243454	0.224074		266	0.120855	0.109257	0.11314	0.127021	0.142074	0.131451	0.169126	0.191271	0.177633		266	0.105834	0.105336	0.103148	0.169954	0.159356	0.165009	0.212458	0.219345	0.20536
	267	0.113344	0.109838	0.0977113	0.186616	0.182977	0.177767	0.206194	0.238422	0.238863		267	0.103075	0.107257	0.102567	0.188503	0.221033	0.223087	0.223107	0.238743	0.227875		267	0.117589	0.11686	0.107491	0.137426	0.137872	0.128395	0.169174	0.189763	0.163696		267	0.107575	0.103901	0.105353	0.166757	0.15969	0.167777	0.21125	0.217804	0.206683
	268	0.115044	0.104274	0.109251	0.195589	0.187049	0.186091	0.2055	0.252654	0.240095		268	0.101522	0.10822	0.104222	0.181851	0.224654	0.222755	0.227215	0.239334	0.230279		268	0.115166	0.117652	0.118873	0.132147	0.140119	0.130225	0.171608	0.193255	0.160836		268	0.106852	0.103507	0.104294	0.166232	0.15515	0.165653	0.203969	0.223276	0.197095
	269	0.113562	0.11548	0.107727	0.189079	0.187569	0.19055	0.199925	0.24811	0.236247		269	0.0973916	0.108092	0.110206	0.185324	0.223684	0.220185	0.217555	0.240996	0.231179		269	0.110731	0.121998	0.124348	0.134515	0.140899	0.133072	0.171737	0.189274	0.164923		269	0.109986	0.103397	0.10375	0.166467	0.160352	0.163498	0.207959	0.222699	0.21776
	270	0.106454	0.109565	0.108543	0.18775	0.184353	0.177601	0.198866	0.246777	0.230747		270	0.102098	0.113781	0.109837	0.188004	0.220033	0.221208	0.221587	0.232006	0.230078		270	0.122748	0.112491	0.113334	0.136774	0.1407	0.132306	0.166983	0.181794	0.161424		270	0.106646	0.109387	0.10949	0.166852	0.156741	0.166543	0.208765	0.218696	0.200527
	271	0.107695	0.112416	0.11138	0.186263	0.187017	0.185423	0.198064	0.253325	0.233472		271	0.104236	0.105593	0.103999	0.185074	0.224744	0.221273	0.223035	0.238129	0.232155		271	0.115461	0.112925	0.119906	0.131909	0.139866	0.129592	0.172262	0.189144	0.172263		271	0.108581	0.103877	0.100624	0.173225	0.157296	0.166565	0.205409	0.219842	0.206961
	272	0.114666	0.102652	0.109578	0.18561	0.187533	0.181742	0.204795	0.250299	0.237595		272	0.102787	0.107024	0.108066	0.182893	0.223669	0.217262	0.217206	0.23851	0.228992		272	0.124483	0.120189	0.114919	0.126604	0.138247	0.126353	0.169919	0.187451	0.164673		272	0.110977	0.113282	0.106596	0.170989	0.158983	0.161787	0.207878	0.216457	0.212192
	273	0.113466	0.110068	0.1081	0.184653	0.189598	0.174903	0.208095	0.238574	0.237552		273	0.0999047	0.10493	0.10755	0.191019	0.224404	0.221517	0.215751	0.235779	0.225681		273	0.116006	0.117885	0.108273	0.130582	0.135907	0.128622	0.1657	0.189119	0.168868		273	0.108711	0.102902	0.10413	0.169398	0.153947	0.164267	0.205987	0.22242	0.212322
	274	0.106949	0.106274	0.112275	0.178461	0.185668	0.176834	0.21093	0.246933	0.234753		274	0.103464	0.107161	0.106099	0.187078	0.224663	0.219439	0.214877	0.234466	0.229016		274	0.120621	0.107991	0.109193	0.129089	0.134383	0.123891	0.171828	0.189501	0.161165		274	0.109966	0.104093	0.106894	0.168572	0.155439	0.164711	0.208069	0.221675	0.213905
	275	0.119572	0.109398	0.107659	0.187426	0.185238	0.180281	0.200929	0.237605	0.232471		275	0.101494	0.104521	0.10797	0.184757	0.227796	0.220747	0.224809	0.239298	0.228867		275	0.117284	0.11537	0.119661	0.13053	0.14262	0.1316	0.162728	0.188969	0.162454		275	0.106936	0.10419	0.101051	0.16945	0.157268	0.165251	0.210566	0.220502	0.205351
	276	0.108124	0.104033	0.109911	0.185236	0.189895	0.176216	0.202147	0.248482	0.235469		276	0.100321	0.108315	0.102727	0.192794	0.223258	0.224047	0.229199	0.240023	0.228734		276	0.12313	0.104685	0.116876	0.129583	0.135519	0.128737	0.172373	0.186243	0.161528		276	0.109488	0.106733	0.107115	0.168772	0.156866	0.164136	0.204147	0.224442	0.20429
	277	0.116188	0.109047	0.106864	0.182631	0.185865	0.178909	0.204743	0.258754	0.235501		277	0.10203	0.107102	0.104636	0.182654	0.21985	0.219614	0.217839	0.234963	0.229703		277	0.112044	0.107763	0.116982	0.129471	0.137827	0.129669	0.17045	0.188094	0.169468		277	0.106378	0.104349	0.103874	0.165629	0.155889	0.164128	0.208099	0.219341	0.207825
	278	0.103967	0.106091	0.118155	0.180171	0.17976	0.182266	0.202299	0.242559	0.241011		278	0.10172	0.107434	0.109531	0.179937	0.226131	0.223359	0.217075	0.235137	0.226789		278	0.120055	0.110573	0.121565	0.131106	0.136776	0.131509	0.172401	0.190324	0.16698		278	0.106911	0.106286	0.103876	0.163771	0.154765	0.159086	0.210357	0.221733	0.216601
	279	0.117304	0.112576	0.107847	0.184634	0.186693	0.18422	0.20565	0.251749	0.233955		279	0.0984609	0.106215	0.109128	0.182224	0.226324	0.220209	0.219198	0.235772	0.225606		279	0.106845	0.113615	0.110973	0.128714	0.133262	0.129337	0.170107	0.187339	0.159818		279	0.106814	0.107863	0.104546	0.166891	0.152899	0.163855	0.207309	0.219221	0.204892
	280	0.114376	0.112907	0.099326	0.174891	0.183768	0.176716	0.200654	0.247781	0.239763		280	0.0993183	0.10664	0.106735	0.181812	0.222383	0.219997	0.216944	0.242094	0.224942		280	0.124783	0.114579	0.117179	0.125502	0.13494	0.12541	0.170299	0.181709	0.164185		280	0.108091	0.103914	0.104021	0.164946	0.157093	0.163742	0.208973	0.219228	0.204085
	281	0.110762	0.108025	0.0983376	0.182806	0.188475	0.176381	0.198061	0.238913	0.235931		281	0.103185	0.113802	0.108335	0.184628	0.222735	0.218368	0.222109	0.238164	0.222264		281	0.116502	0.104824	0.10876	0.134942	0.141106	0.128597	0.16533	0.181307	0.158966		281	0.112895	0.102746	0.103447	0.172782	0.154864	0.16438	0.208412	0.217403	0.195859
	282	0.114724	0.112725	0.106951	0.182096	0.189784	0.18001	0.206956	0.243045	0.237038		282	0.101954	0.102961	0.107273	0.18101	0.223258	0.219289	0.218764	0.23696	0.227308		282	0.113477	0.10992	0.120371	0.123252	0.132094	0.126439	0.166208	0.184495	0.162586		282	0.111707	0.105706	0.10433	0.168494	0.152994	0.165194	0.205478	0.217766	0.195801
	283	0.11053	0.110734	0.111578	0.18575	0.182081	0.177495	0.200922	0.23909	0.233829		283	0.106634	0.105417	0.104745	0.176586	0.21942	0.221055	0.212275	0.235518	0.22828		283	0.11862	0.103744	0.111426	0.126024	0.13513	0.118154	0.158708	0.185919	0.164077		283	0.108407	0.103232	0.102636	0.168722	0.153121	0.163428	0.21071	0.212011	0.200994
	284	0.111166	0.109338	0.106159	0.184659	0.18377	0.173475	0.202965	0.245365	0.229564		284	0.106992	0.107257	0.106794	0.180773	0.221734	0.222437	0.218686	0.2339	0.223386		284	0.11125	0.104005	0.120062	0.132706	0.136209	0.12621	0.169962	0.191348	0.158082		284	0.1071	0.106155	0.107847	0.16573	0.152961	0.160273	0.206823	0.219932	0.194793
	285	0.107767	0.10891	0.107976	0.177263	0.186863	0.175349	0.198633	0.242906	0.229044		285	0.103531	0.102045	0.103345	0.181274	0.218905	0.21514	0.215039	0.238501	0.230896		285	0.116565	0.109945	0.115164	0.122837	0.13834	0.122174	0.165806	0.182	0.167078		285	0.106852	0.102124	0.099269	0.164873	0.155162	0.163001	0.205435	0.220377	0.202755
	286	0.114376	0.108234	0.103777	0.180711	0.179585	0.178752	0.206792	0.25318	0.230835		286	0.104701	0.100002	0.102158	0.186401	0.221992	0.219163	0.22463	0.233722	0.230065		286	0.124447	0.115611	0.109555	0.140205	0.134025	0.121828	0.160325	0.183591	0.155745		286	0.110902	0.105161	0.10499	0.169782	0.154242	0.158893	0.204643	0.217323	0.212152
	287	0.109635	0.107523	0.102266	0.180426	0.177567	0.185862	0.206059	0.244906	0.231305		287	0.101496	0.10904	0.109028	0.177192	0.221518	0.217368	0.216537	0.234898	0.22531		287	0.114265	0.107557	0.108846	0.126715	0.126898	0.12684	0.167188	0.18232	0.157103		287	0.10559	0.10435	0.104908	0.172181	0.153205	0.159965	0.207395	0.216646	0.212983
	288	0.0946475	0.10447	0.101914	0.182371	0.182529	0.184355	0.198591	0.244276	0.238471		288	0.106188	0.106075	0.105252	0.175599	0.225678	0.218878	0.216323	0.236031	0.222642		288	0.120888	0.107165	0.115659	0.129231	0.130043	0.130351	0.161501	0.185432	0.145066		288	0.11135	0.101729	0.103697	0.164618	0.154738	0.16217	0.208947	0.217722	0.210445
	289	0.114969	0.110779	0.107818	0.185331	0.184132	0.178447	0.201859	0.23866	0.239879		289	0.0977751	0.107384	0.107496	0.183091	0.222921	0.216913	0.216848	0.233285	0.228602		289	0.106794	0.108907	0.119122	0.123915	0.135856	0.120627	0.160042	0.185406	0.158404		289	0.108046	0.106004	0.10889	0.166526	0.154802	0.163992	0.206891	0.220413	0.187296
	290	0.111392	0.106083	0.103052	0.18009	0.182543	0.176881	0.203389	0.241033	0.229322		290	0.104273	0.103109	0.105152	0.184455	0.225439	0.214721	0.21966	0.228423	0.222105		290	0.117991	0.105054	0.116417	0.125335	0.131232	0.124001	0.163532	0.182981	0.153127		290	0.110721	0.10395	0.0993957	0.164477	0.150226	0.164436	0.205943	0.219089	0.195258
	291	0.122224	0.105448	0.100056	0.179337	0.183362	0.17945	0.207496	0.240896	0.237251		291	0.0973423	0.108858	0.106939	0.175352	0.221577	0.220576	0.220834	0.233815	0.229376		291	0.112349	0.128707	0.113237	0.125635	0.138742	0.122122	0.157934	0.185327	0.160208		291	0.110087	0.108105	0.104042	0.169823	0.154097	0.161117	0.202518	0.214257	0.210396
	292	0.111554	0.111445	0.109487	0.18303	0.185571	0.174752	0.203205	0.2462	0.231479		292	0.100056	0.107665	0.112521	0.179149	0.212717	0.219808	0.225561	0.23717	0.224311		292	0.108133	0.108328	0.120015	0.126587	0.129743	0.125641	0.163508	0.181519	0.164618		292	0.104071	0.10632	0.106788	0.165861	0.152873	0.158595	0.206826	0.212905	0.206393
	293	0.114592	0.10857	0.111511	0.184221	0.183794	0.179475	0.201993	0.246341	0.232321		293	0.103715	0.107248	0.109306	0.175921	0.219176	0.217599	0.216927	0.23448	0.225999		293	0.114614	0.111692	0.108536	0.126789	0.131508	0.125636	0.169771	0.18522	0.158513		293	0.107336	0.106847	0.104413	0.167342	0.151215	0.159345	0.204578	0.214124	0.205329
	294	0.118124	0.104262	0.112363	0.180607	0.178619	0.171694	0.204227	0.244237	0.239442		294	0.101046	0.109582	0.103396	0.18082	0.215	0.214561	0.216237	0.238253	0.226793		294	0.118037	0.109526	0.112046	0.127594	0.137681	0.127254	0.162558	0.182604	0.150983		294	0.106767	0.106121	0.102766	0.164541	0.148367	0.158597	0.206969	0.218384	0.203662
	295	0.106265	0.111176	0.109346	0.179676	0.183705	0.177717	0.197529	0.250529	0.230879		295	0.107694	0.103403	0.104543	0.177284	0.22156	0.215329	0.213812	0.23415	0.227317		295	0.113578	0.111702	0.111341	0.126714	0.132046	0.120703	0.176294	0.18045	0.15824		295	0.107061	0.107499	0.102094	0.164493	0.151119	0.160668	0.20647	0.21404	0.202776
	296	0.110792	0.109	0.110749	0.179393	0.182782	0.171136	0.197798	0.241531	0.231444		296	0.103934	0.103562	0.104946	0.177007	0.217837	0.22304	0.214246	0.238639	0.224187		296	0.112568	0.120791	0.104748	0.128934	0.134187	0.1135	0.162527	0.186174	0.15809		296	0.106644	0.101208	0.101821	0.164447	0.152523	0.161992	0.208657	0.217238	0.199125
	297	0.107538	0.110944	0.108237	0.184239	0.180449	0.183424	0.195098	0.245695	0.231051		297	0.102651	0.107723	0.108409	0.184303	0.235221	0.221363	0.220335	0.238141	0.225073		297	0.113485	0.112307	0.107322	0.124888	0.127606	0.127845	0.15501	0.185378	0.149995		297	0.110824	0.107857	0.10508	0.162412	0.154167	0.153424	0.205209	0.215487	0.199073
	298	0.113867	0.104764	0.105234	0.182089	0.177435	0.181705	0.198904	0.24943	0.241123		298	0.0998455	0.107784	0.111631	0.178598	0.22168	0.217438	0.215844	0.237488	0.225369		298	0.115501	0.108786	0.113033	0.123217	0.131653	0.124016	0.160701	0.185591	0.155194		298	0.10773	0.106533	0.100932	0.161361	0.158014	0.157553	0.204767	0.211831	0.195562
	299	0.100709	0.114047	0.107598	0.177608	0.180708	0.164351	0.201281	0.242713	0.235512		299	0.10151	0.101735	0.106519	0.180568	0.217348	0.217362	0.214541	0.228526	0.227666		299	0.117685	0.121943	0.111702	0.126587	0.137181	0.126684	0.166211	0.179125	0.157947		299	0.10965	0.104667	0.10636	0.165079	0.149624	0.161268	0.201612	0.213469	0.200852
	300	0.112192	0.112281	0.112121	0.178643	0.178014	0.172882	0.203815	0.241789	0.225576		300	0.106309	0.113795	0.106033	0.181857	0.221422	0.216683	0.207214	0.234929	0.22599		300	0.119217	0.106431	0.114508	0.125716	0.13155	0.120317	0.165398	0.181345	0.159826		300	0.107098	0.102263	0.104895	0.165954	0.15231	0.161326	0.206287	0.21637	0.198171
	301	0.115519	0.112074	0.107574	0.184615	0.182918	0.168796	0.19888	0.243743	0.236125		301	0.100603	0.102299	0.107871	0.179537	0.221727	0.213509	0.210995	0.229624	0.221609		301	0.12082	0.0996789	0.11486	0.128506	0.128068	0.13175	0.164492	0.181187	0.155688		301	0.109063	0.105785	0.106563	0.165162	0.147869	0.156792	0.200592	0.214533	0.202193
	302	0.117231	0.111839	0.10476	0.180852	0.182497	0.170497	0.196712	0.243594	0.22412		302	0.105744	0.107097	0.0985761	0.180547	0.219265	0.214849	0.208585	0.231619	0.226836		302	0.111826	0.112645	0.112219	0.124361	0.125994	0.124629	0.16318	0.183578	0.152131		302	0.110764	0.101748	0.103587	0.164633	0.149108	0.157722	0.207253	0.215022	0.20157
	303	0.108745	0.112359	0.11443	0.177156	0.180039	0.176937	0.205297	0.239429	0.231658		303	0.0994645	0.107956	0.109439	0.176117	0.218863	0.215716	0.211288	0.233951	0.22172		303	0.12455	0.121198	0.108453	0.126669	0.134727	0.123985	0.151617	0.180057	0.151		303	0.10804	0.104272	0.104781	0.161588	0.152299	0.15946	0.205717	0.216924	0.197514
	304	0.106266	0.106809	0.11575	0.174124	0.177	0.167003	0.20122	0.23438	0.23416		304	0.101022	0.10457	0.102898	0.173933	0.222915	0.216292	0.215067	0.232882	0.226575		304	0.106946	0.110139	0.106832	0.131972	0.122735	0.122298	0.158491	0.179214	0.160397		304	0.109588	0.105666	0.102412	0.161337	0.151421	0.159037	0.206787	0.216002	0.203474
	305	0.109011	0.108729	0.108634	0.181937	0.18598	0.173285	0.204107	0.238901	0.236025		305	0.103845	0.109915	0.105092	0.182803	0.21958	0.219584	0.215048	0.239525	0.223302		305	0.111608	0.127401	0.112541	0.119183	0.130209	0.121183	0.157227	0.179722	0.153077		305	0.109506	0.100574	0.101779	0.161396	0.149561	0.15319	0.204678	0.217313	0.202947
	306	0.109123	0.102159	0.112534	0.178294	0.168907	0.168898	0.196511	0.24209	0.224468		306	0.103069	0.103768	0.110396	0.175973	0.22258	0.217019	0.214112	0.23033	0.224141		306	0.114352	0.11008	0.112811	0.11642	0.12405	0.125342	0.153611	0.18272	0.157295		306	0.110214	0.104212	0.106898	0.16098	0.152167	0.159152	0.205573	0.218451	0.192524
	307	0.118407	0.107094	0.10983	0.179974	0.180483	0.172592	0.205028	0.241912	0.2268		307	0.103673	0.101926	0.107084	0.178624	0.222599	0.213598	0.209361	0.233674	0.224146		307	0.115803	0.121997	0.11402	0.116956	0.140823	0.119896	0.159956	0.174543	0.166494		307	0.109194	0.105618	0.108499	0.16245	0.152491	0.159077	0.207562	0.214934	0.210815
	308	0.107642	0.107245	0.108079	0.183232	0.183535	0.174256	0.20236	0.235053	0.237512		308	0.101585	0.102494	0.106343	0.17007	0.218285	0.215056	0.211377	0.231254	0.2153		308	0.111957	0.110499	0.110335	0.125376	0.12878	0.122627	0.166353	0.180782	0.157595		308	0.105393	0.107183	0.104951	0.160411	0.148569	0.162351	0.205446	0.216419	0.191997
	309	0.107428	0.112687	0.107352	0.176855	0.175211	0.173693	0.195643	0.231706	0.226618		309	0.0994885	0.106043	0.105868	0.177073	0.21806	0.215751	0.21164	0.237726	0.222654		309	0.11256	0.103568	0.112118	0.126776	0.12626	0.117456	0.161604	0.180745	0.14907		309	0.105623	0.104562	0.103793	0.159167	0.149753	0.155434	0.204286	0.217612	0.19874
	310	0.105315	0.111962	0.110358	0.177883	0.173549	0.172014	0.196103	0.236674	0.228908		310	0.104562	0.105459	0.108088	0.177635	0.216348	0.214452	0.21201	0.232879	0.224938		310	0.116977	0.120161	0.117375	0.120862	0.129585	0.126736	0.157374	0.175955	0.154894		310	0.107216	0.100979	0.108179	0.163279	0.148222	0.157198	0.20475	0.214938	0.20036
	311	0.10785	0.107829	0.108387	0.177151	0.175914	0.164614	0.197275	0.244807	0.236042		311	0.0987924	0.105737	0.11117	0.175998	0.219962	0.214375	0.215396	0.23251	0.215413		311	0.125893	0.109075	0.11521	0.121569	0.132681	0.120996	0.159565	0.178828	0.157408		311	0.104452	0.10528	0.108563	0.164822	0.147858	0.155432	0.205273	0.215141	0.207067
	312	0.100543	0.109566	0.104952	0.17513	0.174657	0.168089	0.201725	0.237308	0.225386		312	0.0984999	0.106064	0.100812	0.174376	0.216135	0.215176	0.213432	0.230837	0.221242		312	0.115066	0.106206	0.111915	0.125872	0.126947	0.125204	0.155935	0.17949	0.146943		312	0.104709	0.103728	0.102854	0.164116	0.152129	0.157423	0.204966	0.213236	0.201157
	313	0.115498	0.105246	0.107848	0.174718	0.183607	0.170163	0.2067	0.240489	0.22973		313	0.10215	0.105827	0.103773	0.174293	0.218879	0.215659	0.212713	0.228233	0.222523		313	0.112422	0.106372	0.111337	0.121721	0.136294	0.121193	0.159285	0.176523	0.153402		313	0.106051	0.098624	0.103905	0.161867	0.14879	0.158022	0.203738	0.214749	0.19631
	314	0.109339	0.10528	0.101662	0.183324	0.18125	0.176961	0.198307	0.242029	0.233314		314	0.103252	0.108485	0.11084	0.177194	0.215102	0.214683	0.211477	0.233928	0.220151		314	0.113228	0.112904	0.114221	0.12747	0.133026	0.120408	0.155497	0.175597	0.163156		314	0.106811	0.105693	0.107475	0.164935	0.148312	0.151168	0.203547	0.211943	0.199684
	315	0.111151	0.105299	0.104708	0.170781	0.178117	0.172147	0.197351	0.235897	0.223175		315	0.101574	0.104287	0.109519	0.172086	0.219216	0.218526	0.211061	0.236609	0.225681		315	0.116934	0.116551	0.112252	0.12506	0.133414	0.116587	0.15798	0.177906	0.150158		315	0.106727	0.102422	0.102646	0.160774	0.151347	0.154783	0.203314	0.214984	0.193822
	316	0.100402	0.109146	0.108961	0.178023	0.169794	0.169796	0.205094	0.243844	0.228472		316	0.09835	0.103195	0.103182	0.174335	0.219556	0.22063	0.215716	0.233556	0.221667		316	0.113078	0.109103	0.111981	0.125685	0.13029	0.127303	0.166438	0.180108	0.148151		316	0.10593	0.100747	0.107039	0.157613	0.148713	0.154015	0.202935	0.20962	0.1976
	317	0.108952	0.105356	0.111968	0.168878	0.176377	0.16878	0.196125	0.241859	0.226867		317	0.099951	0.103429	0.109191	0.173666	0.21578	0.213654	0.216359	0.231094	0.220365		317	0.112424	0.101674	0.110565	0.127926	0.132213	0.115894	0.151726	0.172005	0.145239		317	0.108195	0.103718	0.104528	0.162877	0.148007	0.152493	0.199902	0.20898	0.198543
	318	0.102738	0.104308	0.104578	0.171188	0.176684	0.175928	0.195282	0.239111	0.228294		318	0.0970668	0.102218	0.106538	0.179962	0.221034	0.212022	0.209489	0.242171	0.222502		318	0.110447	0.115601	0.106721	0.12163	0.135038	0.119242	0.152754	0.175423	0.148765		318	0.10402	0.103571	0.10166	0.158211	0.146853	0.158862	0.202852	0.215718	0.197082
	319	0.113884	0.108043	0.10413	0.171646	0.181008	0.170075	0.200435	0.235337	0.222038		319	0.0994736	0.104691	0.0989407	0.173059	0.216879	0.208396	0.212139	0.228854	0.223911		319	0.113085	0.110705	0.106122	0.123318	0.13232	0.11742	0.152449	0.17216	0.15096		319	0.104991	0.106031	0.105097	0.157641	0.151464	0.155699	0.203607	0.215116	0.194245
	320	0.111526	0.100919	0.121706	0.176541	0.183478	0.172504	0.204807	0.234601	0.22931		320	0.0971046	0.106643	0.0962067	0.173599	0.215911	0.213187	0.214769	0.230074	0.22242		320	0.11496	0.109107	0.114482	0.117794	0.129052	0.118137	0.157882	0.179269	0.153174		320	0.10947	0.102572	0.10718	0.164312	0.145093	0.156333	0.204947	0.211967	0.198533
	321	0.108265	0.107895	0.0995131	0.173029	0.174567	0.171492	0.201565	0.238932	0.234375		321	0.103218	0.103636	0.108057	0.175736	0.213391	0.208674	0.207631	0.235575	0.222656		321	0.114153	0.109394	0.113594	0.130621	0.132893	0.121328	0.156325	0.175235	0.150455		321	0.102511	0.101022	0.104356	0.160043	0.147776	0.156258	0.205154	0.215708	0.195581
	322	0.108182	0.105612	0.116131	0.17244	0.181976	0.177845	0.198364	0.23872	0.225856		322	0.0999675	0.107475	0.108434	0.174817	0.219878	0.209871	0.209816	0.234485	0.225011		322	0.120862	0.112703	0.114152	0.127468	0.118985	0.11766	0.152926	0.173451	0.153892		322	0.113148	0.101432	0.103723	0.160398	0.141625	0.157092	0.19749	0.213298	0.206211
	323	0.108646	0.112142	0.0992503	0.177382	0.172277	0.165025	0.197254	0.235343	0.226425		323	0.105796	0.10461	0.0972867	0.170741	0.216782	0.213857	0.2056	0.227663	0.220671		323	0.108063	0.118941	0.112303	0.127848	0.125026	0.118091	0.161947	0.17549	0.147932		323	0.109292	0.104996	0.102987	0.162042	0.146691	0.155711	0.205844	0.212313	0.191918
	324	0.111249	0.107494	0.106885	0.165404	0.178027	0.167782	0.197651	0.240542	0.227796		324	0.101729	0.103179	0.107327	0.169388	0.213564	0.208957	0.214198	0.236279	0.223073		324	0.119257	0.100063	0.112704	0.121542	0.120872	0.121966	0.157871	0.170954	0.149668		324	0.102874	0.108018	0.105249	0.158118	0.14669	0.154976	0.204516	0.21383	0.189778
	325	0.109629	0.0991261	0.110811	0.17797	0.170367	0.163805	0.190988	0.239293	0.228636		325	0.100574	0.105922	0.103423	0.172357	0.216163	0.214648	0.21013	0.228026	0.218889		325	0.107666	0.101481	0.114891	0.126351	0.121916	0.123538	0.157437	0.173969	0.144721		325	0.109383	0.101297	0.102366	0.160213	0.148782	0.152458	0.200456	0.21057	0.202247
	326	0.104918	0.103643	0.109114	0.175927	0.168711	0.168239	0.198647	0.240461	0.223973		326	0.0961719	0.103424	0.105076	0.170375	0.215207	0.212755	0.212922	0.231713	0.224632		326	0.11309	0.107448	0.112364	0.126973	0.132201	0.11376	0.150574	0.170276	0.1983		326	0.104544	0.100594	0.104176	0.1629	0.145225	0.155217	0.199906	0.210014	0.200039
	327	0.105874	0.106189	0.100754	0.1693	0.177125	0.16304	0.193518	0.2367	0.216642		327	0.100582	0.10836	0.105614	0.175689	0.212235	0.209314	0.209504	0.240705	0.216317		327	0.117656	0.113563	0.107137	0.131802	0.123421	0.119881	0.151338	0.173867	0.15278		327	0.10521	0.10555	0.102554	0.15747	0.146519	0.153086	0.19869	0.210569	0.194011
	328	0.103485	0.103746	0.108248	0.167763	0.173271	0.16779	0.195845	0.236946	0.235388		328	0.102574	0.107449	0.106821	0.167442	0.221652	0.211879	0.209393	0.228968	0.220579		328	0.11811	0.102923	0.109697	0.117616	0.130728	0.115456	0.157934	0.179942	0.151909		328	0.106722	0.103842	0.104048	0.158678	0.144841	0.154497	0.200154	0.214669	0.201439
	329	0.111443	0.108159	0.108467	0.170063	0.173786	0.175051	0.196817	0.2317	0.232675		329	0.0961802	0.106325	0.112816	0.167974	0.215393	0.21542	0.213357	0.228427	0.223823		329	0.111255	0.12547	0.109893	0.117856	0.126431	0.118011	0.151351	0.170841	0.149826		329	0.107632	0.101707	0.106541	0.158731	0.147122	0.155241	0.198492	0.213553	0.203004
	330	0.116435	0.104587	0.112623	0.173619	0.175626	0.161656	0.195311	0.228076	0.223203		330	0.0980185	0.104181	0.103688	0.171897	0.217686	0.213729	0.217602	0.234185	0.217632		330	0.107942	0.119651	0.104958	0.115076	0.124819	0.127269	0.150628	0.179645	0.153291		330	0.106717	0.103905	0.102135	0.155036	0.142805	0.152543	0.203184	0.214813	0.199493
	331	0.106415	0.120865	0.107846	0.163016	0.177744	0.160658	0.196855	0.23176	0.221344		331	0.100018	0.100361	0.105311	0.173868	0.216394	0.212239	0.212158	0.23302	0.222088		331	0.113943	0.105946	0.113538	0.119411	0.124027	0.122232	0.151657	0.179448	0.144257		331	0.105706	0.102452	0.10263	0.151643	0.146374	0.153511	0.203871	0.211779	0.200469
	332	0.109801	0.103261	0.114352	0.173244	0.177816	0.16518	0.190635	0.23586	0.227393		332	0.0965354	0.104786	0.102505	0.173933	0.208957	0.205665	0.211589	0.235886	0.217788		332	0.111823	0.0973524	0.114514	0.120455	0.128586	0.112075	0.155894	0.176752	0.14442		332	0.108079	0.101026	0.107031	0.156049	0.147909	0.15113	0.20129	0.210492	0.194364
	333	0.102938	0.101983	0.107459	0.169986	0.169375	0.171411	0.199389	0.23447	0.231312		333	0.100003	0.108562	0.104523	0.170775	0.21095	0.210122	0.212513	0.233366	0.215326		333	0.111036	0.105487	0.118781	0.124018	0.129162	0.120461	0.155817	0.172969	0.145686		333	0.106202	0.103702	0.105095	0.152329	0.146027	0.151475	0.200018	0.212717	0.185633
	334	0.110516	0.108432	0.100772	0.170177	0.173996	0.174246	0.201634	0.233165	0.228976		334	0.101875	0.103198	0.107551	0.172633	0.21382	0.213438	0.210384	0.229806	0.219945		334	0.114951	0.104341	0.113587	0.11623	0.133484	0.118493	0.150871	0.170485	0.14319		334	0.102485	0.105097	0.105793	0.155259	0.146369	0.155731	0.200782	0.216421	0.193988
	335	0.112495	0.11246	0.103698	0.165947	0.175981	0.175247	0.198314	0.233361	0.225567		335	0.098591	0.108579	0.103691	0.172313	0.219383	0.218852	0.210391	0.233429	0.225323		335	0.112542	0.108318	0.113226	0.122741	0.123682	0.11119	0.153328	0.171687	0.151419		335	0.104435	0.103909	0.101626	0.156183	0.145343	0.153922	0.200077	0.211818	0.194517
	336	0.106156	0.102021	0.10424	0.169958	0.173702	0.166787	0.199486	0.232517	0.22916		336	0.102902	0.10226	0.107325	0.171447	0.212891	0.209152	0.208305	0.228353	0.223552		336	0.112615	0.109179	0.110465	0.124766	0.120412	0.113722	0.156376	0.172863	0.140856		336	0.109099	0.107633	0.0996805	0.160466	0.146835	0.152239	0.202901	0.213676	0.203224
	337	0.110106	0.112913	0.104959	0.16734	0.16797	0.170644	0.19538	0.226113	0.227049		337	0.101391	0.105229	0.104218	0.170509	0.211132	0.208904	0.216617	0.231273	0.219338		337	0.113501	0.112108	0.112606	0.124509	0.121648	0.118773	0.154318	0.172246	0.148132		337	0.109111	0.10274	0.107362	0.159325	0.146039	0.155206	0.19989	0.210828	0.205985
	338	0.107848	0.105825	0.110413	0.165604	0.165609	0.159043	0.202611	0.226307	0.23568		338	0.102693	0.108361	0.106624	0.166134	0.21288	0.21131	0.209299	0.229941	0.217341		338	0.11988	0.110942	0.111911	0.12368	0.125159	0.116493	0.159446	0.1742	0.146179		338	0.107994	0.100858	0.104415	0.158954	0.146395	0.152589	0.196549	0.209721	0.19616
	339	0.100941	0.10647	0.113069	0.165211	0.172948	0.163949	0.201724	0.228539	0.219518		339	0.10098	0.105378	0.103514	0.173416	0.214531	0.207517	0.217255	0.231915	0.217464		339	0.11091	0.119765	0.112936	0.11976	0.126847	0.12132	0.146516	0.170671	0.150467		339	0.105527	0.106502	0.102686	0.157067	0.143598	0.150196	0.199692	0.210817	0.195315
	340	0.107495	0.104099	0.102297	0.167918	0.170593	0.161768	0.19842	0.237562	0.22306		340	0.104501	0.103879	0.108787	0.171402	0.215819	0.210453	0.21041	0.227118	0.218171		340	0.111361	0.119379	0.111914	0.121907	0.127126	0.113235	0.154491	0.172402	0.144848		340	0.108203	0.0997036	0.102617	0.158796	0.144525	0.151933	0.193731	0.212034	0.199709
	341	0.108796	0.106499	0.105375	0.17594	0.162228	0.170133	0.198496	0.236642	0.225828		341	0.100381	0.10162	0.105167	0.171272	0.207554	0.211574	0.209523	0.230982	0.216946		341	0.114625	0.106957	0.10624	0.113386	0.124203	0.121994	0.148053	0.168582	0.146297		341	0.10357	0.102186	0.105921	0.160962	0.144016	0.152326	0.20094	0.214802	0.210444
	342	0.1082	0.113009	0.109214	0.169415	0.163105	0.169525	0.197168	0.227623	0.22503		342	0.0987787	0.107058	0.109331	0.168853	0.217686	0.21212	0.212186	0.22687	0.226384		342	0.113497	0.101495	0.107436	0.113692	0.1259	0.119409	0.155538	0.168914	0.141991		342	0.109515	0.103676	0.101966	0.156414	0.147458	0.150592	0.199509	0.208333	0.206358
	343	0.102013	0.107172	0.10443	0.167617	0.165202	0.164696	0.199992	0.23348	0.225197		343	0.103752	0.109746	0.104594	0.167533	0.215674	0.20574	0.209412	0.228188	0.213347		343	0.118632	0.102217	0.105282	0.112899	0.123608	0.115695	0.152075	0.171994	0.146624		343	0.107774	0.107245	0.10123	0.156523	0.14445	0.151338	0.198639	0.213186	0.200838
	344	0.116087	0.102221	0.108141	0.166152	0.16259	0.169048	0.190538	0.236414	0.233364		344	0.0962566	0.107557	0.103955	0.167954	0.209258	0.213494	0.206237	0.219698	0.22223		344	0.112724	0.103362	0.106928	0.118282	0.119857	0.114997	0.149241	0.177262	0.141824		344	0.106352	0.10388	0.102669	0.154024	0.148053	0.149586	0.203036	0.209986	0.200645
	345	0.106202	0.107307	0.10541	0.169058	0.172927	0.16654	0.194436	0.228602	0.218547		345	0.105696	0.105567	0.101807	0.171729	0.209916	0.206848	0.206003	0.227069	0.223616		345	0.104758	0.108407	0.113826	0.119723	0.123067	0.111222	0.151317	0.177674	0.145445		345	0.0982113	0.102522	0.0997008	0.154645	0.141434	0.148697	0.200349	0.209672	0.205823
	346	0.101263	0.102773	0.104551	0.170964	0.166745	0.163349	0.202511	0.231785	0.222143		346	0.100205	0.107959	0.0987239	0.174447	0.218958	0.210469	0.20843	0.226729	0.217595		346	0.117403	0.102848	0.111872	0.116173	0.129024	0.11754	0.153548	0.173562	0.146341		346	0.10837	0.100379	0.101348	0.154805	0.141738	0.148715	0.201752	0.214236	0.185405
	347	0.103314	0.10658	0.109462	0.167468	0.175954	0.166213	0.206278	0.232891	0.221867		347	0.10228	0.108895	0.104486	0.16878	0.204745	0.210719	0.211395	0.223579	0.219167		347	0.114594	0.126289	0.11238	0.111442	0.123181	0.119049	0.153551	0.171074	0.145987		347	0.10394	0.10249	0.105072	0.156171	0.138336	0.14939	0.202367	0.207468	0.183985
	348	0.105588	0.101573	0.110645	0.176614	0.161174	0.161847	0.194802	0.237083	0.224979		348	0.0997057	0.110756	0.101689	0.170855	0.217973	0.20724	0.21445	0.232855	0.218067		348	0.11467	0.0993803	0.113713	0.114619	0.129604	0.115224	0.150654	0.170599	0.15236		348	0.110588	0.103288	0.102085	0.15616	0.144057	0.147424	0.199685	0.210249	0.203648
	349	0.109978	0.103402	0.104384	0.172041	0.166543	0.162581	0.198551	0.225186	0.226953		349	0.101277	0.11276	0.107487	0.170328	0.212678	0.20717	0.207453	0.227967	0.217282		349	0.116018	0.110773	0.107847	0.120763	0.126017	0.115127	0.146441	0.170938	0.144518		349	0.105721	0.102204	0.104337	0.149778	0.143755	0.152025	0.200881	0.209486	0.194417
	350	0.107078	0.105821	0.108251	0.165579	0.174999	0.16681	0.187051	0.2284	0.221703		350	0.100921	0.108758	0.102969	0.172589	0.218702	0.211679	0.21334	0.228577	0.223901		350	0.108846	0.115979	0.109627	0.121897	0.123485	0.120339	0.153949	0.176083	0.142787		350	0.105794	0.102203	0.102956	0.156022	0.1426	0.150158	0.197851	0.208074	0.195027
	351	0.111139	0.109298	0.107323	0.162616	0.166415	0.15497	0.19637	0.233838	0.216369		351	0.100351	0.1054	0.109426	0.169321	0.210113	0.209851	0.201678	0.227929	0.217197		351	0.113361	0.109521	0.107941	0.112739	0.129516	0.117368	0.154484	0.173282	0.142617		351	0.108831	0.105876	0.102172	0.156986	0.142238	0.150741	0.200608	0.212089	0.187536
	352	0.108921	0.103647	0.105894	0.163337	0.166925	0.165292	0.203026	0.237216	0.221666		352	0.102292	0.102126	0.108983	0.167589	0.210977	0.215249	0.211945	0.226425	0.214116		352	0.11832	0.108527	0.115255	0.12036	0.127154	0.117424	0.147045	0.169754	0.142562		352	0.105657	0.102576	0.0995798	0.154509	0.141157	0.148498	0.198268	0.212585	0.19509
	353	0.105518	0.107813	0.108741	0.163691	0.171728	0.166648	0.189776	0.222735	0.228744		353	0.0987237	0.105226	0.100988	0.165315	0.212638	0.2104	0.208287	0.229856	0.220659		353	0.116621	0.1146	0.112014	0.115975	0.124414	0.119565	0.148542	0.168168	0.144767		353	0.0998594	0.103193	0.104732	0.155389	0.145222	0.150549	0.196297	0.209204	0.197378
	354	0.105116	0.100058	0.110914	0.167853	0.164742	0.162331	0.198501	0.236197	0.228092		354	0.0986086	0.101661	0.110868	0.170733	0.213323	0.20862	0.209759	0.227008	0.213306		354	0.11137	0.102436	0.114582	0.124085	0.126867	0.116343	0.147792	0.16733	0.145766		354	0.109171	0.106328	0.103619	0.15424	0.141861	0.148723	0.197514	0.208196	0.19487
	355	0.11168	0.102152	0.105878	0.159169	0.169862	0.163748	0.193041	0.236931	0.226966		355	0.0984209	0.107851	0.0998712	0.167567	0.208861	0.207487	0.208558	0.229549	0.218059		355	0.111419	0.104007	0.109336	0.125991	0.125983	0.112515	0.143747	0.170959	0.144067		355	0.105184	0.103772	0.102786	0.152565	0.142025	0.149015	0.195789	0.206083	0.194931
	356	0.111666	0.106482	0.108425	0.159662	0.168946	0.161759	0.189986	0.227921	0.216759		356	0.103563	0.101795	0.102298	0.16439	0.212343	0.20609	0.207163	0.230388	0.221848		356	0.110398	0.105625	0.116532	0.122874	0.123061	0.124451	0.153888	0.169272	0.135558		356	0.105546	0.0997238	0.101176	0.152972	0.136175	0.147975	0.202311	0.21165	0.194646
	357	0.107924	0.101391	0.104786	0.165355	0.161179	0.16881	0.197803	0.228232	0.223957		357	0.100651	0.106876	0.110329	0.166659	0.215146	0.204529	0.20787	0.225401	0.217419		357	0.121612	0.113101	0.110809	0.122546	0.131565	0.116742	0.147463	0.172727	0.151593		357	0.102498	0.102859	0.106546	0.152286	0.138926	0.149132	0.195316	0.208029	0.193563
	358	0.109317	0.105272	0.100179	0.167962	0.164975	0.165531	0.198432	0.233245	0.226072		358	0.103652	0.10025	0.113112	0.165939	0.212472	0.201975	0.209749	0.231531	0.216045		358	0.110236	0.102385	0.106672	0.156418	0.122323	0.118336	0.148654	0.16885	0.143694		358	0.107821	0.105028	0.102107	0.152985	0.141735	0.145746	0.198264	0.209989	0.179281
	359	0.11392	0.103452	0.107796	0.168418	0.169606	0.158878	0.194499	0.235932	0.222712		359	0.102574	0.11016	0.104344	0.16756	0.214504	0.211676	0.209019	0.226842	0.218062		359	0.115301	0.106903	0.108338	0.118887	0.122022	0.115168	0.140747	0.166503	0.149882		359	0.104861	0.100044	0.10356	0.153031	0.14162	0.151293	0.196772	0.21234	0.197105
	360	0.10268	0.100951	0.103504	0.171465	0.165795	0.163081	0.196629	0.227395	0.223163		360	0.103229	0.107137	0.117308	0.166599	0.212919	0.210928	0.212172	0.229266	0.221359		360	0.114843	0.113448	0.108511	0.122824	0.126067	0.121347	0.144443	0.16981	0.143041		360	0.107119	0.103912	0.100715	0.155554	0.138156	0.150428	0.196298	0.210395	0.203908
	361	0.109673	0.106835	0.102393	0.161321	0.156821	0.160888	0.19355	0.233964	0.218607		361	0.0993208	0.108235	0.110184	0.162811	0.213279	0.205926	0.205015	0.230884	0.212079		361	0.112368	0.105171	0.109746	0.115311	0.125216	0.120826	0.145769	0.173012	0.148031		361	0.108291	0.104474	0.103694	0.154917	0.140852	0.148728	0.195392	0.210211	0.187265
	362	0.111947	0.0996879	0.104785	0.168221	0.170638	0.167588	0.191284	0.232169	0.226547		362	0.10337	0.104844	0.104445	0.165512	0.211265	0.204963	0.204394	0.229932	0.213409		362	0.111538	0.108925	0.109971	0.122421	0.127988	0.115698	0.149448	0.166538	0.136228		362	0.10917	0.105527	0.102113	0.156041	0.141147	0.145425	0.195321	0.207352	0.191337
	363	0.108568	0.101558	0.107751	0.163818	0.162579	0.159145	0.190887	0.233964	0.222945		363	0.102762	0.108404	0.103577	0.163042	0.210664	0.209277	0.209792	0.216209	0.217501		363	0.106574	0.106492	0.106822	0.113859	0.123989	0.115325	0.146327	0.168377	0.147718		363	0.103219	0.103661	0.104144	0.151921	0.141286	0.150859	0.198533	0.210311	0.203843
	364	0.0992898	0.107649	0.103352	0.169	0.160524	0.156638	0.198352	0.241471	0.218366		364	0.105952	0.106415	0.107111	0.160467	0.21462	0.20324	0.204931	0.224407	0.218722		364	0.116642	0.117962	0.107943	0.119796	0.126086	0.111451	0.145783	0.166586	0.13764		364	0.105931	0.101362	0.100515	0.153714	0.143252	0.14986	0.196182	0.207699	0.18213
	365	0.112618	0.114773	0.109205	0.159652	0.166822	0.163954	0.185605	0.232694	0.221677		365	0.101936	0.103666	0.107181	0.169642	0.209979	0.206584	0.201832	0.22287	0.216385		365	0.117197	0.102755	0.107011	0.110799	0.122191	0.109067	0.150208	0.165595	0.1413		365	0.104524	0.103882	0.104657	0.154027	0.139008	0.144703	0.194814	0.20957	0.191333
	366	0.105401	0.103055	0.102569	0.162036	0.162813	0.16093	0.192292	0.233297	0.21819		366	0.105409	0.104969	0.110771	0.170016	0.213608	0.206359	0.203721	0.222414	0.217329		366	0.117521	0.105266	0.106261	0.110671	0.122979	0.121904	0.139007	0.167963	0.134147		366	0.107312	0.101417	0.101114	0.155797	0.144463	0.151881	0.194056	0.210715	0.199495
	367	0.103604	0.105717	0.105837	0.16359	0.163417	0.162444	0.198806	0.224765	0.227311		367	0.101404	0.1053	0.121402	0.160883	0.215476	0.20465	0.208015	0.222923	0.216848		367	0.108247	0.0940987	0.109063	0.12025	0.122815	0.104638	0.144811	0.168711	0.141357		367	0.108558	0.104695	0.101393	0.15484	0.139254	0.148877	0.194749	0.208425	0.185485
	368	0.108847	0.102612	0.108193	0.164792	0.159853	0.157027	0.19465	0.235548	0.21812		368	0.0996898	0.107079	0.10747	0.170825	0.208512	0.203515	0.210576	0.2268	0.213281		368	0.115651	0.107875	0.109288	0.117932	0.1233	0.118767	0.151663	0.164133	0.138074		368	0.108207	0.102242	0.10289	0.15492	0.142119	0.149141	0.195593	0.205664	0.190903
	369	0.107184	0.105435	0.103308	0.168266	0.165807	0.162758	0.195706	0.234364	0.217869		369	0.0989213	0.108264	0.104181	0.159887	0.21229	0.204374	0.201248	0.225831	0.218378		369	0.109966	0.103094	0.108063	0.118332	0.120539	0.114842	0.146457	0.169505	0.13524		369	0.109463	0.100817	0.101522	0.152124	0.138936	0.144758	0.198105	0.205928	0.197448
	370	0.114041	0.0989318	0.108488	0.164078	0.162733	0.15512	0.200089	0.22988	0.219986		370	0.0989343	0.10455	0.101332	0.165252	0.209301	0.204357	0.20881	0.229755	0.216446		370	0.112557	0.103229	0.103743	0.118929	0.125848	0.11562	0.148392	0.162681	0.142882		370	0.103258	0.10276	0.104163	0.153067	0.139518	0.144611	0.197315	0.207657	0.194706
	371	0.109113	0.100892	0.103672	0.161833	0.168255	0.162527	0.196178	0.22796	0.22073		371	0.101064	0.0991503	0.109364	0.161967	0.212564	0.202637	0.209779	0.227111	0.221464		371	0.124598	0.110069	0.109466	0.122931	0.120146	0.112271	0.14544	0.167382	0.142494		371	0.103447	0.1017	0.103053	0.151525	0.138644	0.147223	0.195695	0.203443	0.186873
	372	0.113047	0.107732	0.114025	0.165078	0.156495	0.153168	0.199095	0.228754	0.223043		372	0.0994887	0.105288	0.103343	0.167912	0.209786	0.205692	0.205345	0.222047	0.21876		372	0.114367	0.109116	0.111946	0.11849	0.11883	0.117489	0.14337	0.166957	0.140707		372	0.105416	0.10315	0.103594	0.156907	0.141416	0.150967	0.197647	0.208878	0.195003
	373	0.104817	0.107998	0.104867	0.167833	0.167528	0.15914	0.193213	0.234824	0.221439		373	0.102192	0.106087	0.10259	0.161737	0.209933	0.203563	0.20576	0.226025	0.212253		373	0.105356	0.11287	0.104422	0.120407	0.119828	0.115124	0.148602	0.170084	0.14611		373	0.104849	0.104285	0.10267	0.153646	0.136197	0.145178	0.198228	0.206623	0.189221
	374	0.104504	0.0996806	0.115085	0.168774	0.16362	0.158696	0.192362	0.235419	0.228428		374	0.103403	0.103017	0.102123	0.165671	0.210622	0.204425	0.209054	0.222911	0.217503		374	0.111109	0.107997	0.1107	0.110123	0.125206	0.113305	0.147073	0.169943	0.13507		374	0.107061	0.10173	0.103079	0.14861	0.139278	0.14657	0.193637	0.208666	0.186859
	375	0.108607	0.104331	0.109306	0.166735	0.166046	0.163184	0.196035	0.227992	0.223488		375	0.102404	0.102909	0.103752	0.165993	0.211483	0.204302	0.209105	0.225097	0.213047		375	0.115714	0.102628	0.103063	0.116717	0.12661	0.117826	0.139035	0.169659	0.139592		375	0.107779	0.104085	0.102706	0.149573	0.13483	0.1447	0.195703	0.209548	0.194901
	376	0.109067	0.104157	0.109756	0.160528	0.161327	0.161475	0.189569	0.234893	0.219234		376	0.101537	0.10155	0.103775	0.166518	0.206003	0.204254	0.20535	0.228105	0.217407		376	0.106879	0.10305	0.102658	0.114548	0.121877	0.105324	0.152031	0.168534	0.134484		376	0.104029	0.103675	0.104259	0.153333	0.138089	0.14375	0.1959	0.204837	0.18784
	377	0.107094	0.107439	0.104058	0.157532	0.154805	0.161845	0.192595	0.226929	0.219998		377	0.0989422	0.104623	0.106494	0.166076	0.205694	0.21042	0.204975	0.220027	0.215638		377	0.115051	0.129554	0.106222	0.116295	0.125064	0.109143	0.144488	0.169685	0.132802		377	0.103775	0.104132	0.104794	0.149843	0.136765	0.143156	0.194639	0.206875	0.192892
	378	0.109835	0.106707	0.105358	0.165547	0.163628	0.158675	0.190857	0.225533	0.216566		378	0.101021	0.102943	0.105591	0.165604	0.213755	0.207178	0.208521	0.226354	0.218914		378	0.114374	0.113087	0.103664	0.115154	0.12599	0.114756	0.139519	0.158061	0.138591		378	0.109212	0.104319	0.107758	0.152193	0.137837	0.147163	0.194668	0.206547	0.191621
	379	0.107203	0.102412	0.114564	0.158998	0.166417	0.151806	0.187232	0.22619	0.21886		379	0.0996424	0.0976821	0.0998571	0.163726	0.209157	0.205277	0.196551	0.222881	0.213612		379	0.116241	0.102769	0.10678	0.118942	0.122338	0.115647	0.147571	0.167893	0.139619		379	0.109059	0.103875	0.102195	0.146761	0.142617	0.145296	0.193931	0.209162	0.18697
	380	0.103119	0.10445	0.105202	0.157283	0.162575	0.150417	0.187961	0.231234	0.219382		380	0.0980822	0.109616	0.10209	0.169442	0.206825	0.206637	0.214673	0.222578	0.217258		380	0.115103	0.103992	0.106227	0.111496	0.122521	0.110818	0.146176	0.160315	0.140042		380	0.108318	0.0990922	0.103255	0.154157	0.137121	0.146978	0.196243	0.202875	0.202951
	381	0.108438	0.107041	0.0981403	0.155005	0.161162	0.164528	0.189188	0.234882	0.216274		381	0.101335	0.107937	0.104281	0.163121	0.210089	0.201567	0.20931	0.2256	0.218119		381	0.103688	0.0991354	0.106131	0.126514	0.119869	0.109948	0.141121	0.165838	0.14273		381	0.108389	0.101055	0.104866	0.150049	0.13482	0.143148	0.192515	0.205461	0.181323
	382	0.105264	0.104194	0.102078	0.162757	0.158489	0.147166	0.187937	0.223803	0.207401		382	0.101243	0.108078	0.108912	0.162933	0.20941	0.200961	0.204899	0.22817	0.217497		382	0.11298	0.103291	0.105236	0.143749	0.123655	0.115516	0.14497	0.162311	0.139036		382	0.101718	0.10439	0.102446	0.155809	0.141324	0.144212	0.194566	0.205143	0.186522
	383	0.10339	0.102308	0.105872	0.162048	0.159766	0.14658	0.189618	0.239874	0.211542		383	0.0994298	0.103877	0.0997924	0.161751	0.210046	0.203434	0.20438	0.22886	0.214974		383	0.105742	0.132753	0.116208	0.108648	0.121554	0.112087	0.146972	0.164868	0.137249		383	0.109297	0.103072	0.0994351	0.149003	0.139148	0.146116	0.193495	0.207654	0.186872
	384	0.110524	0.112365	0.0954769	0.169893	0.162434	0.152397	0.195745	0.22502	0.214845		384	0.0976411	0.1099	0.107363	0.161745	0.204415	0.20143	0.207431	0.223669	0.214314		384	0.10866	0.105714	0.102294	0.110042	0.112071	0.115084	0.141216	0.163316	0.138578		384	0.107298	0.108845	0.103117	0.147249	0.139115	0.139937	0.191573	0.205137	0.194573
	385	0.11271	0.104234	0.106408	0.150363	0.163223	0.151137	0.189793	0.231071	0.215038		385	0.100552	0.100947	0.104897	0.165176	0.209086	0.206842	0.201443	0.222434	0.215669		385	0.116223	0.109592	0.109742	0.124815	0.122294	0.113574	0.142138	0.164111	0.143192		385	0.106493	0.102257	0.097934	0.147828	0.137281	0.147084	0.196028	0.209207	0.193035
	386	0.0927829	0.10714	0.102404	0.1577	0.155768	0.158981	0.192319	0.227108	0.220688		386	0.103161	0.105411	0.104805	0.163199	0.210596	0.206423	0.206207	0.224866	0.215187		386	0.111989	0.103702	0.101699	0.125998	0.126022	0.111946	0.142994	0.163941	0.138377		386	0.108965	0.10081	0.10229	0.146382	0.135949	0.145644	0.198598	0.204436	0.191361
	387	0.103366	0.106511	0.0982768	0.151248	0.156682	0.151549	0.190875	0.225203	0.217417		387	0.103638	0.101852	0.100042	0.165695	0.210343	0.199898	0.205896	0.222733	0.213658		387	0.1134	0.104789	0.107955	0.110541	0.115178	0.108453	0.146511	0.15912	0.127046		387	0.102428	0.100111	0.102057	0.150995	0.141151	0.14528	0.192685	0.206484	0.187915
	388	0.106328	0.100439	0.107568	0.161774	0.154913	0.153106	0.194601	0.232583	0.219221		388	0.10162	0.102963	0.104553	0.157833	0.20723	0.204721	0.200344	0.225658	0.211612		388	0.109809	0.110281	0.112328	0.11194	0.112702	0.112171	0.144871	0.167868	0.134091		388	0.105819	0.102917	0.103927	0.147865	0.136717	0.142471	0.193893	0.20727	0.163558
	389	0.112023	0.103982	0.0967159	0.15237	0.162076	0.161889	0.190628	0.229508	0.212804		389	0.0982568	0.102709	0.0960943	0.159305	0.211722	0.197657	0.206707	0.222901	0.21437		389	0.100306	0.112181	0.109568	0.11486	0.119911	0.10823	0.138617	0.168255	0.1338		389	0.109161	0.102256	0.107705	0.148777	0.135769	0.144691	0.19633	0.205884	0.195546
	390	0.0978349	0.108915	0.102793	0.157724	0.163195	0.149638	0.191787	0.22895	0.219322		390	0.0971931	0.102364	0.104592	0.163391	0.204854	0.204761	0.208215	0.229068	0.212621		390	0.109946	0.105074	0.111275	0.111576	0.116084	0.117764	0.140848	0.165984	0.139655		390	0.105551	0.103675	0.101409	0.145545	0.139441	0.143713	0.192065	0.204816	0.180942
	391	0.110797	0.10161	0.105318	0.147385	0.156229	0.148088	0.196883	0.236149	0.221124		391	0.100467	0.106614	0.102701	0.165413	0.207202	0.202241	0.200585	0.224965	0.214096		391	0.120846	0.107598	0.104937	0.122813	0.117299	0.12007	0.139574	0.16701	0.13307		391	0.107335	0.0999943	0.101648	0.148946	0.137033	0.142119	0.194085	0.207097	0.186188
	392	0.10201	0.106072	0.100575	0.162404	0.167191	0.149725	0.188785	0.2305	0.212728		392	0.0998124	0.102319	0.098732	0.160142	0.212563	0.19897	0.206067	0.221039	0.209684		392	0.117506	0.101223	0.109181	0.118284	0.122605	0.116829	0.143057	0.164466	0.131704		392	0.102327	0.101305	0.0967806	0.149693	0.137577	0.144236	0.195226	0.204563	0.194361
	393	0.101935	0.105282	0.10602	0.15903	0.160279	0.155546	0.194663	0.235281	0.219014		393	0.102453	0.104444	0.105587	0.163063	0.20902	0.202419	0.210394	0.225153	0.215188		393	0.110588	0.113945	0.108823	0.115531	0.117179	0.113744	0.133952	0.163317	0.134287		393	0.106046	0.102886	0.105176	0.151252	0.140199	0.142865	0.197862	0.207632	0.187685
	394	0.104587	0.100914	0.104398	0.152924	0.158041	0.152802	0.190227	0.229093	0.212567		394	0.0984754	0.102791	0.108379	0.158694	0.208709	0.203395	0.208389	0.221875	0.21045		394	0.110893	0.111289	0.107164	0.108954	0.116097	0.110411	0.141924	0.16209	0.142914		394	0.106668	0.101751	0.101566	0.144951	0.133465	0.143193	0.194257	0.204605	0.18634
	395	0.104956	0.107852	0.108283	0.158085	0.153171	0.153827	0.187794	0.219653	0.223594		395	0.0999393	0.10272	0.106383	0.1618	0.206911	0.201172	0.205823	0.226091	0.212023		395	0.110345	0.0996958	0.104214	0.114635	0.114493	0.111009	0.137075	0.16533	0.135315		395	0.104252	0.097752	0.102885	0.150134	0.134815	0.146135	0.192984	0.207556	0.188625
	396	0.110286	0.104303	0.107217	0.15204	0.163635	0.152686	0.18986	0.228001	0.212312		396	0.103394	0.109667	0.105343	0.162298	0.206353	0.205677	0.205799	0.224954	0.213367		396	0.102904	0.105395	0.105548	0.115046	0.121246	0.108327	0.142009	0.160106	0.133572		396	0.10559	0.102396	0.106268	0.147762	0.135302	0.14055	0.187475	0.20548	0.182475
	397	0.105899	0.107197	0.116237	0.153491	0.164244	0.1551	0.185665	0.218437	0.219447		397	0.101055	0.102739	0.10732	0.158048	0.208523	0.204318	0.203138	0.21775	0.211535		397	0.110936	0.105684	0.108471	0.122464	0.115786	0.107571	0.145011	0.164018	0.158783		397	0.109564	0.103741	0.100577	0.14969	0.136012	0.141841	0.194214	0.206983	0.18262
	398	0.109036	0.10328	0.100555	0.160049	0.158543	0.154224	0.182585	0.222919	0.21833		398	0.101402	0.109363	0.100654	0.161374	0.205748	0.202529	0.201485	0.226019	0.211955		398	0.114653	0.109928	0.114006	0.116358	0.121653	0.118729	0.139026	0.160471	0.138114		398	0.104278	0.103223	0.101761	0.146849	0.13585	0.139958	0.190514	0.202054	0.184744
	399	0.106782	0.102395	0.101659	0.155553	0.163955	0.148687	0.19068	0.230327	0.218813		399	0.0976349	0.100974	0.101202	0.161599	0.202897	0.203087	0.198821	0.220527	0.219017		399	0.112906	0.107411	0.106823	0.114228	0.114692	0.110915	0.136567	0.15965	0.142045		399	0.109699	0.107374	0.101494	0.151031	0.142393	0.143296	0.195261	0.204492	0.190664
	400	0.11463	0.103685	0.103273	0.164791	0.154966	0.152179	0.188179	0.230839	0.222405		400	0.103353	0.106892	0.10627	0.16376	0.203595	0.197135	0.204969	0.225757	0.217562		400	0.11494	0.099341	0.113871	0.117348	0.118592	0.111873	0.144063	0.165505	0.133309		400	0.106876	0.101301	0.104477	0.150285	0.135011	0.144733	0.192427	0.205387	0.176997
	401	0.100574	0.104723	0.106536	0.154768	0.162751	0.155063	0.183827	0.221789	0.20943		401	0.103958	0.104803	0.0969343	0.151705	0.206647	0.212006	0.196863	0.224106	0.209392		401	0.106042	0.109388	0.102698	0.111738	0.115919	0.106921	0.133695	0.160401	0.135178		401	0.107082	0.102014	0.0986943	0.150538	0.137905	0.141299	0.192489	0.207647	0.187608
	402	0.103168	0.0979673	0.107501	0.152037	0.160017	0.154446	0.193729	0.224338	0.215981		402	0.101912	0.110477	0.102679	0.161769	0.209695	0.202305	0.208958	0.222653	0.216152		402	0.118424	0.101269	0.108495	0.115393	0.119493	0.115494	0.136786	0.164779	0.135788		402	0.105794	0.10333	0.104334	0.145233	0.133112	0.142047	0.195542	0.20513	0.182418
	403	0.104167	0.106709	0.110941	0.152867	0.155136	0.151111	0.185582	0.22675	0.217667		403	0.0977196	0.106823	0.104751	0.162333	0.209102	0.193176	0.203103	0.223621	0.212728		403	0.112473	0.112294	0.109281	0.114021	0.112687	0.11448	0.137383	0.156621	0.129644		403	0.107293	0.107461	0.103219	0.145385	0.136674	0.142368	0.196069	0.202916	0.185299
	404	0.116226	0.103115	0.100786	0.154007	0.157806	0.150977	0.18876	0.220164	0.201088		404	0.104119	0.108786	0.0983033	0.165572	0.207972	0.196448	0.204811	0.226448	0.21409		404	0.10892	0.101006	0.112524	0.117538	0.118414	0.111446	0.132732	0.157873	0.132722		404	0.109377	0.102157	0.0997697	0.14621	0.133869	0.145172	0.190355	0.206812	0.207834
	405	0.110711	0.107911	0.100902	0.16149	0.15358	0.150095	0.190349	0.218951	0.215293		405	0.104743	0.102263	0.106456	0.159138	0.202132	0.199262	0.202269	0.220918	0.2085		405	0.10486	0.106958	0.109049	0.113816	0.126375	0.108912	0.14481	0.156319	0.132881		405	0.104554	0.103767	0.104902	0.14747	0.137867	0.143487	0.195807	0.207101	0.189214
	406	0.103965	0.105783	0.103299	0.159908	0.151996	0.148393	0.187156	0.226311	0.213341		406	0.0991927	0.104865	0.104084	0.157586	0.204813	0.201941	0.20622	0.223229	0.21334		406	0.106796	0.100888	0.108995	0.116897	0.114357	0.10602	0.135698	0.158292	0.140454		406	0.107161	0.0998145	0.103231	0.148239	0.137846	0.140731	0.195363	0.204111	0.188573
	407	0.108276	0.103182	0.111152	0.153828	0.15517	0.154091	0.190731	0.226251	0.216766		407	0.0982058	0.106772	0.108998	0.154877	0.206637	0.193881	0.202921	0.218391	0.211411		407	0.105975	0.0973865	0.110509	0.111975	0.116532	0.10893	0.134865	0.161123	0.138625		407	0.10952	0.10348	0.101188	0.144379	0.136856	0.144407	0.193864	0.204204	0.184292
	408	0.107969	0.103219	0.105583	0.147932	0.158676	0.147968	0.191004	0.224922	0.217476		408	0.092836	0.10548	0.106704	0.158474	0.203685	0.196507	0.202452	0.222734	0.213743		408	0.110622	0.107167	0.106002	0.111583	0.114665	0.110003	0.142599	0.160543	0.135339		408	0.105366	0.104256	0.103527	0.146875	0.133381	0.141074	0.192203	0.205464	0.197069
	409	0.112757	0.103391	0.103342	0.15642	0.167512	0.15545	0.194368	0.231955	0.211186		409	0.10076	0.102083	0.102261	0.157543	0.203839	0.197281	0.202703	0.221884	0.208203		409	0.115461	0.121679	0.100125	0.115752	0.114899	0.114976	0.140988	0.165712	0.138843		409	0.105979	0.10354	0.103695	0.148882	0.136247	0.142558	0.195149	0.204072	0.188015
	410	0.0998379	0.101024	0.105223	0.153522	0.155912	0.14747	0.194089	0.227141	0.213157		410	0.0964304	0.105103	0.102626	0.164634	0.211635	0.197914	0.203353	0.22408	0.208235		410	0.104935	0.109885	0.108968	0.11337	0.106647	0.105625	0.137218	0.15653	0.132443		410	0.109565	0.102203	0.103286	0.145891	0.133366	0.142915	0.188418	0.202429	0.189194
	411	0.105601	0.101354	0.10592	0.158266	0.152993	0.150004	0.190672	0.223354	0.213989		411	0.103445	0.103226	0.105145	0.156748	0.207326	0.193479	0.195865	0.221729	0.213272		411	0.11297	0.106461	0.104135	0.116809	0.116031	0.115747	0.136429	0.163039	0.131128		411	0.104051	0.104946	0.100975	0.147594	0.13347	0.137891	0.190434	0.204286	0.180676
	412	0.101005	0.113344	0.0978289	0.151858	0.165295	0.148146	0.192557	0.224042	0.218863		412	0.0972672	0.104279	0.101788	0.160603	0.206533	0.197837	0.202744	0.220618	0.215035		412	0.114653	0.105918	0.109395	0.117158	0.120004	0.115868	0.132845	0.163193	0.138696		412	0.105131	0.100839	0.103738	0.148434	0.132118	0.14105	0.189839	0.204101	0.190107
	413	0.111862	0.106996	0.112145	0.155334	0.153452	0.151151	0.195206	0.226671	0.214844		413	0.100677	0.104464	0.106212	0.155936	0.208559	0.20279	0.203508	0.225038	0.209961		413	0.106123	0.0963159	0.106467	0.112096	0.117847	0.107612	0.133159	0.165067	0.133644		413	0.109139	0.100318	0.104372	0.144191	0.134955	0.140047	0.192607	0.205718	0.191097
	414	0.109104	0.0979143	0.104347	0.160687	0.150904	0.155603	0.187232	0.221385	0.217962		414	0.101125	0.10289	0.11402	0.156546	0.201473	0.199505	0.196091	0.223556	0.214295		414	0.106102	0.102953	0.102303	0.111052	0.121911	0.110659	0.141612	0.162822	0.132749		414	0.108833	0.101413	0.103625	0.148777	0.135967	0.141893	0.189006	0.205415	0.18118
	415	0.0977247	0.108841	0.102931	0.153606	0.16596	0.151051	0.187794	0.224507	0.215302		415	0.0993574	0.106816	0.0866623	0.15651	0.205142	0.199746	0.205359	0.220977	0.217509		415	0.109724	0.100297	0.105646	0.112566	0.121473	0.113881	0.137531	0.158095	0.130737		415	0.108572	0.104802	0.103432	0.146917	0.136641	0.138248	0.191299	0.203312	0.180312
	416	0.11095	0.103245	0.105417	0.153875	0.156753	0.144119	0.193762	0.233087	0.208927		416	0.101043	0.106552	0.102759	0.155384	0.211239	0.199469	0.197102	0.2233	0.205809		416	0.111448	0.0951119	0.106173	0.116671	0.117771	0.109044	0.140205	0.158082	0.135439		416	0.104402	0.101933	0.104692	0.142652	0.132	0.138522	0.193171	0.201584	0.185593
	417	0.110175	0.101183	0.100024	0.148414	0.157566	0.146135	0.181328	0.229769	0.211502		417	0.101184	0.109948	0.105758	0.157467	0.206489	0.19781	0.19758	0.223133	0.210985		417	0.110628	0.113804	0.103563	0.109269	0.126639	0.107339	0.136992	0.161023	0.12549		417	0.106176	0.105912	0.105358	0.141907	0.1333	0.143922	0.193378	0.208189	0.196526
	418	0.107494	0.106729	0.104862	0.155671	0.15459	0.148676	0.190037	0.223827	0.224139		418	0.099615	0.10417	0.105636	0.160922	0.205887	0.198874	0.199205	0.22339	0.208743		418	0.102677	0.101869	0.104149	0.106179	0.117837	0.11178	0.144207	0.159367	0.130914		418	0.107069	0.106336	0.102706	0.145242	0.132961	0.138291	0.191484	0.202962	0.193374
	419	0.101886	0.106776	0.111059	0.15818	0.147351	0.154639	0.18948	0.220134	0.210243		419	0.105163	0.106207	0.103992	0.159366	0.20811	0.20102	0.201515	0.22247	0.211824		419	0.11163	0.109031	0.111797	0.111626	0.114004	0.112434	0.13992	0.159888	0.131435		419	0.106239	0.1044	0.105429	0.145672	0.132936	0.14565	0.187382	0.202316	0.182912
	420	0.0990667	0.106067	0.103267	0.158394	0.160085	0.145663	0.194232	0.227139	0.215496		420	0.100166	0.10497	0.100718	0.161727	0.207237	0.193911	0.203868	0.222571	0.210384		420	0.108765	0.115381	0.109518	0.111995	0.115509	0.103599	0.129977	0.159207	0.13493		420	0.107506	0.100859	0.104801	0.145374	0.136663	0.141411	0.187724	0.20476	0.176796
	421	0.108354	0.108231	0.106716	0.158548	0.149956	0.145216	0.187627	0.22029	0.205272		421	0.0997378	0.105192	0.100336	0.155009	0.209761	0.19543	0.205816	0.22332	0.215437		421	0.108576	0.0946746	0.106656	0.11658	0.116557	0.104684	0.144433	0.158697	0.13666		421	0.107141	0.104907	0.10248	0.143901	0.13298	0.142174	0.18995	0.204301	0.182079
	422	0.0956472	0.102958	0.105792	0.1511	0.147226	0.141631	0.194716	0.217498	0.215917		422	0.0922623	0.105705	0.102358	0.15932	0.200524	0.200895	0.207844	0.221432	0.209997		422	0.114232	0.105515	0.105813	0.114274	0.112369	0.117069	0.1367	0.158191	0.135688		422	0.107306	0.102904	0.104688	0.145419	0.132321	0.137758	0.188106	0.207062	0.194571
	423	0.105329	0.101111	0.116199	0.154544	0.156139	0.146108	0.189662	0.228209	0.218167		423	0.10207	0.109681	0.1045	0.156332	0.204372	0.201267	0.201128	0.219219	0.212455		423	0.109391	0.101787	0.111236	0.114729	0.117276	0.110496	0.138516	0.155548	0.127621		423	0.106085	0.103665	0.102444	0.138866	0.131154	0.135264	0.192914	0.204181	0.174272
	424	0.110916	0.102372	0.107341	0.15175	0.149568	0.148545	0.182536	0.227829	0.215985		424	0.0938058	0.109751	0.0993871	0.155631	0.200377	0.197645	0.19765	0.223921	0.213045		424	0.112013	0.103513	0.108243	0.106487	0.112128	0.110875	0.133246	0.159358	0.125751		424	0.103462	0.101244	0.104093	0.145864	0.128666	0.141522	0.190462	0.203492	0.170827
	425	0.103112	0.10819	0.100654	0.149125	0.139412	0.150939	0.189216	0.226664	0.211139		425	0.103514	0.106251	0.104351	0.159331	0.195406	0.198307	0.195931	0.218241	0.211381		425	0.119599	0.101425	0.109212	0.117651	0.116085	0.108144	0.134909	0.16069	0.125702		425	0.106236	0.0999876	0.103948	0.14752	0.129368	0.139018	0.189048	0.20232	0.187581
	426	0.10317	0.098159	0.105944	0.147094	0.14859	0.14797	0.188595	0.22252	0.20814		426	0.097707	0.109399	0.111312	0.154265	0.21208	0.196041	0.201553	0.221849	0.209449		426	0.109606	0.123209	0.107235	0.107929	0.118399	0.109809	0.137506	0.156058	0.131962		426	0.105876	0.100823	0.101093	0.142538	0.132631	0.140692	0.188134	0.201839	0.190271
	427	0.105406	0.105128	0.109173	0.151889	0.144861	0.146681	0.195072	0.22373	0.213162		427	0.10045	0.110803	0.106829	0.158646	0.201973	0.200791	0.20011	0.221143	0.214437		427	0.107231	0.101076	0.107294	0.116523	0.114051	0.104619	0.133876	0.156608	0.133367		427	0.103014	0.101289	0.103339	0.142299	0.137349	0.141709	0.189298	0.203822	0.176001
	428	0.10137	0.100347	0.107238	0.148771	0.153252	0.14705	0.186489	0.226962	0.212138		428	0.100952	0.102837	0.111632	0.151978	0.20211	0.193961	0.204836	0.222663	0.210546		428	0.115799	0.0991384	0.105502	0.111222	0.113385	0.114415	0.131753	0.158117	0.132286		428	0.105476	0.101451	0.102404	0.148047	0.131045	0.138465	0.193862	0.201927	0.173211
	429	0.10443	0.106709	0.0987829	0.151885	0.153601	0.145805	0.188073	0.223646	0.212395		429	0.104003	0.104788	0.103439	0.146502	0.205046	0.201181	0.195346	0.216596	0.206902		429	0.111251	0.10798	0.112192	0.112633	0.116191	0.110203	0.128361	0.158683	0.128058		429	0.109372	0.101295	0.102012	0.142244	0.132503	0.138342	0.191852	0.2012	0.182339
	430	0.102214	0.103597	0.103655	0.151798	0.151694	0.14605	0.188387	0.228239	0.209275		430	0.103397	0.102031	0.103312	0.156771	0.204984	0.199905	0.200478	0.21573	0.205522		430	0.103831	0.100505	0.110844	0.112986	0.118874	0.110538	0.1344	0.15413	0.126368		430	0.105086	0.10176	0.10346	0.147202	0.134996	0.142715	0.190467	0.203702	0.191055
	431	0.110061	0.109353	0.100678	0.158916	0.149252	0.146645	0.180381	0.215769	0.215383		431	0.0981042	0.105424	0.10739	0.154664	0.205105	0.198286	0.204282	0.219719	0.205731		431	0.110691	0.099825	0.105333	0.109024	0.111641	0.106865	0.13563	0.153257	0.132417		431	0.101287	0.100106	0.106376	0.146679	0.133111	0.137496	0.191181	0.199915	0.174342
	432	0.107317	0.102754	0.0992515	0.153593	0.147506	0.139741	0.188709	0.224267	0.212441		432	0.102848	0.109886	0.112161	0.151935	0.201965	0.199574	0.197102	0.221332	0.21015		432	0.126405	0.0989878	0.106799	0.113531	0.122142	0.110983	0.134731	0.155262	0.133377		432	0.105756	0.104515	0.100911	0.143553	0.130149	0.139409	0.189923	0.201642	0.187387
	433	0.103755	0.101023	0.105081	0.151392	0.151229	0.147952	0.187261	0.229929	0.218003		433	0.0962881	0.110944	0.107752	0.156033	0.204101	0.195948	0.199874	0.226139	0.210249		433	0.116445	0.10701	0.108657	0.117602	0.104192	0.1118	0.135039	0.150219	0.130272		433	0.101459	0.101492	0.101053	0.14192	0.132437	0.138884	0.189813	0.201423	0.17497
	434	0.10547	0.0987353	0.106416	0.152453	0.147364	0.143383	0.190064	0.226197	0.206637		434	0.103071	0.110783	0.105437	0.151604	0.203842	0.196153	0.199488	0.222384	0.211608		434	0.106181	0.100901	0.0984169	0.112812	0.118631	0.108291	0.135457	0.159195	0.12943		434	0.10751	0.10292	0.10006	0.142374	0.130713	0.142579	0.188075	0.203247	0.188762
	435	0.101815	0.10454	0.110541	0.153364	0.149395	0.144594	0.18388	0.217149	0.215594		435	0.101536	0.104042	0.100089	0.154152	0.204723	0.19785	0.190935	0.221312	0.202664		435	0.130291	0.100615	0.113221	0.109937	0.115971	0.106846	0.136241	0.159265	0.126561		435	0.106097	0.10215	0.104046	0.1363	0.131214	0.136743	0.194161	0.201717	0.182049
	436	0.10205	0.0973487	0.108982	0.150604	0.151631	0.153934	0.182579	0.224036	0.214994		436	0.0990718	0.104932	0.0984803	0.155413	0.199095	0.196114	0.200455	0.222071	0.207108		436	0.110683	0.100921	0.109988	0.103156	0.113223	0.114381	0.133205	0.150301	0.129228		436	0.103729	0.0991672	0.103883	0.145545	0.136823	0.135486	0.188379	0.202332	0.189419
	437	0.104368	0.102986	0.0963701	0.14649	0.152676	0.144645	0.178331	0.222803	0.207391		437	0.108232	0.105726	0.107472	0.152877	0.203235	0.195887	0.197358	0.219426	0.207731		437	0.103607	0.104674	0.108141	0.11169	0.11426	0.108091	0.133016	0.15884	0.125619		437	0.109959	0.101144	0.103106	0.143913	0.127653	0.139954	0.187696	0.203954	0.185171
	438	0.107295	0.106881	0.108983	0.151039	0.159162	0.141782	0.187861	0.219335	0.211176		438	0.0991314	0.103523	0.106956	0.14999	0.200357	0.18996	0.195704	0.21735	0.209684		438	0.113487	0.106981	0.10882	0.118759	0.122746	0.112053	0.129468	0.158063	0.132924		438	0.10432	0.0988145	0.103081	0.141945	0.129908	0.139102	0.190191	0.202423	0.184838
	439	0.102926	0.104381	0.101787	0.14791	0.151321	0.143123	0.189845	0.222949	0.216318		439	0.101954	0.109861	0.111185	0.147218	0.197464	0.192596	0.196679	0.21937	0.212808		439	0.119693	0.109771	0.110225	0.114574	0.11002	0.107146	0.131232	0.154776	0.126332		439	0.105996	0.103608	0.102899	0.142601	0.127688	0.137151	0.187224	0.200181	0.194945
	440	0.107179	0.106318	0.109433	0.146281	0.149225	0.148293	0.187492	0.229102	0.209038		440	0.102728	0.101864	0.101402	0.157723	0.201684	0.195006	0.194369	0.218456	0.209342		440	0.112387	0.109032	0.11091	0.116127	0.112987	0.10389	0.127791	0.158326	0.132277		440	0.106607	0.100787	0.101292	0.140165	0.133086	0.137502	0.187012	0.200863	0.190275
	441	0.107206	0.106247	0.103799	0.152309	0.147857	0.136776	0.179939	0.215894	0.218814		441	0.0966439	0.104023	0.101534	0.159032	0.206263	0.195944	0.198738	0.221916	0.206466		441	0.108665	0.0898131	0.111748	0.11265	0.103218	0.109314	0.129873	0.154117	0.134205		441	0.106902	0.104373	0.10225	0.141466	0.131441	0.136359	0.187226	0.207232	0.186058
	442	0.108074	0.102619	0.106826	0.152458	0.153786	0.149871	0.186899	0.226266	0.212435		442	0.100854	0.106071	0.100018	0.155677	0.196544	0.199876	0.204023	0.218265	0.207655		442	0.111089	0.107465	0.110382	0.114707	0.115465	0.113317	0.131499	0.155115	0.128352		442	0.104791	0.103196	0.101657	0.139676	0.128241	0.138763	0.189659	0.204172	0.199932
	443	0.111228	0.0975696	0.105233	0.15025	0.143226	0.137211	0.186668	0.220491	0.210556		443	0.0974799	0.101897	0.103633	0.149108	0.203448	0.197257	0.188905	0.216799	0.20623		443	0.10989	0.0993948	0.10572	0.109613	0.110678	0.108058	0.128251	0.153821	0.125053		443	0.102988	0.0994623	0.101372	0.139779	0.132934	0.132836	0.189001	0.200924	0.184204
	444	0.108202	0.0994489	0.112811	0.140678	0.155141	0.145346	0.185965	0.225747	0.211964		444	0.0999432	0.0999851	0.100616	0.156371	0.202381	0.195301	0.19652	0.216841	0.20692		444	0.103122	0.111387	0.106353	0.114858	0.11609	0.104684	0.128517	0.151569	0.128469		444	0.102314	0.105178	0.103888	0.140879	0.131151	0.137475	0.188055	0.203562	0.180958
	445	0.103075	0.100307	0.102921	0.154923	0.144503	0.143185	0.184176	0.220402	0.214001		445	0.101074	0.108478	0.104668	0.15529	0.20253	0.194413	0.196368	0.220998	0.206721		445	0.124517	0.102902	0.105385	0.114408	0.114076	0.10709	0.133154	0.155285	0.131805		445	0.105025	0.100521	0.107116	0.139886	0.132861	0.134666	0.186608	0.200939	0.174733
	446	0.102265	0.107196	0.10573	0.146136	0.144704	0.143886	0.181929	0.221343	0.20924		446	0.0961159	0.106971	0.106326	0.155435	0.210453	0.197975	0.196868	0.214782	0.205119		446	0.114614	0.0987378	0.110291	0.114563	0.120503	0.111945	0.135092	0.152883	0.123434		446	0.108215	0.101052	0.102223	0.14502	0.128454	0.134921	0.18931	0.199151	0.189508
	447	0.106184	0.0993946	0.103599	0.14665	0.150119	0.141725	0.180463	0.224741	0.209365		447	0.101145	0.108503	0.0963987	0.1527	0.201636	0.191736	0.203147	0.22062	0.206504		447	0.107806	0.0990082	0.108531	0.112264	0.113966	0.104442	0.131953	0.153233	0.12083		447	0.103681	0.102524	0.101413	0.140392	0.128893	0.138297	0.18731	0.199974	0.178371
	448	0.109926	0.10363	0.105376	0.147866	0.142568	0.141467	0.18851	0.213183	0.218437		448	0.103832	0.100649	0.103283	0.150515	0.200723	0.198469	0.18961	0.225579	0.207623		448	0.104922	0.107289	0.102276	0.114834	0.120269	0.104911	0.128638	0.153804	0.128265		448	0.104119	0.101522	0.102565	0.141849	0.125295	0.137375	0.185432	0.198856	0.187913
	449	0.102891	0.102998	0.105269	0.146058	0.151036	0.136708	0.188888	0.212067	0.220976		449	0.105414	0.106292	0.104732	0.155712	0.203628	0.192307	0.198826	0.219496	0.209126		449	0.112636	0.0996807	0.104089	0.112479	0.112677	0.108173	0.127326	0.160034	0.13135		449	0.103867	0.101592	0.102764	0.141043	0.132783	0.133284	0.187463	0.19708	0.17934
	450	0.100084	0.101182	0.103774	0.150364	0.157385	0.140162	0.17728	0.21982	0.215076		450	0.101684	0.103632	0.102457	0.149819	0.196803	0.193103	0.195295	0.215807	0.204163		450	0.106317	0.117693	0.103626	0.118945	0.114838	0.10717	0.137543	0.153473	0.125339		450	0.103813	0.100575	0.102213	0.142734	0.132442	0.132759	0.186095	0.199245	0.180271
	451	0.102992	0.107066	0.116507	0.147347	0.154029	0.13832	0.19178	0.214651	0.209014		451	0.098969	0.106753	0.106508	0.156641	0.203763	0.193307	0.195912	0.219764	0.206199		451	0.102528	0.104491	0.102767	0.10579	0.109276	0.11704	0.125595	0.154843	0.131282		451	0.105535	0.100118	0.103	0.142403	0.129464	0.136003	0.188196	0.20051	0.189506
	452	0.11007	0.110063	0.100318	0.149458	0.141877	0.1495	0.183292	0.221535	0.213969		452	0.105552	0.101082	0.105098	0.154665	0.197161	0.191726	0.206571	0.218294	0.204351		452	0.105127	0.10204	0.10664	0.105323	0.106887	0.105704	0.129381	0.154882	0.130264		452	0.104632	0.100987	0.0981847	0.138838	0.13235	0.133344	0.187741	0.197928	0.174134
	453	0.107083	0.109949	0.0980667	0.14842	0.149663	0.143872	0.185482	0.219636	0.208162		453	0.100786	0.100153	0.107384	0.150833	0.200686	0.200605	0.19728	0.222364	0.206771		453	0.109436	0.103796	0.102719	0.11628	0.110666	0.104947	0.130136	0.153693	0.125203		453	0.107089	0.10225	0.103856	0.138192	0.132714	0.133859	0.187004	0.199372	0.191511
	454	0.105259	0.109138	0.108073	0.14672	0.151144	0.133955	0.185827	0.218371	0.21075		454	0.104014	0.103084	0.103779	0.150438	0.202553	0.195532	0.188684	0.220309	0.206542		454	0.109493	0.0980625	0.109515	0.112068	0.113168	0.11022	0.131875	0.155217	0.127287		454	0.105797	0.104601	0.101671	0.138465	0.129253	0.134748	0.189818	0.200098	0.183167
	455	0.107634	0.113293	0.109991	0.146393	0.148701	0.143706	0.183984	0.219646	0.205461		455	0.101694	0.107462	0.103494	0.149929	0.199243	0.193864	0.19361	0.22622	0.210504		455	0.10778	0.0938051	0.104668	0.114424	0.133904	0.107596	0.133561	0.150667	0.132157		455	0.106342	0.102013	0.104963	0.137137	0.127788	0.137054	0.188092	0.20289	0.175206
	456	0.111108	0.12941	0.106417	0.145632	0.146093	0.143398	0.18303	0.218697	0.20741		456	0.10128	0.105394	0.105957	0.148729	0.205893	0.193181	0.194165	0.22069	0.212783		456	0.116393	0.108505	0.0977218	0.109333	0.119687	0.11169	0.134427	0.15627	0.12997		456	0.102054	0.10449	0.101779	0.142908	0.130665	0.136001	0.188583	0.197521	0.190799
	457	0.11103	0.102169	0.110066	0.148429	0.152889	0.136561	0.186698	0.218641	0.200047		457	0.103953	0.10811	0.100229	0.145332	0.198545	0.190817	0.199736	0.215049	0.212197		457	0.112407	0.100141	0.105875	0.108229	0.112405	0.109523	0.126626	0.158175	0.128273		457	0.105943	0.0996956	0.102233	0.145686	0.123752	0.137246	0.189303	0.197764	0.172845
	458	0.10741	0.103708	0.0939609	0.144816	0.145764	0.145421	0.175261	0.219335	0.204931		458	0.0963533	0.107081	0.106149	0.149512	0.199856	0.195067	0.196805	0.215327	0.204629		458	0.104958	0.0944085	0.104279	0.108272	0.10461	0.103585	0.131997	0.150896	0.123351		458	0.106356	0.102106	0.104371	0.144164	0.127711	0.134574	0.185536	0.195654	0.17456
	459	0.10351	0.101806	0.107639	0.147072	0.15288	0.142124	0.18777	0.217415	0.209578		459	0.0974869	0.103405	0.104414	0.153073	0.200152	0.190677	0.196356	0.21759	0.208075		459	0.107911	0.0962602	0.10548	0.101957	0.112812	0.108707	0.136196	0.15229	0.12405		459	0.106611	0.102202	0.101689	0.140505	0.130715	0.134247	0.185515	0.198957	0.193535
	460	0.106584	0.0992586	0.0975144	0.142545	0.143299	0.144586	0.189283	0.216472	0.213121		460	0.0986251	0.102275	0.0997277	0.147846	0.19762	0.19359	0.192727	0.210971	0.212768		460	0.113779	0.105103	0.108229	0.115603	0.114853	0.110373	0.131393	0.154233	0.129093		460	0.106427	0.104141	0.100527	0.140129	0.130297	0.137969	0.186306	0.19931	0.182016
	461	0.106702	0.0992791	0.106358	0.147966	0.147371	0.143052	0.186194	0.223418	0.208979		461	0.102195	0.104766	0.106713	0.143492	0.195598	0.198381	0.195803	0.217541	0.209802		461	0.110584	0.102615	0.10666	0.110708	0.109776	0.113647	0.124936	0.153148	0.127558		461	0.101026	0.100993	0.100285	0.141338	0.13053	0.133415	0.186901	0.200418	0.181474
	462	0.104892	0.099561	0.102302	0.145336	0.15366	0.140956	0.183212	0.219103	0.209215		462	0.100776	0.101224	0.101506	0.152611	0.200408	0.203422	0.1962	0.219352	0.206918		462	0.106644	0.0853537	0.115792	0.108672	0.109535	0.106558	0.135073	0.148527	0.123624		462	0.106492	0.104093	0.103469	0.137322	0.127367	0.135454	0.190474	0.201536	0.173452
	463	0.112035	0.105699	0.101413	0.147143	0.146282	0.142724	0.181998	0.213675	0.21267		463	0.0973472	0.108207	0.109164	0.15141	0.203884	0.187464	0.195398	0.220219	0.210287		463	0.110218	0.101691	0.105403	0.110084	0.109997	0.10502	0.129814	0.152763	0.132523		463	0.104934	0.10455	0.102798	0.138531	0.128069	0.134409	0.1872	0.198369	0.18248
	464	0.107213	0.101929	0.109395	0.137976	0.146749	0.14121	0.186762	0.214317	0.207063		464	0.100021	0.102643	0.0944447	0.148549	0.197151	0.189378	0.190498	0.223204	0.206881		464	0.101031	0.105115	0.108406	0.114869	0.120403	0.110902	0.131535	0.15313	0.12624		464	0.105472	0.102396	0.10218	0.136178	0.129857	0.136763	0.187065	0.197732	0.19042
	465	0.103889	0.104134	0.0985415	0.149602	0.149825	0.136241	0.188609	0.221136	0.205855		465	0.101433	0.103363	0.0921808	0.154007	0.194712	0.19293	0.18664	0.215928	0.208874		465	0.104998	0.105584	0.109934	0.103337	0.111818	0.105887	0.13664	0.150487	0.12994		465	0.105282	0.101141	0.106931	0.139939	0.129232	0.132427	0.184391	0.20048	0.178702
	466	0.107996	0.100497	0.105394	0.148814	0.140338	0.139133	0.179642	0.214286	0.207118		466	0.0973173	0.107536	0.102285	0.15289	0.203453	0.191543	0.197783	0.217853	0.209422		466	0.0983593	0.110316	0.104949	0.110367	0.11943	0.111057	0.133205	0.151366	0.123566		466	0.103684	0.099865	0.104997	0.137574	0.124751	0.133696	0.183219	0.196531	0.181431
	467	0.105882	0.109569	0.0945621	0.150867	0.1458	0.144689	0.184838	0.208482	0.209375		467	0.100641	0.100736	0.111331	0.147296	0.19658	0.192818	0.191861	0.213361	0.208829		467	0.103073	0.100956	0.101989	0.112432	0.113583	0.106408	0.12873	0.148568	0.123934		467	0.104763	0.102256	0.0998009	0.136415	0.131448	0.137846	0.185311	0.201147	0.187921
	468	0.0988899	0.105096	0.104505	0.147723	0.146226	0.140387	0.185232	0.213411	0.200452		468	0.100204	0.105685	0.107899	0.14869	0.202116	0.192679	0.196921	0.216369	0.203746		468	0.111186	0.101487	0.106352	0.109607	0.110262	0.104883	0.127028	0.151567	0.128423		468	0.107604	0.1013	0.103536	0.140718	0.128505	0.138479	0.1887	0.195989	0.196453
	469	0.105394	0.107874	0.110681	0.142294	0.145393	0.142539	0.184695	0.22004	0.213157		469	0.100598	0.108717	0.106853	0.154033	0.198614	0.190085	0.193067	0.214906	0.205895		469	0.109956	0.0898626	0.102861	0.107574	0.11346	0.104893	0.13188	0.152412	0.125943		469	0.108473	0.101838	0.103125	0.142757	0.126612	0.134212	0.188517	0.204007	0.180512
	470	0.103591	0.095163	0.102446	0.147686	0.140386	0.142044	0.177696	0.220693	0.203261		470	0.102155	0.102527	0.108011	0.151358	0.1973	0.195838	0.190545	0.216107	0.206605		470	0.105829	0.103945	0.104662	0.110084	0.113118	0.104964	0.128425	0.15403	0.128067		470	0.101768	0.100841	0.0990859	0.138942	0.126437	0.132612	0.190103	0.199826	0.178635
	471	0.106215	0.104517	0.0978132	0.141971	0.143394	0.132791	0.18353	0.212223	0.204523		471	0.10177	0.100138	0.106631	0.145487	0.196644	0.189901	0.193936	0.21804	0.210054		471	0.109009	0.0993189	0.105553	0.119182	0.107924	0.104197	0.127797	0.153896	0.12743		471	0.104449	0.105511	0.102144	0.138102	0.125495	0.132031	0.186857	0.199362	0.181829
	472	0.105269	0.10344	0.107094	0.143202	0.152483	0.134175	0.186479	0.211661	0.198154		472	0.101991	0.104792	0.107883	0.150646	0.198121	0.187973	0.194393	0.216449	0.2064		472	0.116484	0.107521	0.106123	0.108667	0.112409	0.106849	0.125096	0.148362	0.129911		472	0.103086	0.10019	0.102533	0.138104	0.126817	0.135625	0.185118	0.198797	0.183952
	473	0.104364	0.108283	0.102512	0.148827	0.144847	0.133215	0.180185	0.212749	0.205453		473	0.103474	0.102717	0.102966	0.152296	0.201112	0.196652	0.192658	0.21112	0.205097		473	0.100312	0.102809	0.0983051	0.109754	0.116343	0.106432	0.127519	0.154926	0.127494		473	0.102602	0.105585	0.105338	0.132925	0.128732	0.133388	0.182371	0.200112	0.178345
	474	0.105669	0.108808	0.109384	0.14824	0.13679	0.138811	0.177148	0.219321	0.205705		474	0.0968396	0.106145	0.100278	0.149149	0.19758	0.189504	0.194068	0.21166	0.206506		474	0.11181	0.104064	0.112483	0.107404	0.113845	0.111845	0.126426	0.149511	0.129395		474	0.104347	0.103529	0.102676	0.137211	0.127363	0.132882	0.188261	0.199336	0.173831
	475	0.102745	0.102765	0.109949	0.140899	0.15053	0.13242	0.176655	0.222004	0.201829		475	0.102102	0.108853	0.100575	0.14817	0.196623	0.194082	0.198242	0.212059	0.198419		475	0.108932	0.108807	0.1078	0.108865	0.118128	0.0971514	0.12133	0.149784	0.128323		475	0.106741	0.102386	0.100547	0.139046	0.128174	0.133893	0.185797	0.198289	0.178874
	476	0.114748	0.100496	0.103918	0.139303	0.14215	0.136281	0.178183	0.218848	0.209941		476	0.0941515	0.100474	0.103563	0.145475	0.198781	0.18999	0.186967	0.22185	0.205502		476	0.100061	0.112788	0.108338	0.112839	0.108421	0.110286	0.123087	0.14972	0.126234		476	0.104894	0.100839	0.104643	0.14007	0.125682	0.13545	0.185313	0.197022	0.181875
	477	0.104985	0.0990984	0.107898	0.139316	0.144084	0.139419	0.179635	0.21216	0.202984		477	0.102262	0.100152	0.100099	0.149411	0.198542	0.191723	0.188464	0.215041	0.201357		477	0.113219	0.10558	0.106529	0.115057	0.110478	0.107483	0.131007	0.15259	0.132264		477	0.107096	0.102139	0.101015	0.137534	0.130383	0.132584	0.18664	0.199384	0.173804
	478	0.106051	0.10703	0.106014	0.138776	0.14657	0.13452	0.18552	0.214948	0.197998		478	0.103563	0.104004	0.105479	0.146571	0.203808	0.191032	0.190884	0.218085	0.201066		478	0.112397	0.10558	0.101371	0.107616	0.103508	0.106476	0.124228	0.150971	0.125031		478	0.103874	0.103519	0.102073	0.137043	0.127469	0.131729	0.184978	0.196788	0.178827
	479	0.108381	0.106827	0.0987135	0.152715	0.147825	0.138114	0.179703	0.210094	0.204339		479	0.0999208	0.105105	0.0959152	0.144501	0.192105	0.190625	0.193296	0.216064	0.20589		479	0.112298	0.102141	0.107146	0.107865	0.114783	0.110682	0.130496	0.147675	0.123169		479	0.103661	0.103439	0.100847	0.138634	0.125977	0.136274	0.191124	0.200208	0.183441
	480	0.106198	0.0953235	0.0978229	0.146882	0.139959	0.134856	0.18166	0.219792	0.201419		480	0.0967165	0.105206	0.1057	0.152288	0.19575	0.189727	0.189391	0.215428	0.20776		480	0.108373	0.109935	0.108753	0.106323	0.115627	0.10578	0.12669	0.150654	0.126361		480	0.111308	0.10339	0.100864	0.135231	0.125375	0.134403	0.186219	0.193004	0.181685
	481	0.104528	0.0984078	0.110285	0.147846	0.138467	0.136955	0.183062	0.214846	0.208548		481	0.10133	0.110554	0.10648	0.149826	0.198825	0.190981	0.192925	0.215066	0.207674		481	0.097832	0.113423	0.108104	0.11666	0.110362	0.100652	0.131261	0.150851	0.123989		481	0.107998	0.101539	0.100761	0.137961	0.126371	0.134412	0.18211	0.198515	0.188514
	482	0.107856	0.0982094	0.111962	0.147392	0.145324	0.131421	0.185181	0.210416	0.204794		482	0.101197	0.102295	0.106825	0.147119	0.1993	0.191778	0.19404	0.220701	0.204383		482	0.119711	0.105607	0.10921	0.109127	0.110465	0.107734	0.127896	0.152729	0.127206		482	0.106497	0.101092	0.106626	0.137702	0.124646	0.134656	0.185075	0.197465	0.173217
	483	0.101533	0.103136	0.100895	0.144723	0.142705	0.139152	0.180406	0.212532	0.208411		483	0.102359	0.105514	0.101593	0.145055	0.196929	0.191008	0.192722	0.215974	0.20955		483	0.104254	0.108679	0.109216	0.117802	0.113717	0.110791	0.13225	0.149677	0.12393		483	0.104563	0.105087	0.101655	0.137479	0.130162	0.135923	0.184094	0.200141	0.179176
	484	0.103023	0.103193	0.105909	0.141039	0.141608	0.138844	0.185963	0.216361	0.20842		484	0.0961768	0.102735	0.100279	0.13842	0.198542	0.190306	0.187471	0.217495	0.203719		484	0.107125	0.107298	0.112855	0.112861	0.111856	0.108651	0.124109	0.150501	0.126775		484	0.102058	0.102887	0.101838	0.136799	0.12714	0.132375	0.186224	0.197622	0.181515
	485	0.105083	0.0986996	0.107222	0.148189	0.145565	0.142357	0.182952	0.217301	0.208891		485	0.102595	0.103809	0.107478	0.14905	0.199325	0.193181	0.192023	0.214971	0.206195		485	0.106449	0.103775	0.11166	0.110825	0.111341	0.105849	0.129439	0.147969	0.125794		485	0.105355	0.101937	0.101618	0.140143	0.127045	0.13477	0.185232	0.199743	0.182626
	486	0.113118	0.100333	0.101439	0.15206	0.140992	0.135245	0.17815	0.213503	0.204003		486	0.103323	0.102743	0.102718	0.143216	0.194573	0.190578	0.189563	0.218579	0.203721		486	0.116709	0.14827	0.112687	0.109455	0.108444	0.109025	0.132956	0.146314	0.122282		486	0.106365	0.104132	0.102883	0.140781	0.126618	0.133121	0.18476	0.198021	0.185764
	487	0.10708	0.0954498	0.107483	0.142525	0.140087	0.137418	0.177948	0.207753	0.195245		487	0.0998562	0.104359	0.108928	0.145309	0.197007	0.188628	0.190743	0.216324	0.209655		487	0.110589	0.105309	0.10463	0.099023	0.107748	0.105851	0.121832	0.150011	0.119385		487	0.107234	0.101604	0.101232	0.138654	0.124618	0.127568	0.182542	0.196421	0.178356
	488	0.110663	0.10147	0.104191	0.139706	0.146218	0.136438	0.174441	0.217221	0.203478		488	0.102016	0.104236	0.100684	0.14607	0.19904	0.194945	0.192053	0.216347	0.206879		488	0.115629	0.112588	0.10106	0.105156	0.114852	0.103079	0.125901	0.150497	0.129336		488	0.104191	0.099556	0.101606	0.138656	0.128535	0.131987	0.188401	0.19839	0.185237
	489	0.109029	0.102209	0.106898	0.145302	0.141154	0.141466	0.181475	0.208876	0.203331		489	0.104991	0.106748	0.106914	0.150076	0.202149	0.192651	0.19382	0.216423	0.202891		489	0.120257	0.10949	0.107152	0.103791	0.111707	0.103847	0.127045	0.144468	0.12634		489	0.106399	0.101789	0.101204	0.136872	0.12441	0.135769	0.183742	0.197151	0.18003
	490	0.09597	0.0997077	0.102165	0.141106	0.135866	0.136741	0.185108	0.205622	0.205033		490	0.0989126	0.101981	0.104021	0.143726	0.196861	0.209783	0.189341	0.213738	0.207417		490	0.112245	0.100816	0.102297	0.110847	0.108126	0.110466	0.135677	0.152908	0.131644		490	0.104101	0.102578	0.10155	0.136977	0.124317	0.133102	0.186641	0.199172	0.167963
	491	0.101094	0.0945463	0.108683	0.145013	0.138531	0.134355	0.180795	0.223116	0.204012		491	0.100139	0.107184	0.110734	0.146845	0.200426	0.184599	0.195881	0.215371	0.204392		491	0.113638	0.109334	0.100331	0.105293	0.108427	0.11296	0.127975	0.152163	0.127626		491	0.103795	0.0992959	0.098268	0.136607	0.12743	0.126161	0.184299	0.195467	0.178528
	492	0.106036	0.103068	0.107502	0.13878	0.137935	0.133077	0.178361	0.215682	0.203758		492	0.101062	0.0999424	0.101029	0.142588	0.197045	0.189096	0.19153	0.217493	0.204076		492	0.106451	0.0983	0.102236	0.111699	0.103408	0.108829	0.127761	0.145684	0.123771		492	0.108729	0.102691	0.103415	0.135759	0.127371	0.131588	0.184399	0.198155	0.175536
	493	0.102262	0.100981	0.108446	0.142604	0.132136	0.136833	0.184057	0.216632	0.204644		493	0.10229	0.10136	0.107089	0.144822	0.198868	0.237922	0.196493	0.215795	0.205166		493	0.10524	0.102002	0.112913	0.109043	0.111113	0.111817	0.128114	0.150171	0.123328		493	0.104314	0.101927	0.106629	0.140236	0.127075	0.133889	0.184892	0.196012	0.184064
	494	0.104047	0.0983789	0.106859	0.147134	0.149168	0.13705	0.178932	0.216946	0.210284		494	0.0996481	0.103002	0.112376	0.14851	0.202146	0.192339	0.192166	0.214279	0.201727		494	0.108872	0.0980531	0.0985586	0.111003	0.108645	0.110883	0.127351	0.151056	0.124868		494	0.106261	0.104702	0.100605	0.135688	0.12347	0.132154	0.184472	0.198335	0.178173
	495	0.102266	0.106728	0.0973288	0.141095	0.142205	0.136262	0.179768	0.216145	0.198078		495	0.0998134	0.10511	0.121479	0.147721	0.197328	0.194192	0.192623	0.216856	0.206029		495	0.105713	0.0942719	0.103434	0.10391	0.109216	0.105852	0.126258	0.148968	0.125978		495	0.103776	0.102081	0.101948	0.13803	0.130022	0.130419	0.183937	0.195195	0.171314
	496	0.103704	0.0990532	0.0996673	0.139642	0.132613	0.136011	0.178014	0.228643	0.19676		496	0.096438	0.104169	0.107816	0.147593	0.199905	0.210278	0.189237	0.215396	0.202998		496	0.110517	0.102913	0.105598	0.107094	0.108009	0.105638	0.132287	0.150015	0.118344		496	0.104353	0.100843	0.107434	0.135625	0.129361	0.129058	0.184645	0.198032	0.173736
	497	0.10592	0.102905	0.105832	0.143187	0.13212	0.138503	0.181136	0.213402	0.198444		497	0.0986023	0.104487	0.100389	0.145097	0.197079	0.185183	0.189438	0.213692	0.195548		497	0.112818	0.104401	0.108281	0.112606	0.1116	0.0986627	0.122514	0.148306	0.126839		497	0.0994533	0.102482	0.101182	0.136397	0.123891	0.133642	0.182079	0.196192	0.160232
	498	0.106785	0.10113	0.104574	0.135078	0.142219	0.142414	0.188392	0.210987	0.20071		498	0.0974064	0.102919	0.115351	0.147039	0.197824	0.193998	0.187997	0.215334	0.204799		498	0.113375	0.102641	0.102394	0.112841	0.114387	0.109614	0.121701	0.146917	0.121359		498	0.103308	0.103182	0.104779	0.133386	0.1264	0.130579	0.18122	0.195862	0.174058
	499	0.104401	0.0990562	0.102707	0.144459	0.14469	0.13308	0.186486	0.210885	0.200291		499	0.102925	0.108281	0.113994	0.149315	0.193788	0.184418	0.192312	0.213956	0.20597		499	0.110141	0.0974051	0.105109	0.108828	0.112481	0.109275	0.127662	0.144451	0.119246		499	0.101602	0.105622	0.102495	0.135964	0.130561	0.136255	0.182076	0.197706	0.17088
	500	0.101582	0.0974275	0.106196	0.148112	0.140442	0.129095	0.183605	0.205462	0.205805		500	0.100546	0.102165	0.105208	0.144903	0.196209	0.189533	0.192988	0.218162	0.203954		500	0.112718	0.103547	0.107336	0.112196	0.110375	0.101816	0.12243	0.145987	0.12493		500	0.101917	0.097034	0.103491	0.142728	0.128074	0.130677	0.183366	0.194772	0.173674
	501	0.102697	0.100329	0.102666	0.142976	0.141048	0.129122	0.183128	0.220984	0.213402		501	0.102269	0.104775	0.103636	0.142414	0.198554	0.186044	0.186684	0.220035	0.207255		501	0.105023	0.113987	0.106578	0.11413	0.108525	0.108635	0.12883	0.14926	0.118977		501	0.106707	0.0999977	0.105181	0.136975	0.125823	0.133955	0.181405	0.195804	0.177876
	502	0.103581	0.104619	0.106989	0.140459	0.142543	0.133768	0.18045	0.211374	0.20222		502	0.10043	0.10604	0.107386	0.149678	0.192312	0.187697	0.193764	0.217103	0.201824		502	0.10785	0.107056	0.101463	0.102447	0.104715	0.106949	0.122347	0.14515	0.128994		502	0.106185	0.101858	0.102302	0.134738	0.124244	0.127819	0.182351	0.197059	0.176573
	503	0.104333	0.107245	0.105269	0.145545	0.147558	0.135335	0.182453	0.215905	0.20559		503	0.104231	0.105026	0.101557	0.152124	0.19769	0.189343	0.198135	0.214694	0.199105		503	0.106494	0.102793	0.107729	0.108985	0.111151	0.114179	0.123992	0.146009	0.126314		503	0.105515	0.0970448	0.100362	0.135537	0.126336	0.132507	0.183015	0.195581	0.184317
	504	0.10215	0.0952375	0.103049	0.144677	0.138063	0.134332	0.182009	0.201402	0.200939		504	0.102407	0.108896	0.1032	0.140286	0.19484	0.187382	0.191339	0.211141	0.204207		504	0.108963	0.110923	0.107125	0.11185	0.111405	0.110377	0.123483	0.148931	0.128601		504	0.102204	0.100782	0.104428	0.137576	0.123572	0.133485	0.183403	0.194248	0.173376
	505	0.102542	0.106383	0.0999649	0.134212	0.145616	0.132794	0.18405	0.216617	0.209391		505	0.100578	0.104278	0.103135	0.145824	0.196862	0.191948	0.192564	0.21829	0.200821		505	0.111073	0.0960192	0.102642	0.10871	0.104791	0.105234	0.12846	0.147115	0.116961		505	0.106922	0.10387	0.102026	0.136431	0.130012	0.12821	0.181981	0.193801	0.166143
	506	0.102327	0.100818	0.10804	0.140978	0.132832	0.135647	0.182649	0.214709	0.200411		506	0.101718	0.10504	0.112209	0.143749	0.196131	0.18732	0.18837	0.216653	0.206544		506	0.112767	0.105504	0.111228	0.110287	0.108359	0.110612	0.123694	0.148426	0.123418		506	0.10643	0.100959	0.0990099	0.135136	0.125018	0.128722	0.1791	0.199975	0.189944
	507	0.109615	0.107367	0.101136	0.138242	0.137472	0.137841	0.181772	0.209476	0.206573		507	0.101536	0.105743	0.113293	0.138665	0.203697	0.194445	0.191942	0.216168	0.20039		507	0.114196	0.115606	0.103804	0.112533	0.113888	0.104023	0.130754	0.148483	0.122569		507	0.105613	0.099899	0.10256	0.130419	0.125493	0.129392	0.177144	0.200078	0.177922
	508	0.100718	0.104902	0.10713	0.136044	0.128301	0.132758	0.176408	0.215755	0.1927		508	0.0958539	0.105034	0.100309	0.146264	0.199353	0.188337	0.188498	0.21538	0.197655		508	0.106909	0.0967913	0.107205	0.116552	0.110084	0.104909	0.124998	0.149724	0.118105		508	0.101247	0.0995524	0.103741	0.135089	0.128194	0.131764	0.189332	0.194104	0.175075
	509	0.104282	0.0993011	0.103634	0.142279	0.138878	0.130926	0.179334	0.21225	0.207827		509	0.0965039	0.103071	0.101987	0.140208	0.193454	0.190873	0.194868	0.214135	0.202799		509	0.107395	0.114395	0.111117	0.100934	0.112746	0.102669	0.122687	0.145916	0.116049		509	0.101784	0.103691	0.101553	0.134087	0.12774	0.131697	0.185854	0.194867	0.16411
	510	0.102523	0.102096	0.107379	0.143283	0.139177	0.131699	0.18426	0.208615	0.203269		510	0.100389	0.10562	0.104287	0.143836	0.202649	0.185934	0.19031	0.215737	0.205579		510	0.102823	0.103988	0.101309	0.107489	0.109165	0.106578	0.125426	0.145508	0.125962		510	0.106109	0.103285	0.104947	0.13256	0.126945	0.128952	0.184555	0.192722	0.17809
	511	0.102661	0.101676	0.0963684	0.139103	0.142057	0.13032	0.182559	0.215525	0.202428		511	0.0997879	0.10228	0.107822	0.148488	0.199204	0.190167	0.189135	0.21801	0.201135		511	0.106944	0.105421	0.102708	0.104982	0.112011	0.10531	0.12157	0.147497	0.116597		511	0.106834	0.104193	0.105477	0.134787	0.125188	0.126606	0.180351	0.196804	0.173712
	512	0.107445	0.101804	0.100538	0.140032	0.133666	0.132854	0.179064	0.213214	0.202878		512	0.0968696	0.102907	0.101527	0.148181	0.197394	0.190794	0.194367	0.212037	0.204456		512	0.108504	0.0914601	0.103745	0.104123	0.106304	0.103805	0.121471	0.148036	0.121682		512	0.107212	0.105131	0.106065	0.136923	0.126741	0.132715	0.185466	0.199342	0.183543
	513	0.107017	0.114031	0.10262	0.13874	0.132085	0.134284	0.17523	0.20957	0.193755		513	0.10302	0.101447	0.102801	0.140621	0.196048	0.183159	0.191754	0.210901	0.204364		513	0.104585	0.105011	0.106634	0.109378	0.108583	0.102111	0.12946	0.147411	0.125235		513	0.105162	0.100991	0.100135	0.137945	0.124601	0.130948	0.181189	0.196671	0.17649
	514	0.10327	0.0978316	0.107289	0.14696	0.131122	0.132671	0.178332	0.211001	0.203699		514	0.104288	0.0966826	0.105404	0.143189	0.191947	0.189638	0.186446	0.210889	0.199253		514	0.101279	0.0983181	0.110732	0.107826	0.111736	0.112305	0.125858	0.150912	0.115645		514	0.101497	0.101534	0.101622	0.135079	0.124075	0.127066	0.186872	0.194966	0.180897
	515	0.0962189	0.105155	0.0987554	0.132782	0.139462	0.126746	0.182963	0.200534	0.199045		515	0.0959203	0.104247	0.113132	0.147249	0.197104	0.184344	0.190243	0.213588	0.203095		515	0.10065	0.0911681	0.110215	0.105529	0.105391	0.118055	0.118387	0.143234	0.12372		515	0.105553	0.104492	0.101051	0.134187	0.126129	0.129892	0.183139	0.198471	0.175946
	516	0.106475	0.104577	0.103119	0.141012	0.131869	0.130502	0.18229	0.206714	0.203606		516	0.104319	0.103087	0.105408	0.143516	0.201339	0.186379	0.189753	0.211885	0.199322		516	0.109279	0.097407	0.108205	0.108881	0.106179	0.103298	0.11841	0.148651	0.124051		516	0.103719	0.0992643	0.104909	0.132099	0.123234	0.132187	0.183224	0.192182	0.179126
	517	0.0963543	0.0975049	0.104197	0.133782	0.129294	0.138348	0.176319	0.210036	0.202685		517	0.101445	0.103198	0.10033	0.138787	0.192257	0.191615	0.190887	0.222201	0.202834		517	0.101956	0.104904	0.103998	0.103289	0.107647	0.106114	0.126628	0.148565	0.11335		517	0.107159	0.101441	0.0989198	0.135242	0.125544	0.129955	0.181588	0.19555	0.178389
	518	0.113625	0.110842	0.106944	0.133947	0.144179	0.131638	0.177058	0.21578	0.198458		518	0.105595	0.102706	0.117912	0.142443	0.195212	0.188546	0.190352	0.212822	0.198429		518	0.104513	0.130477	0.106755	0.109969	0.106628	0.101812	0.132655	0.143928	0.123774		518	0.11104	0.0996879	0.099349	0.136401	0.123081	0.13175	0.179751	0.19738	0.168818
	519	0.107748	0.107607	0.105563	0.136986	0.140551	0.130426	0.172729	0.209204	0.20197		519	0.0998202	0.104935	0.101764	0.147447	0.195945	0.183864	0.181947	0.219569	0.203863		519	0.105304	0.105209	0.103603	0.110304	0.109499	0.102006	0.119674	0.14308	0.117559		519	0.107401	0.100922	0.104692	0.132984	0.121912	0.127536	0.180086	0.193247	0.170396
	520	0.106428	0.100644	0.112467	0.13885	0.131745	0.133078	0.180034	0.203167	0.188183		520	0.0998013	0.106019	0.101849	0.141954	0.193432	0.180841	0.197227	0.212432	0.200118		520	0.106736	0.116528	0.105305	0.106295	0.109549	0.108286	0.116866	0.147106	0.12401		520	0.103272	0.103045	0.0984603	0.134578	0.125503	0.129543	0.181035	0.197385	0.169858
	521	0.10324	0.102749	0.10532	0.135443	0.132351	0.135036	0.177347	0.210796	0.198488		521	0.0991925	0.106399	0.0962987	0.145388	0.190264	0.179557	0.1901	0.21617	0.202547		521	0.110585	0.106732	0.099713	0.110439	0.103315	0.108965	0.12141	0.148849	0.121507		521	0.107063	0.100937	0.105503	0.132252	0.122624	0.129868	0.181875	0.195202	0.17233
	522	0.108541	0.100014	0.110522	0.135653	0.13669	0.128398	0.184142	0.209008	0.20691		522	0.100363	0.106825	0.104949	0.151302	0.194497	0.186463	0.190235	0.212083	0.20525		522	0.108367	0.109998	0.107695	0.11237	0.109669	0.103421	0.122403	0.143886	0.124834		522	0.0998801	0.102221	0.102383	0.132414	0.126551	0.13112	0.179917	0.193129	0.169355
	523	0.0999266	0.103341	0.102729	0.138582	0.129886	0.128802	0.174336	0.215071	0.195774		523	0.102957	0.106534	0.100592	0.141301	0.196867	0.185022	0.187499	0.211894	0.201567		523	0.113611	0.103109	0.0997744	0.113372	0.109013	0.103436	0.121077	0.140102	0.120466		523	0.105952	0.103514	0.102991	0.130717	0.123557	0.130643	0.180477	0.195623	0.172577
	524	0.103278	0.104034	0.105771	0.144931	0.131378	0.131056	0.18065	0.209183	0.203263		524	0.104749	0.102693	0.0980942	0.142706	0.194292	0.188851	0.191853	0.214369	0.201651		524	0.113424	0.10033	0.104106	0.114052	0.111916	0.0978704	0.122037	0.146453	0.121575		524	0.108531	0.0983649	0.102152	0.13216	0.124441	0.13016	0.183511	0.192475	0.172908
	525	0.106058	0.0958698	0.103556	0.139907	0.132126	0.131045	0.184246	0.206723	0.210049		525	0.0995594	0.100896	0.102318	0.140379	0.19198	0.177779	0.188086	0.212284	0.202725		525	0.104428	0.109387	0.107581	0.108964	0.110888	0.101313	0.118272	0.141257	0.11869		525	0.101715	0.1024	0.102894	0.131346	0.121781	0.130623	0.182708	0.192943	0.175865
	526	0.0962957	0.104139	0.104504	0.14098	0.139701	0.133213	0.183448	0.213125	0.200178		526	0.104716	0.102851	0.106512	0.141408	0.197117	0.188565	0.181311	0.214587	0.197873		526	0.107441	0.101419	0.105299	0.104506	0.101728	0.103325	0.129869	0.147684	0.120744		526	0.105183	0.103026	0.104038	0.132429	0.124205	0.130149	0.180182	0.195922	0.172548
	527	0.099868	0.112151	0.102872	0.138067	0.147592	0.134833	0.174352	0.206643	0.198411		527	0.100014	0.103686	0.0972776	0.145122	0.194933	0.186298	0.187147	0.206142	0.199743		527	0.10603	0.0958288	0.105565	0.106501	0.112858	0.105949	0.133731	0.140645	0.122301		527	0.106852	0.102825	0.105674	0.134122	0.123788	0.127295	0.180982	0.194162	0.191463
	528	0.102424	0.0993915	0.105918	0.135435	0.138117	0.1322	0.173521	0.206997	0.20432		528	0.104733	0.104127	0.10082	0.143334	0.187486	0.183111	0.190895	0.215516	0.203679		528	0.11293	0.0881339	0.105136	0.108863	0.116118	0.104845	0.118807	0.144352	0.120726		528	0.109379	0.099233	0.102211	0.134029	0.122476	0.126153	0.180125	0.193285	0.179512
	529	0.098082	0.102383	0.106855	0.137637	0.136147	0.134794	0.175541	0.20792	0.194866		529	0.0997807	0.104468	0.10676	0.142562	0.192983	0.186805	0.186477	0.210379	0.197504		529	0.0987593	0.104544	0.105762	0.108956	0.107326	0.102803	0.125021	0.148543	0.125693		529	0.10338	0.102187	0.102657	0.132815	0.122429	0.126733	0.182098	0.190077	0.17329
	530	0.104904	0.10213	0.106041	0.142736	0.134674	0.128678	0.177869	0.207272	0.193328		530	0.101317	0.102908	0.101163	0.141148	0.187377	0.186159	0.186038	0.207583	0.199393		530	0.106272	0.109064	0.105976	0.109538	0.111805	0.10659	0.127062	0.145017	0.126991		530	0.105292	0.100463	0.0995788	0.135669	0.123288	0.129546	0.182422	0.194326	0.172084
	531	0.111753	0.107042	0.0984169	0.140297	0.130289	0.133181	0.175393	0.212397	0.187811		531	0.103804	0.105276	0.108066	0.141343	0.192842	0.185397	0.188525	0.214303	0.199573		531	0.108609	0.0902471	0.105016	0.106956	0.115216	0.10299	0.126437	0.143848	0.116397		531	0.106892	0.100555	0.104629	0.129721	0.125147	0.128135	0.17891	0.195509	0.178016
	532	0.107781	0.102774	0.10412	0.140061	0.128707	0.127791	0.170872	0.207768	0.193821		532	0.103962	0.10283	0.105979	0.137875	0.189741	0.184762	0.190086	0.210538	0.200866		532	0.111137	0.102964	0.0992096	0.109636	0.113438	0.105216	0.121213	0.148004	0.124667		532	0.105997	0.104714	0.102729	0.134492	0.130076	0.129664	0.180841	0.196721	0.178416
	533	0.106864	0.107795	0.101448	0.139424	0.127134	0.132732	0.174207	0.213347	0.194729		533	0.0989458	0.10056	0.101899	0.141194	0.198518	0.185914	0.183836	0.207903	0.199045		533	0.111307	0.0962213	0.103027	0.10164	0.108038	0.0971139	0.131539	0.140965	0.116138		533	0.105505	0.10307	0.0987953	0.133367	0.121101	0.127998	0.181619	0.193486	0.163502
	534	0.104497	0.105005	0.102835	0.131802	0.137626	0.127355	0.178551	0.203938	0.197636		534	0.103048	0.101595	0.101281	0.144069	0.192439	0.187456	0.186616	0.211037	0.204888		534	0.108699	0.09785	0.106135	0.107293	0.108292	0.100714	0.116832	0.149472	0.119948		534	0.106962	0.0992672	0.100912	0.135912	0.12404	0.130051	0.177481	0.192511	0.170709
	535	0.106496	0.0981793	0.105899	0.136039	0.134487	0.128777	0.177155	0.210213	0.207532		535	0.0999748	0.103138	0.101991	0.147203	0.193317	0.186841	0.18478	0.210004	0.200333		535	0.10571	0.108688	0.102959	0.108483	0.114624	0.102454	0.123543	0.141819	0.124217		535	0.107498	0.104641	0.107172	0.134272	0.119948	0.125728	0.180054	0.194549	0.164537
	536	0.111061	0.104887	0.111409	0.130746	0.137482	0.129382	0.180731	0.201097	0.196879		536	0.0987391	0.105756	0.10264	0.144588	0.189444	0.18527	0.184043	0.215375	0.198346		536	0.110459	0.106424	0.10262	0.109823	0.1125	0.104268	0.119927	0.140314	0.120029		536	0.102146	0.102247	0.105956	0.135141	0.120143	0.130299	0.177776	0.195815	0.167449
	537	0.108591	0.0987056	0.102794	0.135768	0.1362	0.120302	0.175412	0.204052	0.196212		537	0.102278	0.11032	0.102563	0.144283	0.186864	0.184943	0.182679	0.212103	0.197664		537	0.102743	0.118282	0.101353	0.109039	0.107571	0.10309	0.122625	0.144096	0.112236		537	0.102949	0.101931	0.105563	0.131702	0.122947	0.12737	0.183292	0.195916	0.170306
	538	0.104906	0.0985338	0.101325	0.134664	0.135268	0.130383	0.17275	0.197128	0.208325		538	0.100469	0.10424	0.112163	0.144945	0.1938	0.185038	0.186958	0.214681	0.198514		538	0.107219	0.106034	0.111423	0.107549	0.116683	0.10374	0.123463	0.147532	0.120521		538	0.104525	0.101805	0.103527	0.135654	0.122404	0.129195	0.18593	0.189441	0.16246
	539	0.10236	0.104156	0.103543	0.131731	0.13614	0.130034	0.171082	0.209608	0.204667		539	0.100099	0.103627	0.108081	0.14674	0.196812	0.180512	0.192659	0.212753	0.204264		539	0.108422	0.113105	0.102209	0.111241	0.107387	0.102755	0.122972	0.142237	0.124607		539	0.103614	0.101985	0.101457	0.131409	0.125638	0.127272	0.184889	0.190277	0.167414
	540	0.102473	0.0983269	0.10425	0.135482	0.132971	0.13516	0.17272	0.211088	0.188503		540	0.103338	0.0981449	0.0983234	0.141661	0.189078	0.183017	0.186178	0.210792	0.201059		540	0.101331	0.0949061	0.105579	0.105895	0.113615	0.1062	0.116921	0.143358	0.114785		540	0.104637	0.102719	0.104867	0.130532	0.122429	0.126533	0.180437	0.192466	0.169027
	541	0.108457	0.102599	0.102022	0.136671	0.138786	0.135825	0.172862	0.208494	0.191531		541	0.0971365	0.102732	0.107196	0.141945	0.190255	0.186872	0.193224	0.210797	0.199915		541	0.113913	0.127071	0.0992744	0.109669	0.107635	0.10291	0.116972	0.144277	0.14422		541	0.105075	0.103749	0.101603	0.129926	0.126545	0.127926	0.17652	0.196146	0.171714
	542	0.106894	0.0992232	0.105096	0.134039	0.131294	0.136673	0.18486	0.208187	0.200861		542	0.10385	0.101239	0.102097	0.143095	0.189322	0.189346	0.18388	0.21083	0.202188		542	0.112286	0.115439	0.100146	0.108931	0.102653	0.101402	0.11701	0.14028	0.120823		542	0.107198	0.101008	0.102313	0.13189	0.120374	0.130517	0.179956	0.190974	0.180065
	543	0.104444	0.10698	0.10825	0.135955	0.13825	0.127941	0.177981	0.209954	0.198668		543	0.0996887	0.100585	0.104634	0.140302	0.197981	0.179767	0.185182	0.211235	0.203088		543	0.107963	0.116671	0.0992264	0.107549	0.111151	0.10802	0.115863	0.140733	0.119558		543	0.106286	0.100144	0.102087	0.129701	0.122073	0.129714	0.179455	0.19701	0.178181
	544	0.106279	0.101404	0.102578	0.133563	0.134111	0.1344	0.171904	0.215777	0.202334		544	0.10001	0.105225	0.101997	0.141137	0.188963	0.180037	0.186548	0.211039	0.200435		544	0.125414	0.119709	0.102808	0.116963	0.111683	0.104929	0.118948	0.141892	0.119683		544	0.106129	0.10401	0.100963	0.134497	0.121573	0.127414	0.177994	0.194517	0.178156
	545	0.103989	0.101923	0.106432	0.136313	0.13208	0.132487	0.174414	0.21078	0.193178		545	0.0976717	0.105916	0.102493	0.133282	0.190001	0.180912	0.189119	0.210179	0.199335		545	0.104911	0.100679	0.103537	0.107485	0.107887	0.104517	0.12351	0.144426	0.120232		545	0.106525	0.102224	0.102028	0.133372	0.120873	0.126456	0.17927	0.193707	0.165612
	546	0.099909	0.102229	0.110813	0.138913	0.129845	0.121236	0.176476	0.208	0.196288		546	0.0998522	0.104965	0.10191	0.143735	0.193063	0.182888	0.189731	0.209236	0.19865		546	0.105054	0.104881	0.104636	0.105261	0.115203	0.0992351	0.121277	0.146398	0.124024		546	0.107412	0.102199	0.1026	0.133737	0.126909	0.126197	0.176925	0.189315	0.169942
	547	0.11222	0.11343	0.0990886	0.131329	0.124706	0.128404	0.174594	0.207343	0.191362		547	0.103505	0.104296	0.0996486	0.136089	0.190979	0.182399	0.182788	0.207555	0.197422		547	0.0955954	0.0841599	0.103931	0.111759	0.114239	0.103333	0.118101	0.146906	0.128294		547	0.100446	0.102694	0.101695	0.133074	0.124102	0.126974	0.178565	0.19025	0.171363
	548	0.106141	0.0950969	0.098236	0.132176	0.1334	0.118511	0.17419	0.209392	0.194126		548	0.101929	0.0995498	0.10821	0.14535	0.191489	0.184813	0.188995	0.20798	0.198544		548	0.107828	0.0999504	0.108475	0.10728	0.112462	0.100689	0.116241	0.138599	0.117372		548	0.106411	0.102852	0.101046	0.130536	0.125001	0.126816	0.175864	0.191291	0.200952
	549	0.099645	0.101233	0.102183	0.133084	0.131206	0.129475	0.169487	0.209583	0.201143		549	0.102261	0.104467	0.10668	0.142068	0.189409	0.183985	0.19099	0.205616	0.201791		549	0.0946603	0.108887	0.106089	0.10697	0.108212	0.110986	0.122668	0.139436	0.118801		549	0.102717	0.100097	0.103408	0.132436	0.123003	0.126979	0.179984	0.188269	0.168656
	550	0.109752	0.0993853	0.106833	0.131946	0.136017	0.124533	0.172725	0.20019	0.195081		550	0.101547	0.103107	0.101465	0.142379	0.187534	0.183078	0.1822	0.21325	0.19333		550	0.112228	0.109337	0.105225	0.114014	0.105009	0.11233	0.120363	0.140366	0.119634		550	0.103414	0.103554	0.103551	0.128694	0.122879	0.127678	0.177554	0.193292	0.182056
	551	0.102982	0.097455	0.104547	0.131333	0.137985	0.138788	0.172907	0.213504	0.192544		551	0.099958	0.10636	0.0947433	0.140722	0.189461	0.179452	0.18921	0.206213	0.20056		551	0.111485	0.112079	0.0977961	0.107675	0.106866	0.0971008	0.117893	0.140322	0.118436		551	0.105555	0.0987154	0.102342	0.130378	0.119923	0.12466	0.178825	0.192445	0.169051
	552	0.105941	0.096654	0.103893	0.129039	0.132792	0.122217	0.178063	0.206101	0.192181		552	0.0997039	0.108456	0.100112	0.142024	0.190291	0.181371	0.185782	0.212812	0.197064		552	0.100677	0.103905	0.0981555	0.106663	0.108957	0.0989878	0.12038	0.143763	0.123299		552	0.103172	0.100493	0.104145	0.131948	0.11712	0.123978	0.177303	0.19363	0.175917
	553	0.108735	0.102461	0.108532	0.130675	0.122098	0.122785	0.177122	0.206293	0.195968		553	0.0997959	0.100216	0.104916	0.139092	0.186306	0.177101	0.184428	0.209564	0.20167		553	0.107887	0.0986729	0.0994021	0.110506	0.10911	0.101259	0.120944	0.14418	0.12254		553	0.105159	0.0987195	0.099735	0.132286	0.123931	0.130561	0.176522	0.191246	0.164528
	554	0.104804	0.106955	0.104611	0.132512	0.13342	0.13089	0.180246	0.21754	0.200233		554	0.102026	0.103252	0.100557	0.134458	0.188114	0.17986	0.179909	0.206678	0.199118		554	0.110715	0.104499	0.102386	0.105206	0.110446	0.103397	0.125027	0.142133	0.125864		554	0.106505	0.101294	0.0998861	0.132507	0.119413	0.127357	0.17569	0.190361	0.169076
	555	0.103668	0.0962179	0.0992023	0.139102	0.14018	0.124562	0.175543	0.200905	0.191453		555	0.0977845	0.106628	0.105726	0.139529	0.193097	0.184076	0.188542	0.207814	0.194791		555	0.103765	0.11682	0.10707	0.104262	0.11692	0.104936	0.120988	0.134374	0.116612		555	0.1012	0.100654	0.100111	0.131652	0.119897	0.127063	0.175822	0.192327	0.16475
	556	0.105024	0.101871	0.113819	0.130751	0.138765	0.123376	0.180346	0.210972	0.190913		556	0.0942615	0.106157	0.10674	0.14052	0.194792	0.182396	0.184334	0.211974	0.203821		556	0.105646	0.113539	0.104267	0.111399	0.105923	0.0964573	0.122964	0.148217	0.120025		556	0.106394	0.0981763	0.102467	0.133366	0.117598	0.128797	0.178933	0.19231	0.164605
	557	0.117225	0.102884	0.101538	0.135642	0.129487	0.123499	0.176149	0.204982	0.190314		557	0.0943287	0.107462	0.112189	0.13633	0.18881	0.182235	0.184734	0.208642	0.213728		557	0.112265	0.100448	0.107297	0.106923	0.104984	0.108974	0.117543	0.143177	0.118261		557	0.105209	0.100079	0.10102	0.128505	0.117277	0.126261	0.175908	0.191783	0.187739
	558	0.109146	0.102396	0.10672	0.131663	0.127822	0.127359	0.178361	0.201815	0.196109		558	0.100484	0.105529	0.105076	0.139398	0.189239	0.183259	0.183171	0.210661	0.193447		558	0.112186	0.094323	0.106777	0.110541	0.107684	0.101002	0.117317	0.13871	0.124228		558	0.0998309	0.100007	0.101487	0.130129	0.123473	0.127745	0.176617	0.191478	0.167876
	559	0.105443	0.106328	0.111051	0.141316	0.127574	0.123823	0.176853	0.205446	0.195177		559	0.100032	0.103041	0.107308	0.139941	0.187772	0.181101	0.179791	0.209595	0.199558		559	0.0991171	0.102624	0.104597	0.109988	0.107193	0.106682	0.121822	0.140067	0.11715		559	0.10292	0.103755	0.102537	0.132971	0.119391	0.125381	0.17621	0.189917	0.171608
	560	0.106094	0.102074	0.102005	0.135736	0.129188	0.128057	0.167204	0.204545	0.193329		560	0.100916	0.102378	0.102699	0.131575	0.190329	0.183972	0.182987	0.20848	0.201081		560	0.101666	0.0979206	0.109959	0.106895	0.109183	0.106272	0.117561	0.145311	0.119024		560	0.104555	0.100407	0.102055	0.131553	0.122369	0.126638	0.173828	0.19207	0.169903
	561	0.0990132	0.103514	0.0998707	0.128845	0.132186	0.131647	0.174523	0.199459	0.194369		561	0.0998287	0.105112	0.102315	0.137333	0.19261	0.180864	0.180962	0.215241	0.194694		561	0.113247	0.113035	0.114429	0.100553	0.102715	0.108367	0.124265	0.139337	0.118699		561	0.10457	0.103143	0.103275	0.127988	0.123484	0.126074	0.178132	0.193713	0.177568
	562	0.107641	0.0984635	0.106242	0.135408	0.132054	0.126428	0.173403	0.196482	0.189327		562	0.101214	0.0988501	0.102591	0.136164	0.197429	0.184359	0.191082	0.212407	0.198858		562	0.104963	0.0977259	0.105087	0.108914	0.105072	0.104879	0.116984	0.142807	0.10896		562	0.105274	0.103806	0.0994548	0.128324	0.128189	0.124027	0.180865	0.190333	0.16521
	563	0.101784	0.0985792	0.109058	0.13294	0.133183	0.12145	0.170905	0.204226	0.192433		563	0.10351	0.100559	0.102581	0.139657	0.181705	0.179826	0.182678	0.207962	0.195457		563	0.105058	0.104486	0.0997964	0.107205	0.0980056	0.107532	0.119492	0.138075	0.118816		563	0.103023	0.0995324	0.101408	0.125897	0.12304	0.125605	0.177224	0.193361	0.16475
	564	0.107973	0.0997913	0.109447	0.137982	0.128441	0.119099	0.172426	0.21511	0.197271		564	0.100212	0.0994912	0.112167	0.141012	0.191247	0.18005	0.196231	0.21366	0.202501		564	0.103114	0.105964	0.102629	0.10791	0.113858	0.110456	0.122667	0.140194	0.112319		564	0.107777	0.100997	0.101161	0.13167	0.121157	0.128858	0.177442	0.19051	0.185506
	565	0.105127	0.111506	0.104492	0.140764	0.132671	0.125289	0.170527	0.201823	0.194986		565	0.0965093	0.106395	0.0988721	0.139067	0.190086	0.176304	0.181164	0.204534	0.198811		565	0.109076	0.102284	0.106378	0.112183	0.106344	0.111281	0.120062	0.136544	0.115454		565	0.103996	0.103516	0.100379	0.132068	0.121158	0.127844	0.176155	0.194381	0.162232
	566	0.0984594	0.10004	0.0999326	0.127914	0.126703	0.122242	0.168616	0.214187	0.198478		566	0.0984306	0.100967	0.104945	0.144644	0.188624	0.176762	0.182049	0.205913	0.194488		566	0.108538	0.101802	0.10341	0.105864	0.109905	0.0991106	0.120598	0.142625	0.112474		566	0.102464	0.0989098	0.103707	0.13197	0.12037	0.12571	0.179611	0.190134	0.166711
	567	0.10257	0.0996813	0.10158	0.137932	0.125019	0.120303	0.176626	0.20644	0.194871		567	0.102279	0.105315	0.103577	0.139498	0.190875	0.17568	0.18384	0.207804	0.200748		567	0.105374	0.0976542	0.100854	0.109826	0.110738	0.108324	0.118065	0.137511	0.115386		567	0.103923	0.102694	0.104341	0.128053	0.119399	0.12518	0.175711	0.189147	0.159493
	568	0.09954	0.107112	0.104745	0.131892	0.126736	0.130148	0.174083	0.202701	0.200301		568	0.0969248	0.106844	0.0975721	0.140063	0.187402	0.184503	0.181088	0.209286	0.194026		568	0.102954	0.120442	0.10261	0.109743	0.118502	0.0997922	0.114186	0.143393	0.111148		568	0.105197	0.100455	0.103928	0.128497	0.118745	0.12657	0.178244	0.192035	0.156419
	569	0.106545	0.104533	0.103453	0.130199	0.130459	0.125196	0.179831	0.205597	0.196661		569	0.0957992	0.0980055	0.103946	0.136348	0.191474	0.183633	0.185075	0.213101	0.193256		569	0.1086	0.0970982	0.0945991	0.103424	0.111696	0.0964895	0.120649	0.140428	0.11834		569	0.108193	0.0994615	0.105065	0.128227	0.121755	0.125303	0.175705	0.188664	0.170358
	570	0.110255	0.105706	0.108928	0.140273	0.133735	0.118661	0.1788	0.200663	0.195395		570	0.0983178	0.100573	0.10391	0.139428	0.189852	0.17988	0.186828	0.210855	0.198381		570	0.103566	0.0956805	0.103618	0.108251	0.105745	0.103245	0.119223	0.142288	0.114958		570	0.102693	0.102414	0.100892	0.128185	0.12032	0.123845	0.180594	0.189504	0.167884
	571	0.106197	0.102561	0.10945	0.140743	0.125598	0.125813	0.175698	0.199053	0.193637		571	0.103263	0.0982881	0.0917442	0.137068	0.189782	0.176151	0.183089	0.211287	0.199696		571	0.109441	0.0994833	0.108309	0.103032	0.111235	0.104759	0.120871	0.140854	0.120024		571	0.105765	0.103902	0.0975716	0.130781	0.121986	0.121981	0.176331	0.188264	0.167369
	572	0.103945	0.100589	0.101618	0.134296	0.130635	0.128661	0.172559	0.204416	0.19313		572	0.101949	0.104627	0.105303	0.14349	0.192969	0.179659	0.189094	0.205824	0.197042		572	0.108395	0.0971585	0.10055	0.114957	0.102333	0.101458	0.115981	0.139503	0.118231		572	0.105926	0.100492	0.104804	0.127418	0.120737	0.125285	0.179035	0.191063	0.161503
	573	0.102977	0.100872	0.109601	0.135703	0.131607	0.123553	0.174154	0.202039	0.189561		573	0.0965272	0.100157	0.108861	0.136888	0.187721	0.178692	0.183769	0.208412	0.197447		573	0.108593	0.0920914	0.104861	0.111341	0.114568	0.0998093	0.124201	0.139957	0.117553		573	0.106086	0.101732	0.101649	0.128286	0.121421	0.122441	0.176585	0.190316	0.162432
	574	0.106968	0.0975901	0.102073	0.137934	0.131916	0.126047	0.172647	0.210022	0.190974		574	0.097408	0.103584	0.0958998	0.130654	0.187732	0.183478	0.18816	0.207426	0.19709		574	0.125394	0.105369	0.103856	0.102523	0.105787	0.107132	0.12168	0.147334	0.119175		574	0.105326	0.10047	0.102904	0.128836	0.12049	0.127293	0.175059	0.1877	0.165298
	575	0.0985383	0.0969161	0.116608	0.126539	0.137739	0.125644	0.181576	0.202205	0.19246		575	0.101952	0.105267	0.109084	0.138783	0.187719	0.176673	0.181952	0.208396	0.197199		575	0.107423	0.100201	0.100774	0.107457	0.107502	0.101097	0.114798	0.141329	0.121748		575	0.102812	0.10403	0.100718	0.129951	0.119154	0.127467	0.178395	0.190912	0.168036
	576	0.100228	0.10431	0.0938647	0.131025	0.126559	0.124353	0.167163	0.199616	0.196583		576	0.0998657	0.105758	0.10194	0.137903	0.188421	0.183667	0.185424	0.205886	0.194828		576	0.111866	0.108704	0.0998236	0.0992085	0.105413	0.102272	0.123843	0.133225	0.118446		576	0.103745	0.104439	0.107636	0.129809	0.119832	0.122812	0.176176	0.188512	0.168226
	577	0.100671	0.105789	0.114127	0.131432	0.124268	0.13011	0.173005	0.205455	0.191043		577	0.0957586	0.105763	0.106409	0.13399	0.188461	0.180496	0.184349	0.207768	0.195626		577	0.10644	0.101496	0.0995604	0.106243	0.106099	0.10392	0.115732	0.137651	0.116472		577	0.107949	0.102415	0.105848	0.128204	0.120507	0.128638	0.181063	0.188482	0.155279
	578	0.114421	0.105629	0.096067	0.132734	0.135622	0.117398	0.17232	0.210768	0.189316		578	0.104651	0.102252	0.111559	0.133824	0.188684	0.182817	0.186915	0.210845	0.20023		578	0.104674	0.11595	0.103284	0.105973	0.111807	0.103624	0.118391	0.14128	0.111665		578	0.103302	0.0977262	0.102805	0.128545	0.118274	0.125775	0.176815	0.191455	0.17531
	579	0.10692	0.098507	0.0958168	0.12952	0.135516	0.121466	0.174402	0.206143	0.189017		579	0.0948901	0.102552	0.0984164	0.137345	0.185343	0.178095	0.186559	0.205273	0.199039		579	0.111933	0.109415	0.100859	0.100329	0.107606	0.098332	0.116438	0.137852	0.112018		579	0.105318	0.0989623	0.0986785	0.122814	0.119357	0.127084	0.175649	0.187496	0.168654
	580	0.106839	0.107048	0.108233	0.128002	0.121267	0.120842	0.171122	0.198894	0.189465		580	0.0975734	0.105606	0.114489	0.13519	0.188404	0.17907	0.194241	0.213236	0.198586		580	0.117902	0.107068	0.100104	0.107496	0.10771	0.106514	0.12407	0.14168	0.112478		580	0.105905	0.105069	0.102574	0.127741	0.119857	0.124734	0.177455	0.18963	0.170281
	581	0.107309	0.0974502	0.104878	0.127242	0.137095	0.121842	0.175895	0.211096	0.186829		581	0.0976898	0.106082	0.097944	0.138968	0.184627	0.179278	0.188235	0.208091	0.191362		581	0.105074	0.115196	0.105032	0.104683	0.105777	0.103355	0.119616	0.130858	0.123017		581	0.108447	0.103476	0.100964	0.130724	0.118022	0.123658	0.179384	0.186611	0.165177
	582	0.101789	0.103983	0.103061	0.135827	0.122558	0.130461	0.169044	0.206276	0.188715		582	0.0962501	0.10342	0.105791	0.13603	0.191467	0.174745	0.185348	0.208965	0.196781		582	0.100259	0.100475	0.101545	0.107324	0.106685	0.101268	0.115223	0.135521	0.110748		582	0.105637	0.102235	0.102719	0.126853	0.12609	0.11972	0.175114	0.191615	0.169923
	583	0.107746	0.099017	0.103366	0.131451	0.125455	0.123	0.174718	0.203403	0.185455		583	0.0991389	0.105179	0.102058	0.13187	0.186564	0.185234	0.188761	0.209274	0.200188		583	0.104042	0.09792	0.106105	0.10733	0.113553	0.0961001	0.112842	0.138268	0.117426		583	0.103345	0.103673	0.101197	0.132259	0.117311	0.122323	0.176042	0.189275	0.175652
	584	0.103548	0.10455	0.0946221	0.134047	0.120735	0.126897	0.175969	0.206843	0.194403		584	0.102973	0.105106	0.100053	0.131814	0.187528	0.180755	0.188612	0.20885	0.199825		584	0.111805	0.0971005	0.112516	0.104538	0.112775	0.104739	0.120874	0.136471	0.116369		584	0.104085	0.100535	0.100239	0.12642	0.11615	0.122759	0.171619	0.190107	0.168401
	585	0.104277	0.0972439	0.106805	0.13432	0.129662	0.119957	0.172972	0.193017	0.194159		585	0.0988224	0.106852	0.100103	0.133489	0.190386	0.183072	0.181869	0.202867	0.196634		585	0.101505	0.094818	0.104929	0.108519	0.110827	0.109656	0.119019	0.138347	0.11435		585	0.109483	0.101641	0.101199	0.126997	0.117614	0.124031	0.177745	0.189978	0.16549
	586	0.103947	0.102154	0.108322	0.131299	0.126481	0.122203	0.170027	0.203618	0.191071		586	0.100788	0.103663	0.090657	0.137501	0.191411	0.180312	0.185163	0.204349	0.194174		586	0.106733	0.113348	0.106785	0.10962	0.101002	0.107402	0.118529	0.138616	0.122139		586	0.104725	0.0995577	0.10391	0.125503	0.118718	0.122693	0.17179	0.187084	0.168119
	587	0.105134	0.0985799	0.110084	0.125543	0.131521	0.125101	0.17053	0.200333	0.185842		587	0.10019	0.102592	0.117698	0.134232	0.18741	0.179439	0.184076	0.211796	0.200998		587	0.107913	0.120805	0.107737	0.112293	0.103371	0.0995112	0.118803	0.141012	0.108857		587	0.103641	0.102454	0.102456	0.129233	0.121653	0.122337	0.175302	0.191532	0.170054
	588	0.10096	0.0959184	0.105235	0.131543	0.124118	0.121374	0.165541	0.200562	0.183803		588	0.105658	0.09894	0.1077	0.135467	0.186009	0.181797	0.186627	0.2064	0.198511		588	0.105166	0.112129	0.106652	0.115662	0.107236	0.107166	0.116963	0.142674	0.113533		588	0.105457	0.101108	0.102983	0.128498	0.116228	0.125965	0.174921	0.188812	0.173357
	589	0.101625	0.103833	0.103431	0.130009	0.126325	0.126432	0.173203	0.208371	0.202732		589	0.0978142	0.103585	0.106335	0.139651	0.188417	0.174633	0.182245	0.20892	0.193232		589	0.101337	0.0955133	0.10216	0.108749	0.10185	0.108911	0.114507	0.136147	0.119813		589	0.105529	0.102333	0.104131	0.131839	0.117412	0.126328	0.174249	0.188156	0.162522
	590	0.105864	0.101083	0.105394	0.129937	0.13204	0.122993	0.168753	0.200041	0.192209		590	0.0995673	0.101824	0.0976742	0.134926	0.190701	0.182256	0.182472	0.211229	0.198067		590	0.102839	0.104204	0.103189	0.113262	0.106315	0.106636	0.118395	0.136349	0.114171		590	0.103988	0.107067	0.100266	0.128996	0.121956	0.126304	0.179252	0.189185	0.171623
	591	0.102916	0.116224	0.110733	0.124404	0.131472	0.126612	0.178347	0.200697	0.188391		591	0.103778	0.103321	0.0997143	0.134407	0.188793	0.179858	0.18443	0.206759	0.20011		591	0.107433	0.0943451	0.102971	0.109333	0.0962412	0.0990123	0.115728	0.140276	0.114389		591	0.106507	0.102865	0.0992242	0.129499	0.119864	0.123106	0.173041	0.188475	0.161758
	592	0.109559	0.101828	0.103159	0.129362	0.119685	0.121184	0.169973	0.19536	0.187343		592	0.1009	0.102468	0.103503	0.136559	0.182932	0.175303	0.182379	0.213584	0.196147		592	0.108046	0.0991781	0.0968305	0.117269	0.103809	0.0996658	0.120323	0.138156	0.116193		592	0.11318	0.099068	0.104252	0.122889	0.118399	0.122409	0.175611	0.189605	0.168925
	593	0.0994898	0.100409	0.104571	0.132985	0.131429	0.127718	0.168051	0.200145	0.18747		593	0.0973879	0.101212	0.105162	0.125569	0.186717	0.176036	0.182661	0.206887	0.197821		593	0.109152	0.094678	0.0976919	0.103819	0.10754	0.103601	0.12536	0.141882	0.112071		593	0.103751	0.106794	0.101835	0.133576	0.115966	0.121095	0.174759	0.191355	0.164155
	594	0.105122	0.100168	0.102418	0.134338	0.130463	0.119433	0.168301	0.205507	0.188886		594	0.100944	0.0984921	0.0999013	0.132213	0.188925	0.177597	0.182157	0.2128	0.19641		594	0.105157	0.103249	0.107326	0.111369	0.10911	0.107086	0.12076	0.137418	0.11153		594	0.110256	0.103295	0.0989042	0.132289	0.118924	0.125376	0.174382	0.189356	0.154515
	595	0.0985349	0.100733	0.104585	0.13146	0.120871	0.120039	0.172686	0.20404	0.186035		595	0.0967975	0.105415	0.10784	0.135491	0.190077	0.179102	0.179724	0.208546	0.195137		595	0.108237	0.106135	0.107505	0.0938139	0.105249	0.105404	0.121141	0.13758	0.113847		595	0.103069	0.099475	0.0989783	0.127713	0.118557	0.12527	0.171738	0.19172	0.164594
	596	0.100901	0.111154	0.100539	0.128429	0.122943	0.124381	0.17226	0.20119	0.189984		596	0.098279	0.106529	0.106974	0.132067	0.189907	0.17703	0.185125	0.207692	0.192836		596	0.110401	0.0972449	0.106695	0.103287	0.105893	0.104174	0.114861	0.1369	0.116672		596	0.105942	0.103489	0.107132	0.128456	0.119941	0.122105	0.176853	0.187414	0.159394
	597	0.106696	0.101107	0.100052	0.127805	0.126918	0.124422	0.165974	0.198365	0.192932		597	0.101717	0.100826	0.101444	0.132918	0.186891	0.172078	0.177087	0.208217	0.201882		597	0.100232	0.102883	0.105175	0.110412	0.106752	0.10089	0.118696	0.139274	0.118102		597	0.102591	0.102105	0.0999105	0.12759	0.120564	0.121841	0.178254	0.186824	0.168947
	598	0.102401	0.0991956	0.106259	0.122647	0.125273	0.123882	0.172556	0.200315	0.19552		598	0.0943965	0.101581	0.100027	0.136376	0.187972	0.177297	0.183523	0.204162	0.192088		598	0.110554	0.121467	0.101807	0.112075	0.102988	0.103235	0.117081	0.136542	0.121356		598	0.103115	0.100968	0.101891	0.126325	0.120747	0.124732	0.172663	0.188887	0.167928
	599	0.105799	0.105148	0.10115	0.138898	0.126195	0.119556	0.172346	0.200762	0.185435		599	0.10017	0.104819	0.101915	0.139205	0.188309	0.178456	0.192027	0.207275	0.194007		599	0.106205	0.0907308	0.107749	0.108878	0.10033	0.103922	0.117266	0.135095	0.119034		599	0.104285	0.100613	0.10445	0.126458	0.116573	0.123267	0.173202	0.191954	0.181644
	600	0.106218	0.102389	0.100561	0.129824	0.125846	0.126571	0.173595	0.200889	0.188268		600	0.0998285	0.10679	0.10435	0.136888	0.179327	0.179336	0.183047	0.206387	0.193594		600	0.111397	0.0991541	0.108138	0.105242	0.106365	0.0990171	0.112984	0.137989	0.118493		600	0.103419	0.0999683	0.100442	0.131578	0.119943	0.122354	0.174431	0.189586	0.171967
	601	0.112132	0.0969955	0.104307	0.135284	0.125502	0.119695	0.171472	0.197986	0.194144		601	0.096685	0.103035	0.107896	0.130742	0.188309	0.173995	0.179249	0.204094	0.194176		601	0.104636	0.10252	0.105066	0.101209	0.10279	0.112513	0.119838	0.134876	0.113016		601	0.106723	0.100966	0.104016	0.127831	0.119616	0.123586	0.17626	0.186411	0.170114
	602	0.105147	0.10339	0.096206	0.127706	0.126046	0.129205	0.162553	0.203251	0.186715		602	0.101146	0.0996592	0.0990966	0.133941	0.182525	0.174351	0.18498	0.202298	0.191104		602	0.115168	0.0995138	0.106479	0.109756	0.104274	0.102391	0.112992	0.135237	0.110374		602	0.105	0.104031	0.0991076	0.131617	0.11865	0.121107	0.175925	0.188565	0.167814
	603	0.100943	0.0964397	0.109064	0.128868	0.128705	0.124625	0.17808	0.204828	0.184529		603	0.101118	0.107618	0.103846	0.137899	0.190078	0.176549	0.182758	0.211821	0.2006		603	0.106655	0.102399	0.127016	0.111545	0.0998715	0.103964	0.117808	0.142334	0.113717		603	0.102573	0.100208	0.103	0.128243	0.119934	0.119931	0.17626	0.192055	0.160358
	604	0.10332	0.0979781	0.106831	0.135329	0.125859	0.125527	0.168119	0.201434	0.190896		604	0.102079	0.106594	0.102537	0.128763	0.183625	0.173051	0.179761	0.209714	0.194801		604	0.101655	0.118846	0.105753	0.105656	0.105053	0.0934253	0.117809	0.14066	0.114375		604	0.103817	0.103235	0.0997595	0.128902	0.119352	0.122103	0.172221	0.187089	0.171517
	605	0.105196	0.0986522	0.110468	0.131729	0.126277	0.117589	0.16656	0.210406	0.189422		605	0.0990319	0.0988249	0.109364	0.133794	0.187061	0.177939	0.18021	0.203886	0.192886		605	0.0969705	0.10624	0.108525	0.107764	0.0978771	0.109374	0.114443	0.135337	0.121584		605	0.103023	0.0987193	0.103971	0.130962	0.116461	0.122449	0.174234	0.189022	0.169715
	606	0.106088	0.107698	0.103079	0.126297	0.134654	0.118948	0.16951	0.205203	0.187684		606	0.102286	0.103824	0.10327	0.133779	0.184247	0.177736	0.183361	0.20542	0.196307		606	0.124612	0.100912	0.101597	0.104878	0.114862	0.106692	0.116672	0.136356	0.120391		606	0.10847	0.103732	0.100734	0.125465	0.120816	0.122404	0.174168	0.1893	0.168316
	607	0.106531	0.0974316	0.100882	0.130997	0.12361	0.119187	0.171018	0.200218	0.190215		607	0.0977315	0.107791	0.105314	0.1344	0.186597	0.177134	0.181675	0.203048	0.190435		607	0.109111	0.0992469	0.112525	0.108467	0.109987	0.0992834	0.110923	0.136782	0.118373		607	0.104812	0.102133	0.099757	0.125334	0.115291	0.1199	0.17611	0.187243	0.175767
	608	0.104806	0.0972086	0.106087	0.127943	0.131061	0.121341	0.169992	0.1987	0.187871		608	0.106315	0.0985782	0.107961	0.135315	0.18771	0.178911	0.179359	0.205418	0.199766		608	0.113947	0.0931608	0.11064	0.105375	0.112644	0.0992097	0.111892	0.135811	0.110518		608	0.104629	0.103977	0.103483	0.127392	0.116013	0.121484	0.176834	0.188122	0.161622
	609	0.105712	0.101991	0.101059	0.128801	0.12337	0.119265	0.167116	0.203463	0.18284		609	0.0972535	0.0981311	0.104974	0.132436	0.184777	0.180293	0.178009	0.205276	0.190353		609	0.103349	0.105591	0.104091	0.111955	0.10461	0.105157	0.1113	0.138695	0.110789		609	0.103428	0.100881	0.100875	0.128253	0.121636	0.120559	0.172001	0.190253	0.171593
	610	0.103398	0.114033	0.093678	0.127494	0.125297	0.114006	0.164876	0.200638	0.192342		610	0.0931372	0.112206	0.102385	0.140404	0.187149	0.172309	0.178787	0.207639	0.195606		610	0.113967	0.0985131	0.10262	0.108007	0.113969	0.0990322	0.116798	0.135127	0.110197		610	0.106969	0.104494	0.101756	0.125042	0.115523	0.123114	0.172437	0.188512	0.154515
	611	0.109894	0.104859	0.103882	0.12801	0.12226	0.11542	0.162742	0.199973	0.19202		611	0.103605	0.10211	0.117782	0.138361	0.184333	0.179157	0.182346	0.204084	0.195204		611	0.102691	0.10711	0.10492	0.106795	0.104939	0.103043	0.115513	0.132675	0.124238		611	0.102575	0.101927	0.101981	0.127704	0.115545	0.12095	0.173668	0.191272	0.167046
	612	0.0978981	0.0970198	0.110511	0.12498	0.117194	0.121381	0.174511	0.202924	0.186324		612	0.100499	0.10301	0.10569	0.133677	0.187803	0.175822	0.18549	0.204846	0.194464		612	0.101298	0.10238	0.107035	0.105328	0.0985199	0.105771	0.117895	0.137873	0.113237		612	0.107514	0.100139	0.102006	0.131563	0.118653	0.120127	0.174333	0.189076	0.161422
	613	0.102774	0.105874	0.102055	0.124889	0.123184	0.121389	0.177648	0.196384	0.187002		613	0.0989502	0.100647	0.109831	0.129706	0.185433	0.176949	0.183705	0.203267	0.194762		613	0.108935	0.0977144	0.105798	0.107818	0.104719	0.108459	0.119317	0.141712	0.107696		613	0.106122	0.100665	0.103151	0.129018	0.119538	0.121503	0.172938	0.189173	0.166854
	614	0.102289	0.101186	0.103458	0.125716	0.117426	0.121004	0.168432	0.206711	0.181552		614	0.101388	0.1065	0.101203	0.133585	0.179903	0.174445	0.175073	0.207115	0.196617		614	0.105864	0.110065	0.108004	0.106014	0.107304	0.102806	0.108609	0.139681	0.110523		614	0.10326	0.10197	0.102291	0.126426	0.116086	0.123851	0.169976	0.1871	0.161055
	615	0.0990741	0.0981183	0.0953199	0.129079	0.12571	0.12126	0.165959	0.199531	0.189007		615	0.0993318	0.106756	0.101188	0.134542	0.183796	0.170883	0.18077	0.202616	0.19103		615	0.112687	0.102777	0.0983852	0.100904	0.109921	0.107196	0.11009	0.138366	0.11133		615	0.10318	0.0985349	0.101412	0.129246	0.114419	0.122274	0.171321	0.185347	0.167031
	616	0.0993697	0.101085	0.109085	0.134164	0.122545	0.119585	0.164466	0.198614	0.195822		616	0.0996176	0.103319	0.0998893	0.137462	0.188486	0.181526	0.186106	0.205855	0.188039		616	0.0956231	0.0963469	0.110536	0.109238	0.108809	0.10242	0.116625	0.13922	0.109796		616	0.103868	0.101334	0.101252	0.125177	0.119778	0.120029	0.169561	0.185887	0.165736
	617	0.10233	0.103672	0.0973154	0.126221	0.120775	0.111208	0.171173	0.203899	0.186696		617	0.100019	0.105994	0.0965744	0.13451	0.183484	0.178438	0.182386	0.209115	0.188415		617	0.100749	0.0930971	0.0985676	0.107926	0.110561	0.10612	0.118023	0.135026	0.108028		617	0.10347	0.104559	0.101072	0.128222	0.116952	0.12208	0.175789	0.192186	0.170596
	618	0.106796	0.101877	0.0990383	0.124741	0.115716	0.124112	0.168341	0.200012	0.189319		618	0.101882	0.103107	0.105954	0.134469	0.183973	0.176508	0.172056	0.20255	0.192195		618	0.11071	0.100222	0.101381	0.0996043	0.100666	0.104526	0.117178	0.127755	0.114033		618	0.105603	0.0968837	0.0989797	0.125837	0.111797	0.12454	0.170507	0.191249	0.166259
	619	0.111297	0.0987448	0.106612	0.123089	0.123272	0.11608	0.15525	0.194743	0.190394		619	0.0988457	0.105126	0.100307	0.134867	0.182843	0.176947	0.180175	0.210988	0.188634		619	0.110155	0.0949053	0.109116	0.110376	0.107886	0.101006	0.117648	0.140498	0.114818		619	0.105794	0.104805	0.102168	0.128764	0.119027	0.121953	0.168491	0.186231	0.163246
	620	0.103768	0.108031	0.0920687	0.12362	0.120022	0.118502	0.167583	0.202989	0.185125		620	0.100439	0.101455	0.10602	0.128192	0.185654	0.174444	0.181921	0.204253	0.194188		620	0.104206	0.0971203	0.104612	0.10246	0.101838	0.103181	0.117019	0.136331	0.109329		620	0.105279	0.101082	0.103502	0.124351	0.117364	0.121311	0.169011	0.183487	0.146354
	621	0.109857	0.101652	0.109728	0.12398	0.119083	0.120964	0.169147	0.201236	0.187459		621	0.0979344	0.104739	0.101919	0.133205	0.184176	0.172574	0.178154	0.207495	0.190798		621	0.106186	0.094543	0.0944867	0.107749	0.104869	0.0982687	0.122063	0.134454	0.113119		621	0.100661	0.105722	0.10126	0.122118	0.120004	0.122012	0.176314	0.186808	0.156529
	622	0.101911	0.10006	0.103193	0.125598	0.123435	0.118191	0.171103	0.192294	0.185306		622	0.0999248	0.103473	0.103706	0.128895	0.185964	0.179233	0.181131	0.204802	0.193504		622	0.109052	0.097254	0.105137	0.102579	0.0996194	0.103409	0.120499	0.136859	0.113144		622	0.105751	0.0989398	0.102583	0.126956	0.12232	0.120615	0.171217	0.188064	0.158303
	623	0.105419	0.100233	0.107367	0.125825	0.120888	0.118434	0.1719	0.189775	0.18469		623	0.094377	0.107107	0.105393	0.129557	0.186289	0.17516	0.172444	0.205016	0.193178		623	0.106678	0.111357	0.110277	0.103223	0.108617	0.106918	0.116416	0.136966	0.117196		623	0.106367	0.102663	0.10128	0.124971	0.119191	0.119763	0.172594	0.187601	0.165024
	624	0.109557	0.0972856	0.10633	0.126783	0.117495	0.118508	0.167219	0.196562	0.184897		624	0.102242	0.106841	0.104639	0.130636	0.182916	0.17519	0.183722	0.205443	0.194146		624	0.105174	0.101353	0.100683	0.107042	0.108532	0.0975562	0.113722	0.133637	0.116625		624	0.105167	0.101817	0.102484	0.130485	0.115227	0.121095	0.170937	0.189009	0.171238
	625	0.0993728	0.103933	0.102664	0.124182	0.122743	0.116656	0.166356	0.195961	0.192506		625	0.100174	0.102218	0.100313	0.131395	0.188539	0.173474	0.179706	0.200527	0.19373		625	0.105095	0.107346	0.105571	0.101235	0.11081	0.100428	0.110761	0.136501	0.112496		625	0.103828	0.0995325	0.102173	0.125768	0.117529	0.11702	0.174298	0.1869	0.166219
	626	0.0965175	0.0945782	0.100923	0.126198	0.119912	0.117939	0.171758	0.194748	0.186788		626	0.10071	0.106028	0.100505	0.134402	0.181669	0.176122	0.178341	0.204053	0.192251		626	0.110074	0.0950864	0.0966317	0.112121	0.0998373	0.101659	0.115797	0.134861	0.121873		626	0.103136	0.102223	0.100427	0.122996	0.112101	0.124102	0.172643	0.183489	0.161101
	627	0.0998239	0.0951036	0.108754	0.126687	0.123015	0.119443	0.168447	0.201894	0.187952		627	0.096126	0.103141	0.101903	0.133917	0.18288	0.175287	0.180081	0.204415	0.193323		627	0.111095	0.105213	0.106134	0.104024	0.101414	0.105144	0.115046	0.133367	0.120366		627	0.103334	0.0987985	0.101916	0.125506	0.120711	0.120704	0.174131	0.18959	0.166814
	628	0.107456	0.104785	0.0973201	0.119077	0.126863	0.121681	0.162177	0.198628	0.193616		628	0.101677	0.100551	0.104069	0.131754	0.187048	0.176568	0.177123	0.207654	0.186234		628	0.1056	0.0979752	0.107544	0.101288	0.100417	0.0986128	0.11394	0.139514	0.120553		628	0.101847	0.101113	0.100097	0.124774	0.114817	0.1218	0.17911	0.187967	0.163796
	629	0.103095	0.0988429	0.103697	0.120738	0.120985	0.118393	0.166987	0.19129	0.178149		629	0.0989045	0.100339	0.0996741	0.132908	0.181837	0.172424	0.177264	0.202913	0.193071		629	0.104188	0.105832	0.10466	0.107874	0.107243	0.0988043	0.11556	0.137252	0.112041		629	0.104966	0.100492	0.104901	0.128698	0.118278	0.11782	0.171662	0.184719	0.161123
	630	0.102153	0.102459	0.104245	0.131699	0.122245	0.117749	0.166357	0.192398	0.188012		630	0.0987996	0.100814	0.103204	0.132031	0.191637	0.179174	0.182302	0.197775	0.19102		630	0.126403	0.101086	0.10485	0.099671	0.103389	0.107359	0.111845	0.126817	0.107273		630	0.105838	0.0996475	0.100675	0.128657	0.117199	0.123733	0.171459	0.186739	0.165369
	631	0.104248	0.0954164	0.0972122	0.127462	0.123214	0.119984	0.161046	0.203785	0.189802		631	0.0982652	0.103169	0.0913752	0.128359	0.188648	0.177471	0.179462	0.199391	0.190068		631	0.114455	0.098427	0.10272	0.109549	0.102856	0.113158	0.122563	0.13291	0.111884		631	0.105712	0.101555	0.102399	0.125336	0.119829	0.122624	0.170351	0.187648	0.169273
	632	0.104714	0.10165	0.117204	0.125542	0.117741	0.123876	0.170038	0.196906	0.183685		632	0.102544	0.095102	0.090993	0.129514	0.181096	0.1751	0.176932	0.200293	0.190445		632	0.0994092	0.118089	0.10221	0.106122	0.10596	0.106193	0.10834	0.133602	0.120381		632	0.102797	0.101756	0.101362	0.126675	0.120439	0.127456	0.173289	0.188164	0.177442
	633	0.0994973	0.0992572	0.102049	0.127018	0.116571	0.115282	0.166428	0.188944	0.183678		633	0.1024	0.103315	0.10937	0.129867	0.184457	0.17483	0.181564	0.200872	0.196903		633	0.102402	0.0990403	0.102479	0.112763	0.105151	0.100964	0.116424	0.129069	0.111462		633	0.102034	0.103989	0.101723	0.126816	0.117593	0.119858	0.17615	0.181781	0.17053
	634	0.106177	0.104896	0.100053	0.125137	0.120974	0.120676	0.165576	0.195524	0.187665		634	0.103071	0.10168	0.103684	0.131379	0.183998	0.170719	0.186621	0.20514	0.193468		634	0.102035	0.100613	0.100248	0.105616	0.108145	0.103249	0.115919	0.133598	0.112494		634	0.106181	0.102351	0.101783	0.127019	0.116328	0.120675	0.173519	0.188503	0.163562
	635	0.102168	0.103977	0.106485	0.12536	0.1202	0.116843	0.170614	0.194444	0.180231		635	0.0996384	0.105497	0.103874	0.132373	0.183462	0.175984	0.175389	0.204104	0.193752		635	0.104044	0.108597	0.103917	0.102608	0.101806	0.10686	0.113494	0.135	0.114471		635	0.107511	0.101503	0.102011	0.125422	0.118943	0.120874	0.173409	0.186361	0.157584
	636	0.103491	0.0982705	0.0953905	0.11966	0.115357	0.113845	0.170787	0.19472	0.185052		636	0.0981606	0.103352	0.103476	0.12978	0.186055	0.174507	0.176392	0.201917	0.193125		636	0.105348	0.106847	0.105952	0.109155	0.110426	0.106682	0.118128	0.13827	0.10995		636	0.107345	0.102459	0.101964	0.124548	0.119076	0.123267	0.172047	0.186973	0.170672
	637	0.112818	0.102326	0.0998455	0.126145	0.129328	0.117859	0.173487	0.190061	0.181633		637	0.0979139	0.107195	0.100198	0.127413	0.184121	0.171201	0.176567	0.202005	0.191967		637	0.103958	0.0911819	0.109192	0.104043	0.111067	0.101231	0.112577	0.132359	0.106262		637	0.10392	0.106828	0.0994984	0.125421	0.114775	0.120832	0.172585	0.186362	0.161023
	638	0.103917	0.0978946	0.098682	0.125166	0.119441	0.114683	0.168862	0.191062	0.179423		638	0.100722	0.100071	0.104481	0.13308	0.187519	0.173631	0.181652	0.199335	0.1927		638	0.103893	0.10319	0.0987409	0.104087	0.100977	0.100888	0.117239	0.133152	0.116692		638	0.10635	0.0998295	0.0990495	0.122162	0.117433	0.123975	0.170366	0.184094	0.162789
	639	0.104534	0.100873	0.10177	0.125495	0.118722	0.116874	0.164758	0.196333	0.192618		639	0.097875	0.106447	0.119173	0.136461	0.183809	0.171344	0.177877	0.202404	0.189339		639	0.102575	0.0966295	0.106411	0.112597	0.10602	0.105528	0.113172	0.132404	0.112563		639	0.104739	0.104053	0.103648	0.126684	0.111797	0.119972	0.172727	0.185042	0.168136
	640	0.0989816	0.0972247	0.106156	0.116859	0.118501	0.117733	0.170475	0.188959	0.182016		640	0.0994902	0.101976	0.104324	0.128447	0.187828	0.171089	0.178268	0.201643	0.195789		640	0.115572	0.0959417	0.10387	0.108562	0.108949	0.105624	0.112314	0.13096	0.113687		640	0.104629	0.102989	0.103973	0.123623	0.115283	0.124338	0.172258	0.184138	0.173691
	641	0.102569	0.101936	0.1028	0.120241	0.113833	0.116556	0.169622	0.193461	0.179096		641	0.101552	0.104663	0.0998014	0.131585	0.18324	0.175059	0.183866	0.20468	0.193639		641	0.103482	0.084004	0.106686	0.104612	0.103785	0.1028	0.121451	0.132099	0.115119		641	0.104981	0.10361	0.104099	0.121331	0.113212	0.121105	0.170081	0.184703	0.160929
	642	0.109017	0.0988947	0.0980785	0.126604	0.123794	0.118916	0.17428	0.194528	0.18861		642	0.0932694	0.105886	0.102008	0.128535	0.17853	0.180186	0.17611	0.208887	0.192393		642	0.104992	0.102808	0.0947505	0.108424	0.100223	0.107006	0.112707	0.134583	0.118406		642	0.105119	0.0984398	0.103356	0.126155	0.11577	0.120071	0.166447	0.186317	0.163074
	643	0.103038	0.10533	0.0984352	0.120835	0.115439	0.113441	0.169951	0.201543	0.176382		643	0.101174	0.102355	0.105476	0.130359	0.182004	0.177347	0.177504	0.204218	0.195078		643	0.113942	0.08832	0.107417	0.104849	0.0969246	0.105913	0.114391	0.13633	0.107701		643	0.104089	0.100359	0.101849	0.125497	0.118545	0.119526	0.170612	0.187289	0.159485
	644	0.0982512	0.103658	0.0993357	0.12538	0.123898	0.114422	0.167523	0.192273	0.1801		644	0.0975749	0.101604	0.0968052	0.127059	0.18599	0.17831	0.179886	0.204179	0.190408		644	0.107261	0.116828	0.107765	0.109925	0.106978	0.098872	0.108018	0.129547	0.113224		644	0.104451	0.101097	0.103774	0.126506	0.118036	0.122456	0.17412	0.185607	0.175067
	645	0.104026	0.107893	0.108297	0.124218	0.117135	0.120132	0.168174	0.199462	0.186279		645	0.0954283	0.10189	0.101909	0.130123	0.18739	0.172161	0.176402	0.199819	0.189694		645	0.101408	0.100927	0.104349	0.103097	0.098798	0.109808	0.113699	0.131699	0.112721		645	0.104409	0.10118	0.101374	0.11982	0.116088	0.118524	0.169231	0.189243	0.167087
	646	0.105703	0.0963182	0.103318	0.122422	0.123096	0.117621	0.165936	0.202548	0.181924		646	0.0988441	0.102613	0.100216	0.128382	0.178632	0.175066	0.180968	0.202436	0.191778		646	0.106826	0.0902285	0.104176	0.105859	0.113915	0.103003	0.118109	0.133803	0.107165		646	0.102362	0.102412	0.101673	0.125193	0.118083	0.118777	0.168553	0.18563	0.162334
	647	0.102389	0.102398	0.105259	0.126181	0.116794	0.115169	0.168357	0.201565	0.186566		647	0.106011	0.102117	0.104017	0.129078	0.182982	0.169886	0.177669	0.205814	0.191742		647	0.101268	0.0984991	0.0989537	0.105199	0.111754	0.104854	0.116201	0.137379	0.115049		647	0.106164	0.101599	0.101501	0.124245	0.116921	0.116492	0.172361	0.189239	0.162479
	648	0.106021	0.102317	0.106899	0.130442	0.135293	0.111253	0.166031	0.193875	0.180037		648	0.0955894	0.0997152	0.108396	0.128367	0.187458	0.170659	0.177813	0.20437	0.190612		648	0.109994	0.0903252	0.0977202	0.105883	0.109631	0.102369	0.11685	0.131439	0.112653		648	0.106023	0.100194	0.0989952	0.122499	0.11473	0.119793	0.169849	0.187856	0.155951
	649	0.102576	0.101983	0.100423	0.120539	0.123358	0.12265	0.170728	0.193879	0.186248		649	0.10187	0.104557	0.102796	0.132497	0.184807	0.169958	0.177222	0.205297	0.191687		649	0.10805	0.098116	0.109717	0.109473	0.100726	0.103364	0.111383	0.13516	0.110885		649	0.106351	0.100551	0.10359	0.125363	0.113125	0.121402	0.171905	0.18261	0.162496
	650	0.0980328	0.0961598	0.103342	0.12131	0.122794	0.119156	0.170346	0.194758	0.183838		650	0.0990131	0.102541	0.106933	0.127868	0.189163	0.175798	0.181333	0.200076	0.187496		650	0.108241	0.0986391	0.0966258	0.103609	0.108493	0.0920056	0.1048	0.132817	0.102917		650	0.108525	0.10334	0.100347	0.125701	0.116628	0.118036	0.171793	0.185933	0.160831
	651	0.100023	0.0984605	0.103274	0.126157	0.119164	0.114779	0.170993	0.181986	0.182884		651	0.104382	0.100301	0.106373	0.127972	0.182313	0.178027	0.17351	0.202145	0.197351		651	0.105048	0.0923639	0.105676	0.103852	0.107506	0.0973591	0.104699	0.131687	0.115486		651	0.104876	0.100846	0.10267	0.12581	0.118096	0.114949	0.167887	0.185945	0.152159
	652	0.0968193	0.102855	0.105834	0.123481	0.121777	0.12118	0.167471	0.190598	0.179773		652	0.0981247	0.109389	0.102812	0.124403	0.181278	0.171921	0.174412	0.198864	0.19113		652	0.104833	0.0976597	0.100718	0.102475	0.102575	0.102712	0.114084	0.131888	0.113102		652	0.103366	0.0984287	0.105541	0.124767	0.116244	0.11764	0.172568	0.185782	0.162421
	653	0.106512	0.100581	0.10179	0.123106	0.121496	0.118324	0.160239	0.190692	0.182155		653	0.0995526	0.106853	0.102564	0.128417	0.177696	0.174182	0.18234	0.203736	0.188907		653	0.100688	0.0979837	0.0988321	0.0999809	0.105972	0.108488	0.115626	0.130069	0.119808		653	0.108199	0.10225	0.101904	0.124362	0.116705	0.122041	0.168486	0.188423	0.186597
	654	0.104009	0.109328	0.104319	0.122952	0.125554	0.11978	0.165213	0.196431	0.185649		654	0.0988521	0.105024	0.103303	0.128145	0.179317	0.171659	0.179355	0.203404	0.185833		654	0.10892	0.0953354	0.104373	0.105172	0.110938	0.0990408	0.10987	0.1323	0.104191		654	0.110189	0.104075	0.0995152	0.12257	0.11211	0.119648	0.16594	0.184236	0.153158
	655	0.0979905	0.0980203	0.0974943	0.118209	0.12446	0.115363	0.158329	0.201373	0.18329		655	0.0974723	0.108867	0.102674	0.13096	0.180632	0.166654	0.177238	0.200566	0.194023		655	0.117837	0.0956152	0.103186	0.100713	0.106283	0.123028	0.112753	0.143377	0.11756		655	0.107069	0.0998392	0.102983	0.123293	0.11781	0.115055	0.17091	0.1876	0.184594
	656	0.101885	0.105396	0.101839	0.125738	0.119283	0.116626	0.163474	0.200123	0.18915		656	0.096522	0.101571	0.103014	0.129673	0.181456	0.175723	0.177565	0.202203	0.190292		656	0.100412	0.100869	0.0984788	0.107018	0.105651	0.0998278	0.114453	0.128158	0.109439		656	0.104962	0.101575	0.102656	0.121562	0.119546	0.120332	0.16977	0.186866	0.160199
	657	0.106557	0.107579	0.10783	0.119153	0.122173	0.120734	0.16477	0.201006	0.183413		657	0.0969005	0.104577	0.103925	0.127385	0.181545	0.166103	0.177116	0.203056	0.190815		657	0.110014	0.112188	0.104997	0.104018	0.108261	0.106994	0.115656	0.129249	0.112548		657	0.105668	0.102819	0.101919	0.121868	0.120133	0.121519	0.168143	0.187659	0.16432
	658	0.108213	0.101805	0.0985262	0.124194	0.120149	0.118324	0.167327	0.198996	0.184249		658	0.101186	0.101855	0.100766	0.134928	0.178698	0.171187	0.182103	0.207465	0.186352		658	0.102456	0.0965411	0.108901	0.100607	0.109373	0.106171	0.114807	0.127771	0.103046		658	0.104111	0.101934	0.100477	0.120548	0.120685	0.122176	0.167803	0.182925	0.149989
	659	0.10956	0.103255	0.10319	0.122771	0.124377	0.119038	0.171277	0.192953	0.175418		659	0.0959175	0.105755	0.105548	0.122469	0.181947	0.171236	0.173926	0.205745	0.190699		659	0.10094	0.100779	0.100615	0.108495	0.0975292	0.10956	0.115901	0.133475	0.104583		659	0.101336	0.100798	0.10359	0.122815	0.114621	0.118014	0.166649	0.184902	0.163455
	660	0.1089	0.101426	0.103745	0.122281	0.117477	0.119486	0.160179	0.199854	0.17534		660	0.100274	0.104726	0.101797	0.131954	0.18728	0.168073	0.174674	0.203289	0.189605		660	0.105405	0.107309	0.104572	0.107413	0.108654	0.10125	0.113593	0.127358	0.109802		660	0.101695	0.104314	0.0996004	0.123144	0.120853	0.118094	0.173042	0.183352	0.161223
	661	0.103371	0.101693	0.104822	0.116025	0.119344	0.120113	0.158941	0.199824	0.183819		661	0.0972125	0.109149	0.103452	0.131886	0.18298	0.168884	0.17837	0.198689	0.192529		661	0.108088	0.0977373	0.101675	0.104922	0.108825	0.101212	0.115115	0.129236	0.110631		661	0.104756	0.0997592	0.104664	0.126903	0.113529	0.119493	0.170477	0.179453	0.165734
	662	0.10382	0.0975743	0.0964474	0.123249	0.115459	0.11935	0.164404	0.198436	0.185313		662	0.104114	0.0998547	0.102142	0.127987	0.183703	0.177726	0.170513	0.201879	0.191285		662	0.101877	0.110198	0.109308	0.10839	0.113725	0.106607	0.108883	0.13791	0.109979		662	0.108264	0.100817	0.103931	0.124489	0.113804	0.118775	0.167251	0.183713	0.169473
	663	0.101776	0.1007	0.10501	0.127371	0.119386	0.114452	0.167267	0.197786	0.185659		663	0.104078	0.104977	0.109913	0.127223	0.181742	0.168001	0.175591	0.20435	0.187257		663	0.108965	0.102368	0.104679	0.103043	0.101157	0.100053	0.118059	0.132089	0.107718		663	0.108095	0.0943831	0.102823	0.123602	0.119246	0.120016	0.172305	0.183764	0.160219
	664	0.10624	0.104644	0.0949962	0.123362	0.114602	0.111767	0.166673	0.191216	0.190333		664	0.102113	0.0977894	0.102125	0.132975	0.181242	0.175533	0.178997	0.204176	0.193721		664	0.104461	0.108983	0.100214	0.104623	0.106963	0.101402	0.104578	0.128622	0.111585		664	0.105385	0.103481	0.100608	0.125129	0.108312	0.117144	0.170167	0.189112	0.162033
	665	0.112	0.0964814	0.103739	0.121904	0.11638	0.110556	0.165107	0.198344	0.182487		665	0.0997263	0.101599	0.104126	0.125641	0.17746	0.171236	0.177928	0.205247	0.189387		665	0.108926	0.108282	0.103046	0.104826	0.111067	0.107996	0.113443	0.135273	0.103707		665	0.104394	0.100815	0.0979448	0.124832	0.113618	0.11966	0.171361	0.186628	0.169789
	666	0.0995754	0.102967	0.103168	0.11938	0.122635	0.11183	0.163281	0.187466	0.184186		666	0.0947815	0.103009	0.0994125	0.120662	0.180303	0.166602	0.171281	0.201499	0.186676		666	0.100253	0.0963598	0.107655	0.111552	0.102545	0.100089	0.112146	0.1309	0.111369		666	0.105136	0.101721	0.102479	0.122707	0.114881	0.120763	0.174059	0.184495	0.155967
	667	0.112816	0.100427	0.10631	0.116383	0.120624	0.118259	0.164678	0.193015	0.176238		667	0.0961298	0.102486	0.102201	0.131831	0.181861	0.166452	0.180264	0.205471	0.193268		667	0.103356	0.0996789	0.104142	0.112413	0.108087	0.103148	0.113556	0.126896	0.112378		667	0.101708	0.0989071	0.100614	0.123473	0.115625	0.124169	0.167126	0.183034	0.14641
	668	0.101013	0.0981667	0.110164	0.124761	0.120314	0.115212	0.1664	0.195623	0.185273		668	0.10447	0.108661	0.1012	0.129426	0.179192	0.174727	0.173346	0.199262	0.187748		668	0.0949377	0.10971	0.105015	0.110277	0.100398	0.0993875	0.109572	0.130638	0.113277		668	0.105763	0.0988438	0.104713	0.121332	0.112613	0.121668	0.171658	0.18722	0.162128
	669	0.0984249	0.0999174	0.102776	0.119573	0.119398	0.118243	0.161385	0.198296	0.182575		669	0.0974817	0.100281	0.105337	0.12885	0.181955	0.169507	0.179656	0.205746	0.189239		669	0.103056	0.0993311	0.105492	0.0980403	0.111657	0.107508	0.113331	0.132681	0.108955		669	0.10422	0.0987639	0.098704	0.121936	0.114667	0.117354	0.171619	0.185214	0.180965
	670	0.103055	0.100235	0.104446	0.117381	0.122198	0.107008	0.1585	0.186342	0.183244		670	0.0990767	0.105759	0.110042	0.130504	0.185891	0.172099	0.169224	0.203253	0.186251		670	0.101142	0.0911084	0.0997728	0.103524	0.108628	0.109069	0.108898	0.128852	0.107675		670	0.10961	0.10175	0.101407	0.118944	0.113231	0.119405	0.168487	0.182342	0.148617
	671	0.105639	0.101437	0.0989467	0.11569	0.123499	0.109039	0.167684	0.191815	0.182238		671	0.101156	0.104933	0.0965019	0.134315	0.180807	0.1714	0.174675	0.205768	0.192897		671	0.102983	0.106717	0.107986	0.108659	0.10369	0.105509	0.117246	0.138229	0.111791		671	0.105771	0.100484	0.0997982	0.126617	0.115169	0.116616	0.170335	0.186362	0.161733
	672	0.104513	0.0978241	0.0979626	0.122426	0.115657	0.12023	0.166315	0.185939	0.184046		672	0.105907	0.103588	0.0951162	0.124355	0.17871	0.171875	0.174804	0.203873	0.190483		672	0.111867	0.0888623	0.105921	0.104477	0.108969	0.102838	0.114836	0.130518	0.115217		672	0.104942	0.0994561	0.0988263	0.119168	0.112439	0.116717	0.169006	0.187476	0.164373
	673	0.100891	0.105855	0.10853	0.126784	0.11468	0.117688	0.164571	0.195077	0.183361		673	0.0983507	0.102109	0.0956257	0.125259	0.18049	0.172673	0.181259	0.203647	0.196117		673	0.112647	0.106584	0.0980592	0.105338	0.108601	0.107464	0.11599	0.136931	0.115679		673	0.105637	0.101339	0.103836	0.121026	0.116038	0.119411	0.16706	0.1832	0.161212
	674	0.10667	0.0979754	0.104133	0.123865	0.114768	0.116482	0.169783	0.192861	0.177172		674	0.0905184	0.106941	0.096797	0.126895	0.183103	0.169694	0.178932	0.204834	0.190968		674	0.120046	0.115776	0.103086	0.108875	0.111572	0.0981793	0.10388	0.1302	0.107091		674	0.101951	0.100262	0.0987281	0.122296	0.112271	0.11778	0.171723	0.18053	0.176072
	675	0.106633	0.10776	0.100262	0.12179	0.111273	0.118113	0.16801	0.194353	0.177591		675	0.0996644	0.100214	0.100077	0.124896	0.177728	0.167726	0.176963	0.203203	0.18882		675	0.100084	0.111826	0.102712	0.100281	0.107274	0.10389	0.111805	0.134762	0.113588		675	0.103536	0.103614	0.0985731	0.126353	0.115977	0.11697	0.169589	0.187022	0.1617
	676	0.0979884	0.0998832	0.0996867	0.123818	0.116748	0.116544	0.167273	0.19255	0.180336		676	0.0938508	0.103549	0.101814	0.125934	0.176905	0.170211	0.178146	0.197854	0.189709		676	0.102343	0.101478	0.0931759	0.102949	0.096429	0.101617	0.110815	0.132508	0.11593		676	0.103831	0.0994139	0.0986995	0.12287	0.115362	0.11757	0.169988	0.185096	0.156779
	677	0.11448	0.0978176	0.109512	0.125655	0.114785	0.112786	0.161891	0.195691	0.184165		677	0.0984696	0.105059	0.102531	0.12503	0.177113	0.167123	0.178278	0.200381	0.188472		677	0.112665	0.100436	0.101922	0.109006	0.110594	0.105348	0.114526	0.126447	0.106035		677	0.104484	0.101201	0.101884	0.123494	0.115067	0.1172	0.170094	0.183007	0.156008
	678	0.107902	0.107113	0.0972726	0.122486	0.114427	0.11567	0.163012	0.193028	0.177942		678	0.0977961	0.10265	0.0991615	0.125424	0.17745	0.168545	0.173807	0.200346	0.183791		678	0.111544	0.106369	0.102669	0.1072	0.107144	0.105752	0.11003	0.131864	0.11206		678	0.107419	0.102374	0.101454	0.122422	0.113445	0.113997	0.169814	0.186132	0.158086
[truncated: 394 more rows]

## Sheet: Fig. S5a
Raw data of emission spectra	Fig. S5-a-(i)	1st	buffer	DNA	DNA+Rad51	2nd	buffer	DNA	DNA+Rad51	3rd	buffer	DNA	DNA+Rad51	Fig. S5-a-(ii)	1st	buffer	DNA	DNA+Rad51	2nd	buffer	DNA	DNA+Rad51	3rd	buffer	DNA	DNA+Rad51	Raw data of FRET efficiency	Fig. S5-a-(iii)
[truncated: 751 more rows]

[truncated: 3 more sheets: Fig. S5b, Fig. S5c, Fig. S5d]
