# Supplementary material for: Real-time tracking reveals catalytic roles for the two DNA binding sites of Rad51
Source: Nat Commun. 2020 Jun 11;11:2950. doi: 10.1038/s41467-020-16750-3 (PMC7289862; doi:10.1038/s41467-020-16750-3)
Supplement: Supplementary file 4 — Source Data [file 41467_2020_16750_MOESM4_ESM.zip › Source data_3.xlsx]

## Sheet: Table. S7
Raw data of emission spectra of 2AP	WT	1st	A_buffer	A_DNA	A_DNA+WT	A_DNA+WT+S5S1	B_buffer	B_DNA	B_DNA+WT	B_DNA+WT+S5S1	2nd	A_buffer	A_DNA	A_DNA+WT	A_DNA+WT+S5S1	B_buffer	B_DNA	B_DNA+WT	B_DNA+WT+S5S1	3rd	A_buffer	A_DNA	A_DNA+WT	A_DNA+WT+S5S1	B_buffer	B_DNA	B_DNA+WT	B_DNA+WT+S5S1	L2	1st	A_buffer	A_DNA	A_DNA+L2	A_DNA+L2+S5S1	B_buffer	B_DNA	B_DNA+L2	B_DNA+L2+S5S1	2nd	A_buffer	A_DNA	A_DNA+L2	A_DNA+L2+S5S1	B_buffer	B_DNA	B_DNA+L2	B_DNA+L2+S5S1	3rd	A_buffer
A is ssDNA containing 2AP		320	10000	10000	10000	10000	10000	10000	10000	10000	320	9803.01	9869.71	10000	10000	10000	10000	10000	10000	320	10000	10000	10000	10000	9982.26	9999.47	10000	10000		320	9893.58	9973	10000	10000	9889.53	9931.42	10000	10000	320	10000	10000	10000	10000	9921.73	9975.89	10000	10000	320	10000
B is dsDNA containing 2AP		320.2	9371.4	9531.7	10000	10000	9584.87	9472.05	10000	10000	320.2	9287.88	9361.39	10000	10000	9669.59	9736.83	10000	10000	320.2	9690.65	9733.86	10000	10000	9582.98	9657.98	10000	10000		320.2	9401.17	9510.89	10000	10000	9365.39	9424.01	10000	10000	320.2	9741.33	9787.01	10000	10000	9410.98	9538.4	10000	10000	320.2	9794.53
		320.4	8607.81	8748.6	10000	10000	8760.74	8664.02	10000	10000	320.4	8524	8595.19	10000	10000	8926.11	9140.49	10000	10000	320.4	8993.23	9130.86	10000	10000	8827.96	8894.54	10000	10000		320.4	8585.07	8690.18	10000	10000	8581.51	8643.4	10000	10000	320.4	9154.49	9300.04	10000	10000	8638.37	8749.76	10000	10000	320.4	9324.12
		320.6	7872.2	7989.73	9995.02	10000	8005.39	7900.84	9959.35	10000	320.6	7812.25	7882.95	9860.86	10000	8155.31	8358.26	9864.84	10000	320.6	8217.92	8344.6	9850.53	10000	8086.87	8132.46	9840.17	10000		320.6	7835.04	7935.93	9819.27	10000	7857.36	7917.71	10000	10000	320.6	8357.41	8494.06	9896.58	10000	7920.76	8022.25	10000	10000	320.6	8520.33
		320.8	7210.65	7307.17	9558.58	9944.27	7317.85	7204.51	9390.93	9861.17	320.8	7135.01	7201.3	9417.7	10000	7420.86	7610.29	9434.36	10000	320.8	7479.24	7597.37	9374.47	10000	7376.6	7408.87	9331.11	10000		320.8	7123.25	7218.82	9243.62	10000	7165.42	7223.81	10000	10000	320.8	7597.24	7728.98	9567.18	10000	7231.67	7326.09	10000	10000	320.8	7755.07
		321	6570.25	6641.88	8619.41	9797.75	6642.99	6529.24	8441.4	9532.09	321	6508.06	6567.72	8569.4	9687.56	6743.2	6920.17	8566.35	9876.86	321	6794.37	6904.79	8512.84	9776.83	6719.1	6739.04	8479.79	9908.85		321	6474.32	6561.29	8373.24	9644.5	6525.68	6581.98	9416.14	9873.21	321	6897.28	7023.05	8699.95	9653.16	6595.6	6677.79	9497.58	9888.12	321	7048.85
		321.2	5966.88	6029.37	7770.05	8825.63	6011.97	5918.55	7599.82	8551.57	321.2	5920.87	5975.08	7733.46	8750.79	6111.91	6277.22	7709.01	9203.88	321.2	6158.49	6261.54	7670.2	8869.78	6101.74	6115.66	7648.34	9410.72		321.2	5871.6	5950.77	7540.99	8686.25	5932.46	5982.97	8462.16	9180.31	321.2	6246.91	6366.88	7833.81	8692.08	5999.3	6069.95	8546.85	9276.67	321.2	6390.63
		321.4	5391.29	5451.45	6977.28	7919.98	5426.55	5337.76	6816.96	7653.34	321.4	5367.65	5416.69	6956.2	7861.55	5522.71	5677.16	6919.04	8317.92	321.4	5564.88	5661	6886.67	7969.15	5522.47	5532.35	6876.83	8555.29		321.4	5301.26	5378.5	6762.92	7781.97	5370.13	5418.22	7579.91	8290.06	321.4	5637.98	5750.4	7031.85	7797.57	5440.18	5497.85	7666.04	8405.46	321.4	5775.95
		321.6	4872.71	4932.03	6267.1	7121.91	4895.1	4819.59	6119.17	6852.61	321.6	4863.99	4907.66	6258.59	7067.15	4989.27	5132.64	6214.62	7454.01	321.6	5026.37	5114.64	6185.7	7151.74	4999.54	5001.84	6184.11	7678.34		321.6	4792.76	4867.72	6078.87	6985.75	4865.48	4910.16	6803.44	7438.02	321.6	5090.97	5194.75	6316.72	7000.93	4928.68	4977.19	6881.73	7545.69	321.6	5218.9
		321.8	4415.96	4460.46	5634.52	6382.36	4420.17	4347.19	5489.04	6134.04	321.8		4423.46	5603.17	6321.7	4482.88	4616.55	5555.32	6646.51	321.8	4517.34	4595.76	5532.09	6386.06	4506.2	4499.55	5534.23	6859.61		321.8	4313.43	4382.87	5439.91	6244.18	4388.25	4429.95	6080.11	6639.35	321.8	4574.52	4670.83	5647.72	6255.47	4444.82	4486.97	6148.35	6740.96	321.8	4691.17
		322	3991.55	4003.1	5047.3	5687.47	3976.29	3901.76	4895.16	5482.3	322	3955.85	3987.7	5019.63	5661.68	4029	4152.6	4967.87	5937.05	322	4060.52	4132.33	4950.03	5710.44	4055.82	4050.53	4955.32	6132.38		322	3881.21	3948.16	4870.25	5585.45	3955.78	3993.4	5435.64	5935.56	322	4112.43	4198.57	5054.13	5595.16	4005.33	4043.37	5500.04	6026.6	322	4215.62
		322.2	3597.12	3607.36	4531.76	5100.49	3579.97	3511.2	4390.7	4909.29	322.2	3554.17	3583.96	4486.27	5061.73	3614.27	3725.65	4434.22	5293.9	322.2	3639.88	3702.8	4420.09	5095.63	3642.89	3636.98	4426.36	5472.34		322.2	3486.11	3549.92	4354.99	4991.46	3558.4	3592.03	4851.59	5299.06	322.2	3685.28	3765.96	4511.78	4994.57	3601.58	3633.67	4906.99	5379.84	322.2	3779.34
		322.4	3226.53	3243.25	4054.43	4556.6	3209.64	3146.49	3916.87	4370.22	322.4	3186.8	3214.34	3999.56	4516.15	3232.32	3332.48	3948.51	4706.97	322.4	3255.58	3311.69	3939.02	4536.21	3262.37	3257.25	3944.53	4873.05		322.4	3127.4	3183.14	3888.39	4456.64	3192.27	3222.51	4321.79	4722.33	322.4	3296.32	3367.21	4018.85	4447.54	3230.25	3255.12	4364.69	4791.43	322.4	3380.21
		322.6	2894	2913.46	3624.8	4069.42	2882.82	2820.01	3484.7	3892.59	322.6	2860.7	2886.41	3578.28	4038.7	2898.62	2986.54	3524.05	4199.63	322.6	2918.65	2968.96	3520.06	4049.9	2927.04	2921.67	3525.38	4349		322.6	2811.93	2860.42	3479.3	3990.23	2869.66	2895.48	3857.6	4218.38	322.6	2954.1	3015.97	3586.63	3973.81	2901.71	2921.65	3893.15	4277.9	322.6	3030
		322.8	2584.36	2605.72	3231.34	3627.55	2584.31	2521.36	3105.38	3467.17	322.8	2556.43	2579.91	3184.51	3594.56	2586.11	2663.54	3130.02	3728.76	322.8	2602.72	2648.52	3129.03	3598.36	2611.02	2605.85	3134.32	3861.33		322.8	2516.13	2561.38	3102.21	3560.41	2567.86	2590.18	3430.74	3751.96	322.8	2634.03	2688.81	3184.96	3533.31	2593.39	2608.09	3455.07	3799.04	322.8	2699.61
		323	2313.25	2328.9	2878.48	3236.74	2311.7	2254.06	2769.21	3079.53	323	2290.22	2310.04	2841.94	3212.31	2312.79	2381.59	2786.81	3319.14	323	2325.64	2366.22	2786.32	3208.66	2334.93	2329.65	2792.25	3437.32		323	2258.9	2296.92	2773.12	3185.51	2303.33	2323.36	3057.97	3350	323	2353.63	2403.56	2837.71	3152.87	2322.47	2333.77	3072.81	3385.37	323	2411.06
		323.2	2081.54	2085.54	2579.86	2891.64	2077.21	2009.51	2468.42	2751	323.2	2048.03	2065.14	2530.37	2866.43	2064.49	2127.48	2478.28	2951.62	323.2	2074.62	2108.68	2480.3	2856.17	2085.95	2078.17	2484.6	3055.71		323.2	2024.01	2058.2	2478.85	2845.32	2063.56	2078.67	2721.32	2982.62	323.2	2098.43	2145.38	2524.77	2809.59	2075.56	2083.4	2727.89	3015.52	323.2	2149.11
		323.4	1867.07	1862.05	2302.16	2569.89	1855.55	1788.03	2186.5	2453.39	323.4	1829.27	1843.69	2254.95	2556.92	1841.63	1898.45	2201.53	2622.45	323.4	1847.78	1878.93	2205.41	2541.51	1861.52	1852.4	2206.95	2715.18		323.4	1813.1	1842.29	2215.52	2542.45	1845.78	1859.07	2420.79	2656.18	323.4	1869.72	1912.13	2246.16	2502.33	1853.51	1859.14	2420.94	2679.76	323.4	1913.51
		323.6	1675.53	1671.04	2061.02	2309.72	1662.5	1610.11	1957.83	2194.02	323.6	1640.01	1652.63	2020.54	2292.7	1650.87	1700.12	1963.96	2341.21	323.6	1653.32	1680.88	1969.76	2272.35	1665.77	1659.19	1968.5	2421.04		323.6	1632.08	1658.08	1989.81	2283.18	1657.93	1669.54	2161.1	2377.44	323.6	1671.96	1710.8	2005.35	2238.24	1660.91	1664.23	2156.2	2392.78	323.6	1712.71
		323.8	1500.09	1495.92	1843.83	2077.15	1483.56	1446.74	1752.36	1957.14	323.8	1465.54	1477.09	1803.81	2049.24	1475.44	1519.73	1744.8	2084.36	323.8	1474.49	1498.4	1754.19	2025.21	1485.81	1481.02	1749.41	2152.67		323.8	1465.2	1487.37	1782.29	2046.49	1484.92	1494.45	1921.35	2121.01	323.8	1489.34	1524.29	1785.03	1996.71	1482.81	1485.24	1912.93	2131.06	323.8	1528.04
		324	1344.02	1341.02	1650.57	1862.65	1325.2	1288.05	1561.1	1752.1	324	1320.94	1329.57	1621.81	1845.78	1326.09	1365.06	1559.81	1867.97	324	1323.77	1344.53	1572.98	1818.89	1334.53	1330.49	1565.29	1925.28		324	1324.55	1342.52	1605.56	1847	1340.07	1346.55	1720.43	1903.37	324	1336.75	1367.77	1600.64	1794.84	1333.76	1334.57	1709.33	1908.42	324	1373.06
		324.2	1209.68	1210.4	1484.91	1684.36	1197.24	1159.56	1402.74	1576.82	324.2	1188.78	1195.55	1457.1	1662.36	1191.27	1226.35	1394.75	1672.63	324.2	1187.13	1205.98	1409.74	1633.37	1197.53	1193.41	1401.38	1719.64		324.2	1197.24	1213.43	1447.9	1668.42	1209.53	1213.22	1540.15	1709.79	324.2	1199.15	1227.9	1434.99	1612.91	1198.63	1198.22	1526.46	1710.33	324.2	1231.17
		324.4	1088.96	1092.79	1333.64	1519.35	1077.22	1042.7	1257.39	1413.87	324.4	1074.83	1080.36	1314.1	1503.74	1074.84	1107.2	1253.84	1503.25	324.4	1068.98	1084.62	1269.41	1473.09	1079.09	1074.25	1257.67	1542.98		324.4	1086.27	1101.8	1311.6	1514.2	1096.1	1098.63	1384.72	1541.2	324.4	1079.54	1107.33	1291.7	1454.88	1082.18	1078.48	1366.96	1538.35	324.4	1108.73
		324.6	990.382	990.17	1210.95	1382.57	983.322	947.388	1137.25	1285.17	324.6	976.178	981.769	1191.34	1368.46	976.284	1004.25	1131.61	1359.13	324.6	967.511	980.04	1148.85	1337.45	978.867	972.582	1132.86	1390.79		324.6	991.139	1006.81	1194.54	1382.88	999.025	1000.17	1249.66	1398	324.6	976.32	1002.09	1169.64	1320.48	981.171	975.864	1230.83	1389.55	324.6	1004.65
		324.8	902.963	903.743	1104.14	1262.95	894.523	863.506	1030.62	1169.34	324.8	888.313	894.464	1081.42	1245.52	888.872	912.343	1022.37	1230.68	324.8	877.621	888.404	1044.25	1215.36	888.847	881.939	1021.59	1255.48		324.8	906.86	922.247	1090.29	1264.78	910.701	911.267	1129.27	1267.7	324.8	884.87	907.997	1060.59	1202.04	890.155	884.529	1107.84	1256.82	324.8	912.466
		325	824.634	831.655	1014.55	1162.09	817.632	793.355	936.656	1067.76	325	816.633	822.101	992.742	1146.54	816.339	836.364	933.659	1124.43	325	804.665	814.06	957.142	1117.75	814.571	807.452	930.594	1142.59		325	837.022	851.716	1003.86	1168.28	838.914	838.225	1029.55	1162.61	325	811.403	831.179	970.783	1103.34	815.707	809.195	1006.26	1147.23	325	837.498
		325.2	759.744	765.538	935.995	1073.43	753.226	730.979	859.953	981.186	325.2	752.616	758.153	914.502	1058.09	751.74	768.424	854.328	1030.65	325.2	740.28	747.412	879.394	1030.46	748.064	741.168	850.288	1042.35		325.2	775.029	789.033	926.49	1082.62	774.804	773.042	941.364	1067.58	325.2	745.532	763.413	891.053	1016.84	749.177	742.648	916.828	1050.28	325.2	770.832
		325.4	701.783	707.596	858.427	995.937	692.706	674.828	790.824	902.682	325.4	699.016	705.34	849.37	984.541	699.109	713.307	788.704	952.737	325.4	685.938	692.301	815.53	956.691	693.251	685.703	784.179	958.827		325.4	723.868	737.575	863.314	1011.33	721.163	718.149	867.606	987.876	325.4	690.901	707.448	825.477	945.321	694.174	687.719	841.644	969.194	325.4	714.919
		325.6	656.184	662.291	800.807	934.613	647.596	630.659	732.546	844.04	325.6	653.648	660.256	794.738	921.437	654.741	665.287	733.679	886.58	325.6	640.216	646.276	762.375	895.281	646.963	639.059	727.924	887.946		325.6	681.073	693.665	808.999	950.363	676.276	671.83	805.333	919.511	325.6	645.145	660.298	770.098	883.99	648.173	641.38	777.902	898.938	325.6	668.19
		325.8	616.473	622.032	753.022	879.552	607.648	591.489	680.563	788.053	325.8	614.254	620.604	747.356	867.085	615.222	623.661	685.723	827.296	325.8	600.613	605.801	716.996	841.157	607.039	597.39	678.893	825.68		325.8	644.321	655.966	763.626	897.834	636.458	631.587	751.482	860.87	325.8	605.817	620.591	721.87	830.972	607.625	600.625	722.85	837.709	325.8	626.583
		326	583.88	586.319	714.509	834.21	572.645	559.3	640.619	740.205	326	582.552	589.719	710.463	824.081	585.14	590.808	647.543	782.395	326	570.215	575.107	681.041	798.182	575.945	565.459	638.684	776.042		326	614.664	626.339	726.783	857.116	605.419	599.38	707.264	814.06	326	574.153	587.689	683.348	789.566	576.119	568.227	677.335	787.93	326	596.509
		326.2	557.02	560.473	683.49	796.61	545.106	532.782	605.849	705.458	326.2	554.688	562.599	677.646	786.656	559.26	562.378	613.229	741.511	326.2	543.341	548.241	649.687	761.377	548.27	537.908	603.294	732.174		326.2	588.36	600.231	694.322	821.62	577.935	572.027	668.297	773.051	326.2	546.233	559.583	650.9	753.395	548.589	539.661	637.87	744.339	326.2	569.216
		326.4	533.397	540.762	658.087	764.653	521.271	511.36	577.121	673.859	326.4	532.519	540.17	651.864	757.312	538.488	540.355	587.207	708.631	326.4	522.711	527.337	624.559	732.908	525.491	515.472	576.275	697.045		326.4	568.264	579.037	670.117	792.643	555.979	549.75	636.681	739.987	326.4	524.55	537.444	624.978	724.5	526.261	517.287	605.794	709.711	326.4	547.132
		326.6	515.876	525.201	638.828	741.748	504.216	494.441	556.976	647.805	326.6	513.784	522.074	632.41	733.997	520.759	520.897	566.038	680.828	326.6	504.976	510.546	604.599	709.691	506.475	497.143	553.179	667.512		326.6	551.471	562.54	650.871	769.582	539.005	530.733	610.925	711.002	326.6	506.254	518.975	603.501	701.169	508.019	499.191	579.076	680.161	326.6	529.514
		326.8	499.538	511.838	617.592	723.844	491.776	479.907	536.681	626.829	326.8	498.561	507.27	616.262	714.067	506.248	504.758	547.496	658.053	326.8	491.669	496.556	588.817	690.316	491.843	481.574	534.087	643.506		326.8	537.916	548.802	635.228	751.948	525.136	516.415	590.472	687.481	326.8	491.203	504.188	586.33	681.626	493.089	484.435	557.964	654.849	326.8	514.874
		327	486.083	498.957	599.6	708.794	479.763	472.658	520.496	609.488	327	486.777	496.657	604.118	699.175	495.616	493.22	534.659	641.093	327	480.721	486.674	578.78	676.19	480.8	470.437	519.824	624.46		327	528.07	539.112	624.864	738.432	514.59	505.131	574.711	670.85	327	479.115	493.645	574.171	667.843	481.602	472.902	541.119	635.664	327	504.496
		327.2	476.821	485.712	591.36	697.939	470.921	462.428	507.462	596.915	327.2	477.444	488.336	593.741	687.251	486.812	482.984	523.45	625.944	327.2	471.087	478.253	570.85	665.522	471.243	460.836	507.136	608.81		327.2	519.621	531.084	616.108	727.899	505.729	496.169	561.492	656.336	327.2	469.672	484.025	563.578	656.488	472.723	463.361	526.719	619.384	327.2	495.763
		327.4	470.882	479.181	584.875	689.884	465.351	452.444	500.386	585.948	327.4	470.872	482.134	587.508	680.41	480.65	475.93	515.708	615.014	327.4	465.235	471.789	564.589	658.438	464.059	454.231	497.911	597.87		327.4	513.382	525.819	611.288	721.479	499.419	489.675	552.066	645.854	327.4	462.593	478.775	557.49	649.568	465.818	456.127	516.191	608.551	327.4	489.976
		327.6	465.703	479.943	578.65	683.861	458.268	451.589	498.759	578.882	327.6	465.983	478.409	583.974	674.891	475.83	470.273	509.28	607.123	327.6	460.979	468.164	559.684	654.345	458.604	449.316	491.042	589.592		327.6	508.974	522.132	607.304	717.343	494.024	485.226	545.273	637.65	327.6	457.419	473.57	553.507	645.178	460.191	450.558	508.017	599.224	327.6	485.598
		327.8	461.341	477.618	572.608	679.939	452.539	450.05	495.812	575.092	327.8	463.641	475.626	582.373	672.659	472.914	466.685	505.004	600.783	327.8	458.049	465.467	557.852	652.217	454.153	446.081	486.545	583.484		327.8	506.665	520.266	605.849	714.825	490.924	482.545	540.564	631.52	327.8	453.873	471.087	551.418	642.425	456.536	446.828	501.754	592.785	327.8	482.721
		328	462.957	474.488	577.355	680.024	449.786	447.715	493.773	569.956	328	462.464	474.707	582.249	672.072	470.677	463.963	503.389	597.567	328	456.499	464.519	557.753	652.138	451.817	443.703	483.588	579.592		328	505.9	520.296	606.824	713.952	489.128	480.896	537.582	627.496	328	451.96	469.581	550.625	640.608	454.45	444.949	497.669	588.936	328	481.308
		328.2	462.414	475.751	582.692	679.633	449.071	446.288	489.643	571.306	328.2	461.85	474.671	582.814	672.894	469.131	461.805	501.998	595.012	328.2	455.525	464.085	558.38	652.13	450.667	442.917	481.62	576.873		328.2	505.567	520.963	608.06	714.557	488.625	480.159	535.712	624.723	328.2	450.801	468.708	551.207	639.985	452.903	444.046	495.466	586.486	328.2	480.94
		328.4	460.581	478.098	585.04	684.243	450.741	450.16	488.313	574.03	328.4	462.491	475.661	584.548	675.385	469.625	461.663	501.748	595.127	328.4	455.495	465.426	561.643	653.863	451.186	443.12	481.318	575.193		328.4	506.15	522.292	610.029	717.154	488.988	481.579	535.932	624.238	328.4	451.043	469.94	553.32	642.537	452.266	443.757	494.656	586.053	328.4	481.96
		328.6	460.564	477.242	587.428	691.89	453.949	453.246	489.313	574.272	328.6	463.314	477.421	587.579	678.748	470.4	462.546	502.668	595.564	328.6	456.2	466.87	565.491	656.778	451.918	444.269	482.101	575.458		328.6	507.113	523.845	612.88	719.648	489.159	482.398	535.393	624.348	328.6	451.203	471.472	556.305	646.08	452.607	444.531	494.553	585.707	328.6	483.299
		328.8	462.882	479.281	586.787	695.323	455.09	452.846	494.83	578.015	328.8	464.596	480.503	591.736	683.045	472.169	464.679	503.994	596.125	328.8	458.341	468.934	569.512	660.642	452.593	445.983	483.127	576.26		328.8	509.494	526.325	616.726	723.785	490.67	484.273	535.876	624.212	328.8	452.604	473.057	559.927	650.116	454.174	446.044	495.739	586.842	328.8	485.366
		329	465.16	485.228	595.429	700.59	457.684	459.576	497.2	579.651	329	467.197	483.352	596.837	688.277	474.581	466.48	505.767	597.707	329	461.16	472.527	573.768	665.165	453.969	448.183	484.874	577.775		329	511.627	529.7	621.473	728.754	493.009	486.734	537.503	625.706	329	453.975	475.678	564.839	655.022	456.331	447.789	497.524	588.854	329	488.497
		329.2	468.043	490.086	605.515	705.964	460.093	460.857	495.738	581.911	329.2	469.519	486.839	602.423	693.281	477.274	469.182	508.139	599.564	329.2	463.505	477.268	579.555	670.098	455.867	450.447	487.703	579.601		329.2	514.184	533.363	625.967	734.792	495.617	489.658	539.242	628.261	329.2	455.805	478.928	570.214	659.925	458.858	449.996	499.994	590.863	329.2	492.105
		329.4	470.665	495.048	610.937	711.641	461.348	457.293	497.129	585.033	329.4	471.706	490.169	608.059	699.985	480.48	472.301	511.613	602.95	329.4	466.078	481.215	586.958	676.18	459.312	453.641	490.797	581.758		329.4	517.36	537.545	632.887	740.463	498.528	493.515	542.083	631.379	329.4	458.754	482.588	576.327	664.824	462.655	453.725	503.245	593.686	329.4	496.095
		329.6	474.826	498.473	616.133	718.533	464.569	459.837	502.2	586.268	329.6	474.193	494.492	613.958	706.732	483.286	474.58	515.02	606.698	329.6	468.989	485.812	593.665	682.418	462.209	457.154	493.605	584.494		329.6	520.678	541.491	638.98	746.916	501.211	497.117	544.88	635.509	329.6	462.081	486.404	582.764	670.218	465.936	457.561	507.475	597.155	329.6	499.944
		329.8	478.136	500.995	623.913	726.853	468.592	464.475	506.683	589.743	329.8	477.475	498.789	621.008	713.667	486.542	478.542	518.282	610.465	329.8	472.169	490.976	600.422	688.416	465.736	460.894	497.392	587.465		329.8	524.179	545.65	645.323	754.648	504.793	501.279	548.681	639.663	329.8	465.827	491.086	589.044	677.559	469.39	460.704	511.504	600.352	329.8	505.801
		330	480.477	504.498	631.715	735.94	472.014	468.476	512.637	595.359	330	480.689	504.129	629.107	720.468	491.313	483.224	522.206	614.823	330	475.833	496.324	608.424	695.503	469.641	464.546	501.967	591.238		330	528.518	550.914	652.239	762.329	509.558	505.232	553.171	643.827	330	469.896	495.929	595.978	686.381	473.286	463.976	515.886	603.963	330	510.538
		330.2	486.725	507.475	637.318	743.028	475.376	474.867	520.106	599.099	330.2	484.821	509.556	637.83	728.766	495.75	487.982	526.413	619.011	330.2	479.726	501.128	615.993	703.312	473.698	468.682	506.88	595.673		330.2	532.569	556.228	660.413	769.45	513.445	508.992	557.294	647.805	330.2	474.146	500.962	603.51	694.104	477.545	468.603	520.833	607.732	330.2	515.901
		330.4	490.492	517.765	647.306	748.819	478.516	480.744	525.509	601.764	330.4	488.812	514.862	646.156	737.673	500.869	492.829	531.565	623.746	330.4	483.943	506.646	623.356	711.386	478.236	473.52	511.464	600.305		330.4	537.648	562.799	668.665	777.978	517.763	514.15	562.617	654.369	330.4	478.845	507.014	611.355	701.701	481.703	473.88	525.71	613.53	330.4	521.601
		330.6	492.381	528.865	658.616	756.35	484.04	486.635	526.481	605.785	330.6	493.505	520.582	654.322	746.855	505.523	497.492	536.641	629.171	330.6	488.631	511.98	631.731	719.539	482.97	478.535	516.709	605.593		330.6	542.828	569.239	676.529	786.883	521.829	519.269	568.294	660.559	330.6	484.098	513.607	619.019	709.765	486.022	478.59	530.403	618.909	330.6	527.497
		330.8	498.734	536.125	663.883	762.305	489.711	493.076	532.634	611.699	330.8	498.318	526.74	663.951	756.218	510.031	502.611	541.999	635.19	330.8	494.027	517.586	640.917	729.422	488.556	484.356	522.404	611.036		330.8	548.893	575.81	685.655	795.959	526.233	525.218	573.829	666.549	330.8	490.01	520.049	627.177	718.052	491.124	484.084	535.993	623.774	330.8	533.303
		331	506.825	542.114	671.719	773.309	495.949	497.899	540.152	619.552	331	503.585	533.382	673.884	766.408	515.39	507.972	547.755	641.265	331	498.945	523.433	650.301	739.457	494.285	489.967	528.503	616.453		331	554.692	582.814	695.112	805.12	531.003	531.198	580.052	672.226	331	496.205	525.825	635.686	727.404	496.629	489.296	541.914	629.229	331	539.473
		331.2	511.938	546.943	683.516	783.078	501.982	503.813	545.074	627.541	331.2	509.918	540.745	684.277	776.615	520.942	513.988	554.086	647.545	331.2	503.972	529.682	659.228	748.294	499.511	496.116	535.041	623.414		331.2	560.495	590.414	703.747	815.024	536.436	536.973	586.576	679.258	331.2	502.191	532.305	644.359	738.07	502.214	494.617	548.184	635.783	331.2	546.224
		331.4	519.332	551.897	694.658	793.006	507.307	509.111	550.333	634.978	331.4	516.202	547.816	693.541	786.355	526.725	520.265	560.824	653.622	331.4	510.16	535.837	668.577	757.657	505.439	501.815	541.957	630.505		331.4	566.914	597.906	713.987	824.578	542.564	542.921	593.734	685.544	331.4	508.413	539.714	653.878	748.69	507.344	501.156	553.916	642.834	331.4	553.224
		331.6	526.591	557.83	703.985	803.754	511.638	514.504	558.962	643.261	331.6	522.012	556.109	704.148	797.151	533.035	525.987	567.516	659.8	331.6	516.622	542.677	678.546	767.832	511.818	508.095	548.976	638.293		331.6	572.8	606.685	724.076	834.368	548.691	549.487	600.159	692.19	331.6	514.399	547.133	663.467	758.44	513.526	507.622	560.531	649.561	331.6	560.344
		331.8	529.995	567.758	714.749	815.236	516.143	520.56	564.513	649.944	331.8	528.86	564.637	715.205	808.213	538.63	532.984	575.438	666.846	331.8	523.598	549.957	689.105	778.71	518.766	515.019	556.099	645.672		331.8	579.673	614.669	735.627	844.945	555.16	556.16	607.04	699.239	331.8	520.049	555.175	674.818	768.487	520.1	514.987	567.518	656.515	331.8	568.163
		332	536.106	574.96	727.772	826.905	524.643	529.096	570.28	653.165	332	535.17	572.494	725.885	818.861	545.029	540.187	583.449	674.563	332	531.064	557.802	700.555	790.236	525.454	522.223	563.308	653.288		332	586.622	623.489	747.03	856.761	561.906	563.384	614.224	707.215	332	526.113	563.269	685.984	778.912	527.074	522.01	574.342	664.296	332	575.786
		332.2	546.926	580.587	741.654	835.328	531.784	537.994	578.767	660.104	332.2	542.149	581.022	737.436	830.586	552.226	547.997	591.337	682.885	332.2	538.333	566.368	712.777	801.962	532.784	529.642	570.571	660.588		332.2	593.862	632.31	759.043	868.848	569.192	570.851	622.427	714.321	332.2	533.445	571.293	697.039	789.948	534.539	529.062	581.16	672.292	332.2	584.731
		332.4	556.431	591.656	752.889	849.635	541.71	543.547	585.518	670.887	332.4	550.036	589.58	750.644	842.641	559.702	555.376	599.534	691.326	332.4	546.073	575.644	724.767	813.766	539.885	537.483	578.538	668.613		332.4	601.541	641.569	772.166	880.044	577.157	578.595	629.698	722.479	332.4	540.735	579.051	708.834	802.246	541.876	536.591	589.216	679.735	332.4	593.385
		332.6	562.188	602.036	763.469	865.008	551.945	550.823	594.567	680.817	332.6	557.97	598.423	762.725	855.107	567.344	563.106	608.824	699.167	332.6	552.578	585.295	735.988	825.672	546.918	544.402	586.934	677.363		332.6	609.054	651.149	785.16	892.057	585.121	585.672	637.417	730.757	332.6	548.555	588.211	720.79	814.691	549.621	544.455	597.639	687.935	332.6	602.709
		332.8	567.306	610.773	775.142	880.989	559.356	562.905	604.315	690.34	332.8	565.67	607.539	776.177	867.253	575.53	571.346	617.453	708.068	332.8	560.391	594.078	748.122	837.457	555.085	552.486	595.73	686.474		332.8	617.745	660.025	797.464	904.84	593.407	594.053	645.939	739.629	332.8	556.189	597.02	732.06	826.87	556.426	553.221	605.249	696.438	332.8	612.098
		333	574.453	622.861	787.523	891.113	567.695	570.867	616.251	696.098	333	573.23	616.652	788.89	879.33	583.752	579.888	626.117	717.376	333	568.249	603.32	760.699	849.708	562.969	560.07	604.015	695		333	626.295	669.448	809.947	918.866	601.815	603.047	654.456	747.779	333	563.694	606.66	744.026	839.17	563.87	561.607	613.005	704.814	333	621.651
		333.2	584.116	630.734	801.138	897.521	575.969	575.127	623.436	705.763	333.2	580.848	626.463	803.193	893.064	592.144	589.51	635.514	726.788	333.2	576.258	613.675	774.47	863.184	571.639	568.906	612.824	703.832		333.2	634.898	679.605	822.552	932.273	610.307	611.784	662.74	756.598	333.2	571.795	616.692	756.226	852.005	572.083	570.062	621.468	712.874	333.2	631.677
		333.4	594.03	642.814	816.817	912.646	583.055	582.349	628.569	715.06	333.4	588.785	636.256	816.985	906.337	600.794	599.277	645.209	736.237	333.4	583.735	623.929	788.571	876.373	580.139	578.054	621.76	712.404		333.4	644.461	689.558	835.859	946.002	619.015	620.204	671.711	766.029	333.4	580.014	626.587	768.961	865.504	580.168	578.991	630.402	721.441	333.4	641.53
		333.6	602.951	656.769	830.782	931.616	592.15	592.79	638.831	722.04	333.6	597.097	645.528	831.089	919.899	609.918	608.777	654.409	745.46	333.6	591.856	633.397	801.935	890.51	588.302	587.008	630.264	720.82		333.6	653.571	700.394	849.162	958.746	627.032	629.515	680.923	775.978	333.6	588.807	636.921	781.01	879.322	588.876	587.344	638.676	730.406	333.6	652.153
		333.8	613.16	666.315	845.205	944.459	598.555	603.569	650.836	733.83	333.8	605.967	655.136	845.519	933.943	618.721	617.745	663.287	754.719	333.8	599.312	643.217	815.545	903.512	596.561	595.908	639.797	729.92		333.8	662.74	710.463	862.137	972.836	635.829	638.984	689.778	785.662	333.8	598.058	646.686	794.14	892.401	597.363	597.633	647.596	739.515	333.8	662.513
		334	622.766	673.88	862.751	955.057	604.996	614.679	661.504	746.103	334	614.08	665.112	859.958	947.266	627.305	626.012	672.522	764.65	334	607.242	652.989	828.797	915.536	604.458	604.25	649.112	738.836		334	671.383	721.349	875.247	987.528	645.217	648.523	698.601	794.727	334	607.093	656.759	806.534	905.656	606.205	606.375	657.401	747.871	334	672.149
		334.2	632.892	681.727	876.367	965.508	614.633	621.702	670.524	751.689	334.2	621.907	675.534	873.422	960.419	636.061	634.918	682.37	773.751	334.2	615.451	663.14	842.21	929.179	613.221	612.82	658.829	748.644		334.2	680.545	732.298	887.963	1001.99	653.794	658.132	709.074	803.833	334.2	615.769	667.005	820.361	919.2	614.678	615.096	666.093	756.671	334.2	682.673
		334.4	638.814	692.01	883.435	981.266	625.224	629.25	677.509	764.075	334.4	629.944	686.134	886.571	973.693	645.179	644.252	691.267	783.391	334.4	624.248	672.916	856.125	942.776	621.751	622.278	668.486	757.468		334.4	689.441	743.132	900.692	1016.87	663.21	668.251	718.897	812.859	334.4	623.498	676.785	834.237	932.574	622.537	623.959	674.335	765.627	334.4	692.773
		334.6	645.719	702.367	894.08	998.688	634.961	636.029	684.286	775.713	334.6	638.914	696.678	899.955	987.17	653.484	653.471	700.641	792.457	334.6	632.983	684.138	869.806	956.446	630.31	631.117	677.207	767.461		334.6	698.547	753.964	915.356	1032.19	672.293	677.452	728.91	822.194	334.6	631.237	687.48	848.826	946.206	631.588	632.723	683.728	774.063	334.6	703.113
		334.8	653.306	713.951	909.691	1010.89	643.421	645.008	694.171	781.934	334.8	647.471	707.405	913.596	1000.91	661.583	662.139	709.362	801.643	334.8	642.541	694.1	883.385	969.753	639.008	640.483	686.278	776.704		334.8	707.49	765.678	931.193	1044.76	681.482	686.324	738.358	832.058	334.8	639.805	697.471	862.88	959.839	640.372	642.169	693.002	783.222	334.8	713.379
		335	660.484	726.172	924.967	1023.32	651.502	658.129	703.634	791.767	335	656.544	717.461	927.769	1014.92	670.688	670.314	717.947	810.642	335	650.915	705.073	897.657	982.88	647.519	649.426	695.536	785.789		335	716.926	776.175	945.567	1058.39	690.699	695.609	747.195	840.609	335	647.996	707.242	877.147	972.814	649.137	651.019	701.755	792.808	335	723.158
		335.2	671.102	736.517	941.196	1036.24	658.254	669.747	711.419	803.056	335.2	665.14	727.298	942.251	1028.51	679.228	678.342	726.667	819.808	335.2	659.908	714.217	911.139	996.564	655.922	657.487	704.874	793.971		335.2	724.987	786.649	958.609	1072.11	698.66	704.723	756.699	849.404	335.2	656.276	717.679	889.931	985.815	658.371	659.823	709.41	801.519	335.2	733.288
		335.4	679.834	745.799	954.669	1050.79	666.359	677.026	722.109	808.178	335.4	673.79	737.662	955.962	1041.45	687.264	686.128	735.698	829.045	335.4	667.743	724.254	924.481	1009.54	663.785	666.055	713.592	803.233		335.4	733.846	796.682	971.06	1087.11	706.673	713.324	766.648	858.664	335.4	664.885	727.573	903.351	999.149	666.345	668.868	718.065	810.302	335.4	743.277
		335.6	684.226	754.583	969.225	1067.23	676.796	682.958	733.749	814.926	335.6	681.418	748.495	969.601	1054.41	694.885	694.014	744.674	837.828	335.6	674.981	734.386	937.923	1022.36	671.591	674.276	723.048	811.956		335.6	742.277	806.269	984.226	1100.58	714.878	721.74	776.645	867.574	335.6	672.489	737.273	915.558	1012.28	674.805	675.951	726.878	818.786	335.6	753.014
		335.8	694.643	763.508	985.633	1079.14	687.061	692.295	745.259	830.155	335.8	689.329	759.046	983.467	1067.92	702.627	702.327	753.742	845.902	335.8	682.807	744.658	951.853	1035.82	680.302	683.106	732.374	820.658		335.8	750.445	816.055	997.411	1113.46	723.431	729.813	786.059	876.384	335.8	679.33	746.712	928.557	1025.9	683.061	683.256	735.472	827.569	335.8	763.406
		336	707.369	772.528	998.7	1091.26	693.557	703.05	752.58	840.999	336	697.508	768.883	996.938	1082.06	710.99	710.273	762.001	854.834	336	690.785	754.581	965.499	1049.89	688.22	691.359	740.807	829.451		336	758.959	825.054	1011.11	1126.59	731.95	737.208	794.062	885.105	336	685.99	756.227	940.946	1039.49	690.324	691.157	743.615	836.794	336	773.283
		336.2	714.697	784.292	1010.36	1104.44	698.18	710.673	756.896	844.49	336.2	704.932	778.501	1011.14	1095.05	717.669	718.033	770.684	864.195	336.2	697.931	763.823	979.517	1062.39	695.731	698.848	749.572	836.859		336.2	766.487	835.192	1023.63	1138.83	739.459	745.022	801.315	892.71	336.2	693.458	765.568	954	1051.74	698.313	699.745	752.9	845.913	336.2	781.779
		336.4	719.408	793.968	1024.03	1117.78	706.149	717.882	763.324	850.343	336.4	711.841	788.264	1024.85	1108.23	723.658	725.309	779.524	873.084	336.4	704.816	772.785	993.712	1074.8	703.65	705.894	757.452	843.905		336.4	773.174	845.17	1035.21	1150.22	746.99	752.783	807.722	900.365	336.4	701.368	774.579	966.344	1064.61	705.513	707.642	761.725	853.878	336.4	790.573
		336.6	722.578	802.277	1035.64	1130.67	715.447	723.024	773.264	859.751	336.6	718.875	797.609	1038.39	1121	731.659	732.721	787.799	881.448	336.6	711.527	781.536	1006.26	1087.7	709.942	712.984	764.82	851.42		336.6	779.88	854.119	1047.13	1163.2	754.284	760.201	816.382	907.223	336.6	708.284	784.078	978.921	1077.18	712.096	713.964	769.567	860.49	336.6	798.72
		336.8	730.795	811.663	1049.9	1140.12	721.577	724.073	781.897	867.076	336.8	724.596	806.308	1051.02	1133.63	738.375	739.402	796.549	888.369	336.8	718.262	789.414	1018.41	1100.36	715.922	719.917	772.49	859.726		336.8	786.502	863.39	1058.57	1175.4	760.754	768.555	824.788	914.894	336.8	715.761	792.792	989.413	1089.67	717.915	720.908	777.312	868.321	336.8	807.304
		337	738.223	819.139	1064.79	1151.31	726.961	731.323	789.213	872.768	337	730.338	815.359	1063.19	1145.83	744.402	745.895	804.992	896.107	337	725.114	797.886	1030.25	1112.41	722.008	726.408	779.637	867.49		337	793.084	872.642	1070.84	1188.62	767.338	775.964	832.628	922.978	337	722.865	800.864	1000.28	1101.77	724.131	726.971	785.564	876.058	337	816.335
		337.2	745.672	824.797	1076.45	1168.15	731.5	744.845	797.393	879.975	337.2	735.723	822.975	1076.01	1157.73	750.563	752.27	812.165	903.384	337.2	730.363	806.576	1042.05	1124.17	728.75	733.147	787.041	875.052		337.2	799.662	881.444	1083.41	1200.92	773.89	782.909	838.521	929.83	337.2	729.44	808.485	1012.58	1113.38	729.319	732.838	792.943	882.44	337.2	823.661
		337.4	750.269	833.227	1087.68	1183.22	734.952	751.779	804.107	888.145	337.4	741.069	829.127	1088.24	1170.82	756.229	758.959	818.992	910.045	337.4	737.401	814.894	1054.07	1136.33	735.244	739.153	793.805	881.9		337.4	805.686	891.02	1094.85	1213.01	780.123	789.672	843.897	936.443	337.4	735.649	815.53	1024.69	1124.69	734.793	739.417	799.068	889.26	337.4	830.955
		337.6	755.62	842.746	1098.45	1196.59	737.441	758.294	809.167	896.017	337.6	747.088	835.892	1099.71	1183.49	761.859	764.621	826.584	916.367	337.6	744.322	822.606	1066.54	1147.69	741.066	744.694	799.381	888.507		337.6	810.642	899.358	1107.37	1225.83	785.004	796.809	850.255	941.803	337.6	741.386	823.192	1036.8	1136.22	739.226	745.863	805.291	895.67	337.6	838.91
		337.8	759.482	852.481	1111.22	1204.94	745.417	760.491	816.702	902.758	337.8	752.754	842.356	1110.81	1194.85	766.928	770.506	832.582	922.57	337.8	749.724	830.239	1078.62	1159.19	745.489	749.727	805.778	895.489		337.8	815.727	906.654	1119.09	1237.24	789.069	802.789	856.864	947.363	337.8	747.141	830.467	1047.09	1147.38	744.305	751.885	811.149	901.655	337.8	845.987
		338	765.597	862.725	1123.22	1214.52	753.574	764.683	823.519	907.176	338	758.335	848.614	1122.71	1205.88	772.079	776.071	838.5	927.942	338	755.03	837.727	1090.44	1170.09	750.625	755.336	812.134	902.717		338	820.636	913.627	1131.14	1249.31	793.917	808.238	863.786	953.204	338	752.432	837.406	1057.48	1159.27	749.725	757.568	817.173	907.314	338	853.338
		338.2	774.229	867.273	1135.88	1225.21	760.127	773.992	826.168	914.613	338.2	762.322	854.372	1134.91	1217.08	777.481	781.046	844.352	932.928	338.2	759.784	844.735	1100.97	1180.87	755.247	760.364	818.959	908.616		338.2	826.244	920.889	1142.64	1261.12	798.609	813.073	870.309	960.044	338.2	757.037	844.484	1068.01	1169.8	755.18	763.07	822.073	913.171	338.2	860.114
		338.4	779.367	875.217	1141.58	1236.48	766.055	780.76	830.275	920.03	338.4	766.915	859.796	1146.55	1227.53	782.14	785.857	850.291	938.055	338.4	764.716	851.061	1112.17	1191.75	759.577	765.532	825.261	914.695		338.4	831.452	927.674	1154	1271.95	803.606	817.828	876.376	965.628	338.4	761.618	850.917	1078.41	1179.95	760.233	768.155	827.052	918.81	338.4	867.586
		338.6	785.106	881.114	1147.8	1246.97	771.648	787.831	836.955	921.127	338.6	771.792	865.878	1157.06	1237.3	786.089	791.743	854.969	943.834	338.6	769.079	858.067	1122.64	1201.87	764.577	770.615	830.42	919.62		338.6	835.809	933.859	1164.73	1282.73	807.93	821.242	881.426	970.894	338.6	765.034	857.493	1089.45	1189.9	765.612	772.698	831.853	924.924	338.6	874.21
		338.8	787.934	886.149	1163.64	1256.42	773.95	794.036	845.149	925.902	338.8	775.218	871.309	1167.71	1247.45	789.66	797.505	859.286	949.653	338.8	772.565	864.289	1133.33	1211.83	768.667	775.432	836.182	925.463		338.8	840.035	939.919	1175.38	1292.21	812.004	825.027	886.84	975.3	338.8	769.027	864.007	1100.93	1199.46	769.971	777.43	836.883	929.891	338.8	879.961
		339	789.458	893.036	1178.12	1266.28	776.184	794.105	850.832	934.651	339	779.573	877.409	1177.44	1256.74	793.66	802.274	863.49	953.598	339	776.975	870.323	1143.89	1222.56	771.816	779.585	840.716	929.859		339	843.489	946.093	1185.16	1302.28	816.553	828.953	892.564	979.939	339	772.488	869.882	1110.56	1209.85	773.168	781.623	841.412	935.322	339	886.096
		339.2	790.813	898.449	1190.58	1275.66	778.155	797.175	854.515	939.329	339.2	783.627	884.292	1188.07	1266.34	797.291	806.187	867.553	958.097	339.2	780.169	875.033	1153.98	1231.87	775.178	784.252	846.156	934.711		339.2	846.778	951.538	1195.53	1312.41	820.2	832.501	897.406	984.251	339.2	775.781	876.165	1119.18	1219.63	776.946	785.578	846.389	940.279	339.2	892.269
		339.4	793.912	902.191	1199.79	1285.14	782.996	802.258	856.251	943.074	339.4	787.521	890.54	1199.16	1275.99	800.817	809.856	871.687	962.726	339.4	783.585	880.224	1163.6	1240.59	778.776	788.819	851.165	940.13		339.4	849.544	957.724	1205.25	1320.93	823.96	835.94	901.639	989.576	339.4	778.888	882.466	1128.14	1229.09	780.575	789.268	851.418	944.812	339.4	897.405
		339.6	796.474	905.778	1204.56	1292.16	785.52	803.682	857.113	944.115	339.6	790.443	896.68	1209.28	1284.49	803.33	813.331	875.19	966.248	339.6	787.371	884.981	1172.27	1249.17	782.128	793.24	855.012	944.52		339.6	852.659	963.203	1215.09	1330.55	828.236	839.451	905.927	994.987	339.6	782.592	887.543	1138.06	1238.3	783.764	792.979	855.583	948.949	339.6	902.054
		339.8	802.122	911.259	1213.34	1305.23	790.862	809.67	867.179	947.773	339.8	793.043	903.18	1217.8	1294.19	805.918	817.385	879.073	969.412	339.8	790.805	890.528	1181	1257.88	784.436	796.894	858.033	947.133		339.8	855.301	969.248	1224.01	1339.43	831.94	842.442	909.454	999.78	339.8	785.671	893.247	1147.53	1246.04	786.941	795.984	859.154	953.231	339.8	906.698
		340	808.89	917.85	1223.63	1312.42	795.474	815.241	877.356	953.33	340	796.117	908.025	1226.17	1302.53	809.596	820.901	882.115	973.866	340	794.555	896.71	1190.17	1266.76	787.488	800.553	861.104	952.025		340	857.982	973.716	1231.72	1347.04	834.109	845.56	912.099	1002.75	340	788.678	898.401	1155.69	1255.58	788.658	798.846	862.996	957.354	340	911.969
		340.2	811.232	928.355	1237.39	1320.88	799.932	816.666	878.677	959.619	340.2	798.779	914.345	1236.15	1312.25	812.3	823.922	884.361	977.915	340.2	797.248	901.723	1199.66	1275.42	791.268	803.948	864.125	955.89		340.2	860.75	978.954	1239.65	1355.61	836.334	849.075	915.258	1006.83	340.2	790.827	904.094	1164.24	1265.15	791.152	801.909	865.883	960.663	340.2	917.009
		340.4	812.548	935.768	1245.85	1331.65	802.909	818.854	879.225	966.3	340.4	800.402	918.959	1245.78	1322.05	814.506	826.785	887.558	981.819	340.4	799.624	906.896	1209.33	1284.43	792.76	806.493	867.458	959.805		340.4	863.954	984.286	1248.3	1364.68	839.19	852.295	918.011	1010.85	340.4	793.266	908.58	1172.82	1273.79	792.954	804.878	869.279	963.796	340.4	922.194
		340.6	816.542	934.399	1256.05	1337.53	802.104	819.139	882.173	967.983	340.6	803.679	922.3	1255.32	1330.79	816.956	829.311	890.776	984.686	340.6	802.883	911.327	1218.46	1293.23	794.795	809.41	869.387	962.768		340.6	865.652	989.29	1256.94	1373.67	841.946	855.042	920.254	1014.4	340.6	795.716	913.228	1181.16	1282.26	794.864	808.102	872.238	966.2	340.6	926.285
		340.8	820.766	935.827	1266.47	1341.94	805.904	819.025	887.284	970.088	340.8	806.449	926.701	1264.88	1339.75	818.77	832.164	893.885	987.681	340.8	805.413	915.314	1226.69	1300.5	796.768	812.43	872.543	965.374		340.8	867.935	993.576	1265.78	1382.9	844.75	857.3	921.853	1017.73	340.8	798.114	917.537	1190.09	1290.47	797	811.255	875.378	969.345	340.8	930.72
		341	825.706	942.004	1270.31	1348.03	809.996	823.372	888.531	974.51	341	808.042	930.598	1272.82	1347.62	820.808	834.309	897.212	990.588	341	808.087	920.202	1235.37	1308.23	798.961	814.797	875.61	968.186		341	869.628	998.284	1274.64	1390.79	847.833	859.249	924.621	1020.92	341	801.012	922.906	1199.51	1298.46	799.737	813.815	878.261	971.947	341	934.728
		341.2	829.052	946.196	1279.32	1356.53	807.577	825.938	890.875	979.224	341.2	809.906	934.937	1280.67	1355.01	822.463	837.231	899.647	993.428	341.2	809.152	925.172	1242.64	1317.34	800.199	816.878	878.605	970.802		341.2	871.656	1001.93	1282.78	1398.45	849.767	861.091	928.044	1023.02	341.2	803.739	926.642	1207.16	1307.3	801.384	816.619	880.711	974.38	341.2	938.676
		341.4	830.558	952.054	1287.34	1366.69	803.86	828.147	895.235	980.163	341.4	811.761	938.899	1289.71	1363.97	825.022	839.726	902.333	996.465	341.4	809.798	929.667	1250.95	1325.86	801.514	818.403	881.074	972.828		341.4	873.765	1006.35	1290.49	1406.28	851.461	863.11	929.814	1024.51	341.4	805.693	930.378	1213.94	1315.97	803.136	818.869	883.883	976.211	341.4	943.66
		341.6	826.922	954.351	1297.68	1381.7	810.471	828.733	898.257	979.494	341.6	813.363	942.577	1298.83	1371.53	826.276	841.146	905.403	1000.06	341.6	810.678	932.327	1259.82	1333.64	803.052	820.318	884.337	975.029		341.6	876.142	1010.2	1298.42	1414.92	852.708	865.721	932.114	1027.19	341.6	807.165	933.265	1222.17	1324.05	804.945	821.221	886.434	978.358	341.6	948.13
		341.8	826.51	957.805	1306.34	1388.4	815.188	828.687	898.499	983.013	341.8	814.85	946.946	1308.88	1379.37	826.878	842.333	908.36	1002.55	341.8	810.832	935.115	1268.13	1341.04	804.333	822.625	887.376	976.869		341.8	877.863	1013.88	1306.35	1423.22	853.579	868.359	934.685	1029.27	341.8	808.958	936.345	1230.35	1330.48	806.586	823.041	889.121	980.298	341.8	951.786
		342	828.802	960.166	1315.47	1394.78	811.673	828.535	898.939	984.256	342	816.03	950.162	1316.27	1386.71	827.784	844.553	911.055	1004.74	342	811.684	938.725	1275.78	1347.95	804.986	825.066	889.744	978.904		342	878.706	1016.9	1314.28	1431.54	854.964	869.195	937.254	1030.63	342	810.973	939.43	1237.53	1337.84	806.999	825.275	891.3	982.86	342	954.221
		342.2	832.369	962.89	1321.69	1402.57	812.625	833.537	906.967	986.628	342.2	817.515	953.206	1323.78	1393.84	828.907	846.421	914.068	1006.54	342.2	812.745	941.693	1284.04	1354.55	805.895	826.456	891.53	980.474		342.2	879.578	1020.32	1321.79	1440.57	855.589	870.748	938.728	1032.62	342.2	812.198	943.325	1245.11	1345.59	808.539	827.594	893.811	983.862	342.2	956.776
		342.4	834.264	971.615	1327.36	1409.62	815.684	841.292	912.292	988.4	342.4	818.752	957.489	1331.36	1401.77	830.467	847.503	916.494	1007.9	342.4	813.712	945.159	1291.17	1360.26	807.235	828.389	894.031	982.753		342.4	880.524	1023.58	1329.36	1448.22	855.116	872.431	941.396	1034.44	342.4	812.541	945.91	1251.86	1353.59	808.964	829.38	895.313	985.662	342.4	960.13
		342.6	831.398	977.612	1331.46	1417.75	819.407	841.278	911.07	989.668	342.6	819.285	961.38	1339.54	1409.68	831.707	848.613	919.043	1009.3	342.6	814.976	947.946	1299.67	1367.4	808.156	830.329	896.37	985.204		342.6	880.794	1027.29	1337.15	1454.89	854.763	874.903	943.666	1036.04	342.6	813.02	949.088	1257.79	1361.3	810.191	830.801	897.281	987.32	342.6	964.026
		342.8	826.713	978.503	1341.62	1424.44	823.268	840.096	910.027	993.526	342.8	820.099	964.264	1347	1417.35	832.745	849.898	921.222	1011.28	342.8	814.91	951.297	1306.55	1375.34	808.088	831.514	898.289	987.184		342.8	881.518	1029.98	1344.49	1461.61	854.393	876.735	945.489	1037.05	342.8	812.82	951.146	1263.8	1368.43	809.885	832.484	898.714	989.782	342.8	967.639
		343	828.199	983.202	1356.84	1431.07	821.684	842.63	910.963	992.606	343	820.334	966.862	1354.05	1425.7	833.312	850.885	923.883	1012.72	343	816.303	952.679	1314.72	1381.52	808.202	832.332	900.33	989.267		343	882.128	1033.55	1351.07	1469.08	854.248	878.48	947.526	1038.34	343	813.603	954.479	1270.34	1374.87	811.176	832.897	900.736	991.894	343	970.17
		343.2	832.789	983.154	1362.68	1436.97	818.957	843.772	913.511	995.159	343.2	820.497	968.714	1361.83	1433.26	834.089	851.565	926.493	1014.19	343.2	817.619	954.982	1321.61	1387.54	808.223	833.178	902.726	991.095		343.2	883.191	1036.86	1357.6	1477.13	854.81	879.806	949.629	1039.72	343.2	813.054	957.093	1277.85	1381.24	811.787	833.157	902.162	993.239	343.2	971.958
		343.4	836.083	982.528	1364.46	1442.64	819.507	843.728	915.227	1000.66	343.4	821.123	970.499	1369.18	1440.12	834.677	852.011	927.66	1013.77	343.4	818.395	957.451	1328.44	1394.14	809.052	833.83	903.994	994.149		343.4	882.593	1039.63	1365.58	1484.54	854.703	880.732	951.418	1040.67	343.4	813.249	960.068	1283.11	1386.39	811.602	833.61	902.883	993.79	343.4	974.936
		343.6	834.688	983.391	1372.66	1451.08	818.645	843.757	917.295	998.706	343.6	820.818	973.442	1375.76	1446.48	835.537	853.46	928.307	1014.54	343.6	819.467	959.997	1334.57	1400.09	809.622	834.378	904.353	996.208		343.6	881.671	1042.16	1373.04	1490.97	854.802	881.843	954.019	1041.8	343.6	813.452	963.154	1289.48	1393.2	812.067	834.495	904.34	994.917	343.6	977.445
		343.8	836.134	983.904	1384.91	1462.15	818.791	846.299	916.41	998.757	343.8	820.434	975.297	1384.03	1452.47	836.295	853.786	929.29	1015.61	343.8	820.009	961.786	1341.92	1406.28	810.561	834.488	905.673	997.063		343.8	881.661	1044.24	1378.72	1498.12	854.334	883.243	955.187	1042.18	343.8	813.156	964.805	1295.99	1399.46	813.122	834.676	906.501	995.961	343.8	979.828
		344	834.203	986.658	1394.1	1464.76	821.073	847.934	920.505	1002.24	344	820.512	977.923	1390.9	1459.39	836.265	852.939	929.824	1017.95	344	819.679	964.301	1348.12	1412.38	810.127	835.187	906.282	998.529		344	881.288	1046.62	1384.76	1503.14	854.415	883.791	955.602	1042.68	344	814.144	967.211	1302.1	1405.53	812.683	834.751	907.881	997.521	344	982.181
		344.2	832.188	992.166	1394.33	1471.83	818.177	846.381	921.879	998.588	344.2	818.768	980.642	1397.38	1465.37	835.431	853.102	930.97	1019.7	344.2	818.958	965.95	1353.94	1418.65	809.493	835.596	907.1	998.805		344.2	881.591	1049.24	1390.4	1509.65	854.84	884.097	955.578	1044.07	344.2	814.964	970.78	1307.96	1411.01	813.197	834.733	909.713	998.069	344.2	984.456
		344.4	833.68	994.808	1397.16	1479.43	814.335	845.321	920.666	999.053	344.4	818.242	982.81	1403.62	1470.71	834.709	853.613	931.353	1020.86	344.4	818.587	968.021	1359.5	1424.31	809.471	834.776	907.313	998.907		344.4	882.544	1051.71	1396.62	1515.51	855.692	884.133	956.599	1044.35	344.4	814.788	973.231	1314.31	1417.15	814.043	834.477	910.098	998.571	344.4	986.429
		344.6	832.699	997.473	1403.66	1484.67	815.575	850.74	921.937	1002.68	344.6	817.843	985.219	1410.43	1476.08	833.55	854.633	932.296	1022.18	344.6	818.84	969.695	1365.89	1429.42	809.101	833.883	906.575	999.096		344.6	882.421	1053.96	1401.12	1520.66	855.681	884.18	957.891	1044.83	344.6	813.705	975.585	1320.98	1422.31	813.947	833.962	910.977	998.661	344.6	987.954
		344.8	829.146	1003.04	1413.34	1489.44	818.122	854.972	925.973	997.946	344.8	817.848	987.096	1417.25	1479.78	833.189	855.339	932.604	1023.16	344.8	817.491	972.824	1372.42	1433.55	809.68	833.338	906.414	998.908		344.8	882.346	1054.8	1407.15	1526.89	855.22	883.596	958.016	1044.69	344.8	812.379	977.905	1327.06	1428.24	812.954	834.383	910.507	998.513	344.8	990.539
		345	830.596	1003.73	1423.99	1494.26	819.142	853.57	924.91	1002.08	345	818.147	988.227	1423.79	1483.92	832.339	856.146	932.015	1024.03	345	815.675	975.034	1379.09	1438.78	810.193	833.229	906.177	998.556		345	881.501	1055.34	1412.32	1532.44	855.198	883.139	956.969	1043.68	345	812.468	980.36	1332.02	1433.9	812.836	834.867	909.786	999.306	345	993.3
		345.2	832.002	1004.18	1428.37	1494.27	818.092	850.869	922.234	1005.68	345.2	817.368	990.127	1430.01	1489.4	832.277	856.152	931.664	1025.2	345.2	814.714	976.595	1385.58	1442.23	809.532	833.253	907.129	998.67		345.2	881.082	1056.93	1416.57	1536.9	854.584	882.602	957.022	1043.38	345.2	812.452	982.469	1337.78	1439.91	811.971	835.097	909.962	999.55	345.2	994.86
		345.4	831.264	1006.16	1434.46	1497.86	815.074	850.359	920.082	1006.58	345.4	816.401	991.188	1436.37	1494.04	832.007	855.275	932.954	1025.77	345.4	813.509	977.891	1391.66	1446.7	808.749	832.344	908.064	998.051		345.4	880.248	1058.33	1421.11	1542.62	853.535	882.06	954.982	1042.76	345.4	811.254	984.975	1343.18	1445.91	810.37	835.43	908.986	999.175	345.4	995.973
		345.6	831.391	1007.5	1440.42	1511.65	814.455	847.413	919.514	1007.09	345.6	815.228	992.617	1441.44	1498.98	830.657	854.895	933.545	1025.79	345.6	812.5	978.884	1396.37	1450.64	807.548	831.242	909.268	998.274		345.6	879.824	1060.59	1427	1547.85	852.763	881.053	954.295	1042.68	345.6	810.67	988.699	1347.99	1450.23	808.943	835.342	908.99	999.194	345.6	997.425
		345.8	830.268	1009.36	1442.86	1521.97	816.37	842.443	920.811	1003.47	345.8	813.452	992.752	1447.06	1502.72	829.385	855.282	933.707	1023.78	345.8	812.132	979.797	1401.16	1455.08	805.893	829.343	910.755	997.456		345.8	878.728	1060.86	1433.76	1553.47	852.175	879.139	954.393	1041.73	345.8	809.243	989.432	1352.97	1456.01	808.703	834.821	909.122	997.131	345.8	998.925
		346	828.194	1010.6	1446.82	1525.52	815.119	846.993	919.733	1001.9	346	812.433	991.966	1452.48	1507.62	828.727	854.875	933.733	1021.89	346	811.838	981.962	1406.91	1459.82	805.538	828.155	911.697	997.182		346	876.957	1061.26	1438.98	1557.66	851.287	878.076	954.891	1039.51	346	807.548	990.045	1358.27	1461.19	808.229	834.117	908.258	996.426	346	1000.88
		346.2	827.821	1011.92	1452.72	1524.25	815.229	852.081	925.518	1000.2	346.2	810.84	991.829	1457.45	1513.06	827.202	853.494	934.044	1021.68	346.2	809.971	982.566	1412.35	1463.09	803.899	827.971	912.192	997.792		346.2	875.192	1062.05	1443.31	1562.12	849.601	877.386	953.085	1038.73	346.2	806.682	990.385	1362.65	1465.29	806.56	833.346	908.235	996.157	346.2	1001.52
		346.4	825.806	1012.5	1464.58	1529.26	809.959	851.941	923.683	1000.69	346.4	809.087	992.121	1462.87	1517.87	825.783	851.976	933.015	1020.01	346.4	807.494	983.321	1417.02	1466.28	802.763	827.259	912.136	997.434		346.4	874.104	1063.37	1449.04	1567.8	847.237	876.201	951.782	1037.86	346.4	805.936	991.152	1366.14	1471.47	805.153	832.485	906.871	995.611	346.4	1001.38
		346.6	822.366	1012.24	1465.47	1533.17	808.831	848.958	917.729	1002.09	346.6	806.918	992.306	1467.66	1522.21	823.51	850.307	932.252	1019.1	346.6	806.206	982.981	1419.67	1470.39	800.966	826.926	912.288	996.956		346.6	872.256	1066.03	1453.01	1571.81	845.246	874.37	950.32	1037.32	346.6	804.409	991.388	1370.21	1476.06	804.295	831.835	906.409	993.941	346.6	1001.65
		346.8	818.91	1013.57	1462.87	1535.95	809.035	841.737	917.772	997.539	346.8	804.362	993.11	1470.71	1526.34	821.73	848.081	931.148	1017.52	346.8	805.141	983.778	1423.96	1473.11	797.803	825.873	912.287	996.55		346.8	869.823	1066.57	1458.03	1576.64	842.581	873.412	950.503	1037.27	346.8	802.299	990.932	1374.94	1479.8	802.906	830.4	906.555	992.735	346.8	1002.49
		347	819.508	1016.98	1470.62	1541.62	805.418	836.375	919.765	995.08	347	801.098	993.789	1474.85	1529.23	819.025	846.497	930.368	1015.45	347	802.758	984.394	1428.32	1477.08	795.1	824.969	911.224	995.03		347	866.689	1067.68	1462.3	1581.17	840.687	872.577	949.598	1036.53	347	800.106	991.078	1379.05	1483.77	801.394	828.409	905.596	991.68	347	1002.47
		347.2	820.865	1015.85	1479.49	1543.22	806.76	836.973	919.58	996.189	347.2	798.265	993.115	1478.85	1532.54	816.409	845.22	928.117	1014.11	347.2	800.077	984.795	1432.06	1480.68	793.255	824.642	908.974	993.737		347.2	864.93	1067.81	1465.97	1585.1	839.366	871.166	948.997	1035.73	347.2	798.57	990.147	1382.24	1486.77	799.307	826.792	904.163	990.796	347.2	1003.53
		347.4	817.931	1011.89	1486.15	1546.46	804.611	837.122	916.005	995.327	347.4	796.725	992.605	1482	1535.47	813.739	842.942	925.731	1012.61	347.4	797.895	985.355	1435.01	1485.63	790.467	822.75	906.764	992.378		347.4	862.537	1066.42	1469.72	1587.64	837.668	869.734	947.693	1034.98	347.4	796.138	989.051	1386.5	1490.05	797.687	824.459	901.797	988.946	347.4	1003.51
		347.6	815.867	1015.28	1490.44	1551.29	797.968	838.189	913.496	992.766	347.6	795.449	992.636	1486.05	1538.27	810.986	840.989	924.111	1011.67	347.6	794.833	984.863	1438.63	1488.09	789.062	821.204	903.975	991.065		347.6	859.986	1066.45	1471.03	1590.56	835.43	868.133	946.259	1033.61	347.6	794.053	989.015	1389.59	1491.52	795.003	821.531	899.618	988.851	347.6	1003.23
		347.8	813.737	1016.19	1492.53	1557.07	792.837	835.372	917.361	992.989	347.8	792.751	993.541	1489.9	1540.48	807.278	837.791	922.319	1010.3	347.8	792.042	983.334	1441.9	1489.89	785.917	818.595	901.839	989.038		347.8	858.032	1066.47	1473.84	1594.83	831.864	866.093	943.894	1032.22	347.8	791.618	987.799	1392.47	1495.3	791.799	818.93	897.389	988.21	347.8	1001.68
		348	814.174	1015.3	1495.78	1560.79	793.565	828.897	913.225	991.94	348	790.119	993.906	1493.61	1543.13	804.318	834.996	919.293	1008.12	348	788.784	982.008	1444.58	1492.25	783.305	815.02	899.065	985.71		348	855.226	1065.97	1476.45	1598.3	827.957	863.564	942.66	1030.35	348	788.42	987.205	1395.47	1498.35	787.937	816.62	895.245	986.269	348	1000.33
		348.2	813.134	1012.1	1492.82	1561.93	794.539	827.494	909.348	989.395	348.2	786.887	994.054	1496.27	1544.38	801.453	832.016	917.321	1006.05	348.2	785.896	981.362	1448.39	1495.04	780.089	812.098	897.51	983.031		348.2	851.088	1064.42	1477.62	1600.79	824.877	860.805	941.382	1027.93	348.2	784.929	985.195	1398.14	1499.33	784.234	815.345	893.363	982.487	348.2	1000.04
		348.4	801.545	1011.54	1496.15	1561.92	788.011	825.159	907.518	986.981	348.4	782.706	993.959	1498.25	1547.14	798.332	828.042	914.692	1002.91	348.4	782.933	980.183	1451.46	1496.83	776.042	808.95	894.708	980.272		348.4	847.478	1061.69	1480.01	1604.2	821.608	858.134	939.414	1025.78	348.4	781.945	983.067	1399.94	1501.61	780.194	812.901	890.288	980.174	348.4	999.155
		348.6	793.978	1009.75	1503.12	1562.17	783.942	818.961	904.82	983.121	348.6	778.281	992.596	1501.4	1548.46	794.427	825.495	912.597	1000.47	348.6	779.229	978.458	1452.98	1499.33	772.727	805.036	891.472	977.391		348.6	843.598	1059.25	1481.63	1606.31	818.356	854.697	936.042	1023.08	348.6	778.866	981.72	1403.23	1503.02	776.46	808.946	886.573	976.724	348.6	996.487
		348.8	794.162	1000.77	1510.3	1560.24	781.339	815.305	899.955	980.308	348.8	774.89	990.718	1503.67	1550.93	790.516	821.774	910.275	997.805	348.8	775.605	976.476	1453.68	1500.83	769.763	801.067	887.718	974.709		348.8	840.18	1056.89	1483.54	1607.44	813.662	851.539	933.199	1019.77	348.8	773.96	980.38	1405.97	1504.36	772.268	806.296	883.399	973.408	348.8	995.129
		349	789.709	1002.81	1511.48	1559.6	777.295	812.585	901.937	977.606	349	771.458	988.827	1504.5	1552.13	786.314	817.068	907.618	994.966	349	772.394	973.657	1454.1	1501.46	765.235	796.259	884.373	971.31		349	835.525	1055.67	1484.89	1608.13	809.332	846.982	929.56	1015.26	349	769.582	977.563	1407.45	1506.2	768.256	801.674	880.469	969.984	349	992.651
		349.2	784.706	1001.51	1512.06	1563.02	771.692	810.329	899.884	974.386	349.2	767.38	986.99	1505.01	1552.61	781.826	812.277	905.211	990.799	349.2	768.155	971.383	1456.49	1501.48	761.042	793.223	881.056	967.46		349.2	831.064	1053.44	1486.61	1610.75	804.365	842.635	926.279	1010.9	349.2	764.404	975.69	1408.34	1507.78	764.053	798.172	877.819	966.022	349.2	990.614
		349.4	782.154	994.63	1516.15	1566.36	766.311	807.708	893.925	968.466	349.4	763.127	984.843	1505.77	1553.24	776.202	807.459	901.62	985.93	349.4	764.59	969.347	1458.31	1501.77	755.997	789.899	877.741	963.777		349.4	826.206	1051.63	1487.86	1612.42	799.444	838.834	922.538	1006.57	349.4	758.804	972.508	1409.42	1510.27	759.019	794.713	874.342	962.047	349.4	987.827
		349.6	776.31	997.639	1515.75	1564.52	760.504	801.569	887.513	963.315	349.6	757.841	980.868	1506.33	1554.51	771.243	802.969	897.812	981.286	349.6	759.338	966.977	1459.11	1501.91	750.879	786.143	873.138	960.144		349.6	820.771	1048.16	1489.68	1612.99	793.973	834.007	919.2	1001.72	349.6	753.546	969.243	1409.98	1509.78	754.13	790.897	869.463	957.319	349.6	985.604
		349.8	770.131	999.289	1516.32	1563.89	754.088	796.637	880.313	960.248	349.8	752.227	977.979	1506.52	1553.53	766.335	798.673	894.382	976.545	349.8	754.159	963.991	1459.23	1501.77	745.579	781.895	869.577	955.701		349.8	814.28	1043.86	1489.76	1613.32	789.128	829.405	915.066	996.76	349.8	747.898	966.047	1409.91	1509.33	749.74	785.315	865.005	952.258	349.8	983.586
		350	766.433	994.602	1516.93	1564.21	747.215	792.78	879.29	957.382	350	746.323	973.722	1506.11	1553.29	759.959	794.702	890.426	971.633	350	748.774	959.975	1459.38	1501.3	740.7	776.71	865.621	951.656		350	808.457	1040.01	1490.65	1613.45	783.678	824.161	910.233	991.892	350	742.448	964.277	1409.18	1509.43	744.703	779.015	859.675	947.968	350	980.618
		350.2	759.444	987.407	1515.32	1565.3	740.104	786.959	877.388	951.801	350.2	740.493	969.47	1505.88	1552.14	754.242	789.885	884.744	967.501	350.2	742.31	955.347	1459.2	1501.28	734.436	771.551	861.747	946.454		350.2	802.082	1036.16	1490.44	1612.7	777.882	818.521	905.219	985.936	350.2	735.967	961.542	1410.62	1508.13	739.335	772.996	855.37	943.48	350.2	976.668
		350.4	757.489	978.629	1516.44	1563.48	734.832	781.462	872.893	945.57	350.4	735.327	965.616	1506	1549.85	748.905	783.31	878.966	961.831	350.4	735.802	950.782	1458.63	1499.5	728.196	766.177	856.558	940.456		350.4	796.009	1032.26	1490.88	1612.93	771.858	812.151	900.733	978.894	350.4	729.733	957.51	1410.1	1507.89	733.991	768.204	851.058	938.47	350.4	972.755
		350.6	749.529	973.693	1516.41	1565.38	731.416	776.116	864.255	941.437	350.6	728.044	961.919	1504.66	1547.61	742.729	777.776	873.008	956.164	350.6	729.59	946.924	1459.2	1497.32	721.045	760.292	851.417	933.886		350.6	788.544	1028.6	1488.19	1611.22	765.144	805.96	893.892	972.69	350.6	723.501	952.951	1408.84	1506.39	727.709	762.189	846.232	932.031	350.6	967.939
		350.8	740.648	970.995	1507.68	1569.89	729.013	768.929	859.222	934.091	350.8	720.727	957.208	1504.22	1546.24	736.007	771.365	866.707	949.474	350.8	723.254	942.638	1459.72	1495.03	713.917	754.21	845.778	927.969		350.8	781.814	1023.32	1485.73	1610.23	757.601	800.087	887.473	966.991	350.8	716.337	948.267	1407.69	1505.46	721.574	756.488	840.117	925.127	350.8	964.664
		351	736.67	966.386	1501.72	1564.66	725.171	761.663	854.266	922.402	351	713.582	952.626	1504.23	1545.1	729.488	765.482	860.633	943.263	351	716.131	936.859	1458.31	1492.2	706.739	746.335	839.455	921.054		351	774.355	1018.26	1484.25	1608.59	749.664	793.569	880.902	959.998	351	709.496	943.473	1406.35	1503.25	714.452	749.14	833.187	918.37	351	959.68
		351.2	729.654	960.253	1504.63	1558.33	712.484	754.057	846.778	919.476	351.2	705.345	947.217	1502.38	1543.93	723.164	759.856	854.452	937.519	351.2	707.852	930.579	1454.55	1489.46	699.25	738.634	833.411	914.15		351.2	766.238	1012	1483.6	1605.35	741.538	786.175	873.228	953.747	351.2	702.621	938.596	1403.88	1500.25	706.957	741.36	826.318	911.9	351.2	954.235
		351.4	721.401	954.293	1504.05	1555.16	702.046	744.446	839.948	918.635	351.4	697.827	942.122	1500.49	1539.9	715.843	753.73	846.764	930.986	351.4	700.061	924.679	1451.59	1486.52	691.879	730.988	827.366	906.756		351.4	757.611	1006	1481.04	1602.11	734.249	778.729	864.811	946.736	351.4	695.323	933.596	1401.6	1496.41	700.022	733.365	819.868	904.387	351.4	948.326
		351.6	712.346	950.946	1507.48	1549.75	696.986	738.84	833.009	912.504	351.6	690.624	935.888	1498.15	1537.05	707.378	745.34	838.487	923.536	351.6	692.293	918.87	1449.23	1482.79	683.821	723.583	820.059	899.148		351.6	750.301	999.44	1478.08	1598.19	726.979	771.079	857.266	939.288	351.6	687.471	927.455	1399.09	1494.31	691.825	726.806	813.014	897.039	351.6	941.986
		351.8	703.793	945.11	1501.58	1548.46	691.774	735.187	828.135	901.39	351.8	682.25	929.747	1495.7	1533.72	699.961	737.086	829.702	916.33	351.8	684.106	912.728	1446.51	1478.18	674.403	716.116	811.236	891.222		351.8	742.197	992.775	1474.48	1595.42	719.116	763.045	849.924	930.78	351.8	679.049	920.558	1395.84	1490.89	683.734	719.514	805.604	889.707	351.8	935.371
		352	694.971	938.699	1494.24	1545.59	684.729	727.805	818.271	889.461	352	673.599	922.648	1493.64	1529.15	690.864	728.494	822.247	908.263	352	676.216	906.573	1443	1473.21	666.684	707.503	802.236	883.473		352	733.513	986.641	1471.36	1592.02	710.884	754.33	840.65	923.31	352	670.679	913.874	1392.56	1487.19	674.263	711.552	798.266	880.433	352	928.526
		352.2	685.686	935.035	1494.13	1538.91	676.054	717.382	808.342	882.7	352.2	664.096	915.612	1490.41	1525.41	681.853	720.591	815.066	900.545	352.2	668.001	899.977	1439.7	1468.47	659.441	699.672	793.335	875.974		352.2	724.45	979.543	1466.72	1587.49	702.607	746.195	831.048	916.229	352.2	661.786	907.324	1388.49	1483.31	664.603	703.345	790.449	872.323	352.2	922.707
		352.4	676.644	926.38	1490.67	1535.99	667.17	706.847	800.21	876.327	352.4	655.147	908.094	1486.24	1521.43	672.816	712.247	807.196	892.091	352.4	659.113	892.411	1434.52	1463.76	650.446	691.622	785.038	867.609		352.4	714.979	970.829	1463.24	1581.87	694.056	737.273	822.788	907.531	352.4	652.915	900.467	1383.61	1479.72	654.763	694.35	782.026	864.998	352.4	915.598
		352.6	668.872	918.564	1487.66	1534.53	655.984	695.759	789.787	866.471	352.6	646.194	900.648	1482.31	1516.87	663.548	704.412	798.874	883.792	352.6	649.478	884.274	1428.68	1457.98	641.651	682.704	776.804	859.39		352.6	705.244	962.823	1458.55	1577.28	685.707	728.124	815.125	898.311	352.6	644.379	893.882	1379.12	1475.07	645.565	685.003	772.741	857.32	352.6	907.842
		352.8	659.317	913.58	1486.66	1531.52	646.51	685.635	780.855	858.898	352.8	637.685	893.042	1477.65	1510.65	653.767	696.221	790.193	874.801	352.8	640.428	876.967	1423.16	1453.61	632.049	673.693	768.235	850.888		352.8	695.553	954.592	1453.1	1571.01	676.596	718.277	806.017	889.384	352.8	635.333	886.789	1374.44	1471.58	636.359	677.511	764.607	848.539	352.8	900.278
		353	647.018	905.003	1479.26	1521.39	634.725	678.929	770.596	856.618	353	627.638	884.948	1473.44	1504.66	643.378	686.706	781.515	866.352	353	630.817	870.987	1420.25	1448.15	622.562	663.496	759.101	842.982		353	685.961	946.226	1447.41	1565.59	666.951	708.64	796.62	879.514	353	626.116	879.431	1369.29	1467.57	626.889	668.82	755.733	838.522	353	892.359
		353.2	636.197	890.643	1477.42	1511.31	625.292	671.889	764.767	843.401	353.2	617.849	876.734	1469.68	1499.1	633.839	676.564	773.527	856.764	353.2	620.981	863.32	1416.47	1443.09	612.788	654.178	749.712	834.382		353.2	676.471	938.023	1441.66	1560.87	657.007	699.364	787.034	870.987	353.2	616.558	871.54	1365.39	1463.63	616.764	660.432	747.274	830.079	353.2	885.567
		353.4	625.982	878.378	1469.83	1506.51	615.213	664.01	759.504	828.762	353.4	607.666	868.821	1465.46	1493.32	624.856	667.197	765.327	847.683	353.4	611.51	855.005	1411.73	1438.6	603.328	644.652	741.151	826.125		353.4	665.594	930.653	1436.72	1555.07	645.803	689.791	776.913	861.559	353.4	607.312	863.464	1360.22	1459.56	606.646	651.384	737.71	821.618	353.4	877.684
		353.6	617.135	874.961	1461.73	1502.27	605.691	655.195	749.528	822.63	353.6	598.297	860.647	1460.17	1487.36	614.808	657.902	757.068	838.152	353.6	601.356	846.902	1407.23	1433.84	594.253	635.342	733.27	817.716		353.6	654.688	922.776	1431.85	1548.23	634.675	680.163	766.79	852.063	353.6	598.252	855.157	1355.55	1455.69	596.297	642.423	728.786	812.968	353.6	869.914
		353.8	609.249	871.694	1459.39	1494.33	597.112	645.331	739.81	812.907	353.8	589.061	852.96	1455.06	1481.59	605.004	648.242	748.166	828.25	353.8	591.245	839.891	1401.56	1427.64	584.106	626.306	725.414	809.143		353.8	644.696	913.074	1425.57	1542.53	623.599	671.068	756.885	841.668	353.8	588.797	846.55	1349.52	1451.05	586.432	632.886	718.1	803.855	353.8	862.102
		354	600.379	860.624	1450.04	1486.74	588.023	634.085	730.539	804.937	354	579.53	844.56	1449.33	1475.21	594.161	638.641	738.459	818.721	354	580.77	831.281	1395.9	1421.12	573.595	616.084	716.492	799.78		354	634.641	904.018	1419.1	1536.17	612.04	660.728	747.02	831.841	354	579.424	838.821	1343.95	1445.95	576.477	623.058	708.507	794.292	354	853.705
		354.2	589.603	849.32	1440.45	1480.66	579.295	621.768	722.725	796.598	354.2	569.685	836.661	1444.55	1468.64	583.801	629.563	728.599	810.397	354.2	570.2	823.204	1390.71	1414.65	563.647	605.591	707.236	790.952		354.2	624.628	895.264	1413.32	1531.46	600.1	649.974	737.041	822.672	354.2	569.517	830.98	1338.9	1439.68	566.657	613.736	698.686	784.12	354.2	844.921
		354.4	578.721	842.789	1439.3	1478.09	573.313	610.8	714.592	783.776	354.4	560.365	828.361	1439.49	1462.18	574.23	619.248	719.838	801.288	354.4	559.993	814.764	1385.54	1409.17	553.652	595.979	697.551	781.057		354.4	614.853	887.277	1408.49	1524.74	589.025	639.794	726.526	813.889	354.4	558.725	822.323	1333.05	1434.07	557.03	604.052	690.138	775.008	354.4	837.541
		354.6	565.875	836.671	1435.17	1473.06	559.328	602.554	702.096	775.459	354.6	549.763	820.293	1434.63	1457.22	564.645	609.054	710.504	792.143	354.6	549.912	805.925	1380.52	1401.84	543.727	586.91	688.227	771.315		354.6	604.117	879.15	1403.24	1519.18	578.66	630.643	716.913	804.092	354.6	548.172	812.748	1327.68	1427.26	547.102	593.81	681.502	765.848	354.6	830.094
		354.8	553.651	828.231	1430.19	1464.58	544.788	592.921	690.186	766.119	354.8	540.264	812.363	1430.44	1451.99	555.251	599.182	701.168	783.221	354.8	540.26	797.194	1374.13	1395.64	533.893	578.295	679.202	761.403		354.8	593.681	871.025	1397.18	1513.32	568.821	620.947	707.652	794.966	354.8	538.327	804.065	1322.69	1420.72	537.668	584.43	673.168	757.353	354.8	821.872
		355	546.25	819.332	1421.24	1457.93	534.282	585.638	680.88	758.454	355	530.919	804.942	1425.01	1446.55	545.847	590.054	691.974	774.627	355	530.56	788.708	1367.36	1388.83	524.462	569.631	670.232	751.451		355	583.403	862.916	1391.17	1506.64	558.927	611.033	698.655	784.701	355	528.697	795.987	1316.81	1414.71	527.877	575.082	663.71	748.368	355	813.611
		355.2	538.7	811.932	1415.2	1451.79	524.163	579.545	673.146	751.309	355.2	521.449	797.064	1418.82	1439.55	536.952	581.755	683.185	765.742	355.2	520.76	781.085	1361.49	1381.7	514.636	561.221	660.894	742.357		355.2	573.48	853.991	1385.91	1499.63	548.846	600.795	689.907	775.356	355.2	518.716	787.996	1311.71	1408.17	518.843	565.57	654.804	738.985	355.2	805.346
		355.4	530.179	803.172	1412.3	1447.41	515.34	571.645	664.428	741.246	355.4	512.485	789.645	1413.23	1433.82	528.162	572.481	674.402	757.821	355.4	512.356	774.074	1354.76	1376.34	504.948	552.174	651.442	733.492		355.4	563.82	844.822	1378.98	1494.73	539.057	592.318	681.842	766.268	355.4	508.767	780.047	1307.39	1401.95	510.532	556.139	646.388	729.536	355.4	796.655
		355.6	520.128	793.096	1408.95	1440.95	508.089	562.507	655.851	730.791	355.6	503.22	782.357	1407.63	1428.24	519.062	563.335	665.741	749.514	355.6	503.596	766.141	1349.01	1371.08	495.247	543.105	641.806	724.682		355.6	554.378	836.669	1373.3	1488.41	529.881	583.647	673.684	758.205	355.6	499.453	772.452	1302.98	1395.42	502.241	546.928	638.663	721.265	355.6	788.52
		355.8	509.296	783.45	1405.85	1439.94	499.53	551.877	651.929	722.832	355.8	494.341	776.094	1403.98	1423.23	510.989	555.097	658.436	741.452	355.8	495.351	758.978	1344.39	1365.59	486.035	534.801	633.237	715.724		355.8	544.318	828.881	1369.16	1483.27	521.075	574.997	665.548	749.772	355.8	490.575	765.163	1297.79	1391.02	493.814	538.205	631.721	712.908	355.8	781.1
		356	502.075	781.716	1402.43	1438.27	489.137	544.551	642.627	717.139	356	485.627	769.77	1400.47	1418.83	502.993	546.492	651.056	732.487	356	487.586	751.921	1339.76	1360.75	477.15	527.073	625.27	706.856		356	534.796	821.242	1364.66	1477.3	512.86	566.535	656.92	740.81	356	482.234	757.885	1292.81	1386.96	485.563	529.978	624.846	705.283	356	774.01
		356.2	492.1	779.124	1399.37	1430.06	481.268	537.071	633.661	708.234	356.2	477.182	763.355	1396.6	1413.78	494.618	538.635	643.518	724.215	356.2	480.418	745.672	1336.29	1355.97	469.426	519.302	617.69	698.671		356.2	526.175	813.518	1360.42	1473.58	504.581	558.921	649.071	731.642	356.2	474.683	751.467	1288.03	1382.83	476.738	522.389	617.415	697.21	356.2	766.909
		356.4	485.305	770.373	1393.76	1423.72	474.07	530.287	627.337	697.558	356.4	469.334	757.058	1392.25	1408.09	486.251	530.998	636.223	716.677	356.4	473.014	739.408	1331.89	1351.54	462.407	511.887	610.338	690.538		356.4	517.716	806.228	1356.32	1469.69	496.295	551.115	641.631	723.98	356.4	467.371	745.921	1283.36	1378.73	468.19	514.723	609.887	689.42	356.4	760.253
		356.6	482.426	760.098	1388.26	1415.27	466.115	522.218	620.279	690.444	356.6	462.493	750.603	1387.62	1403.15	478.447	523.136	629.401	708.89	356.6	465.734	733.7	1328.87	1346.86	455.255	504.323	603.249	683.229		356.6	509.524	800.453	1352.11	1465.92	487.999	543.304	634.164	717.707	356.6	459.607	740.1	1278.62	1374.78	459.865	507.757	601.767	682.392	356.6	754.496
		356.8	474.687	754.132	1382.95	1410.55	457.935	513.674	611.537	686.013	356.8	455.298	744.94	1384.09	1397.49	471.041	516.758	621.899	701.691	356.8	458.359	728.166	1326.11	1342.29	447.614	497.566	597.179	677.013		356.8	502.228	794.284	1348.3	1462.4	480.428	536.723	627.886	711.846	356.8	452.54	734.616	1275.67	1371.93	452.613	501.21	595.351	675.447	356.8	749.034
		357	462.693	748.519	1379.03	1406.57	450.132	507.544	603.347	681.243	357	447.903	739.708	1380.51	1393.34	463.981	510.358	615.651	695.107	357	451.539	723.036	1323.22	1337.61	440.367	491.253	591.061	670.994		357	495.387	788.481	1345.13	1459.69	473.591	530.52	621.069	705.364	357	445.533	728.917	1271.21	1368.56	445.097	495.341	588.863	669.305	357	743.299
		357.2	453.953	745.249	1377.54	1402.13	444.627	502.461	595.797	673.309	357.2	441.244	734.633	1376.71	1389.61	456.606	504.631	610.054	688.427	357.2	444.89	716.915	1320.49	1333.48	434.364	484.811	585.686	664.518		357.2	488.392	783.001	1342.08	1456.4	467.507	524.175	614.647	698.512	357.2	439.319	725.012	1267.12	1366.18	437.826	488.237	582.61	663.019	357.2	738.906
		357.4	449.371	742.708	1376.39	1404.46	438.165	493.401	590.029	665.98	357.4	434.453	729.959	1373.55	1386.98	450.477	498.463	604.177	682.729	357.4	438.219	711.782	1317.79	1329.76	428.583	478.211	580.313	657.895		357.4	482.293	778.265	1340.35	1454	461.832	517.991	608.64	691.51	357.4	433.846	720.449	1263.42	1363.58	431.486	482.695	577.021	657.41	357.4	734.909
		357.6	444.007	736.906	1374.18	1402.84	434.454	486.77	587.349	662.325	357.6	428.726	724.879	1369.93	1383.79	444.581	492.789	598.56	677.305	357.6	431.787	707.122	1315.12	1326.52	423.166	472.406	575.318	651.638		357.6	476.519	773.551	1337.78	1451.9	456.525	511.931	603.625	684.285	357.6	428.222	715.711	1260.48	1360.71	425.355	477.43	571.118	652.039	357.6	730.495
		357.8	437.793	731.057	1367.41	1396.03	431.363	480.714	588.211	656.827	357.8	424.026	720.216	1366	1381.11	438.92	487.894	592.977	672.267	357.8	425.949	702.845	1312.67	1323.78	417.888	467.457	570.466	646.795		357.8	471.042	769.021	1335.29	1448.47	451.188	506.102	599.086	678.658	357.8	423.112	711.584	1258.44	1357.98	419.783	472.39	564.949	646.721	357.8	726.49
		358	432.604	725.017	1364.72	1389.97	423.439	475.406	582.726	651.636	358	419.658	715.954	1362.44	1378.59	433.278	482.762	588.742	667.844	358	420.294	698.736	1309.61	1321.23	412.368	462.61	565.887	641.923		358	465.885	764.935	1333.03	1445.14	445.512	500.835	594.73	674.272	358	417.992	707.649	1256.49	1355.19	414.498	467.635	559.921	641.289	358	722.614
		358.2	426.481	722.449	1361.17	1387.96	416.291	470.87	575.951	647.091	358.2	414.34	712.341	1360.69	1377.02	428.304	478.094	584.441	663.563	358.2	414.75	695.475	1309.51	1318.73	406.807	458.521	561.706	637.695		358.2	460.762	761.767	1332.23	1442.55	440.673	495.496	590.619	669.447	358.2	413.248	703.967	1255.18	1353.77	410.1	463.137	555.8	636.528	358.2	718.481
		358.4	421.488	720.166	1361.32	1387.8	414.036	466.18	572.499	643.942	358.4	408.957	709.346	1358.7	1375.88	423.785	473.875	580.831	659.572	358.4	409.895	692.36	1309.73	1316.58	401.344	454.126	557.517	633.547		358.4	455.969	757.068	1330.76	1441.69	436.429	491.04	586.196	663.785	358.4	408.588	700.034	1254.46	1352.53	405.394	458.258	551.669	632.564	358.4	715.009
		358.6	418.922	715.693	1363.07	1382.34	410.529	462.04	568.034	640.17	358.6	404.812	705.644	1357.18	1374.38	419.52	469.283	577.384	656.023	358.6	405.319	689.518	1308.15	1315.22	397.346	449.215	553.59	629.464		358.6	451.007	754.031	1329.96	1439.87	431.928	486.96	581.957	658.532	358.6	403.973	696.862	1253.28	1351.64	401.571	453.497	548.463	628.095	358.6	712.457
		358.8	416.371	712.57	1359.69	1378.03	405.274	459.876	562.452	634.426	358.8	401.32	703.06	1356.81	1372.77	415.303	465.211	574.527	652.6	358.8	400.725	686.476	1307.49	1313.22	393.839	444.983	549.771	625.072		358.8	446.675	751.503	1328.48	1437.97	428.034	482.818	578.122	653.529	358.8	400.224	694.399	1251.67	1350.32	397.628	450.3	544.719	623.933	358.8	709.187
		359	408.474	712.275	1359.43	1379.91	401.058	454.447	560.123	630.289	359	397.788	700.159	1356.99	1371.96	411.957	461.062	570.665	649.139	359	396.46	683.046	1305.7	1311.72	390.199	441.504	546.057	621.257		359	442.537	749.824	1326.69	1436.45	424.59	478.69	574.495	649.225	359	396.384	691.732	1251.03	1349.06	393.674	446.969	541.231	619.631	359	706.45
		359.2	403.936	712.799	1359.75	1380.25	398.802	452.244	557.487	631.84	359.2	394.521	697.754	1357.95	1370.6	407.888	458.412	567.798	645.471	359.2	393.054	680.46	1304.5	1310.33	386.895	438.244	542.954	618.238		359.2	439.733	747.37	1326.35	1434.45	420.729	475.017	571.753	646.796	359.2	392.11	689.015	1250.69	1347.93	390.104	443.06	537.881	615.839	359.2	703.542
		359.4	403.365	709.753	1359.64	1376.78	394.91	450.702	553.85	628.34	359.4	391.545	696.169	1358.73	1369.53	404.391	455.464	565.439	641.913	359.4	389.972	678.781	1304.11	1308.91	383.263	435.208	539.916	615.501		359.4	436.468	745.301	1326.14	1432.38	416.537	471.762	568.815	645.281	359.4	388.177	687.251	1250.88	1347.21	386.821	439.469	535.186	612.058	359.4	701.376
		359.6	399.831	705.908	1360.08	1374.75	390.74	449.457	551.507	622.887	359.6	387.874	693.781	1359.43	1368.45	400.794	452.486	563.008	638.871	359.6	387.197	677.097	1303.5	1308.06	379.619	432.143	536.827	613.015		359.6	433.059	743.561	1326.66	1431.24	412.641	469.225	565.75	642.211	359.6	384.856	685.449	1250.67	1347.74	384.138	436.073	532.826	609.335	359.6	699.784
		359.8	395.094	704.995	1360.8	1379.8	385.851	449.918	550.846	620.921	359.8	384.308	691.231	1360.19	1366.75	398.349	450.641	560.229	636.335	359.8	384.642	675.895	1303.99	1307.18	377.192	429.901	533.953	610.454		359.8	429.382	742.125	1325.71	1431.14	410.191	466.885	563.057	638.758	359.8	382.028	684.195	1250.77	1348.43	381.023	433.411	529.809	606.779	359.8	697.854
		360	394.579	705.26	1361.36	1385.83	382.755	446.565	549.333	620.069	360	382.116	689.926	1360.81	1366.46	396.382	448.891	558.374	634.925	360	382.475	674.595	1303.18	1306.05	374.921	427.953	531.997	608.822		360	426.941	740.651	1324.64	1432.29	408.035	465.042	560.671	636.552	360	379.576	682.255	1250.78	1348.06	378.255	431.058	527.127	604.885	360	696.849
		360.2	378.568	683.42	1335.22	1347.79	372.538	428.488	530.223	596.188	360.2	368.059	672.726	1327.21	1334.86	385.221	433.603	537.58	614.245	360.2	369.564	656.23	1273.24	1275.84	362.645	414.177	515.895	586.505		360.2	413.917	720.767	1294.86	1404.25	391.842	449.544	543.119	615.376	360.2	369.316	662.958	1223.8	1310.98	364.705	416.281	507.82	582.815	360.2	680.406
		360.4	376.628	680.803	1336.26	1343.57	370.063	423.558	528.297	598.78	360.4	365.759	672.316	1327.35	1333.89	383.502	431.425	535.919	612.117	360.4	367.928	655.057	1272.86	1275.07	360.967	413.116	514.018	584.706		360.4	412.842	720.342	1295.62	1404.18	390.396	447.805	541.697	613.728	360.4	367.834	662.149	1224.37	1311	363.303	414.685	506.479	581.381	360.4	679.554
		360.6	375.704	680.178	1335.13	1347.59	370.06	423.132	525.781	595.228	360.6	363.552	672.528	1327.87	1332.83	380.448	429.507	533.926	610.267	360.6	365.554	653.586	1273.67	1274.81	358.497	410.425	512.383	582.301		360.6	410.56	719.203	1295.4	1404.54	388.745	445.965	538.571	611.461	360.6	366.307	660.755	1224.6	1311.34	361.205	413.323	504.873	579.81	360.6	678.755
		360.8	374.654	680.563	1337.82	1342.14	365.072	423.502	526.222	589.911	360.8	361.232	672.175	1328.12	1331.56	377.738	428.158	532.704	608.399	360.8	362.714	653.534	1273.11	1274.43	356.247	408.43	510.929	581.072		360.8	407.863	718.126	1295.42	1404.14	386.996	444.81	535.606	609.626	360.8	364.58	659.962	1224.42	1311.79	358.839	412.059	503.499	578.117	360.8	677.446
		361	372.706	682.768	1337.45	1337.82	359.892	422.63	525.281	585.367	361	359.506	670.769	1328.25	1330.13	376.038	426.255	530.562	606.075	361	360.579	652.658	1272.7	1273.92	354.173	406.427	509.75	580.018		361	406.183	717.874	1295.16	1404.46	385.374	443.297	533.846	608.08	361	362.752	658.934	1224.51	1312.13	356.637	409.369	501.64	576.686	361	676.671
		361.2	371.46	681.426	1330.29	1339.52	361.268	421.992	523.083	585.387	361.2	357.708	669.515	1330.13	1330.76	373.939	425.228	529.024	604.596	361.2	358.479	651.976	1273.67	1273.02	351.841	404.853	508.494	578.998		361.2	404.073	717.267	1296.86	1405.22	384.375	442.118	532.416	606.582	361.2	360.891	657.667	1225.14	1312.44	354.496	408.038	499.983	574.842	361.2	675.734
		361.4	370.194	681.026	1327.85	1339.81	360.794	422.311	519.345	586.799	361.4	355.431	668.608	1331.32	1329.89	371.938	423.679	527.586	603.659	361.4	356.743	650.773	1273.52	1272.25	349.827	403.072	507.16	577.693		361.4	402.877	717.508	1297.08	1405	382.864	441.067	530.685	605.575	361.4	359.17	656.799	1225.99	1312.32	352.712	406.504	498.326	572.972	361.4	675.259
		361.6	369.838	682.615	1328.78	1346.6	357.913	418.718	520.003	587.419	361.6	353.955	667.772	1332.63	1329.27	369.982	423.045	526.459	602.507	361.6	355.622	649.937	1274.61	1272.52	347.622	401.161	505.309	577.497		361.6	401.564	717.203	1298.3	1404.8	381.344	439.414	529.195	604.394	361.6	357.025	656.725	1226.44	1313.11	351.242	405.677	496.528	570.784	361.6	674.235
		361.8	367.784	679.399	1329.17	1346.19	359.654	418.084	518.974	586.928	361.8	352.514	667.228	1333.37	1327.99	367.916	421.905	525.738	600.901	361.8	354.715	648.737	1275.78	1272.22	346.139	399.435	503.454	577.006		361.8	399.947	716.754	1299.01	1403.91	379.531	437.339	527.614	602.923	361.8	354.971	656.445	1226.68	1314.13	349.863	404.83	494.982	569.079	361.8	673.292
		362	364.725	676.379	1329.3	1339.09	357.786	417.939	516.955	582.716	362	351.466	666.578	1334.11	1327.62	366.312	420.906	524.511	599.762	362	353.71	648	1277.27	1271.09	344.523	397.732	502.318	575.599		362	397.866	715.958	1299.3	1403.32	378.37	435.716	526.374	601.851	362	352.758	654.542	1226.93	1314.67	347.768	403.428	493.44	567.874	362	672.402
		362.2	363.933	675.268	1332.52	1343.66	354.128	415.914	517.347	580.282	362.2	350.818	665.463	1334.66	1328.02	364.728	419.929	523.48	598.414	362.2	352.511	647.146	1279.08	1270.82	342.871	396.443	501.195	574.057		362.2	396.286	714.69	1298.9	1403.09	376.791	434.853	525.432	600.972	362.2	351.122	654.119	1227.43	1315.59	346.131	402.275	492.667	566.516	362.2	672.204
		362.4	363.207	677.188	1335.53	1344.37	352.782	415.372	515.062	580.393	362.4	348.801	664.214	1334.93	1327.87	364.104	419.408	522.571	597.006	362.4	351.266	646.704	1278.6	1270.96	341.325	395.65	499.517	574.16		362.4	394.938	714.221	1300.37	1403.21	374.985	433.981	525.337	600.347	362.4	349.137	653.67	1227.75	1316.31	344.985	401.049	491.561	565.193	362.4	671.164
		362.6	360.904	676.264	1332.17	1337.65	353.015	412.101	514.268	580.89	362.6	347.277	663.032	1334.98	1328.39	362.724	418.314	521.641	595.282	362.6	349.994	645.583	1278.1	1270.95	340.084	394.576	498.069	572.562		362.6	394.044	713.726	1300.82	1404.14	372.985	432.68	524.821	599.122	362.6	347.603	653.339	1228.79	1316.36	343.718	399.522	490.014	564.23	362.6	670.018
		362.8	357.739	670.694	1332.91	1338.29	352.957	412.376	513.158	576.811	362.8	345.249	662.575	1335.51	1328.61	360.807	417.817	521.387	594.327	362.8	348.461	645.39	1277.67	1270.59	338.891	394.084	497.171	571.391		362.8	392.519	712.512	1302.14	1403.9	371.135	431.969	523.224	597.225	362.8	345.89	652.799	1228.72	1315.8	342.685	399.407	489.751	563.086	362.8	669.33
		363	357.37	674.464	1338	1338.02	349.974	412.681	513.011	576.664	363	343.838	662.274	1334.95	1327.75	359.645	416.497	520.729	593.062	363	347.186	644.984	1276.89	1270.64	337.567	392.831	496.817	569.577		363	391.131	711.257	1302.47	1403.96	369.323	430.664	522.153	595.37	363	343.996	652.5	1228.07	1317.12	341.822	399.146	488.812	562.201	363	669.085
		363.2	357.269	675.757	1333.91	1339.84	347.478	409.832	513.363	577.23	363.2	342.672	662.108	1334.16	1327.12	358.458	415.408	520.071	591.504	363.2	345.617	644.768	1276.55	1271.32	336.567	392.137	495.844	567.526		363.2	389.822	709.861	1303.51	1404.56	368.119	429.108	521.335	593.37	363.2	342.401	651.485	1228.2	1319.12	340.604	397.532	488.035	561.393	363.2	669.234
		363.4	356.075	671.104	1332.2	1340.21	346.881	408.737	511.973	571.19	363.4	341.069	661.481	1333.99	1327.22	356.811	414.072	519.173	589.718	363.4	344.055	643.504	1275.99	1269.88	335.989	391.083	495.68	565.988		363.4	388.312	709.814	1303.06	1404.89	366.737	428.825	520.378	592.453	363.4	340.877	650.936	1228.52	1318.67	339.513	396.584	487.058	561.059	363.4	668.535
		363.6	353.252	671.302	1335.43	1342.08	346.053	408.182	509.887	569.354	363.6	340.14	660.684	1335.44	1326.55	355.675	413.465	518.519	588.07	363.6	342.682	643.008	1276.04	1268.81	334.941	390.104	494.764	564.499		363.6	387.581	709.758	1302.46	1405.62	365.822	428.209	519.56	591.534	363.6	339.603	650.799	1228.61	1318.5	337.942	395.433	486.285	560.459	363.6	667.57
		363.8	350.277	673.275	1336.83	1339.74	346.397	405.435	508.844	570.194	363.8	338.472	660.476	1335.46	1325.73	354.563	412.412	518.236	586.983	363.8	341.164	642.159	1276.2	1269.3	334.225	389.28	493.471	562.688		363.8	387.07	709.599	1303.26	1406.33	364.764	427.552	518.157	589.793	363.8	338.979	651.366	1228.47	1318.49	336.965	394.716	485.713	559.935	363.8	666.943
		364	351.441	670.212	1338.84	1335.49	343.445	404.456	507.571	572.804	364	336.728	660.798	1335.32	1324.75	353.529	411.274	518.01	586.747	364	339.746	641.382	1276.03	1269.64	333.212	387.753	492.959	561.595		364	385.808	709.52	1304.56	1406.56	363.367	426.424	516.853	588.618	364	337.96	650.169	1228.3	1319.34	335.553	393.211	484.288	559.166	364	666.008
		364.2	351.316	670.612	1339.93	1340.16	343.068	404.657	506.385	571.232	364.2	335.964	660.599	1335.69	1323.84	352.438	409.837	517.583	585.937	364.2	338.54	640.849	1275.83	1269.56	332.291	386.438	492.188	560.092		364.2	383.937	709.004	1304.04	1406.05	362.428	425.024	515.751	586.46	364.2	336.928	650.17	1228.57	1317.67	334.167	392.079	483.388	558.175	364.2	665.784
		364.4	348.198	670.912	1335.64	1341.27	341.449	402.689	506.068	567.284	364.4	335.458	660.706	1335.81	1324.29	351.073	409.168	516.467	585.059	364.4	338.097	640.069	1276.87	1268.43	330.6	385.479	491.433	559.106		364.4	382.509	708.113	1303.86	1404.98	361.72	423.728	514.49	585.484	364.4	335.797	650.106	1228.08	1317.3	333.218	392	483.086	556.63	364.4	666.298
		364.6	348.211	670.536	1331.11	1334.68	339.276	398.991	505.629	568.216	364.6	335.029	659.617	1336.39	1323.95	349.844	408.13	514.876	584.169	364.6	337.732	639.238	1277.41	1267.34	329.391	383.907	490.51	556.861		364.6	381.518	707.361	1303.38	1404.69	361.12	422.135	513.831	584.335	364.6	334.758	650.269	1227.79	1316.71	332.668	390.835	481.861	555.351	364.6	666.092
		364.8	348.541	668.211	1328.6	1330.24	339.291	396.708	503.747	571.883	364.8	333.944	658.661	1335.59	1322.7	348.989	407.641	513.613	582.423	364.8	337.172	638.554	1278.17	1267.3	328.504	382.781	489.079	555.183		364.8	380.518	707.402	1303.58	1405.39	360.387	421.033	512.868	583.991	364.8	334.075	649.246	1228.54	1316.05	331.039	389.654	481.552	554.108	364.8	665.713
		365	348.221	666.775	1330.71	1332.55	339.588	396.539	502.261	566.805	365	333.063	657.574	1336.1	1321.54	348.493	407.231	512.008	581.001	365	336.565	638.541	1278.81	1265.49	327.476	381.986	488.032	554.323		365	379.224	707.292	1302.69	1405.23	358.833	420.114	511.471	582.889	365	332.928	648.995	1228.47	1315.5	330.315	389.162	481.304	552.459	365	664.018
		365.2	346.352	667.775	1329.59	1330.19	340.434	397.797	503.224	560.093	365.2	332.01	656.4	1336.73	1320.74	347.906	406.65	510.903	580.091	365.2	335.957	638.52	1279.24	1264.58	326.424	381.199	487.157	553.185		365.2	378.062	706.466	1301.95	1405.27	357.55	419.021	510.172	581.609	365.2	332.585	649.146	1229.19	1316.18	329.461	387.951	480.939	550.9	365.2	663.881
		365.4	344.197	667.392	1329.7	1328.25	336.35	395.357	501.615	560.727	365.4	330.629	655.506	1335.57	1320.46	347.237	405.677	509.634	579.557	365.4	335.037	638.938	1279.73	1264.11	325.503	380.972	486.792	552.041		365.4	377.319	705.123	1302.01	1405.62	356.366	418.154	509.465	580.279	365.4	331.987	647.731	1228.77	1316.51	329.02	387.016	480.108	549.567	365.4	663.8
		365.6	342.929	665.189	1332.36	1326.73	334.414	396.233	497.92	560.609	365.6	329.579	654.226	1334.5	1320.07	346.195	405.309	508.45	578.803	365.6	334.298	639.027	1279.23	1263.31	324.092	379.951	486.606	551.111		365.6	376.326	703.654	1301.71	1403.4	354.863	417.344	508.674	578.628	365.6	331.308	646.446	1227.44	1316.61	328.433	385.939	478.986	548.26	365.6	663.303
		365.8	337.819	668.182	1330.78	1327.94	334.999	397.249	497.658	558.75	365.8	328.986	653.58	1333.96	1318.79	345.153	404.782	508.129	577.206	365.8	333.816	638.863	1278.97	1261.3	322.74	378.823	486.41	551.229		365.8	375.1	702.359	1301.27	1402.68	353.905	416.391	507.998	577.722	365.8	330.764	646.154	1228	1315.94	327.886	385.387	478.366	546.305	365.8	662.453
		366	336.809	667.331	1333.42	1331.82	335.578	395.013	498.576	556.562	366	328.336	652.934	1332.82	1318.61	344.028	403.755	507.133	575.876	366	332.904	638.328	1278.04	1259.54	321.341	378.399	486.355	550.009		366	373.638	701.399	1300.43	1402.94	352.843	415.727	507.447	576.485	366	330.151	645.915	1227.91	1315.78	326.879	384.853	478.299	544.235	366	661.248
		366.2	340.087	663.795	1335.66	1332.81	336.452	393.684	494.921	554.537	366.2	326.725	652.479	1331.19	1316.61	343.363	402.331	505.872	575.202	366.2	332.304	637.531	1276.78	1259.34	320.827	377.872	485.932	548.791		366.2	372.836	700.595	1299.39	1402.55	351.575	415.07	506.768	574.876	366.2	328.949	644.879	1226.9	1316.08	325.62	383.706	476.79	542.846	366.2	660.088
		366.4	339.825	665.617	1334.65	1327.1	333.772	394.361	494.249	555.545	366.4	325.252	652.031	1329.4	1315.84	342.497	400.991	505.633	574.588	366.4	331.35	636.392	1275.69	1259.22	319.837	377.522	485.313	548.117		366.4	371.693	700.387	1298.37	1401.89	350.67	414.055	506.269	573.608	366.4	328.244	643.884	1226.79	1316.59	324.616	383.075	475.939	541.115	366.4	659.341
		366.6	339.969	665.495	1331.94	1323.11	329.514	394.467	495.655	553.816	366.6	324.462	651.739	1329.46	1314.83	341.388	400.104	505.304	573.696	366.6	330.255	635.74	1274.85	1258.17	319.082	377.178	483.867	547.636		366.6	370.987	699.576	1297.29	1399.42	349.179	413.029	504.913	571.191	366.6	327.242	642.873	1226.6	1315.75	323.83	381.703	474.798	540.157	366.6	658.527
		366.8	339.598	661.537	1333.31	1322.73	329.35	393.279	494.659	551.281	366.8	323.577	651.023	1328.13	1314.03	340.343	398.892	505.079	572.644	366.8	329.249	634.615	1273.92	1256.8	318.042	376.027	483.287	546.699		366.8	370.156	698.678	1296.71	1397.1	348.547	412.094	504.773	569.845	366.8	326.605	642.214	1225.49	1314.09	322.344	380.289	473.481	539.563	366.8	659.005
		367	338.438	660.099	1334.73	1320.81	328.505	390.445	492.488	552.839	367	322.865	651.371	1326.92	1313.46	339.555	397.56	504.237	570.914	367	328.191	633.874	1273.58	1255.16	316.485	376.092	482.457	545.953		367	369.194	698.53	1297.54	1395.2	347.721	410.695	504.398	568.847	367	326.399	640.678	1224.82	1312.86	321.104	379.152	472.388	538.376	367	657.723
		367.2	336.38	663.664	1330.62	1321.29	327.223	388.11	490.334	553.119	367.2	322.412	651.59	1326.83	1311.74	338.31	396.624	502.748	569.152	367.2	327.074	632.297	1271.86	1255.02	314.962	374.626	481.436	544.963		367.2	368.234	698.643	1296.7	1393.64	347.526	409.258	503.267	567.482	367.2	325.384	640.376	1224.25	1310.67	319.455	378.108	471.679	537.128	367.2	657.065
		367.4	334.018	663.199	1326.72	1323.05	328.331	388.965	492.485	551.587	367.4	321.967	651.514	1326.54	1310.23	337.315	395.638	501.701	568.264	367.4	326.376	631.387	1270.21	1254.1	313.893	373.93	480.522	544.298		367.4	366.68	698.93	1296.08	1392.88	346.973	407.839	502.776	567.013	367.4	324.271	640.153	1225.59	1308.81	318.129	377.068	470.346	535.72	367.4	656.384
		367.6	332.656	659.091	1325.3	1325	327.908	387.008	494.987	548.973	367.6	321.118	650.014	1325.07	1308.91	336.55	395.362	500.097	566.693	367.6	325.348	630.997	1269.56	1253.11	313.653	373.149	478.86	542.109		367.6	366.186	698.074	1295.02	1392.21	345.755	407.082	501.726	565.283	367.6	323.541	640.217	1224.13	1307.25	316.834	376.483	468.883	534.769	367.6	656.15
		367.8	331.488	657.832	1318.07	1323.38	325.053	385.447	491.077	548.991	367.8	319.96	648.805	1323.73	1306.77	335.441	395.09	499.606	565.627	367.8	324.707	630.605	1268.7	1251.68	313.262	372.085	476.675	540.927		367.8	365.928	697.873	1292.42	1389.47	344.838	406.233	500.979	563.828	367.8	322.794	639.485	1222.95	1305.86	316.063	375.598	467.623	533.898	367.8	655.739
		368	331.064	660.073	1317.05	1316.53	322.188	384.476	486.233	550.733	368	319.286	647.456	1323.83	1305.06	334.329	394.757	499.028	564.101	368	323.567	630.414	1267.42	1249.67	312.324	370.326	475.417	540.027		368	365.159	697.839	1292.18	1388.35	343.886	405.439	500.074	563.393	368	322.411	638.464	1223.17	1304.42	314.89	375.172	466.417	532.992	368	654.557
		368.2	331.486	659.976	1316.76	1312.09	322.383	384.055	486.058	550.599	368.2	318.785	646.963	1323.05	1301.66	333.836	393.717	497.507	562.671	368.2	322.575	630.213	1266.49	1247.44	311.674	369.222	473.982	539.164		368.2	364.266	696.684	1291.83	1386.31	342.628	404.958	498.258	562.545	368.2	321.626	637.733	1221.38	1302.48	313.621	373.842	465.406	531.857	368.2	653.377
		368.4	330.769	656.16	1316.98	1310.76	324.419	384.956	486.898	548.174	368.4	318.091	646.073	1321.97	1299.75	332.523	392.995	496.324	562.185	368.4	321.632	630.206	1264.83	1245.15	310.819	368.615	472.916	538.128		368.4	363.374	695.482	1290.9	1385.11	341.721	404.282	497.427	561.52	368.4	320.767	637.85	1219.13	1300.81	312.863	373.676	464.459	530.257	368.4	652.254
		368.6	328.267	654.501	1318.13	1309.03	322.951	384.999	484.515	546.768	368.6	317.66	645.597	1320.98	1297.29	331.94	391.647	495.665	560.952	368.6	320.555	629.114	1263.11	1244.47	310.187	367.579	471.857	537.537		368.6	361.923	695.002	1289.77	1384.53	340.73	403.266	495.494	560.319	368.6	319.84	637.445	1218.27	1300.03	312.473	373.505	462.875	528.518	368.6	650.271
		368.8	326.546	652.685	1314.47	1310.33	321.03	383.16	484.051	543.902	368.8	317.155	644.272	1319.46	1294.35	331.207	391.125	495.578	559.596	368.8	319.957	628.489	1261.09	1244.08	309.95	365.862	471.368	536.493		368.8	360.434	693.261	1287.38	1383.42	339.654	402.206	494.331	558.792	368.8	318.622	637.055	1217.07	1298.13	311.457	373.025	461.661	527.047	368.8	649.982
		369	326.929	652.536	1315.86	1307.98	319.228	380.988	486.263	542.991	369	316.281	643.132	1316.45	1292.35	331.049	390.158	495.382	558.783	369	319.393	627.314	1259	1241.37	309.377	365.377	470.316	534.904		369	359.638	691.956	1285.8	1381.03	338.312	401.475	493.965	557.391	369	317.941	635.235	1215.82	1296.52	311.054	372.366	460.92	526.048	369	649.221
		369.2	327.355	655.468	1314.94	1305.4	316.214	378.333	484.24	545.216	369.2	315.11	642.299	1313.74	1289.88	330.491	389.215	494.38	557.05	369.2	318.378	626.938	1256.89	1237.77	308.938	365.202	469.242	533.591		369.2	359.283	690.497	1284.43	1379.62	336.808	400.225	493.005	555.468	369.2	317.053	634.521	1213.85	1295.69	310.311	371.778	460.572	524.663	369.2	648.073
		369.4	324.297	656.269	1309.45	1306.52	314.929	377.495	481.154	545.707	369.4	313.817	642.234	1311.84	1287.8	329.887	387.842	493.345	556.579	369.4	317.899	626.035	1254.37	1236.64	308.174	364.495	468.227	532.362		369.4	358.083	689.823	1282.6	1378.32	336.158	399.146	491.972	554.64	369.4	316.162	633.28	1211.77	1293.02	309.333	370.914	460.114	523.67	369.4	646.421
		369.6	324.392	650.746	1306.08	1301.03	316.699	377.322	479.808	545.108	369.6	312.671	641.738	1310.59	1286.34	329.1	386.699	491.658	555.413	369.6	316.401	624.544	1253.03	1235.08	306.947	363.824	468.164	531.037		369.6	357.104	689.38	1281.7	1375.66	335.477	398.461	491.451	553.659	369.6	314.915	632.451	1210.27	1291.3	308.462	369.531	459.811	522.978	369.6	645.794
		369.8	323.952	651.486	1311.32	1298.75	317.949	378.436	477.159	543.064	369.8	311.627	641.263	1307.62	1283.76	328.387	385.412	490.718	554.196	369.8	314.894	623.182	1251.42	1232.18	306.637	363.724	466.991	529.778		369.8	355.883	688.058	1279.71	1373.19	334.529	397.477	490.512	551.248	369.8	313.464	631.308	1208.65	1289.25	308.112	368.062	459.593	521.509	369.8	645.315
		370	323.158	651.461	1311.91	1297.83	317.275	379.166	477.265	537.345	370	310.498	639.698	1305.75	1282.22	327.432	384.988	490.072	553.026	370	314.283	622.222	1248.95	1229.83	305.892	362.888	466.704	528.934		370	354.583	687.111	1277.62	1371.45	333.683	396.545	490.485	550.434	370	312.64	631.11	1207.74	1287.34	307.328	367.613	458.733	520.382	370	644.252
		370.2	323.273	646.538	1308.19	1293.98	315.246	378.753	478.128	533.488	370.2	309.785	638.568	1303.37	1280.38	327.031	384.198	489.807	551.062	370.2	313.247	620.68	1247.52	1227.63	304.601	361.539	466.435	528.142		370.2	353.547	686.132	1275.61	1369.15	332.914	396.128	489.611	549.466	370.2	311.781	629.613	1206.92	1286.08	306.682	366.699	457.495	519.146	370.2	643.253
		370.4	321.622	645.161	1302.14	1292.43	314.651	376.575	477.702	531.949	370.4	308.507	637.58	1301.09	1277.57	326.479	383.386	488.742	549.835	370.4	312.255	620.289	1246.54	1224.73	303.434	361.062	465.612	526.449		370.4	353.1	684.623	1274.21	1367	332.174	395.55	489.2	548.855	370.4	310.901	628.39	1205.48	1283.01	306.212	365.537	457.068	517.998	370.4	643.187
		370.6	319.394	646.199	1298.84	1293.53	313.834	376.396	478.097	531.762	370.6	306.89	637.215	1297.33	1274.51	325.253	382.442	487.332	549.312	370.6	311.318	619.039	1244.73	1221.78	302.525	360.289	463.89	525.17		370.6	353.085	683.374	1272.69	1365.06	331.065	394.676	488.806	547.128	370.6	310.226	627.368	1203.31	1280.68	305.769	364.851	456.681	516.789	370.6	642.211
		370.8	319.168	646.119	1296.9	1292.26	311.565	377.737	476.872	531.417	370.8	305.793	637.063	1295.06	1273.2	323.958	381.55	485.966	548.528	370.8	309.953	618.302	1243.73	1219.71	301.703	359.289	463.005	523.549		370.8	351.96	682.58	1271.42	1363.25	329.717	394.565	487.748	545.844	370.8	309.568	627.289	1202.29	1279.33	304.35	364.127	456.118	515.732	370.8	641.774
		371	319.772	643.29	1296.4	1285.97	309.396	378.193	475.193	535.527	371	305.044	636.323	1293.61	1270.94	323.15	380.299	485.565	546.961	371	309.562	616.529	1242.89	1218.37	300.149	357.731	462.138	522.433		371	350.737	681.823	1269.79	1360.67	329.445	394.74	486.503	545.313	371	308.495	626.731	1200.31	1277.44	303.611	363.388	454.747	514.574	371	641.157
		371.2	319.946	640.944	1304.19	1278.34	310.03	377.458	474.565	534.713	371.2	304.111	635.222	1291.76	1267.98	321.756	379.55	484.544	544.791	371.2	308.503	615.116	1241.47	1214.81	298.81	356.853	461.611	521.007		371.2	349.921	681.268	1268.55	1357.44	328.954	394.182	486.055	543.814	371.2	307.513	625.931	1198.25	1277.27	302.779	362.322	453.556	513.031	371.2	641.249
		371.4	319.215	639.545	1303.87	1276.37	308.83	374.971	475.397	530.653	371.4	303.774	634.252	1288.99	1264.66	321.19	378.854	483.965	543.343	371.4	308.154	614.212	1238.75	1212.01	298.324	356.337	460.336	519.202		371.4	348.915	678.697	1268.13	1356.48	327.644	392.827	484.573	542.956	371.4	306.736	624.256	1195.18	1274.55	301.881	362.354	452.059	511.722	371.4	640.146
		371.6	315.865	637.722	1296.41	1275.77	307.225	374.287	474.096	528.12	371.6	303.353	632.992	1286.92	1262.09	320.463	377.996	483.431	542.014	371.6	307.932	613.357	1236.44	1209.82	297.194	355.309	459.488	517.584		371.6	348.489	676.923	1267.38	1353.96	326.836	391.749	483.01	542.238	371.6	306.221	623.22	1192.73	1272.97	300.929	361.856	450.926	510.294	371.6	639.532
		371.8	313.988	639.091	1289.72	1272.08	308.79	372.062	471.317	527.338	371.8	302.714	632.38	1285.28	1259.16	319.372	377.497	481.913	541.193	371.8	307.611	612.005	1234.35	1208.68	296.25	354.86	458.129	515.691		371.8	347.598	676.317	1265.68	1352.55	325.945	390.919	482.053	540.325	371.8	305.804	621.438	1191.2	1270.43	299.791	360.742	449.607	508.512	371.8	638.771
		372	312.712	636.1	1286.72	1271.9	308.381	369.326	470.078	523.741	372	301.426	631.213	1284.34	1254.59	318.826	376.786	480.938	540.832	372	306.716	611.18	1231.57	1206.5	295.7	354.042	457.125	513.979		372	346.633	675.061	1264.37	1350.61	325.177	390.054	481.326	538.689	372	305.026	620.117	1189.32	1267.31	298.626	360.305	447.989	507.393	372	637.581
		372.2	309.021	633.863	1285.18	1271.08	305.325	369.564	470.403	521.706	372.2	300.888	629.955	1283.53	1251.78	317.602	376.238	480.411	539.978	372.2	306.09	609.929	1228.24	1204.57	294.855	353.316	455.518	512.898		372.2	345.483	674.814	1262.21	1347.52	324.491	389.173	480.042	536.955	372.2	304.43	618.417	1187.62	1265.12	296.724	359.705	446.488	506.346	372.2	635.393
		372.4	310.111	638.759	1283.15	1266.7	304.325	369.968	468.739	520.302	372.4	300.19	628.049	1282.36	1248.73	316.941	375.832	479.402	538.198	372.4	305.736	608.907	1225.7	1201.9	293.75	353.224	454.201	511.366		372.4	343.882	674.361	1259.91	1344.56	324.164	388.094	478.481	536.246	372.4	303.415	617.075	1186.13	1262.96	296.115	358.578	445.643	505.458	372.4	633.165
		372.6	313.347	638.752	1279.23	1259.28	304.56	369.261	468.767	518.348	372.6	299.565	626.198	1280.48	1245.01	316.453	375.392	478.191	536.34	372.6	305.07	607.592	1223.15	1199.1	292.825	352.463	453.397	510.045		372.6	342.995	672.907	1255.83	1342.74	324.472	386.608	476.953	534.981	372.6	302.433	615.853	1182.92	1259.2	295.653	357.326	444.098	503.962	372.6	631.468
		372.8	312.43	634.521	1274.07	1253.49	304.738	367.919	465.623	518.344	372.8	298.349	624.451	1277.84	1241.57	315.222	375.207	477.354	535.5	372.8	304.308	607.116	1221.17	1195.54	292.306	352.09	452.348	508.79		372.8	342.104	671.908	1253.41	1340.61	323.143	385.335	476.21	533.594	372.8	301.916	614.099	1180.84	1255.05	294.945	356.359	442.78	503.111	372.8	629.978
		373	310.332	634.216	1271.62	1249.39	304.225	365.301	463.102	518.735	373	297.485	622.564	1275.85	1238.4	314.599	375.138	476.858	534.788	373	303.763	605.649	1219.5	1192.67	291.711	351.599	451.737	507.826		373	340.53	670.014	1250.46	1337.29	321.98	384.581	475.195	532.727	373	300.829	612.339	1179.26	1250.17	294.244	355.684	441.645	502.266	373	628.494
		373.2	310.828	631.104	1268.13	1251.43	303.117	363.623	462.272	514.945	373.2	296.621	620.46	1273.73	1234.9	313.342	373.95	476.289	533.785	373.2	303.43	605.079	1217.47	1189.44	290.756	351.059	451.133	507.32		373.2	339.611	669.03	1246.11	1333.78	321.136	384.627	473.929	531.59	373.2	300.33	611.248	1178.59	1246.92	293.402	354.66	440.633	500.8	373.2	627.116
		373.4	309.05	628.483	1266.36	1252.46	301.685	365.28	462.496	512.908	373.4	295.701	618.578	1271.4	1231.92	312.253	372.489	475.142	532.07	373.4	303.11	604.275	1215.58	1186.5	289.996	350.476	449.992	506.918		373.4	338.048	668.104	1242.21	1330.85	320.051	384.613	473.392	530.51	373.4	299.994	610.214	1176.24	1242.85	292.391	353.741	439.664	500.211	373.4	625.455
		373.6	307.334	629.873	1266.64	1249.8	299.307	365.271	463.349	513.261	373.6	295.212	617.076	1268.29	1228.17	311.563	371.07	474.464	530.209	373.6	301.929	603.229	1212.89	1182.34	289.73	349.525	448.888	506.09		373.6	337.282	667.037	1239.45	1326.58	319.476	384.107	472.435	529.453	373.6	299.573	608.743	1173.31	1239.8	291.932	353.182	439.379	500.116	373.6	624.076
		373.8	307.006	631.224	1267.61	1247.08	298.228	363.797	460.86	512.077	373.8	294.619	615.692	1264.04	1225.87	310.686	370.123	473.052	528.344	373.8	301.315	602.123	1210.36	1178.4	289.372	348.316	447.615	505.279		373.8	336.469	665.854	1236.06	1322.85	319.168	382.735	471.172	528.742	373.8	298.779	607.61	1170.43	1237.56	291.051	351.823	438.916	498.786	373.8	622.571
		374	306.548	629.567	1266.49	1242.38	298.743	363.213	458.54	510.519	374	293.79	614.314	1259.57	1222.93	309.94	369.118	471.892	526.356	374	301.02	600.767	1208.39	1175.22	289.005	346.993	446.501	503.836		374	335.595	664.393	1233.58	1320.36	318.285	382.152	470.126	527.388	374	298.195	606.178	1166.89	1235.2	290.843	351.306	438.452	497.065	374	621.648
		374.2	304.845	629.211	1261.23	1235.34	298.123	359.906	459.198	509.015	374.2	293.05	612.853	1256.62	1220.12	309.206	368.049	470.284	525.247	374.2	299.286	599.723	1206.03	1171.81	288.297	345.573	445.782	502.303		374.2	335.431	662.209	1231.23	1318.03	317.093	381.604	469.582	525.818	374.2	297.471	605.044	1163.5	1231.97	289.734	350.39	437.647	495.606	374.2	621.514
		374.4	303.293	627.902	1256.96	1232.88	297.021	360.27	458.55	507.987	374.4	292.362	611.019	1254.1	1216.52	308.41	367.255	468.808	524.274	374.4	298.458	598.644	1203.11	1168.55	287.771	344.602	444.74	501.59		374.4	335.064	660.717	1229.79	1314.89	315.329	380.529	468.719	524.815	374.4	296.622	603.893	1161.6	1230.4	288.642	349.637	436.533	494.437	374.4	621.029
		374.6	301.648	621.719	1249.12	1227.86	297.211	362.178	454.214	509.174	374.6	291.955	609.483	1251.24	1213.24	307.847	366.071	467.345	522.245	374.6	297.354	596.771	1199.47	1165.94	287.198	343.702	443.612	500.404		374.6	334.111	658.893	1226.83	1311.04	315.061	380.1	467.529	523.013	374.6	296.037	603.033	1159.12	1228.1	287.407	348.606	436.096	493.219	374.6	619.873
		374.8	300.679	618.547	1241.43	1228.4	296.485	359.494	452.549	509.096	374.8	291.465	608.187	1247.99	1210.37	306.951	364.461	465.681	520.62	374.8	296.44	595.68	1195.29	1163.12	286.459	342.88	441.869	499.106		374.8	333.74	657.539	1224.22	1307.74	314.655	379.523	466.248	521.31	374.8	295.728	602.235	1155.17	1226.06	286.42	347.67	435.807	491.784	374.8	618.556
		375	299.232	618.76	1242.1	1232.94	294.995	358.409	455.475	509.12	375	290.449	607.345	1244.87	1207.88	306.329	363.403	464.171	519.446	375	295.376	594.561	1192.01	1159.7	285.164	341.889	440.425	497.523		375	333.155	656.455	1222.59	1304.69	313.761	377.997	465.235	519.181	375	294.566	601.087	1152.47	1223.78	285.387	346.57	434.925	490.266	375	617.103
		375.2	299.71	618.415	1240.83	1225.35	295.119	358.672	455.29	505.152	375.2	289.453	605.845	1241.41	1204.84	306.248	363.232	462.994	518.887	375.2	294.489	592.745	1188.94	1157	284.031	340.922	439.531	496.306		375.2	332.654	655.454	1219.6	1302.62	312.915	376.69	464.053	517.436	375.2	294.03	600.462	1150.57	1222.07	284.742	345.691	433.371	487.976	375.2	615.511
		375.4	298.564	617.089	1235.36	1217.34	294.975	357.715	452.37	501.561	375.4	288.28	604.574	1237.92	1201.96	305.701	363.002	461.819	517.433	375.4	294.075	591.232	1186.08	1154.82	282.717	339.574	438.668	494.976		375.4	331.634	653.58	1217.16	1300.51	311.649	375.693	462.849	515.953	375.4	292.862	600.317	1147.61	1220.03	283.673	345.316	432.418	485.642	375.4	613.801
		375.6	297.18	616.526	1233.25	1216.61	292.74	356.972	452.355	501.688	375.6	287.588	603.086	1235.13	1198.47	304.569	362.178	461.382	515.669	375.6	293.509	590.317	1183.04	1152.06	281.307	339.22	437.671	492.865		375.6	330.998	652.165	1215.46	1297.3	310.367	374.882	461.47	514.312	375.6	292.356	599.108	1144.81	1215.93	283.432	344.472	431.545	484.286	375.6	612.135
		375.8	298.361	613.719	1231.28	1210.96	291.834	355.507	450.201	499.481	375.8	287.01	601.508	1232.84	1195.1	303.72	361.44	460.356	514.292	375.8	292.596	588.996	1179.34	1148.9	279.909	338.87	437.058	491.889		375.8	330.537	650.49	1212.57	1293.82	309.378	373.914	459.838	513.027	375.8	291.521	597.99	1142.5	1211.8	282.686	343.505	430.605	483.115	375.8	610.428
		376	295.709	610.767	1229.29	1200.56	293.222	355.155	449.633	497.44	376	286.049	600.622	1229.71	1191.67	302.834	360.683	459.255	513.279	376	292.356	587.283	1175.43	1146.02	279.364	338.398	435.99	490.946		376	329.53	649.713	1209.64	1289.71	308.608	373.429	458.544	511.392	376	290.868	597.252	1140	1208.32	281.978	342.909	429.155	482.311	376	608.598
		376.2	297.064	609.526	1227.52	1203.58	292.003	354.86	451.017	499.956	376.2	285.271	599.587	1225.21	1188.45	301.837	359.503	458.581	511.833	376.2	291.978	585.738	1171.65	1142.68	278.689	337.544	434.531	489.815		376.2	328.617	648.557	1206.52	1285.4	308.045	372.95	457.639	510.169	376.2	290.439	595.57	1137.05	1204.1	281.222	342.248	427.811	480.918	376.2	606.662
		376.4	298.339	608.816	1218.96	1210.95	290.418	352.056	450.487	499.49	376.4	284.715	598.14	1221.95	1185.18	301.218	358.779	457.535	510.319	376.4	291.52	584.315	1168.6	1138.79	277.55	337.042	433.606	487.756		376.4	327.654	646.566	1203.41	1281.68	307.28	372.329	456.472	509.083	376.4	289.983	593.948	1133.94	1201	281.065	341.477	426.44	479.284	376.4	604.51
		376.6	296.483	606.379	1214.83	1204.11	290.156	350.011	447	495.953	376.6	284.218	596.965	1218.48	1181.75	300.62	358.07	456.537	508.847	376.6	290.794	582.686	1165.21	1135.04	276.523	336.596	432.855	486.365		376.6	326.676	644.529	1200.36	1278.77	306.574	371.525	455.487	507.84	376.6	289.23	592.442	1132	1197.5	280.809	340.854	424.946	478.172	376.6	602.374
		376.8	295.653	605.359	1214.59	1196.8	289.284	348.446	445.227	495.444	376.8	284.071	595.92	1214.51	1177.91	299.663	357.704	455.017	506.937	376.8	289.905	580.207	1161.93	1132.91	276.354	335.869	431.637	485.037		376.8	326.255	642.992	1197.87	1275.01	305.937	370.517	454.228	506.445	376.8	288.751	589.627	1129.12	1194.4	280.452	340.339	423.714	477.179	376.8	600.988
		377	295.35	605.879	1209.57	1193.38	289.863	347.307	446.717	496.374	377	284.217	595.123	1211.45	1174.11	298.985	356.623	453.95	504.746	377	289.315	578.608	1158.89	1128.79	276.186	335.066	429.809	483.168		377	325.411	640.174	1194.9	1271.16	305.637	369.78	453.26	505.692	377	287.798	587.592	1125.92	1191.02	280.396	339.958	423.327	475.966	377	600.343
		377.2	294.671	605.508	1204.71	1190.38	291.267	346.506	445.857	494.316	377.2	283.692	593.334	1208	1170.34	298.098	355.488	453.071	503.083	377.2	288.321	577.29	1155.54	1124.81	275.802	333.931	428.88	481.447		377.2	325.064	638.281	1191.27	1266.79	305.137	368.391	452.403	504.793	377.2	286.963	586.309	1123.63	1187.04	279.83	338.646	421.552	474.794	377.2	599.781
		377.4	291.76	602.35	1202.84	1190.52	288.651	346.16	444.139	490.177	377.4	282.668	592.122	1204.73	1166.95	297.595	354.483	451.131	501.743	377.4	287.406	575.628	1152.96	1121.74	275.723	333.275	428.326	480.611		377.4	323.91	635.89	1187.49	1263.42	304.084	367.74	451.289	503.405	377.4	286.217	584.673	1120.24	1183.56	278.846	338.016	420.221	473.73	377.4	598.855
		377.6	291.107	598.437	1200.92	1184.13	284.341	347.428	443.096	489.199	377.6	281.922	590.907	1200.94	1163.34	297.007	353.493	449.875	500.255	377.6	286.715	574.172	1150.05	1117.94	275.662	332.366	427.563	479.097		377.6	322.7	633.424	1184.06	1259.93	303.421	366.907	450.127	501.932	377.6	285.617	583.078	1117.35	1179.97	278.141	337.064	418.971	472.418	377.6	597.771
		377.8	290.268	596.355	1194.24	1177.34	282.811	347.099	440.849	488.987	377.8	281.384	589.608	1196.85	1159.65	296.242	352.461	449.255	498.631	377.8	286.213	572.936	1146.83	1113.69	275.476	331.234	426.7	477.101		377.8	321.587	631.01	1180.75	1256.25	303.044	365.859	448.912	500.406	377.8	285.147	581.41	1115.06	1176.51	277.714	335.745	417.802	470.93	377.8	596.44
		378	289.898	596.511	1187.39	1171.87	282.323	347.031	440.155	485.642	378	280.542	587.957	1193.19	1155.98	295.05	351.454	448.275	497.384	378	285.819	572.154	1143.32	1110.6	274.775	330.238	426.047	475.658		378	320.811	629.355	1176.69	1252.16	302.019	364.602	447.543	498.656	378	284.574	579.394	1112.77	1174.11	277.287	334.845	416.928	469.467	378	594.999
		378.2	288.874	594.57	1184.03	1168.55	281.874	347.099	439.825	484.82	378.2	279.516	586.11	1188.99	1151.67	293.921	350.76	446.825	496.65	378.2	285.417	571.672	1139.51	1107.69	274.326	329.298	425.199	474.174		378.2	319.887	628.132	1172.95	1247.7	300.62	363.206	446.252	496.694	378.2	283.762	577.907	1109.78	1170.93	276.572	334.733	415.994	467.838	378.2	594.336
		378.4	287.334	590.872	1182.95	1166.62	281.731	346.949	439.796	486.242	378.4	278.677	584.606	1185.27	1148.39	293.252	349.518	446.671	495.483	378.4	284.633	570.293	1136.26	1103.31	274.304	328.308	424.491	473.364		378.4	319.658	626.331	1169.61	1243.44	299.664	362.232	445.752	495.346	378.4	282.608	576.352	1105.56	1166.21	276.082	333.845	415.86	466.498	378.4	593.269
		378.6	286.222	588.981	1179.29	1161.72	283.218	345.903	439.851	485.526	378.6	278.121	582.442	1181.45	1143.92	293.328	348.706	445.87	494.025	378.6	284.037	569.082	1133.6	1098.04	273.507	327.048	423.806	471.376		378.6	318.593	624.753	1165.7	1239.51	298.949	361.321	444.729	493.682	378.6	281.86	575.811	1101.48	1162.76	275.551	332.41	414.747	464.926	378.6	592.313
		378.8	285.442	588.998	1176.01	1155.52	284.657	345.586	439.138	482.149	378.8	276.902	580.385	1177.05	1139.04	292.462	347.705	444.336	493.118	378.8	283.282	567.764	1129.1	1095.13	272.67	325.467	423.472	470.109		378.8	317.645	623.93	1161.73	1235.21	297.986	360.609	443.472	491.972	378.8	281.59	574.651	1097.65	1158.36	274.275	331.188	413.823	464.844	378.8	590.464
		379	286.561	587.318	1176.43	1150.58	281.313	343.347	435.727	479.458	379	275.739	578.682	1173	1134.96	291.362	347.06	443.098	492.56	379	282.72	566.281	1125.37	1090.36	271.555	324.771	422.282	468.977		379	316.912	622.949	1157.84	1231.7	297.332	359.916	442.522	490.302	379	281.236	572.804	1093.54	1154.4	273.418	330.296	412.602	463.824	379	588.185
		379.2	286.278	585.881	1175.93	1143.24	278.577	340.452	432.489	479.845	379.2	274.945	577.112	1168.54	1130.03	290.446	346.297	442.21	491.583	379.2	282.13	564.786	1121	1084.93	270.47	324.261	420.599	467.616		379.2	315.958	621.617	1154.05	1228.12	296.943	359.003	441.123	488.729	379.2	280.936	570.551	1090.03	1151.05	272.861	329.769	411.689	462.435	379.2	585.991
		379.4	283.712	585.736	1170.3	1137.82	279.483	338.968	432.85	478.643	379.4	274.261	574.76	1163.98	1126.68	290.137	345.682	441.282	490.645	379.4	281.54	563.039	1117.11	1081.45	269.474	323.735	419.132	466.112		379.4	315.639	620.957	1151.1	1222.81	296.4	357.906	439.866	487.026	379.4	280.233	569.452	1085.87	1146.89	272.231	328.952	410.848	460.569	379.4	584.666
		379.6	283.034	584.517	1161.96	1138.9	277.589	339.506	432.973	477.6	379.6	273.513	572.852	1159.58	1123.26	289.473	345.482	439.804	489.75	379.6	280.88	561.587	1113.54	1078.49	268.418	322.959	417.494	465.181		379.6	314.972	620.16	1147.85	1217.5	295.761	357.049	439.294	485.717	379.6	279.279	568.168	1081.39	1143.24	271.477	328.534	410.358	459.302	379.6	583.243
		379.8	283.234	583.337	1155.51	1140.22	275.532	340.331	430.733	477.357	379.8	272.646	571.098	1155.3	1119.4	289.021	344.748	438.427	487.833	379.8	279.89	559.656	1110.36	1073.47	267.231	322.307	415.33	464.115		379.8	313.834	618.551	1145.06	1214.39	295.466	356.444	438.307	484.412	379.8	278.423	566.395	1077.5	1138.24	270.483	328.132	409.695	457.924	379.8	581.942
		380	282.813	582.226	1151.79	1135.99	274.2	337.778	428.049	474.779	380	272.448	569.934	1151.84	1115.5	288.635	343.723	437.492	485.738	380	278.965	556.803	1106.81	1069.36	266.258	321.901	413.544	463.433		380	313.285	616.866	1141.76	1210.39	295.003	356.221	437.331	483.4	380	277.932	565.146	1074	1134.03	269.569	327.132	408.991	456.784	380	580.271
		380.2	281.987	583.532	1145.56	1128.28	273.656	335.426	427.398	471.141	380.2	271.4	567.933	1146.88	1109.94	287.98	343.544	435.454	483.968	380.2	277.995	555.378	1103.23	1066.48	265.687	321.204	412.079	462.115		380.2	312.333	615.456	1138.17	1207.27	294.987	355.03	436.041	482.182	380.2	277.621	563.532	1070.6	1130.45	268.717	326.871	407.502	455.471	380.2	578.561
		380.4	282.763	582.525	1145.89	1123.5	273.066	335.065	425.854	469.081	380.4	270.409	566.016	1142.45	1105.4	286.877	342.901	434.291	482.62	380.4	277.064	554.353	1097.92	1063.8	265.47	320.646	410.957	461.041		380.4	311.539	612.915	1133.7	1203.26	294.529	354.086	434.25	481.334	380.4	277.208	561.422	1067.83	1126.48	268.14	326.706	406.559	453.478	380.4	576.642
		380.6	283.124	579.025	1147.89	1120.86	273.509	335.216	426.698	469.942	380.6	270.151	564.146	1139.22	1101.79	286.143	342.137	433.739	481.104	380.6	276.499	552.881	1094.75	1059.7	264.899	320.904	410.243	458.992		380.6	311.361	611.608	1130.22	1199.1	293.977	353.434	432.829	479.91	380.6	276.652	560.337	1064.7	1121.73	268.111	326.235	405.199	451.454	380.6	574.65
		380.8	281.344	576.458	1141.99	1116.11	274.791	334.845	426.709	469.158	380.8	269.823	563.023	1134.37	1097.44	285.383	341.355	432.885	479.378	380.8	275.607	550.779	1090.7	1056.02	264.106	320.572	409.384	458.183		380.8	310.647	609.664	1126.37	1194.92	293.936	352.387	432.014	478.59	380.8	275.937	558.77	1061.61	1118.29	267.519	325.241	404.202	450.016	380.8	573.303
		381	279.705	575.197	1136.49	1109.43	274.347	334.491	422.4	467.643	381	269.596	561.398	1130.63	1094.41	284.796	340.529	431.487	478.054	381	275.022	548.347	1086.5	1052.64	263.311	320.068	408.552	457.242		381	310.24	608.119	1122.56	1190.86	293.86	351.893	431.74	477.734	381	274.935	557.295	1058.2	1114.68	267.135	324.038	403.721	448.854	381	572.06
		381.2	277.533	572.537	1134.44	1108.09	274.698	336.055	421.616	466.404	381.2	269.553	559.929	1126.55	1089.78	283.818	339.381	430.278	477.053	381.2	274.322	546.787	1082.67	1048.26	262.715	319.26	407.444	456.641		381.2	309.601	606.159	1118.15	1186.79	293.039	351.631	431.729	477.171	381.2	274.443	555.923	1054.54	1111.43	267.132	323.481	402.659	447.89	381.2	570.545
		381.4	277.145	570.179	1131.98	1105.36	273.979	336.395	420.596	463.825	381.4	269.492	558.248	1122.74	1084.41	283.162	337.948	429.502	476.016	381.4	273.998	545.471	1079.45	1043.58	262.024	318.741	406.645	456.018		381.4	309.074	604.113	1114.43	1183.22	291.914	350.79	430.656	476.475	381.4	274.184	554.915	1051.05	1107.5	266.608	322.727	401.188	446.88	381.4	568.889
		381.6	277.071	569.203	1126.2	1097.37	272.351	332.773	419.645	462.548	381.6	269.352	556.328	1119.01	1079.54	282.564	336.927	428.719	474.863	381.6	273.831	543.878	1075.11	1039.99	261.637	318.488	406.353	454.959		381.6	308.596	601.932	1110.56	1178.19	290.581	350.288	429.577	475.644	381.6	273.818	553.766	1047.01	1103.54	266.564	322.562	399.929	444.692	381.6	567.946
		381.8	274.111	565.834	1119.64	1091.66	271.564	329.193	419.132	464.667	381.8	268.664	554.689	1116.19	1075.32	281.925	336.525	427.789	473.7	381.8	273.399	543.089	1071.06	1034.95	261.18	317.637	406.257	453.318		381.8	308.166	600.161	1106.42	1174.98	290.46	349.487	428.57	474.199	381.8	272.905	552.441	1043.27	1099.85	266.124	322.147	398.955	442.631	381.8	566.347
		382	272.777	561.371	1114.28	1087.73	273.253	330.563	416.187	462.713	382	268.628	553.032	1111.88	1072.12	281.39	335.045	427.162	473.182	382	273.06	541.548	1067.74	1030.36	260.12	316.798	405.075	452.064		382	307.226	598.708	1102.12	1170.39	289.464	348.935	427.276	473.404	382	272.764	551.532	1039.72	1096.22	265.634	321.18	398.187	440.963	382	564.108
		382.2	272.953	558.412	1112.88	1086.76	273.032	328.932	415.598	456.468	382.2	267.879	550.834	1107.83	1068.85	281.025	333.979	425.985	471.814	382.2	272.837	539.814	1064.55	1026.14	258.81	315.989	403.986	450.539		382.2	307.236	597.781	1099.16	1166.42	289.109	348.024	426.907	472.058	382.2	272.574	550.451	1035.75	1092.85	264.479	320.412	397.302	440.315	382.2	562.326
		382.4	274.474	556.784	1108.79	1080.45	270.994	327.367	416.467	456.263	382.4	266.989	548.94	1103.52	1064.34	280.476	333.422	424.129	470.301	382.4	272.418	538.31	1060.63	1021.67	258.233	314.765	402.972	449.862		382.4	306.481	595.229	1096.3	1162.12	288.48	347.301	426.636	470.495	382.4	272.024	548.708	1032.38	1089.38	263.068	319.862	396.69	438.839	382.4	561.076
		382.6	275.111	556.945	1101.2	1071.72	269.274	328.128	414.323	453.773	382.6	266.563	546.898	1099.29	1060.31	280.27	332.542	423.039	468.98	382.6	272.348	537.033	1055.94	1018.09	258.079	313.432	401.808	448.235		382.6	305.864	593.233	1092.35	1157.12	287.538	346.582	425.212	468.986	382.6	271.701	547.861	1028.46	1084.68	262.275	319.477	396.287	437.439	382.6	559.633
		382.8	273.828	555.244	1102.37	1068.37	268.306	326.875	413.583	450.755	382.8	266.322	545.048	1095.27	1056	280.349	331.945	422.221	467.236	382.8	272.197	535.982	1052.57	1014.79	257.916	312.371	400.411	446.954		382.8	305.15	591.216	1089.53	1152.4	286.447	345.289	423.863	467.163	382.8	271.411	546.834	1024.85	1078.94	261.32	318.753	395.389	436.162	382.8	558.239
		383	273.524	551.973	1100.59	1070.54	266.794	328.661	413.962	452.978	383	265.533	543.72	1092.23	1051.97	279.648	331.679	421.018	465.427	383	272.087	534.82	1048.92	1010.33	257.363	311.513	399.577	445.559		383	304.619	589.884	1084.45	1148.36	285.627	343.881	421.667	465.28	383	270.523	545.135	1021.54	1075.15	260.172	317.842	394.426	434.586	383	556.743
		383.2	273.145	548.744	1095.04	1070.2	265.216	328.678	413.297	453.444	383.2	264.56	542.028	1087.46	1048.76	279.053	331.008	419.63	463.401	383.2	271.707	533.153	1044.73	1006.29	257.108	311.166	398.904	443.75		383.2	304.091	588.003	1079.61	1144.93	285.577	343.156	419.671	463.649	383.2	269.762	542.839	1018.32	1070.96	259.181	316.872	393.437	432.409	383.2	554.59
		383.4	270.974	549.827	1089.63	1065.82	264.453	324.893	410.559	453.954	383.4	263.404	540.671	1083.84	1045.29	278.823	330.902	418.5	462.006	383.4	271.487	531.958	1041.03	1002.54	256.762	310.233	397.828	442.053		383.4	303.592	586.792	1075.17	1141.97	285.552	342.192	418.642	461.203	383.4	269.309	541.266	1014.93	1066.66	258.429	315.465	391.831	431.727	383.4	552.456
		383.6	267.661	550.717	1083.71	1055.7	266.703	323.717	408.656	453.107	383.6	262.271	538.635	1077.9	1041.83	278.48	330.349	417.485	460.342	383.6	270.85	529.926	1037.36	999.512	256.308	309.179	396.318	440.956		383.6	302.565	584.985	1072.04	1137.56	284.701	341.039	417.059	459.826	383.6	268.323	539.04	1010.85	1062.67	257.967	313.798	390.603	430.651	383.6	550.438
		383.8	266.286	549.428	1078.51	1047.65	267.807	324.668	407.466	448.618	383.8	261.065	537.108	1074.21	1036.81	277.863	330.173	416.553	459.018	383.8	270.657	527.961	1032.99	996.214	255.935	307.784	395.139	438.909		383.8	301.947	583.084	1068.64	1133.2	283.837	340.038	416.211	457.694	383.8	267.778	537.009	1006.79	1058.56	256.951	312.771	389.715	429.435	383.8	548.876
		384	267.797	547.885	1074.78	1045.82	265.931	323.515	405.582	442.916	384	260.113	536.258	1069.63	1031.22	277.116	329.363	416.327	458.124	384	270.096	526.528	1028.53	992.645	255.912	306.792	393.896	437.611		384	301.353	581.581	1064.24	1127.56	282.451	339.861	415.139	456.592	384	266.921	535.385	1002.12	1052.97	256.441	311.903	388.596	428.135	384	546.729
		384.2	270.57	546.163	1068.5	1044.03	264.257	323.755	404.242	443.11	384.2	259.268	534.451	1064.56	1026.42	275.911	328.83	415.622	457.02	384.2	269.868	524.777	1024.45	988.931	255.165	306.184	393.805	436.266		384.2	301.046	580.652	1060.63	1123.23	281.409	339.349	413.745	455.192	384.2	266.034	533.806	997.948	1048.91	256.153	311.002	387.681	426.832	384.2	545.397
		384.4	270.157	543.374	1062.84	1038.89	264.684	324.22	404.617	445.535	384.4	258.634	532.592	1060.28	1022.16	275.575	328.214	414.517	455.859	384.4	269.072	523.177	1021.92	985.5	254.318	305.732	392.444	434.798		384.4	300.941	579.194	1056.66	1119.43	281.285	338.929	413.134	454.326	384.4	265.452	531.805	994.407	1044.89	255.791	310.201	386.081	425.43	384.4	543.716
		384.6	269.562	542.014	1061.35	1033.31	264.608	322.317	402.865	443.554	384.6	258.212	530.724	1056.14	1017.79	274.756	327.364	412.933	455.08	384.6	268.58	521.759	1018.43	981.852	253.931	305.374	391.559	433.403		384.6	300.511	577.568	1052.03	1114.86	281.155	338.618	412.139	453.471	384.6	265.334	529.808	989.934	1040.35	255.474	309.842	384.804	423.611	384.6	541.889
		384.8	268.034	542.087	1057.24	1025.66	264.988	320.157	399.539	440.73	384.8	257.563	529.649	1050.09	1013.98	274.775	326.455	412.284	453.846	384.8	267.877	519.53	1013.99	978.675	253.525	305.115	390.018	432.269		384.8	300.372	575.686	1048	1110.16	281.211	338.522	411.931	452.487	384.8	265.271	528.328	987.177	1035.72	254.925	309.187	383.696	422.465	384.8	539.87
		385	265.537	540.445	1050.82	1023.67	262.248	317.721	400.052	439.626	385	257.192	528.19	1046.43	1010.47	274.109	325.822	411.118	452.745	385	266.901	518.096	1009.63	974.56	253.125	304.46	388.467	430.723		385	299.59	574.377	1044.75	1104.54	281.049	337.829	411.864	451.141	385	265.132	526.628	983.493	1031.8	254.647	309.029	383.013	421.847	385	538.863
		385.2	265.374	539.156	1046.45	1020.9	262.024	315.545	401.702	439.116	385.2	256.957	526.062	1041.12	1005.72	273.114	325.11	409.761	451.297	385.2	265.799	515.951	1004.26	971.428	252.436	303.609	387.822	429.324		385.2	299.528	572.804	1041.47	1099.18	280.559	337.312	410.988	450.942	385.2	264.555	524.613	980.275	1027.41	254.168	308.054	382.811	420.36	385.2	537.031
		385.4	264.565	538.077	1040.48	1017.3	262.612	315.622	400.818	437.387	385.4	256.595	524.473	1037.29	1000.81	272.54	323.946	408.271	450.222	385.4	265.782	514.466	999.786	967.542	252.135	303.676	386.744	427.381		385.4	299.792	571.591	1036.44	1094.19	280.444	337.04	409.948	450.145	385.4	264.265	523.843	976.948	1022.47	253.798	307.86	381.571	419.99	385.4	535.525
		385.6	263.458	533.46	1036.85	1017.02	261.269	318.301	400.221	435.76	385.6	256.362	522.508	1032.77	996.57	272.128	323.165	406.863	448.545	385.6	265.346	513.174	995.125	963.126	251.516	303.483	385.942	425.962		385.6	299.832	570	1032.54	1089.06	280.306	336.917	408.614	449.357	385.6	263.745	522.849	974.088	1018.11	253.701	307.288	380.388	419.534	385.6	533.647
		385.8	264.279	528.48	1032.84	1013.77	260.194	320.424	400.215	434.752	385.8	256.001	520.69	1028.12	992.57	271.78	322.306	404.92	446.903	385.8	265.02	510.692	991.445	958.112	250.692	303.325	385.265	425.046		385.8	298.868	567.808	1028.8	1086.37	280.424	335.421	407.371	448.013	385.8	263.083	520.652	971.171	1015.26	253.654	306.626	379.745	418.277	385.8	532.399
		386	265.705	526.329	1028.1	1006.23	259.879	317.373	399.47	433.268	386	256.148	519.052	1023.76	989.23	271.545	321.036	403.3	445.45	386	264.004	508.809	987.061	954.092	250.438	302.714	383.349	423.94		386	298.043	565.961	1023.78	1082.82	280.407	335.009	406.324	447.299	386	262.692	518.396	967.764	1010.99	253.471	305.79	378.345	416.987	386	530.877
		386.2	267.198	527.903	1023.79	1002.18	260.698	314.359	397.512	431.476	386.2	255.993	517.115	1020.29	985.219	270.445	320.686	402.676	444.44	386.2	263.884	507.871	983.17	949.674	250.038	302.035	382.353	423.36		386.2	297.086	564.035	1020.25	1078.27	279.895	334.301	405.013	446.165	386.2	262.144	516.375	964.432	1006.89	252.789	304.69	377.678	416.453	386.2	529.519
		386.4	264.577	528.459	1017.26	1000.05	256.747	314.296	394.318	430.902	386.4	255.082	515.027	1015.64	980.04	269.752	320.119	401.832	443.096	386.4	263.282	506.343	979.828	945.878	249.272	301.182	381.353	422.315		386.4	296.76	561.861	1017.75	1074.24	279.129	334.003	403.932	445.276	386.4	261.288	514.54	961.947	1003.61	252.153	304.113	376.274	415.725	386.4	527.834
		386.6	261.277	530.216	1013.78	998.394	254.481	315.174	393.646	430.608	386.6	254.803	512.439	1011.57	975.888	268.693	319.523	400.152	441.624	386.6	262.797	505.414	975.985	941.834	248.92	300.562	380.802	420.242		386.6	296.093	560.317	1014.54	1070.43	278.504	333.25	403.102	444.449	386.6	261.008	512.955	957.285	999.418	251.941	303.915	375.434	414.654	386.6	526.728
		386.8	261.533	525.553	1012.57	990.838	256.273	315.663	395.444	429.113	386.8	254.306	510.531	1007.12	970.497	268.392	318.984	399.309	440.841	386.8	262.665	503.444	971.127	938.081	248.292	299.473	379.859	419.049		386.8	296.323	558.434	1010.06	1066.66	277.914	332.896	401.877	443.411	386.8	260.155	512.044	952.406	994.763	251.718	303.107	374.053	413.381	386.8	524.991
		387	261.189	521.553	1007.66	983.702	258.377	313.357	392.921	428.306	387	254.001	508.595	1003.06	965.7	268.529	318.357	398.596	440.21	387	262.441	502.17	967.995	932.755	248.061	298.698	379.281	418.142		387	295.811	556.833	1005.1	1062.27	277.403	331.806	400.664	442.188	387	259.027	511.441	947.749	990.619	251.356	302.462	372.823	412.662	387	523.962
		387.2	261.995	522.033	1003.49	980.067	258.043	311.622	389.02	429.994	387.2	253.738	506.966	998.576	961.036	268.036	318.406	398.073	439.744	387.2	261.674	500.324	964.28	929.272	247.65	297.931	378.424	417.456		387.2	294.806	553.957	1000.78	1057.76	276.567	331.287	400.273	440.853	387.2	258.976	509.461	944.018	985.744	251.144	301.83	371.902	411.241	387.2	522.658
		387.4	262.46	520.929	1001.53	976.865	257.085	309.53	387.24	428.472	387.4	253.071	505.707	993.999	956.209	267.401	317.995	397.394	438.913	387.4	261.123	498.691	960.349	925.809	247.585	296.929	377.237	416.787		387.4	294.165	551.837	996.491	1053.79	276.02	330.879	399.256	439.596	387.4	258.363	507.199	938.52	981.488	251.241	301.286	370.538	409.687	387.4	522.123
		387.6	260.99	516.244	996.177	972.376	258.258	308.025	387.19	426.062	387.6	252.903	503.971	990.542	953.27	266.504	317.637	396.552	437.898	387.6	261.35	497.921	957.02	922.382	247.612	295.903	376.369	415.592		387.6	293.926	550.85	991.828	1049.13	275.71	331.04	398.423	438.8	387.6	258.534	505.582	933.877	977.231	250.661	300.561	369.153	408.933	387.6	520.763
		387.8	261.542	514.305	989.913	967.5	257.393	308.617	389.178	424.299	387.8	252.492	502.642	986.482	949.482	266.026	317.318	395.974	437.255	387.8	261.413	497.021	952.649	917.849	247.196	295.379	375.239	414.676		387.8	293.364	549.301	988.306	1044.2	274.995	330.413	397.79	437.268	387.8	257.919	504.618	930.238	973.53	250.492	299.783	368.164	407.46	387.8	519.029
		388	259.322	516.404	983.698	966.317	255.428	309.534	388.235	423.01	388	251.872	501.537	982.185	945.471	265.493	316.654	395.095	435.938	388	260.631	495.545	948.017	912.878	246.83	294.839	374.481	413.439		388	293.271	548.301	984.489	1040.34	274.198	329.61	397.47	436.078	388	257.555	503.069	926.612	969.789	249.97	299.497	367.402	406.207	388	517.318
		388.2	257.799	513.989	980.494	961.277	256.825	310.736	386.861	421.97	388.2	251.437	500.466	978.202	941.943	265.103	316.099	394.766	434.266	388.2	260.273	493.424	942.928	909.327	247.097	293.726	374.155	411.91		388.2	293.084	546.761	978.773	1036.03	273.651	328.887	396.817	434.645	388.2	257.514	501.401	921.005	966.062	249.623	298.546	367.208	405.299	388.2	516.171
		388.4	259.359	512.003	980.599	957.748	256.496	309.206	386.35	420.971	388.4	250.629	498.789	974.321	936.348	264.824	315.67	394.486	433.299	388.4	260.17	491.727	938.999	905.844	246.858	293.048	373.355	411.658		388.4	292.783	545.167	974.763	1031.58	272.928	328.535	395.826	433.047	388.4	257.175	500.359	915.982	962.682	249.299	297.696	366.27	404.347	388.4	514.726
		388.6	258.379	511.944	973.494	950.153	254.853	307.479	386.229	420.012	388.6	250.485	496.594	969.902	931.891	264.493	314.586	393.533	431.9	388.6	259.358	489.926	935.866	902.139	246.569	292.805	372.736	410.716		388.6	292.372	543.807	970.805	1028.53	272.043	328.67	395.873	432.072	388.6	257.209	497.76	912.728	959.646	248.963	297.425	365.779	402.981	388.6	513.059
		388.8	258.753	508.091	969.366	943.296	253.827	307.381	384.727	419.832	388.8	250.494	495.325	966.267	928.171	264.015	313.705	392.792	430.269	388.8	258.642	488.145	932.746	899.393	246.16	292.215	370.952	409.686		388.8	291.911	541.422	966.931	1024.89	271.75	329.038	395.628	430.515	388.8	257.601	495.274	908.886	956.516	248.425	297.028	364.489	401.639	388.8	511.011
		389	258.164	503.071	970.682	938.744	255.812	306.792	381.426	419.644	389	250.37	493.662	961.705	923.811	263.879	312.54	392.281	428.814	389	258.278	486.989	928.116	894.545	245.57	291.699	370.468	408.564		389	291.787	540.353	964.501	1021.14	271.569	328.118	394.997	429.096	389	257.364	493.383	905.429	952.931	248.017	296.547	364.053	400.466	389	509.457
		389.2	256.096	502.387	968.015	933.555	255.915	308.766	381.879	418.887	389.2	250.266	491.761	956.972	919.718	263.717	311.921	391.572	427.665	389.2	257.786	485.536	924.275	890.015	245.186	291.381	370.28	407.625		389.2	291.482	538.839	961.544	1017	271.575	327.08	394.78	428.253	389.2	257.431	492.009	903.362	949.45	247.498	296.093	363.575	399.442	389.2	507.465
		389.4	258.637	504.291	965.359	929.459	252.304	306.307	381.135	418.632	389.4	249.987	489.892	951.8	914.641	263.907	311.924	390.529	426.998	389.4	257.128	483.942	919.941	886.65	244.816	290.845	369.164	406.916		389.4	291.338	536.936	957.901	1012.11	270.862	326.017	394.01	426.987	389.4	257.268	490.834	900.251	945.432	247.498	295.878	362.81	398.004	389.4	506.285
		389.6	258.321	501.221	958.336	926.124	251.917	304.3	379.433	416.263	389.6	249.847	488.189	947.718	909.896	263.731	311.724	389.883	426.365	389.6	256.899	481.844	915.959	882.973	244.702	290.129	368.965	405.555		389.6	291.412	535.025	953.205	1007.88	270.65	325.119	393.207	426.581	389.6	257.573	488.499	895.495	940.949	247.031	295.799	362.064	397.492	389.6	504.702
		389.8	255.817	498.979	949.74	923.119	253.102	305.483	380.252	414.379	389.8	249.462	486.235	942.668	905.186	263.583	311.068	388.285	424.986	389.8	256.892	479.919	911.991	879.577	244.478	289.828	368.221	404.353		389.8	290.938	532.742	949.56	1002.85	270.669	324.856	392.402	425.108	389.8	257.034	487.118	890.393	936.485	247.047	295.778	360.768	396.316	389.8	503.085
		390	254.806	498.177	945.454	923.254	252.628	303.38	380.362	412.447	390	249.441	484.432	938.143	901.023	263.131	310.412	386.792	424.125	390	256.744	478.73	907.342	874.441	243.768	290.391	366.841	403.227		390	290.122	530.991	945.528	998.664	270.035	324.499	391.682	423.817	390	256.753	486.072	887.642	932.319	246.912	295.586	359.635	395.168	390	501.397
		390.2	255.372	494.287	938.909	918.582	251.926	301.374	377.355	412.121	390.2	249.471	482.784	934.091	897.716	262.679	309.675	385.353	422.868	390.2	256.123	477.003	902.89	869.493	243.05	290.104	365.814	402.23		390.2	289.21	528.848	941.831	994.623	269.456	323.923	391	422.616	390.2	256.146	484.303	884.563	927.854	246.519	295.484	358.716	394.068	390.2	499.601
		390.4	254.102	494.855	932.911	911.782	250.932	302.341	375.421	411.566	390.4	248.592	481.17	929.505	893.714	262.017	309.605	384.738	421.899	390.4	256.126	476.078	898.111	866.068	242.856	288.769	364.852	401.288		390.4	288.824	526.51	938.142	989.564	269.235	322.463	389.273	421.543	390.4	255.476	483.145	879.97	923.237	246.092	294.643	358.09	393.525	390.4	498.185
		390.6	253.995	494.695	930.271	906.706	249.6	303.154	375.292	408.039	390.6	248.116	479.416	924.11	889.937	261.268	309.181	383.745	420.987	390.6	256.387	475.281	893.712	861.294	242.616	288.007	364.309	400.23		390.6	288.774	525.268	934.674	984.866	268.865	321.34	388.194	420.69	390.6	255.029	482.177	876.448	919.115	245.873	294	357.506	392.918	390.6	497.206
		390.8	254.432	491.917	929.756	903.08	251.366	303.159	373.509	407.695	390.8	247.597	477.523	919.667	886.197	260.643	308.715	382.53	419.577	390.8	256.184	473.402	889.954	857.287	241.724	286.908	362.958	399.356		390.8	288.591	523.87	930.903	980.299	268.408	321.165	386.998	418.831	390.8	254.305	480.641	872.067	915.072	245.213	293.194	356.867	392.168	390.8	495.194
		391	252.968	489.998	928.113	900.111	253.742	302.042	372.279	411.176	391	247.46	476.094	916.545	881.313	260.325	308.12	381.704	418.368	391	256.07	471.99	886.383	854.198	241.152	286.397	361.485	398.032		391	288.176	522.511	925.816	975.643	267.683	321.022	385.984	417.779	391	253.794	479.402	868.374	911.985	244.778	292.428	356.281	391.001	391	494.174
		391.2	252.773	487.185	922.68	899.053	253.477	300.979	374.403	409.977	391.2	247.281	474.587	912.901	877.355	259.607	306.868	381.218	417.262	391.2	256.185	470.328	883.081	849.783	241.027	286.267	360.873	396.633		391.2	288.297	521.53	921.853	971.287	267.672	320.703	385.12	416.628	391.2	253.261	478.194	864.057	907.923	244.276	291.479	355.679	390.404	391.2	492.369
		391.4	253.415	486.971	918.478	895.869	249.728	301.252	374.518	407.409	391.4	246.674	473.275	909.184	873.372	259.344	305.828	380.291	415.533	391.4	255.863	469.086	879.889	846.051	240.863	286.026	359.525	395.29		391.4	287.933	520.103	918.488	966.906	267.889	320.068	384.555	415.561	391.4	252.436	477.317	861.187	904.482	244.054	290.936	354.792	389.155	391.4	490.783
		391.6	252.792	484.979	912.599	890.353	248.414	301.521	369.595	404.11	391.6	246.45	471.564	905.162	868.912	259.303	305.599	379.488	413.997	391.6	255.439	467.828	876.341	842.681	240.475	285.203	358.26	393.711		391.6	287.353	518.111	914.896	963.209	267.367	319.243	383.412	414.857	391.6	252.44	475.688	857.973	901.02	243.781	290.009	354.372	387.91	391.6	489.73
		391.8	250.19	483.255	910.599	884.56	248.436	299.423	368.004	400.976	391.8	246.043	470.169	901.994	864.3	259.247	305.268	378.881	413.214	391.8	255.427	466.895	873.054	839.574	240.323	284.052	357.157	392.735		391.8	287.356	517.01	911.243	959.115	267.56	318.46	382.272	413.565	391.8	252.027	473.785	854.728	897.083	243.63	289.625	353.76	386.474	391.8	488.355
		392	250.213	482.894	904.951	879.423	248.466	296.379	368.201	401.437	392	245.757	468.239	897.502	860.091	259.263	304.365	378.074	412.3	392	255.206	466.046	869.921	835.55	240.184	282.898	356.269	391.117		392	286.854	515.216	907.247	955.344	268	318.045	381.62	412.928	392	252.016	471.547	851.291	892.859	243.442	288.876	352.748	385.153	392	486.976
		392.2	249.187	480.722	895.272	875.246	248.001	296.583	368.012	401.443	392.2	245.608	467.151	893.596	857.048	259.386	303.869	377.621	410.559	392.2	255.171	463.945	867.328	831.272	239.573	282.796	355.292	389.867		392.2	286.525	514.476	903.098	951.318	267.695	317.823	381.149	411.44	392.2	252.048	470.135	848.167	888.67	243.063	288.55	351.548	383.907	392.2	485.214
		392.4	248.682	479.402	895.412	870.541	246.702	298.633	368.968	402.285	392.4	244.884	465.63	890.014	852.004	259.4	303.636	376.924	408.963	392.4	254.878	461.737	863.219	827.805	239.032	282.591	354.62	388.798		392.4	286.116	513.551	899.338	946.676	267.4	316.925	379.76	410.305	392.4	251.855	468.43	844.553	884.177	242.556	288.285	350.683	382.939	392.4	483.302
		392.6	250.389	478.689	892.523	865.877	247.12	297.861	369.064	399.452	392.6	244.915	464.36	886.605	848.266	259.289	303.013	375.843	408.318	392.6	254.843	460.325	859.338	824.648	239.754	282.381	353.637	388.107		392.6	285.375	512.209	895.056	942.512	266.936	316.345	378.265	409.749	392.6	251.743	467.339	840.487	880.865	242.439	287.797	349.744	381.606	392.6	482.337
		392.8	252.059	477.162	885.865	861.194	249.835	296.789	368.567	397.002	392.8	244.32	463.069	883.046	845.44	258.808	302.262	375.347	407.904	392.8	254.76	459.317	855.321	820.161	239.726	281.877	353.181	386.954		392.8	285.157	511.029	891.692	939.67	266.545	315.732	377.653	408.152	392.8	252.058	465.804	835.768	875.116	241.981	287.099	348.257	380.919	392.8	480.546
		393	250.473	474.431	881.394	857.018	250.925	296.362	367.222	395.762	393	243.929	461.837	879.746	842.05	258.555	302.277	374.068	407.337	393	253.858	457.945	850.741	816.238	238.807	281.402	352.117	385.61		393	284.765	510.017	887.981	935.414	266.081	315.857	377.024	407.187	393	252.105	464.075	832.249	871.06	241.729	287.163	347.217	379.585	393	478.46
		393.2	249.968	472.783	882.288	856.714	250.026	296.343	365.67	395.309	393.2	243.583	460.131	874.915	839.232	258.084	302.167	372.837	406.136	393.2	253.855	456.341	846.503	812.576	238.249	280.831	351.426	385.082		393.2	284.51	509.091	883.778	931.538	265.746	315.822	375.872	406.214	393.2	252.468	462.628	828.308	866.667	241.232	286.688	346.592	378.817	393.2	477.208
		393.4	249.664	471.156	878.018	851.483	247.017	296.095	362.847	393.841	393.4	243.011	458.78	871.162	835.118	257.688	301.58	372.723	405.507	393.4	253.763	454.717	841.577	809.106	237.849	280.48	350.774	383.883		393.4	284.437	508.424	879.769	927.179	265.578	315.767	375.388	405.253	393.4	252.564	461.422	824.473	862.094	241.015	285.895	345.896	377.911	393.4	475.808
		393.6	247.484	468.73	871.961	847.452	246.813	295.462	362.894	393.017	393.6	243.115	457.285	866.542	831.287	257.414	301.499	372.397	404.323	393.6	252.954	452.95	838.049	804.786	237.362	280.135	350.454	383.484		393.6	284.456	507.206	877.022	922.249	265.384	315.707	375.289	404.949	393.6	252.679	460.151	820.468	858.654	240.805	285.641	344.834	376.973	393.6	474.046
		393.8	247.346	465.699	868.142	845.987	249.063	294.345	363.933	392.095	393.8	242.984	455.708	863.092	827.645	257.205	301.957	371.717	403.509	393.8	252.865	450.917	833.774	802.02	237.115	280.199	349.553	382.654		393.8	284.699	506.418	874.019	916.945	265.066	315.09	374.301	404.394	393.8	252.313	458.976	816.982	855.244	240.827	285.204	344.514	375.661	393.8	472.358
		394	246.466	464.123	864.003	840.093	247.923	293.516	362.905	389.933	394	242.526	454.474	859.467	822.329	256.95	301.71	370.281	403.008	394	252.552	449.871	829.013	798.127	237.315	279.782	348.732	381.687		394	284.607	505.364	870.438	912.21	264.853	314.459	373.321	404.338	394	252.329	457.816	814.049	851.799	240.643	284.167	344.269	374.672	394	471.49
		394.2	246.408	464.998	859.92	832.25	245.921	295.518	360.818	387.662	394.2	242.568	452.912	855.547	818.919	256.785	301.164	369.331	402.557	394.2	252.296	448.68	824.818	794.325	237.727	279.291	347.802	380.534		394.2	284.475	503.26	867.319	907.921	264.752	314.296	373.171	403.587	394.2	252.387	456.138	810.405	847.767	240.541	283.419	344.116	373.42	394.2	470.401
		394.4	246.918	461.39	855.579	827.751	245.572	296.279	361.364	388.037	394.4	242.144	450.695	850.993	815.151	256.743	301.29	368.653	401.602	394.4	251.989	447.321	821.002	789.766	236.897	278.815	346.943	379.237		394.4	284.763	501.307	863.536	904.158	264.407	314.256	372.678	402.999	394.4	252.349	454.617	806.453	843.257	240.282	282.745	343.454	372.639	394.4	469.196
		394.6	247.013	459.246	852.341	827.419	245.375	294.426	360.688	388.823	394.6	241.497	449.337	846.634	811.447	256.869	301.267	367.528	400.379	394.6	251.733	445.787	816.762	786.334	236.471	278.402	346.25	377.912		394.6	284.021	499.854	860.925	898.878	264.676	313.504	372.014	403.058	394.6	252.037	453.07	803.005	839.64	240.584	282.514	342.902	371.732	394.6	468.269
		394.8	247.072	459.044	848.516	825.825	244.27	293.353	357.734	387.792	394.8	241.096	447.917	842.546	806.934	257.14	300.775	367.218	399.546	394.8	252.01	445.286	813.219	782.579	236.337	277.66	345.825	377.333		394.8	283.478	498.224	858.002	895.695	264.084	313.034	371.171	402.531	394.8	251.781	451.615	799.348	835.503	240.072	282.227	342.816	370.935	394.8	467.376
		395	244.756	458	843.821	822.823	243.952	294.123	358.377	385.66	395	241.237	446.537	839.164	802.261	257.362	300.138	367.58	398.753	395	251.513	444.561	809.767	778.997	235.814	277.291	344.548	376.499		395	283.013	496.624	855.037	891.588	263.476	312.942	370.224	401.254	395	251.55	450.514	795.941	831.368	239.999	281.847	342.299	369.923	395	465.611
		395.2	246.244	455.105	838.319	814.627	244.417	292.118	359.109	384.056	395.2	241.668	445.003	835.227	799.496	257.301	299.29	366.583	397.63	395.2	251.526	443.282	806.732	775.098	235.875	277.216	343.6	375.912		395.2	282.929	495.135	851.5	887.826	263.325	312.526	369.265	400.426	395.2	251.201	449.523	792.906	827.778	240.022	281.245	341.666	369.338	395.2	463.589
		395.4	248.258	453.738	832.988	809.299	243.919	290.633	358.473	384.825	395.4	240.562	443.853	831.564	796.035	257.084	298.287	365.699	396.744	395.4	251.275	442.057	802.254	771.059	236.047	276.607	342.524	374.208		395.4	283.192	493.473	847.348	885.064	262.832	311.588	368.826	398.835	395.4	250.731	448.375	789.472	823.939	239.561	280.592	341.165	368.673	395.4	461.808
		395.6	245.556	455.823	829.624	811.175	242.812	292.016	356.496	384.306	395.6	240.168	442.768	827.463	792.364	256.766	297.428	364.834	395.827	395.6	250.875	441.356	798.523	766.613	235.959	275.918	341.996	373.061		395.6	283.073	491.371	843.047	882.647	262.787	311.119	368.062	397.419	395.6	251.039	446.777	785.722	820.135	239.12	280.04	340.474	368.517	395.6	460.154
		395.8	244.041	455.932	823.926	810.529	243.757	292.645	354.608	383.637	395.8	240.22	441.022	822.944	789.043	256.306	296.933	363.908	395.317	395.8	250.914	440.288	795.417	763.43	235.391	275.668	341.023	371.674		395.8	282.904	489.261	839.019	878.97	262.688	311.128	367.435	395.527	395.8	250.458	445.526	781.98	816.542	238.647	280.291	339.249	367.439	395.8	458.58
		396	244.965	451.377	819.208	804.593	246.853	290.884	353.628	385.427	396	239.856	439.891	818.337	785.069	256.527	296.318	363.139	394.511	396	251.087	439.255	792.207	760.183	234.661	275.531	339.771	370.658		396	282.668	487.69	834.727	876.244	262.701	310.994	366.704	394.628	396	249.659	444.77	778.096	813.082	238.552	280.334	338.394	366.373	396	456.929
		396.2	244.491	447.802	818.814	799.181	246.745	290.018	353.832	388.078	396.2	239.945	438.954	814.242	780.795	256.033	295.422	362.963	393.437	396.2	251.043	437.895	787.968	756.253	234.506	275.259	339.262	369.568		396.2	282.559	486.052	830.785	873.035	262.7	310.254	366.408	393.705	396.2	249.813	444.124	774.516	809.623	238.293	280.455	338.042	365.463	396.2	454.887
		396.4	243.967	447.498	815.326	795.728	242.479	289.572	355.866	385.559	396.4	240.092	437.38	810.413	776.483	255.592	294.984	362.611	392.159	396.4	251.19	436.46	784.416	752.498	234.49	274.724	338.686	368.864		396.4	282.685	483.92	826.619	869.828	262.421	310.049	366.081	392.894	396.4	249.648	442.91	771.042	805.943	238.064	280.006	337.323	364.204	396.4	452.807
		396.6	242.428	446.891	811.599	794.279	241.58	288.822	354.649	381.102	396.6	240.173	435.406	806.616	773.124	255.287	294.802	361.868	390.317	396.6	251.28	434.489	780.811	749.955	234.215	274.544	337.41	368.578		396.6	282.709	481.666	821.996	865.94	262.431	309.621	365.614	391.906	396.6	249.325	441.257	767.52	802.039	238.235	279.096	335.851	362.984	396.6	451.068
		396.8	241.306	445.456	807.06	787.769	244.668	288.626	353.151	377.903	396.8	239.693	434.012	803.519	770.172	254.91	294.531	360.432	389.796	396.8	251.109	432.601	776.803	746.38	234.269	274.119	336.964	367.455		396.8	282.927	479.98	818.664	861.708	262.642	308.668	365.386	390.994	396.8	248.565	439.644	764.404	798.395	238.134	278.871	335.453	362.216	396.8	449.865
		397	241.944	444.789	801.097	779.692	245.47	288.406	352.542	375.771	397	239.116	433.039	800.445	765.462	254.967	294.374	359.778	389.184	397	250.783	431.155	773.464	742.601	234.301	273.293	336.468	366.465		397	283.006	478.552	815.305	858.102	262.191	307.913	364.606	390.355	397	248.255	437.529	760.469	794.88	237.738	278.861	335.009	360.816	397	448.653
		397.2	241.927	445.29	798.238	778.067	244.812	287.922	350.006	374.115	397.2	239.4	431.081	796.144	761.431	254.758	294.513	358.909	388.59	397.2	251.083	430.003	770.142	739.547	233.814	273.117	336.333	365.665		397.2	282.856	477.333	811.572	853.724	262.179	307.982	363.753	390.338	397.2	247.97	436.119	756.402	790.722	237.986	278.003	334.33	360.316	397.2	448.121
		397.4	243.727	444.385	798.565	773.687	245.011	287.9	349.668	374.4	397.4	239.376	429.802	792.158	757.725	254.547	294.279	358.327	387.612	397.4	251.24	428.713	766.426	736.607	233.688	272.738	335.716	365.109		397.4	282.906	476.435	808.001	849.271	261.928	307.534	363.238	389.97	397.4	247.241	435.197	752.679	787.02	238.053	277.079	333.574	359.673	397.4	447.796
		397.6	244.931	440.875	795.647	770.511	245.088	286.405	348.858	375.312	397.6	239.414	428.447	789.322	754.694	254.722	293.65	357.826	386.489	397.6	251.07	426.887	762.96	733.104	233.883	272.248	335.742	364.381		397.6	282.845	475.093	804.718	845.735	262.402	307.015	362.588	389.714	397.6	247.055	433.629	749.253	783.555	237.926	276.585	333.209	359.178	397.6	446.493
		397.8	245.154	440.122	789.792	764.951	243.524	287.885	349.347	373.669	397.8	239.385	427.008	786.674	751.568	254.127	293.44	357.268	386.044	397.8	250.423	425.334	759.294	729.29	233.898	271.684	335.616	363.308		397.8	282.76	473.762	801.22	841.551	262.335	306.829	361.711	388.982	397.8	247.407	432.384	745.892	780.657	237.594	276.119	332.484	358.63	397.8	445.213
		398	245.971	440.057	783.834	759.259	241.757	290.596	349.065	373.818	398	239.346	425.537	783.168	748.377	254.131	293.233	356.437	385.722	398	250.1	424.264	756.575	726.236	233.9	271.263	335.079	362.816		398	282.64	472.681	797.626	837.515	262.391	306.867	361.224	388.037	398	247.386	431.237	743.292	777.539	237.062	275.782	331.838	357.624	398	444.437
		398.2	244.837	437.822	780.264	760.241	242.646	288.453	347.157	376.078	398.2	239.303	424.308	779.034	745.044	254.21	292.731	355.682	385.083	398.2	249.765	422.866	753.463	723.064	233.943	271.149	334.507	362.055		398.2	282.473	471.867	794.12	833.929	262.511	306.628	360.889	387.253	398.2	247.139	429.975	740.438	774.205	236.56	275.604	331.373	356.945	398.2	443.567
		398.4	244.325	435.445	779.862	759.397	243.365	285.354	346.467	376.168	398.4	239.223	423.393	774.379	741.48	253.96	292.005	355.129	384.177	398.4	249.226	420.982	749.44	719.401	233.963	271.377	333.891	360.682		398.4	282.266	471.344	790.688	830.648	262.528	306.045	360.57	386.592	398.4	246.861	428.649	736.987	770.8	236.106	275.56	330.969	356.813	398.4	442.45
		398.6	244.256	434.361	776.078	754.489	242.627	286.031	345.641	373.601	398.6	239.122	422.155	770.177	737.669	253.858	292.33	354.85	383.099	398.6	249.858	419.782	745.858	715.647	233.235	271.24	332.496	359.987		398.6	282.195	470.165	786.986	826.494	263.255	305.839	360.079	385.872	398.6	247.235	427.35	733.38	766.935	235.94	274.805	329.849	356.14	398.6	441.25
		398.8	243.919	434.304	771.168	750.296	241.654	286.565	345.225	372.206	398.8	239.225	421.296	764.706	734.124	253.717	292.225	353.661	381.749	398.8	250.042	419.079	742.922	712.797	232.457	270.903	331.901	358.976		398.8	281.811	468.682	782.941	822.39	262.877	305.667	359.824	385.1	398.8	247.518	426.667	730.915	763.424	235.942	274.594	329.236	355.397	398.8	440.146
		399	243.302	435.203	766.905	747.512	240.659	285.69	345.849	372.471	399	238.93	419.98	760.109	730.38	253.865	291.279	353.019	380.468	399	250.141	417.805	740.354	709.748	232.526	270.723	330.842	358.724		399	281.794	467.977	779.759	818.771	262.902	305.7	358.927	383.905	399	247.609	425.237	727.116	759.952	235.585	274.439	328.474	354.922	399	438.883
		399.2	241.653	432.124	766.85	743.245	240.563	286.877	346.722	371.183	399.2	238.777	418.993	756.651	726.826	254.031	290.945	352.524	379.344	399.2	250.323	416.579	737.331	706.99	232.17	270.369	330.371	358.327		399.2	281.506	466.56	777.174	815.203	262.769	305.536	358.797	382.626	399.2	247.825	424.216	724.258	756.11	235.2	274.272	327.98	354.321	399.2	437.181
		399.4	240.719	425.862	762.219	738.605	242.862	288.381	346.524	371.146	399.4	238.733	418.196	752.711	723.069	254.168	291.225	351.824	378.786	399.4	250.796	415.705	734.014	703.671	231.861	270.228	329.858	357.597		399.4	281.375	465.425	774.134	811.382	262.009	305.681	358.711	381.506	399.4	247.904	423.546	721.422	752.493	234.832	273.864	327.61	353.7	399.4	435.714
		399.6	241.477	425.376	755.277	735.554	243.727	286.25	343.784	371.352	399.6	238.727	416.854	748.26	719.447	254.293	290.78	351.121	378.086	399.6	250.97	414.436	730.306	701.054	231.512	270.234	328.876	357.474		399.6	281.144	464.54	770.824	806.902	261.908	305.241	358.866	380.632	399.6	247.939	422.313	717.911	748.599	234.895	273.583	327.218	353.224	399.6	434.929
		399.8	242.452	423.507	748.868	731.172	242.807	284.235	340.955	371.404	399.8	238.54	415.638	744.253	716.209	254.478	290.055	350.104	376.839	399.8	251.048	413.233	726.389	698.395	231.172	269.97	327.863	357.264		399.8	280.952	463.488	767.381	803.008	262.159	304.524	358.783	379.801	399.8	247.658	420.785	715.082	744.854	234.675	273.391	326.651	352.571	399.8	434.233
		400	244.048	423.924	746.206	728.42	242.23	282.887	339.653	369.084	400	238.061	414.338	740.687	712.683	254.001	289.757	349.6	376.102	400	251.001	412.477	723.275	695.698	230.793	269.826	326.836	356.208		400	281.48	461.98	764.041	798.603	262.486	304.741	357.982	379.276	400	247.457	419.427	712.271	741.422	234.917	272.608	326.446	351.338	400	433.281
		400.2	244.408	425.257	746.142	726.341	242.069	283.758	341.612	366.253	400.2	238.178	413.336	737.45	708.823	253.715	289.492	349.281	375.26	400.2	251.346	411.754	720.286	692.657	231.054	268.888	326.12	355.294		400.2	281.8	460.449	761.249	794.445	262.766	305.113	357.142	377.914	400.2	247.326	418.741	709.379	738.523	235.17	272.26	326.217	350.042	400.2	432.454
		400.4	242.279	422.821	745.123	722.98	240.571	282.883	341.295	365.3	400.4	238.26	412.03	734.093	706.038	253.651	288.627	348.527	374.639	400.4	250.98	410.36	717.127	689.701	231.585	268.77	326.186	354.262		400.4	281.537	459.225	757.72	791.503	262.163	305.11	357.042	377.169	400.4	247.263	418.014	705.343	735.218	235.052	272.126	325.656	349.227	400.4	431.654
		400.6	241.298	420.004	740.731	718.316	241.041	281.905	337.566	367.819	400.6	238.141	410.554	731.271	702.203	253.61	288.308	348.541	374.238	400.6	251.101	409.236	713.179	686.263	232.161	268.942	325.535	354.011		400.6	281.639	458.423	755.369	787.88	262.622	306.081	356.684	376.531	400.6	246.699	416.742	701.823	731.083	235.389	271.804	325.417	348.541	400.6	430.441
		400.8	241.278	418.089	734.115	711.817	244.08	283.081	337.141	367.997	400.8	238.356	409.473	728.287	699.54	253.573	287.998	348.433	373.907	400.8	251.463	408.14	709.491	683.048	231.854	268.726	324.723	352.509		400.8	281.294	457.682	752.128	784.274	262.527	305.8	356.057	375.987	400.8	247.097	416.43	699.059	728.025	235.165	271.764	325.598	347.269	400.8	429.355
		401	242.677	418.906	731.088	711.129	244.123	282.092	338.68	366.933	401	238.091	408.459	724.865	696.001	253.508	288.041	347.736	373.477	401	251.311	407.6	704.874	679.715	231.964	268.765	323.868	351.518		401	281.875	456.319	748.929	780.754	262.566	305.498	355.872	375.889	401	246.941	415.96	696.199	724.65	235.023	271.779	325.485	346.412	401	428.35
		401.2	243.139	419.019	729.577	714.356	241.446	280.543	339.455	366.754	401.2	237.71	407.211	722.516	692.785	253.306	287.276	347.226	373.048	401.2	250.612	406.19	701.646	676.779	231.875	268.13	323.259	350.436		401.2	281.831	455.121	745.191	776.982	262.553	304.926	355.064	375.923	401.2	247.621	414.181	692.763	720.191	235.426	271.841	324.902	345.557	401.2	427.455
		401.4	242.052	418.774	724.824	712.49	240.552	282.478	338.486	363.693	401.4	238.081	406.25	719.289	689.547	253.033	287.021	347.116	372.188	401.4	250.14	405.364	698.506	673.668	231.898	267.589	322.579	349.465		401.4	281.946	453.944	741.691	773.868	262.406	304.736	354.489	375.471	401.4	247.961	412.724	689.664	716.45	235.679	271.497	324.245	345.011	401.4	425.839
		401.6	241.945	417.459	720.202	705.352	241.725	284.333	337.431	360.344	401.6	238.983	405.087	716.219	686.026	252.85	287.103	346.731	371.455	401.6	250.383	404.626	695.641	670.493	232.101	267.309	322.393	348.881		401.6	282.063	453.084	738.661	770.511	262.381	304.985	353.719	374.724	401.6	248.009	411.769	685.906	712.614	235.96	271.174	323.378	344.712	401.6	424.404
		401.8	241.891	414.099	718.697	700.998	241.058	284.863	338.479	357.616	401.8	239.202	404.287	714.037	683.37	253.324	287.29	346.21	370.626	401.8	250.446	403.501	692.709	667.218	232.386	266.614	322.622	347.926		401.8	281.711	452.244	735.68	767.412	261.923	304.501	353.115	374.15	401.8	248.461	410.737	682.125	709.15	235.904	270.718	322.652	344.601	401.8	422.982
		402	242.538	412.553	716.495	695.554	240.177	283.997	336.869	357.353	402	238.907	402.88	712.049	681.322	253.438	287.113	345.231	370.059	402	250.369	402.488	689.403	663.751	232.422	266.336	322.542	347.264		402	281.488	450.818	732.028	764.335	261.933	303.932	352.594	374.237	402	249.377	409.388	678.723	705.748	235.612	270.306	321.974	344.893	402	421.583
		402.2	243.442	412.322	714.586	689.71	239.245	281.788	335.094	359.352	402.2	239.409	401.242	709.213	677.327	253.685	287.343	344.696	369.231	402.2	250.143	401.591	686.442	660.869	232.497	266.042	321.658	346.385		402.2	281.958	449.678	729.599	761.029	262.026	303.253	352.374	373.943	402.2	249.483	407.99	676.698	702.912	235.801	270.222	321.721	344.873	402.2	420.453
		402.4	242.359	413.006	709.944	686.65	239.391	280.721	335.155	362.089	402.4	239.633	400.125	706.059	674.185	253.63	287.223	343.19	368.517	402.4	250.135	400.337	683.381	657.192	232.217	265.508	321.417	346.072		402.4	282.246	448.761	726.408	758.289	261.655	302.115	351.501	373.877	402.4	249.973	407.292	674.09	700.037	235.291	269.949	321.258	344.09	402.4	419.379
		402.6	240.596	412.182	707.819	682.643	240.826	281.127	337.442	360.404	402.6	239.987	399.212	703.04	670.652	253.604	287.514	342.302	367.919	402.6	249.72	399.18	680.42	653.663	232.349	265.328	320.774	345.775		402.6	282.061	447.035	723.714	754.679	262.363	301.563	351.796	373.341	402.6	250.294	405.667	671.408	697.062	236.061	269.675	320.222	343.396	402.6	418.147
		402.8	241.892	408.743	705.385	681.444	242.484	281.686	337.689	359.953	402.8	240.347	397.708	700.266	667.678	253.696	287.792	342.07	367.27	402.8	249.856	398.282	677.893	650.125	232.198	265.446	320.145	345.412		402.8	281.469	446.696	720.069	751.527	262.8	301.469	351.094	372.531	402.8	250.189	404.719	668.362	694.71	236.712	269.754	319.481	342.934	402.8	416.71
		403	243.838	408.065	701.565	682.273	244.502	281.541	337.303	361.252	403	240.482	396.205	696.641	664.976	253.942	287.973	341.985	366.687	403	250.189	396.959	674.772	646.88	232.137	265.382	319.875	345.114		403	281.667	445.692	717.268	749.016	262.804	300.882	350.638	371.583	403	249.477	403.98	665.601	691.979	237.026	269.655	319.037	342.391	403	415.641
		403.2	243.09	410.471	697.589	679.316	245.441	280.963	336.262	360.145	403.2	240.442	394.993	693.377	661.896	254.091	288.073	341.566	366.037	403.2	250.714	395.519	671.549	643.737	232.2	265.634	319.767	344.703		403.2	281.721	444.63	714.769	746.478	263.223	300.275	350.054	371.159	403.2	249.066	403.255	662.731	688.903	237.097	269.979	318.55	341.742	403.2	414.853
		403.4	242.008	409.465	692.922	673.651	243.183	280.057	333.334	357.976	403.4	239.991	393.85	689.906	658.777	254.189	288.154	341.098	365.673	403.4	250.515	394.186	668.44	640.92	232.438	265.846	319.223	343.805		403.4	281.793	443.785	712.039	743.577	262.851	300.288	349.813	371.394	403.4	249.363	402.789	660.032	686.238	237.351	270.457	318.314	341.19	403.4	413.621
		403.6	242.874	405.729	689.193	674.244	240.965	280.148	330.352	357.154	403.6	239.852	392.329	686.5	655.303	254.088	287.892	341.072	365.348	403.6	250.813	393.173	665.376	638.613	232.415	265.498	318.471	343.893		403.6	281.495	443.249	709.296	741.022	262.869	300.125	349.629	371.135	403.6	249.57	401.879	656.824	683.529	237.551	270.861	317.871	340.481	403.6	412.223
		403.8	243.036	404.569	686.269	669.913	241.222	280.822	330.319	355.5	403.8	240.17	391.764	682.391	651.621	254.541	288.041	340.48	365.49	403.8	251.007	391.884	662.87	636.125	232.065	265.487	317.872	343.844		403.8	281.887	442.501	706.586	737.462	262.582	300.109	349.146	370.906	403.8	249.452	401.293	654.612	680.671	237.427	270.983	317.72	339.414	403.8	410.958
		404	243.493	403.801	684.239	666.157	241.019	281.032	332.176	354.793	404	239.883	391.404	678.179	648.712	254.909	288.022	339.478	365.052	404	251.346	391.583	659.513	633.529	232.073	265.307	317.99	343.94		404	281.99	441.922	702.839	734.565	263.038	300.656	348.458	370.569	404	249.402	400.788	651.109	678.279	237.531	270.868	317.684	338.734	404	410.278
		404.2	243.836	403.568	684.931	665.807	242.698	282.15	331.995	357.418	404.2	239.667	389.945	674.639	646.459	255.496	287.952	339.95	365.056	404.2	251.338	390.641	656.676	631.653	232.285	265.727	317.881	343.719		404.2	282.149	440.44	698.649	731.089	262.971	301.3	348.356	369.52	404.2	249.479	400.075	648.334	675.956	237.999	271.058	317.125	338.736	404.2	409.399
		404.4	243.436	401.86	680.523	661.937	244.61	281.358	333.006	359.401	404.4	239.285	389.316	671.269	643.812	255.517	287.518	339.965	364.592	404.4	251.622	389.974	654.204	629.869	232.242	265.483	318.047	343.801		404.4	282.556	439.553	695.206	728.531	263	301.814	347.463	368.952	404.4	249.382	399.264	645.9	672.797	237.628	270.353	317.239	338.851	404.4	409.181
		404.6	241.621	402.324	677.345	655.611	242.784	281.806	333.932	358.073	404.6	239.428	388.851	667.856	640.802	255.138	287.105	339.752	363.841	404.6	251.703	389.101	652.101	627.587	232.115	264.794	318.138	343.221		404.6	282.702	437.925	692.754	725.411	262.97	302.007	347.135	369.022	404.6	250.212	398.03	643.558	669.425	237.515	269.727	317.096	338.147	404.6	408.741
		404.8	240.449	401.407	675.703	652.519	241.127	280.683	332.259	355.104	404.8	239.962	388.462	664.365	637.462	254.985	286.648	339.606	363.048	404.8	251.704	388.461	649.449	625.849	232.179	264.744	317.454	342.082		404.8	282.666	437.369	689.714	722.17	263.388	302.621	347.138	368.447	404.8	251.198	397.384	640.84	666.48	237.042	270.201	316.886	337.746	404.8	408.401
		405	240.52	400.482	670.343	650.791	243.342	281.666	332.309	354.12	405	239.812	387.272	661.268	634.965	255.16	286.657	339.307	363.01	405	251.392	388.238	647.52	623.052	232.77	264.279	316.709	341.679		405	282.922	436.794	686.726	719.195	263.605	302.583	346.933	368.176	405	251.347	396.978	638.222	664.337	236.79	269.313	316.811	337.358	405	407.569
		405.2	240.844	402.073	664.456	649.028	243.596	282.769	334.411	354.498	405.2	240.012	386.46	657.693	632.88	255.131	286.559	338.615	362.132	405.2	251.405	387.761	645.752	619.467	232.853	264.11	316.829	340.843		405.2	282.794	435.671	683.863	715.763	263.926	302.845	347.081	367.51	405.2	251.649	395.69	636.671	661.978	236.933	269.066	316.709	337.43	405.2	407.286
		405.4	242.244	399.381	659.387	645.443	242.266	279.759	335.283	355.657	405.4	239.943	385.429	654.558	630.644	254.845	286.892	338.115	361.693	405.4	251.236	387.175	643.632	616.617	232.692	264.737	316.583	339.769		405.4	283.337	434.549	680.834	712.184	264.42	302.924	347.16	367.266	405.4	251.972	394.809	634.469	658.634	236.833	269.079	316.571	337.146	405.4	406.939
		405.6	242.352	397.641	657.157	641.721	243.191	280.036	333.563	352.737	405.6	240.144	383.9	651.405	627.838	254.169	286.75	338.55	360.418	405.6	251.18	386.775	640.778	614.397	233.156	264.928	315.933	339.128		405.6	283.247	433.955	677.692	708.891	264.845	302.768	347.27	366.873	405.6	252.405	393.869	631.495	655.627	237.195	268.718	316.404	336.71	405.6	406.347
		405.8	242.249	398.687	656.437	640.719	244.666	282	330.906	348.153	405.8	240.001	383.169	648.929	625.309	254.553	286.672	338.915	360.245	405.8	251.561	385.606	639.419	611.982	233.491	264.213	315.257	338.227		405.8	282.704	433.043	675.371	705.673	265.078	302.661	347.039	366.571	405.8	252.875	392.595	628.935	653.394	236.895	268.095	315.997	335.707	405.8	405.3
		406	243.848	396.617	653.689	635.381	244.925	280.901	330.162	349.158	406	239.76	382.65	647.178	622.297	254.261	286.444	338.836	359.568	406	251.938	385.003	637.173	609.509	233.748	263.538	315.204	337.292		406	282.462	432.499	673.639	703.506	265.862	302.429	346.817	366.4	406	253.041	391.929	626.491	650.747	237.066	267.795	315.562	335.156	406	404.355
		406.2	244.117	393.057	653.083	629.964	244.454	279.684	330.505	351.246	406.2	239.544	381.327	644.762	620.068	254.413	287.058	338.386	359.01	406.2	252.021	384.248	634.684	606.656	233.791	263.792	314.711	336.228		406.2	281.851	431.341	671.19	700.439	266.018	302.469	346.824	366.179	406.2	253.536	390.985	623.859	648.103	237.106	268.689	315.09	334.431	406.2	402.908
		406.4	243.836	391.588	653.09	629.743	244.794	279.681	331.886	351.463	406.4	239.588	380.443	641.587	617.574	255.069	287.26	338.112	359.107	406.4	252.561	383.129	631.959	604.043	234.064	263.684	314.537	336.034		406.4	282.406	430.258	667.843	697.419	266.18	302.599	346.89	365.839	406.4	253.213	390.091	621.104	645.099	237.028	268.734	314.284	333.859	406.4	401.738
		406.6	243.525	393.144	648.396	628.683	244.462	279.434	330.159	352.965	406.6	239.59	379.136	639.251	614.998	255.782	287.522	337.979	359.053	406.6	252.868	382.094	629.597	600.78	234.446	263.68	314.094	336.433		406.6	283.176	428.792	665.891	694.268	266.182	302.034	346.169	365.711	406.6	253.018	389.231	618.924	642.88	237.266	268.025	314.171	333.397	406.6	400.563
		406.8	244.311	392.809	643.75	628.357	244.154	279.088	328.164	351.728	406.8	240.246	378.494	636.71	611.656	255.985	287.658	338.041	358.72	406.8	253.339	381.386	626.458	599.314	234.353	264.103	313.7	335.761		406.8	283.663	427.433	663	691.498	266.058	301.731	345.635	365.402	406.8	253.403	388.139	616.732	640.52	237.526	268.783	313.839	333.199	406.8	399.69
		407	244.528	392.6	641.285	627.163	244.942	280.157	328.114	349.963	407	241.117	377.812	634.778	608.509	256.471	287.882	337.459	358.771	407	253.681	380.48	623.06	598.017	234.364	264.273	313.177	335.787		407	284.542	426.811	660.771	688.981	266.158	301.526	345.616	364.952	407	253.188	387.439	613.594	638.205	237.583	268.728	313.714	332.209	407	399.24
		407.2	243.614	391.582	637.899	622.4	244.219	281.325	327.013	348.916	407.2	241.528	377.02	631.962	606.14	257.032	287.908	337.334	358.177	407.2	254.265	379.494	620.308	595.439	234.886	264.171	313.027	336.153		407.2	284.744	426.226	658.247	686.345	266.378	301.985	345.409	364.985	407.2	253.081	386.248	611.242	636.747	237.866	268.937	313.508	331.642	407.2	398.113
		407.4	243.736	390.92	635.62	621.354	244.152	281.061	328.488	348.964	407.4	241.813	376.196	629.438	603.821	257.686	288.549	336.356	358.177	407.4	255.094	378.941	618.242	593.277	235.24	264.553	313.001	335.708		407.4	285.373	425.673	655.864	683.683	266.845	302.207	345.33	363.997	407.4	252.714	385.497	609.273	633.807	238.272	269.727	312.885	331.394	407.4	397.478
		407.6	244.113	391.452	635.227	617.764	244.799	280.543	328.045	348.802	407.6	242.787	375.197	626.516	601.657	257.477	288.342	336.316	358.278	407.6	255.133	378.619	615.342	591.326	235.349	265.047	312.981	335.556		407.6	285.943	424.771	654.094	681.499	267.024	302.118	345.167	363.702	407.6	252.845	385.012	607.89	630.693	239.004	270.107	312.496	331.772	407.6	396.717
		407.8	245.45	390.666	631.079	615.359	245.128	281.584	326.522	348.558	407.8	243.656	374.218	623.143	599.462	257.667	288.913	336.205	357.133	407.8	255.106	378.017	613.12	589.422	235.195	265.382	312.221	335.191		407.8	286.316	423.334	652.003	677.936	267.35	301.932	344.9	363.498	407.8	253.36	383.906	605.257	627.663	239.395	270.16	312.39	331.267	407.8	396.453
		408	245.68	386.629	627.184	614.353	244.559	281.564	326.187	350.341	408	244.717	373.668	620.343	596.382	257.823	288.773	336.235	356.68	408	255.606	377.433	610.26	587.212	235.317	265.164	312.086	335.132		408	286.919	423.274	649.423	675.656	267.302	301.769	344.429	363.2	408	253.173	383.496	602.341	625.773	239.366	269.905	312.285	331.066	408	396.182
		408.2	244.747	385.054	625.483	608.6	245.903	281.909	326.383	350.949	408.2	244.877	373.119	618.062	593.888	258.195	288.779	335.842	355.843	408.2	255.692	377.264	607.542	584.903	235.772	265.633	311.544	334.576		408.2	287.092	423.195	647.233	672.999	267.806	301.939	343.854	362.523	408.2	253.613	382.76	599.864	623.04	239.421	270.61	312.185	331.456	408.2	395.678
		408.4	245.895	384.912	622.864	608.16	249.065	281.571	326.988	348.421	408.4	244.741	372.866	614.839	591.459	258.36	288.845	335.077	355.701	408.4	255.928	377.43	605.255	583.557	236.234	265.892	311.529	334.256		408.4	286.908	422.909	644.966	670	268.641	301.969	343.861	362.088	408.4	254.18	382.057	597.57	620.727	239.342	270.934	311.805	331.141	408.4	394.755
		408.6	244.871	382.493	621.196	607.091	248.302	280.968	324.278	347.349	408.6	244.476	372.196	612.198	589.817	258.953	288.617	334.203	355.957	408.6	256.503	376.634	602.641	580.669	236.207	265.944	311.339	334.707		408.6	287.011	422.377	642.768	667.947	269.264	302.37	343.652	361.737	408.6	254.455	381.761	595.161	617.761	239.753	270.715	311.624	330.584	408.6	394.006
		408.8	244.282	382.886	615.669	601.293	249.788	281.417	324.353	348.349	408.8	244.039	371.293	609.624	587.876	259.066	288.198	334.456	355.686	408.8	257.012	376.049	600.31	578.224	236.792	265.66	310.94	334.61		408.8	286.856	421.199	640.372	665.304	269.254	302.918	343.312	361.537	408.8	255.528	380.789	592.969	615.076	239.989	270.63	311.656	330.307	408.8	393.099
		409	246.874	384.512	611.797	599.854	251.235	282.066	328.623	349.944	409	244.144	370.65	606.728	584.713	259.969	287.857	333.639	355.668	409	257.024	375.469	597.291	576.613	236.644	265.597	310.693	334.37		409	286.999	419.722	638.138	662.402	269.138	303.044	343.024	361.678	409	255.876	380.163	591.096	611.904	239.615	270.429	311.666	330.582	409	392.859
		409.2	248.13	384.331	613.708	599.541	249.037	280.349	328.269	350.424	409.2	244.138	370.119	604.427	582.737	260.423	287.629	333.815	355.39	409.2	257.119	374.951	594.55	574.494	236.937	265.2	310.494	333.821		409.2	287.175	419.059	636.284	659.881	269.111	303.025	342.837	361.816	409.2	256.49	379.562	589.154	609.661	240.062	270.371	312.059	330.351	409.2	392.379
		409.4	247.63	383.902	614.131	596.683	249.935	281.541	326.93	348.353	409.4	244.122	369.549	602.684	579.947	260.888	287.881	333.437	354.806	409.4	257.45	373.881	592.347	572.309	237.224	265.265	310.102	333.784		409.4	287.095	418.691	633.151	657.19	269.234	303.265	342.45	361.159	409.4	256.805	379.338	586.227	607.35	240.221	270.666	312.072	329.978	409.4	391.534
		409.6	247.291	381.21	610.735	596.683	250.465	285.239	327.143	346.313	409.6	244.276	368.999	600.567	577.323	260.977	287.429	333.706	355.277	409.6	257.83	373.648	589.64	569.84	237.411	265.371	310.283	333.751		409.6	287.573	418.593	630.367	655.467	268.935	303.829	342.302	361.075	409.6	257.261	378.937	584.269	605.461	239.763	270.394	312.437	329.897	409.6	390.382
		409.8	246.519	378.969	607.138	595.17	250.138	285.255	327.067	345.365	409.8	244.305	368.301	597.766	575.475	261.805	287.179	333.789	355.104	409.8	258.219	373.013	587.357	568.571	238.218	265.381	310.111	333.472		409.8	288.389	417.225	629.203	652.83	269.302	303.473	342.344	361.13	409.8	257.642	378.432	582.267	602.824	240.249	270.62	311.961	329.355	409.8	389.772
		410	247.134	379.816	605.912	592.831	249.613	282.028	327.312	345.606	410	244.673	367.294	595.215	573.453	261.817	287.213	333.686	354.372	410	258.693	372.885	585.053	566.928	238.56	265.495	310.22	333.066		410	288.688	416.749	627.404	650.481	268.936	303.431	342.158	361.511	410	258.119	377.876	580.234	600.777	240.766	270.173	311.904	328.85	410	389.361
		410.2	245.62	381.119	602.787	589.733	250.052	280.541	325.634	347.859	410.2	245.096	366.497	593.546	571.71	262.082	287.684	334.02	353.814	410.2	258.721	372.335	582.716	564.148	238.982	265.499	310.548	332.677		410.2	288.693	416.527	624.204	648.243	268.91	304.037	342.164	361.416	410.2	258.158	377.44	577.545	597.855	241.169	270.351	312.054	328.88	410.2	388.577
		410.4	247.174	378.175	599.25	587.249	251.635	282.488	324.846	348.611	410.4	245.351	365.965	591.854	568.9	262.422	287.857	334.062	353.028	410.4	259.204	372.093	580.641	562.649	239.543	265.182	311.212	331.791		410.4	289.104	415.854	622.143	645.033	269.066	304.285	342.076	360.948	410.4	258.853	376.76	575.923	595.308	241.584	270.819	311.833	328.918	410.4	388.409
		410.6	248.746	377.915	596.557	584.464	253.903	284.006	327.422	347.652	410.6	245.876	365.141	589.09	566.611	262.785	288.438	334.046	352.57	410.6	259.632	371.436	579.011	560.879	239.835	265.042	311.339	331.051		410.6	289.724	415.62	620.25	643.1	270.266	304.37	341.876	361.005	410.6	258.726	376.11	574.094	592.744	242.234	270.895	311.081	328.938	410.6	387.493
		410.8	248.702	378.409	594.059	580.713	253.944	283.309	327.48	345.634	410.8	246.391	364.599	586.869	564.437	262.937	288.425	334.311	352.583	410.8	260.019	370.65	577.438	558.721	240.304	265.275	311.168	330.506		410.8	290.349	415.116	618.333	640.534	270.518	304.235	342.061	360.495	410.8	259.217	375.916	571.466	591.203	243.017	270.737	310.562	327.746	410.8	386.639
		411	248.15	378.592	592.472	580.655	253.453	282.459	326.109	344.289	411	247.181	364.139	584.569	561.861	263.567	288.38	334.826	352.339	411	260.302	370.168	575.174	557.174	240.949	265.636	310.967	330.312		411	290.669	414.368	616.349	638.377	271.008	304.593	341.796	360.188	411	259.45	375.991	568.971	588.9	243.198	270.95	309.947	327.548	411	386.413
		411.2	247.622	381.283	588.645	580.871	255.835	281.718	326.509	344.104	411.2	246.924	363.38	581.761	560.459	263.748	288.856	335.171	352.353	411.2	260.608	369.29	573.3	555.631	241.459	265.695	310.846	329.383		411.2	291.792	413.603	615.103	635.487	271.267	304.269	342.141	359.829	411.2	259.379	375.49	566.829	586.156	243.479	270.867	309.409	326.949	411.2	386.146
		411.4	246.98	379.059	583.838	576.896	255.964	282.674	327.253	344.974	411.4	247.201	362.622	579.883	558.542	264.659	289.112	334.377	352.28	411.4	261.267	368.441	571.083	553.835	241.975	266.071	310.435	329.254		411.4	292.476	413.07	613.863	632.757	271.304	304.055	342.691	359.933	411.4	259.341	374.598	565.656	583.69	243.592	271.437	309.142	326.476	411.4	385.686
		411.6	247.838	376.298	583.536	573.122	254.388	284.356	327.2	345.276	411.6	247.487	361.928	577.551	556.246	264.662	289.458	334.094	352.629	411.6	261.4	368.01	569.016	551.829	242.291	266.278	310.33	328.83		411.6	292.674	412.943	610.949	630.038	271.6	304.48	343.292	359.711	411.6	259.606	374.085	563.735	581.968	243.999	271.569	309.454	326.504	411.6	385.071
		411.8	248.287	374.757	584.304	569.264	255.157	284.837	326.495	343.054	411.8	247.513	361.893	575.732	553.658	264.949	289.544	334.278	353.618	411.8	261.448	366.909	567.566	550.421	242.591	266.273	310.103	329.123		411.8	293.331	412.11	608.899	627.963	272.153	304.641	343.59	359.34	411.8	260.141	373.985	561.574	580.417	244.457	271.958	309.256	326.397	411.8	384.856
		412	247.493	373.874	581.54	565.694	254.597	285.446	326.291	342.799	412	248.076	361.327	573.321	551.768	264.94	289.671	334.6	353.997	412	262.352	366.476	565.359	548.589	242.884	266.566	310.04	329.232		412	294.35	411.188	607.577	626.291	272.034	304.751	343.686	359.036	412	260.773	373.308	559.299	578.412	245.011	271.52	308.875	325.886	412	385.084
		412.2	249.789	373.48	577.216	565.927	255.217	284.186	327.428	343.505	412.2	248.313	361.193	570.832	550.477	265.193	289.663	335.387	353.791	412.2	262.49	366.012	563.932	546.577	243.031	266.763	309.27	329.608		412.2	294.606	410.838	605.535	624.413	272.223	304.786	343.91	359.182	412.2	261.238	372.749	556.685	576.876	245.279	270.912	309.576	325.782	412.2	384.759
		412.4	250.385	373.611	574.137	564.531	256.552	282.837	327.163	346.291	412.4	248.312	361.318	568.956	549.593	266.169	290.187	335.831	353.582	412.4	263.1	365.943	561.52	545.055	243.349	267.533	308.994	330.345		412.4	295.083	410.862	603.711	622.179	272.251	304.839	344.036	359.147	412.4	261.837	372.365	554.95	575.202	245.472	270.837	309.687	326.083	412.4	384.729
		412.6	249.097	373.095	572.39	560.935	257.2	282.992	329.138	346.753	412.6	248.589	361.055	566.675	547.969	265.933	291.014	335.694	353.046	412.6	263.574	365.626	559.668	543.268	243.793	268.085	308.928	330.469		412.6	295.878	410.872	602.357	620.25	272.891	305.074	344.094	358.684	412.6	262.154	372.481	553.092	574.038	245.868	270.573	309.939	326.618	412.6	384.42
		412.8	250.624	373.293	570.556	558.219	257.163	283.193	331.089	345.418	412.8	248.578	360.671	564.028	546.048	266.011	291.479	335.555	353.295	412.8	264.094	364.817	558.096	540.971	243.756	268.568	309.084	330.558		412.8	296.602	411.064	600.528	617.911	273.011	305.115	344.493	358.386	412.8	262.622	371.771	551.786	572.289	246.634	269.981	310.438	326.463	412.8	383.546
		413	252.746	375.436	569.851	556.811	255.994	284.229	331.01	342.628	413	249.591	360.164	562.31	543.825	266.396	291.362	335.39	353.481	413	264.752	364.815	556.305	538.849	243.965	268.894	309.128	330.787		413	297.006	410.836	598.091	617.334	274.045	305.308	344.272	358.094	413	263.598	371.527	550.247	570.782	246.734	270.486	311.082	326.513	413	383.473
		413.2	253.171	371.862	570.219	554.985	255.621	284.838	328.684	343.529	413.2	249.538	359.674	559.658	542.192	266.588	291.834	335.229	353.876	413.2	264.983	364.663	554.727	536.99	244.56	269.071	308.964	330.505		413.2	297.316	411.031	596.106	615.709	275.178	305.572	343.896	358.229	413.2	264.684	371.08	547.358	568.866	247.035	270.353	311.141	327.034	413.2	383.361
		413.4	251.99	368.808	567.584	554.94	255.772	282.847	328.031	345.143	413.4	249.749	359.323	558.321	540.119	267.178	292.199	335.036	353.184	413.4	265.397	364.16	553.129	534.953	245.168	269.559	309.135	330.724		413.4	297.742	410.517	594.3	613.909	275.77	306.15	343.45	358.158	413.4	265.393	370.563	545.844	566.458	247.111	270.788	311.208	327.037	413.4	382.745
		413.6	250.572	368.497	564.979	556.058	255.277	284.657	328.395	344.04	413.6	250.323	358.218	555.76	538.71	267.866	292.506	335.396	352.634	413.6	266.136	363.778	550.934	533.133	245.641	269.869	309.186	330.252		413.6	298.196	410.208	592.582	611.196	276.99	306.295	343.115	358.335	413.6	265.644	370.059	544.121	564.419	247.188	270.649	311.463	326.909	413.6	382.23
		413.8	252.301	368.375	565.22	553.746	255.402	288.628	328.639	344.978	413.8	250.273	357.283	553.668	535.917	268.47	292.323	335.341	352.091	413.8	266.551	362.811	549.657	532.353	245.5	270.223	309.062	329.719		413.8	298.325	409.815	590.504	609.766	277.96	306.311	343.241	358.467	413.8	266.112	370.033	543.044	562.585	247.843	271.166	311.662	327.29	413.8	381.497
		414	252.442	369.214	565.194	550.319	257.986	289.265	329.982	344.419	414	250.594	357.063	551.763	533.883	268.642	293.064	335.123	352.293	414	267.091	362.25	547.319	531.077	246.102	270.983	309.473	329.269		414	298.983	409.566	588.974	608.432	278.571	306.923	343.244	358.713	414	266.312	369.541	541.841	560.734	248.277	272.073	310.934	326.986	414	380.737
		414.2	252.221	371.163	559.895	545.531	259.262	288.415	327.12	343.626	414.2	250.907	356.702	549.99	531.645	268.76	292.875	335.039	352.425	414.2	267.308	362.003	545.936	529.146	246.709	271.332	309.854	328.323		414.2	299.24	408.912	586.496	606.491	279.1	306.838	343.802	359.01	414.2	267.143	369.155	540.117	558.912	248.214	272.744	311.48	326.385	414.2	380.313
		414.4	252.889	373.068	555.598	542.846	261.177	286.247	326.231	342.603	414.4	251.45	356.036	548.463	529.946	269.826	293.089	335.761	352.853	414.4	268.168	362.376	544.463	527.761	247.273	271.469	309.936	327.973		414.4	299.07	408.708	583.744	605.665	279.519	307.01	343.652	359.361	414.4	267.781	368.587	538.39	556.621	248.612	273.483	311.276	326.803	414.4	380.268
		414.6	253.985	374.247	555.962	542.387	260.849	286.261	328.192	344.209	414.6	251.967	355.573	547.249	528.178	270.344	293.536	336.221	352.95	414.6	269.468	363.007	542.52	526.88	247.52	271.435	309.834	328.05		414.6	298.936	408.102	581.336	604.748	280.173	307.44	343.502	359.185	414.6	268.846	368.398	536.813	554.947	248.993	274.23	310.988	326.712	414.6	380.713
		414.8	254.973	374.838	554.981	541.325	258.581	287.439	328.702	346.577	414.8	252.458	355.483	544.693	526.339	270.996	294.747	336.252	352.101	414.8	270.129	362.679	540.732	525.04	248.139	271.792	310.084	328.066		414.8	298.841	407.51	580.02	601.361	280.304	308.085	343.642	359.643	414.8	269.109	368.028	535.615	552.582	249.948	274.742	310.353	327.1	414.8	379.972
		415	255.904	372.455	552.935	539.097	261.214	286.824	327.431	347.187	415	252.971	355.281	542.466	524.117	271.05	295.343	336.26	351.999	415	270.338	361.856	539.155	523.732	248.579	272.298	310.569	327.863		415	299.48	406.906	578.375	599.397	280.551	308.447	344.257	359.261	415	269.062	367.855	534.666	550.771	250.968	275.387	310.445	327.072	415	379.677
		415.2	256.871	369.168	549.444	538.268	263.491	287.646	326.341	348.055	415.2	253.529	354.802	540.232	522.411	271.044	295.304	336.097	352.484	415.2	270.613	362.096	537.841	522.059	248.904	272.268	310.425	328.065		415.2	300.058	406.449	576.545	598.159	280.668	308.188	345.048	359.338	415.2	269.397	367.675	533.348	549.573	251.412	275.543	310.362	327.121	415.2	380.009
		415.4	257.379	367.112	547.832	536.49	263.459	289.461	327.488	345.978	415.4	254.12	354.428	538.679	520.811	271.487	295.532	336.048	352.878	415.4	271.14	362.226	536.264	520.497	248.964	273.024	309.917	328.306		415.4	300.575	406.444	574.773	597.156	280.596	308.302	345.425	359.478	415.4	270.047	367.777	532.312	548.015	251.957	275.923	310.485	327.587	415.4	380.077
		415.6	258.439	366.832	544.872	534.657	262.753	288.479	327.663	344.709	415.6	254.521	353.915	537.08	519.401	272.306	295.989	336.242	353.15	415.6	271.547	362.358	534.541	518.983	249.744	273.322	310.295	328.281		415.6	300.992	406.557	572.869	594.718	280.682	308.979	345.557	359.105	415.6	270.42	367.807	530.627	546.248	251.993	276.203	310.606	327.548	415.6	380.22
		415.8	257.645	366.939	541.412	532.89	262.267	289.92	327.92	346.143	415.8	255.378	352.934	535.05	518.195	273.115	296.305	336.598	352.851	415.8	271.44	362.791	532.998	517.19	249.998	273.203	310.945	328.546		415.8	301.7	406.345	571.334	592.804	280.935	309.537	345.418	359.01	415.8	270.989	367.899	528.881	544.686	251.996	276.396	310.917	327.596	415.8	380.245
		416	257.656	366.885	541.914	530.429	263.896	292.997	329.85	346.632	416	256.248	352.444	533.335	515.903	273.263	296.234	336.671	353.113	416	271.73	362.427	531.473	515.369	249.92	273.029	311.198	329.068		416	302.531	406.138	570.747	591.635	281.277	309.837	344.973	358.509	416	271.214	367.661	527.61	542.918	252.907	276.235	311.306	327.94	416	380.309
		416.2	259.295	367.124	538.234	528.478	266.395	295.063	327.348	345.674	416.2	256.947	352.415	531.884	514.431	273.637	296.668	336.696	353.458	416.2	271.957	361.686	529.607	513.317	250.518	273.495	311.313	329.417		416.2	303.39	406.144	570.151	589.277	281.593	310.406	345.561	358.235	416.2	271.806	367.302	526.433	540.959	253.368	276.683	312.06	327.442	416.2	379.447
		416.4	260.112	366.066	535.253	528.216	267.975	294.898	324.688	346.196	416.4	257.74	351.706	530.755	513.407	274.216	296.793	336.217	353.761	416.4	271.771	361.026	527.943	511.258	251.065	273.697	311.933	329.473		416.4	304.482	405.81	569.019	587.097	282.143	310.684	346.085	358.727	416.4	271.96	367.065	524.645	539.574	253.426	276.891	312.352	327.851	416.4	379.179
		416.6	258.457	365.264	535.713	526.708	266.434	293.716	327.801	347.978	416.6	257.946	351.396	529.37	512.288	275.037	296.703	336.733	354.678	416.6	271.881	361.257	525.858	510.763	251.385	273.413	312.366	329.51		416.6	305.371	405.63	567.093	586.412	282.44	310.974	346.22	358.793	416.6	272.778	366.929	523.262	539.17	253.871	276.617	312.774	327.741	416.6	379.466
		416.8	259.05	365.292	535.273	527.153	265.701	293.577	331.027	348.754	416.8	258.8	351.682	527.96	511.294	276.156	296.595	337.898	355.068	416.8	272.738	361.903	524.077	509.432	251.982	273.281	312.66	329.436		416.8	305.755	405.045	565.502	584.929	282.979	311.112	345.823	358.774	416.8	273.495	367.02	522.258	538.059	253.822	276.906	312.949	327.819	416.8	379.366
		417	260.681	362.677	534.051	527.82	268.6	291.848	330.368	347.389	417	259.754	351.716	526.229	509.926	276.973	297.814	338.233	354.938	417	273.579	361.007	522.073	508.039	251.98	273.73	312.969	329.378		417	306.535	404.784	564.285	583.93	283.84	312.186	345.518	358.721	417	273.884	366.54	520.432	536.461	254.607	277.227	313.077	327.522	417	379.452
		417.2	261.526	361.337	532.464	525.757	268.119	292.788	330.671	347.635	417.2	260.509	351.778	524.676	508.439	277.172	298.51	338.899	355.241	417.2	274.389	361.001	520.49	506.811	252.351	273.425	313.771	329.68		417.2	307.128	404.115	563.079	582.208	284.352	312.843	345.416	358.65	417.2	274.115	366.504	518.969	534.578	255.405	277.613	313.681	327.264	417.2	379.571
		417.4	261.857	362.066	529.201	523.391	264.546	293.556	332.591	349.879	417.4	261.523	352.323	522.778	507.099	278.44	299.377	339.15	355.818	417.4	274.839	360.766	519.735	504.789	253.136	273.661	313.886	330.251		417.4	308.207	403.624	561.526	580.341	284.792	312.931	345.713	358.933	417.4	274.975	366.536	518.443	533.739	256.339	278.315	314.231	327.645	417.4	379.618
		417.6	261.162	364.806	528.564	520.28	266.118	293.631	332.298	350.264	417.6	262.17	352.472	521.415	505.56	279.146	300.002	339.012	356.904	417.6	275.798	360.451	518.657	503.543	254.035	274.117	313.861	330.568		417.6	309.174	403.257	560.179	578.697	285.254	313.152	345.916	359.328	417.6	275.737	366.359	517.479	532.886	257.146	278.923	314.296	327.734	417.6	379.458
		417.8	261.263	364.732	527.48	516.686	268.893	294.729	332.56	347.535	417.8	262.732	352.214	519.817	504.603	280.025	300.711	338.718	357.239	417.8	276.754	360.383	517.214	502.347	254.661	275.116	313.919	330.733		417.8	309.644	402.755	558.415	577.176	285.991	313.525	346.043	359.518	417.8	276.382	366.764	516.148	531.598	257.644	279.583	313.955	328.167	417.8	379.596
		418	262.049	361.909	523.294	515.308	269.366	296.22	333.279	346.886	418	263.191	352.208	518.286	503.614	280.789	301.323	338.844	357.301	418	277.552	360.343	516.042	501.067	254.888	275.679	314.003	330.611		418	310.178	402.145	556.913	575.471	286.591	313.715	345.566	359.748	418	277.088	367.16	515.191	530.29	258.378	280.076	313.838	328.05	418	379.797
		418.2	262.816	360.847	521.619	515.676	270.348	296.834	332.997	347.527	418.2	263.563	352.492	516.502	502.033	281.643	302.437	339.905	357.359	418.2	278.282	360.129	515.453	500.019	254.778	276.225	314.128	330.322		418.2	310.816	401.614	555.131	573.538	287	314.007	345.243	359.397	418.2	277.675	367.035	514.18	528.406	259.009	280.525	313.825	327.868	418.2	379.638
		418.4	262.57	363.188	523.832	513.93	271.843	297.049	332.275	347.584	418.4	264.687	351.927	515.447	500.134	281.992	302.727	340.35	357.48	418.4	278.966	359.76	514.771	498.919	255.375	277.047	313.895	330.831		418.4	311.87	401.822	553.141	571.565	287.576	314.666	345.548	359.672	418.4	278.314	366.793	512.772	526.684	259.939	281.2	314.246	328.15	418.4	379.553
		418.6	261.947	364.388	524.038	512.965	273.099	296.747	333.119	348.078	418.6	265.555	351.17	514.733	498.391	282.672	303.444	340.007	357.361	418.6	279.599	359.211	513.801	498.718	256.133	277.417	313.952	331.439		418.6	312.676	402.208	551.421	569.261	287.816	315.347	346.21	360.38	418.6	278.914	366.381	511.256	525.073	261.435	281.82	314.23	328.175	418.6	380.051
		418.8	262.162	359.976	520.386	515.593	272.077	298.132	334.799	349.774	418.8	265.824	350.878	513.28	497.309	283.922	303.401	340.703	358.41	418.8	280.876	359.219	513.468	498.026	257.279	277.864	314.195	331.456		418.8	312.961	401.922	550.348	567.995	287.894	315.366	346.864	360.658	418.8	279.712	366.672	509.812	524.101	262.144	282.572	314.948	329.231	418.8	379.206
		419	261.749	359.953	517.933	514.27	272.097	297.611	335.211	349.993	419	265.909	350.575	511.855	496.612	284.844	304.046	340.728	359.141	419	281.583	358.659	512.868	497.286	258.486	278.347	314.373	331.18		419	313.49	401.759	548.737	566.817	288.448	315.401	347.636	361.091	419	280.419	366.659	508.126	522.734	263.003	282.861	315.244	329.913	419	378.513
		419.2	264.995	361.542	517.263	509.051	273.371	298.004	335.706	348.675	419.2	266.141	349.869	510.236	495.938	285.176	304.268	341.008	359.107	419.2	282.752	359.362	511.302	496.471	258.822	278.908	314.216	331.189		419.2	314.166	401.541	547.77	566.627	289.398	316.572	347.85	361.59	419.2	281.286	366.155	506.528	521.072	263.071	282.88	315.627	329.74	419.2	377.696
		419.4	266.209	362.707	516.007	505.82	273.62	299.333	335.792	348.859	419.4	266.476	350.101	508.736	494.32	285.77	305.022	341.475	359.293	419.4	284.074	359.138	509.686	496.38	259.245	279.009	314.575	331.647		419.4	314.92	401.43	546.108	565.63	290.539	317.277	348.351	361.946	419.4	282.37	365.924	504.947	519.691	263.801	283.381	315.671	329.652	419.4	377.438
		419.6	265.484	361.386	513.886	504.844	274.473	298.825	336.52	349.975	419.6	267.004	350.323	507.012	492.682	286.729	306.3	341.99	359.232	419.6	284.808	359.159	508.597	496.003	259.78	279.195	314.946	332.019		419.6	315.477	401.506	545.115	564.21	291.339	318.142	349.028	362.344	419.6	283.137	365.434	504.011	518.849	264.559	283.835	315.971	329.581	419.6	377.06
		419.8	268.652	360.858	514.516	506.152	276.599	299.706	334.321	351.097	419.8	267.753	350.165	505.489	491.505	286.975	306.821	341.9	359.672	419.8	285.746	359.741	507.244	495.08	260.357	279.616	314.946	331.982		419.8	316.021	402.069	544.261	562.576	291.904	319.09	349.756	362.593	419.8	283.541	365.234	502.707	517.923	264.66	284.343	316.29	329.648	419.8	377.104
		420	268.388	362.201	513.691	504.225	275.724	301.644	335.16	352.35	420	268.289	349.848	503.638	489.953	287.478	306.981	341.676	360.073	420	286.789	360.275	506.419	494.364	261.324	280.263	315.086	332.227		420	316.437	402.648	543.229	561.545	292.955	319.855	350.802	363.073	420	284.153	365.616	501.478	516.815	264.787	284.649	316.945	330.352	420	377.11
		420.2	267.514	362.84	511.761	502.534	274.849	303.088	336.719	352.592	420.2	268.413	349.788	501.828	489.476	288.183	307.66	341.947	360.392	420.2	287.841	360.785	505.48	493.139	262.085	280.459	315.355	332.286		420.2	316.431	402.611	542.382	560.457	293.724	319.983	352.067	362.77	420.2	285.247	366.369	500.051	515.773	264.87	285.346	317.261	330.298	420.2	377.161
		420.4	270.182	362.445	508.624	504.47	276.906	303.498	337.978	351.729	420.4	268.57	349.809	500.302	488.746	289.041	308.37	342.795	360.647	420.4	288.715	361.516	504.077	491.808	262.91	280.858	315.413	331.937		420.4	316.717	402.396	541.896	559.789	294.648	319.736	352.558	362.638	420.4	286.109	366.35	498.99	514.478	265.168	286.185	318.092	330.693	420.4	376.79
		420.6	270.323	364.044	507.998	504.592	280.409	301.631	338.374	351.47	420.6	269.058	349.909	499.754	487.734	289.824	309.042	343.071	360.721	420.6	289.052	361.638	502.013	490.617	263.376	281.692	315.766	332.349		420.6	317.536	402.901	540.554	558.009	295.617	320.348	353.032	362.703	420.6	287.372	366.195	498.756	512.887	265.244	286.186	317.964	330.361	420.6	377.22
		420.8	268.544	365.48	505.532	501.986	282.495	299.13	339.046	351.164	420.8	269.902	349.982	497.778	486.371	290.47	309.916	343.599	360.452	420.8	289.607	362.406	500.983	489.643	263.74	282.823	316.245	332.662		420.8	318.573	403.624	539.599	556.455	295.999	320.953	353.425	362.321	420.8	288.675	365.859	498.636	512.212	265.453	286.164	318.073	330.236	420.8	377.385
		421	269.111	363.491	502.907	498.853	281.613	299.719	339.905	351.654	421	270.501	350.15	496.536	484.779	291.124	310.359	344.497	360.803	421	290.587	362.29	500.089	489.137	264.226	283.18	316.744	332.566		421	319.339	403.779	538.835	555.394	296.228	320.772	354.392	362.076	421	289.08	366.507	497.535	510.687	266.019	286.614	318.448	330.778	421	378.07
		421.2	269.44	362.455	503.887	496.005	280.883	302.987	339.657	351.926	421.2	271.182	349.821	495.46	483.568	291.352	310.949	344.661	360.873	421.2	290.704	362.863	499.62	488.159	264.962	283.852	316.655	332.671		421.2	320.027	403.622	537.936	554.407	296.608	321.105	355.046	362.21	421.2	289.042	366.814	496.353	509.005	266.372	287.143	319.193	331.608	421.2	378.547
		421.4	271.548	361.443	500.796	495.602	282.106	305.599	339.662	353.06	421.4	271.971	349.903	494.493	482.837	292.102	311.349	345.68	360.875	421.4	290.603	362.948	499.03	487.135	265.748	284.648	316.681	332.712		421.4	320.388	403.671	537.033	552.99	297.422	320.959	355.062	362.894	421.4	290.127	367.331	494.95	507.82	266.705	288.175	319.902	332.273	421.4	378.756
		421.6	274.305	359.619	498.646	495.224	283.656	305.576	341.22	353.649	421.6	272.375	349.751	493.157	482.093	292.763	311.659	347.142	361.575	421.6	291.1	362.725	497.898	486.86	266.983	284.959	317.017	333.613		421.6	321.251	403.394	535.571	551.886	298.029	320.994	355.286	363.151	421.6	291.124	367.994	493.652	506.862	267.64	288.87	320.552	332.991	421.6	378.797
		421.8	275.54	361.291	500.776	495.38	283.921	304.851	343.118	351.284	421.8	272.83	349.857	492.243	481.198	293.504	312.341	347.878	362.057	421.8	291.514	362.599	496.296	486.097	267.891	285.175	317.764	334.233		421.8	322.375	403.135	534.386	551.123	298.268	321.196	355.24	363.338	421.8	291.718	368.107	492.786	506.217	268.687	289.675	320.908	333.431	421.8	378.67
		422	272.937	361.922	502.324	494.073	284.59	303.099	340.853	353.549	422	273.609	350.212	491.597	480.171	294.448	313.1	348.214	362.708	422	292.172	362.727	495.01	485.379	268.313	286.061	318.703	334.347		422	323.758	402.7	533.52	550.882	298.943	321.52	355.468	363.853	422	292.514	368.125	492.066	505.768	269.415	290.133	321.813	334.113	422	378.799
		422.2	272.226	361.355	499.108	494.164	285.258	304.381	340.361	355.212	422.2	274.83	350.542	490.767	479.853	294.956	313.382	348.578	362.901	422.2	293.27	362.437	494.234	484.802	268.73	287.028	319.485	335.193		422.2	324.79	402.807	532.122	550.377	299.374	322.403	355.71	364.355	422.2	293.476	368.553	491.447	505.485	269.865	290.597	322.15	334.259	422.2	379.463
		422.4	272.032	361.581	495.044	493.036	286.28	307.52	341.845	357.154	422.4	275.78	350.436	489.024	479.179	295.385	313.986	349.214	363.204	422.4	293.87	362.38	494.796	483.795	269.339	287.314	319.816	335.417		422.4	325.307	402.778	531.238	549.793	299.787	322.607	355.909	364.934	422.4	294.251	368.771	490.016	505.303	270.436	291.406	322.988	334.764	422.4	380.037
		422.6	273.721	362.712	495.414	492.967	286.335	308.183	342.24	358.017	422.6	276.694	350.358	488.504	478.829	296.047	314.85	349.467	364.157	422.6	294.413	362.086	494.033	483.137	269.721	287.426	319.915	336.146		422.6	325.889	402.687	530.766	548.68	300.272	323.133	355.884	365.93	422.6	294.653	369.223	488.546	505.225	270.99	292.513	323.809	335.429	422.6	380.413
		422.8	277.476	364.323	499.257	493.916	286.547	307.382	340.19	357.688	422.8	277.524	349.605	487.485	478.228	296.518	315.572	349.571	364.988	422.8	295.315	362.094	493.14	482.559	270.27	287.918	320.079	337.357		422.8	326.296	402.839	530.118	546.707	301.213	324.165	356.111	366.859	422.8	295.677	369.191	488.131	504.225	272.063	293.287	324.052	335.74	422.8	380.334
		423	278.848	364.31	498.865	491.801	290.355	309.023	341.132	359.667	423	278.398	349.583	486.377	477.392	297.906	316.325	350.031	366.026	423	296.418	362.193	491.925	482.144	270.702	288.395	320.589	338.302		423	326.619	403.435	528.668	545.716	301.928	324.743	356.554	367.889	423	296.871	369.811	487.474	503.615	272.916	293.717	324.676	335.73	423	379.959
		423.2	277.746	362.335	495.879	492.639	294.453	310.767	346.279	360.736	423.2	278.921	349.976	484.946	476.628	298.362	316.986	350.348	367.233	423.2	297.777	362.766	490.791	482.869	271.69	288.82	321.584	339.165		423.2	327.768	403.628	528.333	546.011	302.43	325.387	356.793	367.653	423.2	297.542	370.242	487.019	502.863	273.615	293.932	325.513	336.368	423.2	380.539
		423.4	279.334	364.179	492.648	492.982	292.616	312.918	347.883	358.703	423.4	279.666	350.459	484.301	475.327	299.449	318.353	350.504	367.413	423.4	298.663	362.684	490.88	482.095	272.279	289.64	322.196	338.933		423.4	328.583	404.639	527.861	545.406	303.323	326.251	356.917	368.153	423.4	298.187	369.841	487.052	502.316	274.326	294.045	325.54	336.726	423.4	381.312
		423.6	280.209	364.861	490.951	486.872	290.502	314.393	344.872	357.205	423.6	280.556	350.815	483.669	474.583	300.14	319.177	350.987	367.858	423.6	299.185	362.837	490.551	482.049	272.82	289.925	322.386	339.103		423.6	329.427	404.126	528.036	544.565	303.916	326.997	357.572	368.794	423.6	299.18	369.875	486.55	501.71	274.654	295.205	325.701	337.009	423.6	381.856
		423.8	279.965	362.801	493.402	484.62	291.795	313.381	345.523	357.468	423.8	280.865	350.683	482.559	473.284	300.172	319.51	351.791	368.081	423.8	299.991	362.829	489.694	481.212	273.435	290.702	323.094	340.007		423.8	330.178	404.481	527.46	543.393	304.072	327.929	357.471	369.133	423.8	300.463	369.86	485.753	500.795	275.324	295.644	325.937	337.426	423.8	381.456
		424	281.722	360.803	491.764	485.536	294.468	315.259	347.375	360.636	424	281.417	350.261	481.07	472.263	300.952	320.094	352.3	368.975	424	300.24	363.227	489.481	481.359	274.398	291.76	323.634	340.547		424	331.195	404.747	527.128	542.365	305.368	329.155	357.742	369.598	424	300.679	370.391	485.403	499.879	276.117	295.774	326.039	338.527	424	381.747
		424.2	282.833	360.162	489.595	484.158	296.507	317.057	348.329	362.264	424.2	282.286	350.511	479.975	470.911	301.82	320.656	352.88	369.556	424.2	300.828	363.808	488.718	481.396	275.749	292.596	324.142	340.935		424.2	332.22	404.681	526.503	541.862	306.05	330.251	358.356	369.827	424.2	301.406	371.052	485.358	499.394	277.249	296.545	326.663	339.107	424.2	381.588
		424.4	283.477	363.489	491.851	485.456	296.053	315.496	348.431	359.854	424.4	282.74	350.948	479.256	469.266	303.204	321.184	353.996	370.05	424.4	301.815	364.106	488.259	480.715	276.625	292.995	325.011	341.111		424.4	333.258	405	525.439	541.715	307.023	331.211	359.542	370.339	424.4	302.175	371.67	485.57	498.815	278.257	296.939	326.958	339.097	424.4	381.508
		424.6	284.211	365.125	490.113	486.061	297.744	314.26	349.141	359.836	424.6	283.415	351.483	479.121	468.799	304.145	321.875	354.673	370.841	424.6	302.882	364.21	488.015	480.447	277.657	293.594	325.798	341.261		424.6	334.449	405.932	525.08	541.611	307.523	331.151	359.801	370.809	424.6	302.888	371.751	484.383	498.614	278.959	297.482	327.2	339.528	424.6	382.302
		424.8	285.71	364.927	489.877	483.334	297.814	315.89	349.66	363.68	424.8	283.994	351.659	478.084	468.196	304.78	322.656	355.488	371.53	424.8	304.041	364.549	488.004	479.498	278.897	294.208	326.611	341.223		424.8	335.159	406.552	524.964	540.828	307.933	331.28	360.255	370.655	424.8	303.578	371.955	483.89	497.952	279.6	298.467	327.646	340.043	424.8	383.245
		425	288.111	363.26	486.191	482.256	297.706	318.476	350.577	365.114	425	284.429	351.949	478.071	467.449	305.837	323.06	356.1	372.257	425	304.838	364.706	487.542	478.516	279.624	294.789	326.729	341.219		425	335.939	406.095	523.618	538.692	308.893	332.354	361.37	371.339	425	304.838	372.021	482.794	497.079	280.199	299.328	328.607	340.819	425	383.23
		425.2	287.33	364.092	483.236	480.692	299.916	319.573	351.395	365.128	425.2	285.277	352.46	477.843	466.921	306.813	323.226	356.609	373.027	425.2	305.839	365.094	486.684	478.003	280.539	295.596	327.555	341.84		425.2	336.584	405.781	522.979	538.073	309.799	332.945	362.278	371.502	425.2	305.953	372.716	481.608	496.266	280.829	299.936	330.027	341.609	425.2	382.79
		425.4	288.151	365.735	482.683	479.783	302.535	318.51	352.397	365.295	425.4	286.637	352.688	477.082	466.943	307.864	324.423	357.568	373.376	425.4	306.637	365.534	486.417	477.318	281.128	296.574	327.897	342.173		425.4	337.92	406.779	521.523	537.61	310.863	334.11	362.872	371.946	425.4	307.339	373.317	481.374	496.156	281.804	300.506	331.288	342.302	425.4	382.867
		425.6	288.963	366.048	484.133	481.754	304.267	319.253	351.89	366.977	425.6	287.871	352.146	476.432	466.676	308.997	325.902	358.044	374.364	425.6	307.539	366.096	486.308	477.097	281.626	297.603	328.27	342.223		425.6	339.325	406.964	520.493	536.986	312.242	334.72	363.834	372.216	425.6	308.089	374.079	481.278	495.286	282.215	301.427	331.935	342.818	425.6	383.354
		425.8	286.652	366.677	486.793	480.335	305.44	322.191	349.731	367.448	425.8	288.978	352.846	475.771	466.345	310.012	326.923	358.665	375	425.8	308.996	367.194	486.059	476.155	282.283	297.775	328.693	342.519		425.8	340.354	407.626	519.593	536.052	312.79	334.928	364.646	373.036	425.8	309.108	374.152	480.862	494.501	282.999	301.962	333.203	343.144	425.8	383.622
		426	286.565	365.861	486.847	477.503	304.566	320.769	351.629	365.752	426	289.287	353.247	475.635	466.273	310.944	328.114	359.708	375.788	426	310.34	367.187	484.747	475.582	282.54	298.608	329.433	343.313		426	341.679	407.882	518.53	534.575	313.566	335.063	365.265	373.87	426	310.525	374.144	480.343	493.052	284.119	302.68	333.995	343.455	426	384.583
		426.2	289.594	364.512	484.504	479.815	305.688	320.727	353.43	364.463	426.2	290.164	353.777	475.169	466.09	311.423	329.014	360.086	375.561	426.2	311.635	368.167	484.054	475.037	282.814	299.516	330.054	344.141		426.2	342.64	409.154	518.248	533.958	314.445	335.525	365.32	374.251	426.2	311.603	374.468	479.986	492.248	284.944	303.401	334.672	344.752	426.2	384.894
		426.4	290.198	364.336	479.941	479.212	307.211	323.056	354.56	364.387	426.4	291.071	354.538	474.894	465.343	312.224	329.97	360.38	376.036	426.4	312.13	368.778	483.004	474.6	283.286	300.576	330.63	344.63		426.4	344.028	409.163	517.09	532.419	315.297	336.601	365.955	374.7	426.4	312.062	374.891	480.334	491.834	286.044	304.027	335.814	344.899	426.4	385.218
		426.6	289.99	368.095	479.786	477.23	308.027	323.683	356.267	369.144	426.6	292.625	355.295	474.314	465.284	313.191	330.901	360.71	376.138	426.6	312.731	369.543	482.151	474.086	283.988	301.772	330.993	344.761		426.6	345.661	408.872	516.504	532.198	316.539	337.632	365.798	374.985	426.6	313.509	374.635	480.165	491.154	287.091	304.323	336.187	345.307	426.6	385.595
		426.8	291.948	368	482.246	477.311	308.481	322.52	354.891	372.703	426.8	293.545	355.396	472.78	464.697	314.211	331.752	361.747	376.426	426.8	314.083	370.184	481.663	473.812	285.023	302.612	331.581	345.433		426.8	346.825	410.007	516.596	532.451	317.196	338.023	366.499	375.833	426.8	314.293	375.094	479.759	491.177	288.415	304.95	336.127	345.266	426.8	386.169
		427	293.35	364.218	479.865	477.813	308.903	323.586	354.082	372.533	427	294.361	355.007	471.892	464.092	315.044	332.568	362.798	376.778	427	315.349	370.757	481.086	473.388	286.02	303.112	332.164	345.887		427	347.567	410.744	516.482	531.789	317.566	338.798	367.205	376.574	427	315.592	375.187	479.613	490.578	289.118	305.689	336.153	345.465	427	387.334
		427.2	294.662	364.106	477.829	477.684	311.157	326.503	352.546	371.176	427.2	294.606	355.346	471.581	462.889	316.014	333.398	363.134	378.245	427.2	316.007	371.522	480.202	473.306	286.491	303.334	332.653	346.567		427.2	348.02	410.693	516.571	531.02	317.883	339.027	367.893	377.298	427.2	316.164	376.043	478.96	490.708	289.915	306.568	337.043	345.719	427.2	388.158
		427.4	296.161	366.605	475.687	476.341	312.764	325.218	356.373	372.846	427.4	295.407	356.455	471.28	462.349	317.211	334	364.303	379.387	427.4	316.649	372.177	479.093	472.54	287.4	303.758	332.861	347.383		427.4	348.657	411.483	516.429	530.853	318.16	339.997	368.571	378.106	427.4	317.165	376.66	478.088	490.5	291.255	307.145	337.724	345.822	427.4	388.959
		427.6	297.071	368.505	473.79	475.762	312.344	326.848	358.741	376.028	427.6	295.873	356.919	470.991	461.669	318.218	335.348	365.376	380.167	427.6	317.425	372.029	478.482	471.794	288.136	304.468	333.377	347.719		427.6	349.635	411.718	516.151	530.443	319.169	340.336	368.782	378.8	427.6	318.033	377.252	477.497	489.572	292.143	308.581	337.947	346.319	427.6	389.599
		427.8	296.54	367.562	476.957	474.338	313.867	328.698	359.139	375.382	427.8	297.004	357.313	470.404	461.281	319.265	335.874	365.561	380.984	427.8	318.17	372.745	478.007	472.139	289.072	304.82	333.833	347.972		427.8	350.737	412.423	516.239	530.104	320.432	341.121	369.105	379.958	427.8	318.329	377.887	477.06	489.245	293.114	309.435	338.565	347.078	427.8	390.304
		428	298.195	368.612	477.892	471.565	315.759	332.347	362.289	373.83	428	297.97	357.326	469.58	460.702	320.586	337.011	366.485	382.141	428	319.321	373.342	477.25	472.261	290.408	305.832	334.121	348.107		428	351.414	412.68	515.738	529.378	321.361	341.586	369.507	381.012	428	319.102	378.667	476.202	488.692	293.898	310.699	338.72	347.338	428	391.106
		428.2	299.368	369.707	477.88	471.322	315.047	333.375	361.586	374.851	428.2	298.736	357.747	468.815	460.205	321.297	338.21	367.879	382.547	428.2	320.982	373.605	477.316	471.74	291.681	306.141	334.508	348.381		428.2	351.799	413.023	515.589	529.64	322.099	342.04	369.886	381.355	428.2	320.564	379.443	475.344	488.46	294.563	311.277	338.799	348.522	428.2	392.147
		428.4	298.443	369.584	477.033	474.228	313.98	333.983	360.927	375.952	428.4	299.584	358.424	468.112	459.419	322.772	338.599	369.052	383.026	428.4	322.179	373.773	477.622	471.579	292.848	306.752	335.597	348.825		428.4	352.614	414.251	515.331	529.456	322.576	343.237	371.037	381.632	428.4	321.627	380.21	475.465	488.266	295.556	312.349	340.037	349.351	428.4	392.946
		428.6	300.487	368.404	475.051	472.976	314.885	334.18	361.444	375.025	428.6	300.224	358.215	467.989	459.662	324.119	339.947	369.505	383.67	428.6	323.046	374.646	477.564	471.301	293.75	307.469	336.446	350.19		428.6	353.525	414.781	514.865	528.875	323.662	344.313	371.397	382.673	428.6	322.419	380.975	475.605	487.429	296.409	312.867	340.922	350.47	428.6	393.532
		428.8	304.684	368.432	474.071	470.871	317.597	333.28	362.497	375.337	428.8	301.256	358.665	467.549	459.093	325.487	341.335	370.19	384.855	428.8	323.885	375.347	476.623	470.954	294.705	308.168	337.094	351.2		428.8	354.528	415.171	514.443	528.627	325.082	344.956	371.521	382.858	428.8	322.764	382.244	475.63	486.887	297.437	314.025	341.388	351.333	428.8	394.2
		429	305.783	368.145	472.23	474.947	318.812	335.93	364.009	377.146	429	302.336	359.161	467.147	458.951	326.553	342.649	371.318	385.036	429	325.295	375.466	476.687	470.879	296.325	309.248	337.932	352.297		429	355.333	415.435	513.922	527.867	326.27	345.533	372.207	383.423	429	323.935	382.702	475.521	486.301	298.526	315.232	341.848	352.267	429	394.868
		429.2	304.071	367.085	470.543	476.636	319.916	336.282	364.938	379.149	429.2	303.085	359.941	466.192	458.684	327.993	344.061	371.544	384.445	429.2	326.937	375.816	476.347	471.522	297.472	310.138	338.733	353.171		429.2	356.476	415.826	514.83	528.137	327.539	345.871	372.539	384.109	429.2	324.458	382.934	475.524	485.542	299.341	316.034	342.419	353.14	429.2	395.694
		429.4	302.911	369.3	470.204	473.279	319.584	336.71	366.34	382.19	429.4	304.261	360.557	465.719	458.362	328.504	344.641	372.396	385.623	429.4	328.356	376.819	476.429	471.767	298.613	311.187	338.579	353.889		429.4	357.407	416.88	514.134	527.146	328.442	347.8	373.689	384.41	429.4	325.327	384.185	475.123	485.903	300.298	316.175	342.743	353.538	429.4	396.07
		429.6	304.543	372.171	472.391	470.089	321.384	338.134	367.226	382.634	429.6	305.491	360.819	465.643	457.702	329.346	345.636	373.36	386.451	429.6	329.777	377.706	476.745	471.918	299.797	312.382	339.121	355.107		429.6	358.704	417.927	513.507	526.113	329.243	348.932	374.25	384.127	429.6	326.413	385.178	475.41	486.307	301.392	316.973	343.315	354.021	429.6	396.505
		429.8	305.558	371.84	471.693	467.779	324.484	337.974	366.552	381.799	429.8	306.824	361.054	464.829	457.946	330.249	346.24	374.393	386.818	429.8	330.293	378.558	476.468	472.184	300.65	312.545	340.034	356.076		429.8	360.071	418.387	513.435	525.725	330.086	350.276	375.443	384.404	429.8	327.016	385.639	475.595	486.232	302.729	317.235	343.889	354.446	429.8	397.059
		430	305.366	372.137	470.904	467.534	323.459	338.083	366.756	382.158	430	307.718	361.449	464.708	457.854	331.756	347.119	375.076	387.566	430	330.796	379.682	476.454	471.933	300.918	313.852	341.124	357.543		430	361.364	418.818	512.97	524.578	330.875	351.734	376.465	385.513	430	327.855	385.902	475.529	485.479	303.979	318.234	344.496	354.629	430	397.178
		430.2	306.397	373.221	472.822	468.59	323.333	340.391	367.749	382.355	430.2	308.284	361.447	463.546	457.899	332.654	348.322	375.659	388.136	430.2	331.826	380.429	476.103	472.186	301.588	314.449	341.856	358.42		430.2	362.842	418.896	512.668	524.031	331.776	352.1	377.255	386.32	430.2	328.875	386.701	474.648	485.437	304.834	318.841	345.089	355.845	430.2	397.854
		430.4	307.843	371.786	471.234	469.005	323.625	344.394	370.528	382.309	430.4	309.782	362.072	462.469	456.779	333.64	348.531	376.514	389.047	430.4	332.803	380.758	475.808	472.372	301.962	315.423	342.5	358.446		430.4	364.132	419.807	512.648	523.66	332.762	352.37	377.872	386.465	430.4	330.224	387.433	474.843	485.563	305.571	319.667	345.887	356.98	430.4	398.438
		430.6	308.344	372.803	471.118	468.526	324.354	344.629	372.551	382.986	430.6	310.271	362.537	462.264	456.495	334.813	349.09	377.484	389.755	430.6	333.86	381.628	476.543	473.092	303.218	316.054	342.956	358.907		430.6	365.387	420.289	512.516	523.223	333.346	353.255	378.945	387.076	430.6	331.676	388.493	474.406	485.672	306.91	320.086	346.83	357.7	430.6	399.158
		430.8	310.687	374.469	472.275	466.299	327.224	345.558	371.343	385.328	430.8	310.822	362.539	461.714	456.513	335.818	349.898	378.118	390.302	430.8	335.137	382.084	476.17	473.648	303.939	317.14	343.926	358.92		430.8	366.814	420.952	512.598	522.956	334.431	354.104	379.643	387.001	430.8	332.626	389.465	474.863	485.872	308.269	320.502	347.177	358.856	430.8	400.124
		431	312.23	375.661	471.367	467.327	328.582	348.283	373.049	384.802	431	312.127	362.916	461.39	456.214	336.837	350.204	379.419	391.456	431	336.096	383.111	477.309	473.466	304.483	318.039	344.18	359.566		431	367.755	421.664	511.677	522.008	335.463	355.293	380.748	387.948	431	334.306	390.333	475.12	485.935	309.882	321.346	347.994	359.257	431	399.967
		431.2	312.052	378.411	470.197	468.085	330.208	348.234	375.661	383.671	431.2	313.025	363.504	460.916	456.253	338.211	351.067	380.011	392.169	431.2	336.642	383.543	477.034	473.239	305.397	318.735	345.418	359.848		431.2	368.566	422.097	511.445	522.721	335.818	355.843	381.131	388.636	431.2	336.23	390.54	474.443	485.724	310.699	322.019	349.482	360.663	431.2	400.922
		431.4	312.804	377.442	471.918	467.525	332.221	347.163	373.895	385.863	431.4	314.24	363.552	459.949	455.972	339.723	352.786	380.68	393.203	431.4	337.445	384.315	477.107	473.057	306.494	319.572	347.174	360.795		431.4	369.341	422.715	511.412	523.332	337.016	356.683	381.898	389.475	431.4	337.653	391.46	473.92	485.272	311.242	323.136	349.906	361.349	431.4	402.142
		431.6	313.243	375.172	472.92	467.467	332.23	347.066	372.877	389.237	431.6	315.247	364.598	459.977	455.781	341.182	353.889	381.042	394.871	431.6	338.586	384.79	477.466	473.415	308.029	320.796	347.954	360.954		431.6	370.347	423.466	511.293	523.388	337.747	356.88	382.286	389.734	431.6	339.077	391.793	473.851	485.743	312.046	324.297	351.165	362.346	431.6	403.089
		431.8	313.631	375.227	469.695	467.812	333.64	348.807	375.442	388.259	431.8	316.223	365.327	459.616	455.419	342.146	354.21	381.772	396.307	431.8	339.737	385.463	477.494	473.771	309.747	321.21	349.058	361.461		431.8	372.101	424.504	511.295	523.457	338.896	357.325	382.867	390.209	431.8	340.734	392.717	474.06	485.912	312.027	325.244	352.247	362.653	431.8	404.082
		432	316.318	377.127	468.575	469.572	335.861	350.959	376.824	387.764	432	317.093	366.424	460.213	455.001	343.174	355.339	383.32	397.817	432	340.898	386.031	478.032	473.795	310.744	322.649	349.383	362.374		432	372.75	424.841	510.556	523.236	340.032	357.869	383.071	391.244	432	341.923	393.158	474.795	485.583	313.2	326.602	352.623	362.906	432	404.236
		432.2	315.884	379.002	469.323	467.828	336.199	352.267	375.519	390.114	432.2	317.946	366.797	460.485	455.433	344.432	357.083	384.666	399.008	432.2	341.479	387.063	478.249	474.005	311.963	323.364	350.292	363.313		432.2	373.863	424.71	509.98	523.324	340.653	358.919	383.609	391.704	432.2	343.49	393.867	474.374	485.504	314.522	328.263	353.16	363.228	432.2	404.398
		432.4	315.551	379.362	469.281	464.852	337.13	349.815	376.05	390.036	432.4	319.763	366.671	460.12	455.212	345.381	358.119	385.306	399.94	432.4	342.908	387.873	478.097	474.218	312.448	324.213	351.316	363.756		432.4	374.966	425.853	509.544	523.262	341.381	359.839	384.312	392.473	432.4	345.264	394.379	474.294	485.289	314.776	329.039	353.942	363.598	432.4	405.143
		432.6	318.905	378.979	469.982	466.73	339.973	350.779	379.152	389.845	432.6	321.012	367.568	459.752	454.126	346.439	359.181	386.598	401.275	432.6	343.642	388.639	478.738	474.401	313.487	324.37	352.158	364.727		432.6	375.732	426.989	508.656	523.36	342.387	360.862	384.649	393.783	432.6	347.424	394.86	473.696	484.815	315.018	329.68	354.946	363.748	432.6	405.929
		432.8	320.578	379.308	471.105	464.482	341.901	354.55	382.875	393.29	432.8	321.486	368.193	459.588	453.996	347.684	360.943	387.795	402.746	432.8	344.77	389.294	477.893	474.321	314.59	325.077	353.511	365.593		432.8	376.851	427.793	508.675	523.337	343.277	361.365	385.195	394.603	432.8	349.209	395.6	473.611	485.04	315.307	330.086	355.705	364.679	432.8	407.658
		433	320.386	380.806	469.782	464.479	342.287	354.783	383.234	397.815	433	322.446	369.177	459.738	454.098	348.828	361.591	388.569	403.695	433	346.178	390.517	478.2	474.641	315.727	326.39	353.957	366.68		433	378.129	428.338	509.149	523.832	344.695	362.097	386.236	395.52	433	350.058	396.208	474.328	484.765	316.368	331.432	355.935	364.617	433	408.371
		433.2	321.219	381.476	466.511	466.444	344.075	355.662	383.869	395.212	433.2	323.075	370.37	459.767	454.005	349.719	362.464	389.76	404.247	433.2	347.336	390.661	478.033	474.834	316.294	327.101	354.523	367.36		433.2	379.508	428.104	509.102	523.223	345.604	362.86	387.372	396.034	433.2	351.392	396.614	475.126	484.928	317.4	332.678	356.12	365.748	433.2	408.589
		433.4	323.71	381.45	466.37	463.864	345.346	358.414	383.96	393.36	433.4	323.608	370.769	459.885	453.418	350.539	364.273	390.694	404.924	433.4	348.453	391.249	477.948	474.69	317.227	328.326	354.981	368.456		433.4	380.742	428.841	509.165	523.608	346.695	363.442	388.517	397.741	433.4	353.06	398.208	475.422	484.641	318.117	333.214	356.899	366.989	433.4	409.474
		433.6	323.966	381.118	466.785	465.052	346.068	359.616	385.184	395.965	433.6	324.687	370.764	460.165	453.752	352.164	365.99	391.327	405.97	433.6	349.642	392.401	478.422	474.583	318.022	329.654	354.806	368.787		433.6	381.548	428.618	509.026	524.131	347.569	364.377	388.889	398.868	433.6	354.16	399.503	475.715	485.16	319.77	333.915	357.7	368.361	433.6	410.004
		433.8	324.148	379.252	466.904	468.177	345.946	359.365	387.808	396.245	433.8	325.234	370.79	459.853	454.209	353.666	366.616	392.244	406.938	433.8	351.554	393.641	478.285	475.064	319.47	330.497	356.155	369.335		433.8	382.898	430.295	509.657	523.849	349.217	365.374	389.796	399.614	433.8	355.464	400.55	475.772	485.153	320.952	334.455	358.697	369.398	433.8	411.572
		434	326.697	379.189	466.382	467.454	347.118	362.353	387.997	397.486	434	326	372.165	459.636	454.218	354.774	367.76	393.097	407.889	434	353.365	394.803	478.209	475.941	320.351	331.748	357.353	370.382		434	384.371	431.533	510.343	523.656	350.627	366.471	391.048	400.594	434	356.86	400.842	476.17	485.418	321.598	334.849	359.53	370.346	434	412.756
		434.2	328.102	380.18	466.656	468.844	348.955	364.508	388.819	399.253	434.2	326.581	373.824	459.98	454.921	356.305	369.165	394.375	409.108	434.2	354.707	395.227	478.246	475.103	321.424	332.626	358.634	371.733		434.2	385.208	432.346	510.888	523.461	351.586	366.936	392.064	401.45	434.2	357.544	401.48	476.169	486.022	323.145	336.044	360.491	371.301	434.2	412.768
		434.4	329.767	380.815	467.16	467.64	349.992	365.336	389.821	401.461	434.4	327.627	374.95	459.69	455.386	357.614	370.607	395.079	410.309	434.4	355.635	396.209	478.084	474.764	322.602	333.722	359.394	372.928		434.4	386.592	433.429	511.093	523.224	352.905	367.46	392.736	402.6	434.4	358.464	401.977	476.959	486.134	324.581	337.372	361.646	372.622	434.4	413.453
		434.6	329.566	380.88	466.541	465.748	352.516	365.266	388.753	401.977	434.6	328.893	375.596	459.286	455.105	359.166	371.71	395.845	410.614	434.6	356.837	396.955	478.292	475.079	323.939	334.106	360.263	373.391		434.6	387.114	434.271	510.594	523.007	354.261	368.608	393.251	402.662	434.6	358.915	402.686	477.324	486.677	326.219	338.534	362.528	373.78	434.6	414.248
		434.8	330.026	382.83	464.253	465.211	353.824	364.849	390.63	401.263	434.8	330.308	376.214	459.026	454.684	360.52	372.773	396.297	411.097	434.8	358.131	397.605	477.944	475.513	325.281	334.828	360.952	374.178		434.8	387.638	434.955	510.492	522.098	355.29	369.659	394.13	403.609	434.8	359.868	403.578	476.942	487.409	327.42	339.87	363.599	375.024	434.8	414.867
		435	331.287	385.54	463.252	464.473	353.583	366.984	390.843	403.343	435	331.322	376.487	459.178	454.926	362.221	373.82	397.262	412.43	435	359.673	398.712	478.217	475.86	326.532	336.158	361.621	375.025		435	389.044	436.002	511.607	522.032	356.716	370.394	395.308	404.488	435	360.977	404.466	476.6	487.758	328.293	340.487	365.145	375.792	435	415.831
		435.2	331.967	385.561	465.917	465.916	354.215	369.884	391.199	403.706	435.2	332.844	377.459	458.726	455.336	363.854	374.674	398.555	413.604	435.2	360.901	399.807	478.027	476.728	327.535	337.162	362.917	375.974		435.2	390.329	437.393	511.72	522.569	357.602	371.465	396.229	404.541	435.2	362.271	405.46	476.642	487.911	329.684	341.66	366.262	377.016	435.2	416.812
		435.4	332.689	386.902	469.545	468.699	354.992	370.458	395.347	403.804	435.4	334.265	378.97	458.39	455.549	364.523	375.945	400.238	414.029	435.4	361.751	399.867	478.389	477.649	328.694	338.083	364.247	377.675		435.4	391.04	439.199	512.202	522.446	358.154	372.504	397.602	405.48	435.4	363.313	406.75	476.504	488.313	330.867	342.649	367.248	378.071	435.4	417.928
		435.6	333.549	389.895	469.315	467.572	358.801	371.29	395.969	404.444	435.6	335.318	379.969	458.129	456.01	365.364	377.969	400.608	414.935	435.6	362.719	400.53	478.507	477.925	329.624	339.177	364.947	378.288		435.6	391.77	439.753	512.028	522.248	359.249	373.834	398.551	406.325	435.6	364.012	408.257	476.422	488.98	331.937	343.168	368.053	378.503	435.6	418.249
		435.8	336.729	391.055	467.188	461.594	363.43	373.059	393.642	407.897	435.8	336.78	379.963	458.312	456.228	366.216	379.306	401.699	415.439	435.8	364.073	401.211	478.953	477.812	330.627	340.184	365.505	378.72		435.8	392.501	440.14	511.748	522.177	360.004	374.814	398.679	407.398	435.8	364.733	409.654	477.165	489.01	333.403	344.058	369.271	379.416	435.8	418.727
		436	339.407	391.173	464.1	461.599	363.202	374.19	395.298	408.939	436	338.305	380.648	457.787	456.366	367.264	380.636	402.914	416.471	436	365.483	402.374	479.881	478.329	331.52	341.942	366.006	378.832		436	394.181	440.881	510.959	522.822	361.17	376.122	399.284	408.615	436	365.994	410.218	477.79	488.924	334.428	345.202	369.439	380.261	436	420.244
		436.2	340.288	387.673	464.361	465.693	361.197	372.91	398.087	410.135	436.2	339.001	381.278	457.773	456.709	368.179	381.592	404.045	416.787	436.2	367.14	403.462	480.954	479.202	332.513	343.432	366.671	379.586		436.2	395.826	440.641	511.149	523.767	361.767	377.509	400.722	410.004	436.2	367.034	410.695	477.499	489.442	335.112	346.071	370.116	381.244	436.2	421.347
		436.4	340.331	386.166	467.489	467.897	363.843	373.046	400.838	411.207	436.4	339.4	381.82	458.522	457.621	369.253	383.26	405.621	418.321	436.4	368.8	404.573	481.42	479.962	333.522	345.206	367.408	380.695		436.4	398.136	441.618	511.766	523.966	362.848	377.884	401.743	410.949	436.4	368.589	412.18	477.454	489.407	335.941	346.602	371.182	382.188	436.4	421.753
		436.6	342.337	389.247	468.307	466.503	366.622	377.423	402.204	409.321	436.6	339.84	382.349	459.337	458.531	370.823	385.161	407.103	419.667	436.6	370.339	405.645	482.094	480.383	334.534	346.575	368.676	381.552		436.6	400.312	442.246	512.602	524.324	363.999	379.097	402.164	411.394	436.6	370.198	413.477	478.308	489.26	336.776	347.589	372.045	383.591	436.6	422.674
		436.8	343.861	391.421	467.747	463.872	367.329	379.861	402.849	412.455	436.8	340.755	382.937	459.33	458.869	371.842	386.39	407.35	420.581	436.8	371.351	407.714	482.148	480.669	335.579	347.564	369.165	382.079		436.8	401.219	443.042	512.259	524.385	365.365	380.112	402.645	412.434	436.8	370.872	414.782	479.635	489.551	338.203	348.289	372.567	384.418	436.8	423.668
		437	344.305	390.195	470.137	467.56	368.83	380.565	402.37	416.08	437	341.468	383.485	459.56	458.977	372.763	387.508	408.54	420.918	437	372.96	409.124	482.719	480.765	336.423	348.152	370.061	382.643		437	402.29	443.591	512.709	524.541	366.754	381.524	403.154	413.371	437	371.652	415.773	480.06	489.955	339.87	349.318	372.759	384.907	437	424.423
		437.2	343.518	389.083	469.989	470.902	369.459	380.863	402.556	414.477	437.2	341.944	384.232	460.313	459.055	374.279	388.523	409.624	422.129	437.2	373.766	409.991	482.487	481.167	337.596	349.059	371.005	382.847		437.2	404.103	444.295	513.173	524.798	368.497	382.374	403.669	414.202	437.2	373.076	415.994	480.686	490.232	341.049	350.585	373.857	385.824	437.2	425.252
		437.4	345.822	393.678	466.711	471.374	370.248	380.786	406.445	412.929	437.4	343.504	385.253	460.854	458.59	376.023	390.025	410.888	423.437	437.4	374.935	410.694	482.666	481.349	338.441	350.457	371.547	383.709		437.4	405.958	445.022	514.221	525.096	369.552	383.073	404.2	415.152	437.4	374.665	416.458	481.821	490.442	342.042	351.654	374.899	386.635	437.4	426.148
		437.6	349.472	397.191	467.323	472.254	372.398	380.269	409.448	414.7	437.6	345.121	385.895	461.612	459.13	378.101	391.781	411.778	424.254	437.6	376.27	411.582	483.409	481.816	339.499	351.428	372.509	384.762		437.6	407.667	445.776	514.875	524.982	370.169	383.632	405.676	415.794	437.6	376.531	417.676	481.863	491.391	343.073	352.588	375.528	387.438	437.6	427.674
		437.8	350.194	397.164	467.148	468.94	373.622	379.01	409.611	418.465	437.8	345.977	386.766	462.318	459.39	379.482	393.58	412.676	425.223	437.8	377.451	412.955	483.792	482.69	340.796	352.426	373.59	386.174		437.8	409.209	446.548	515.823	525.168	371.34	383.98	406.598	416.16	437.8	377.915	418.748	481.967	492.247	344.177	353.339	376.555	387.996	437.8	428.939
		438	351.767	398.863	466.965	467.541	375.887	379.929	410.412	419.895	438	347.463	387.188	463.016	459.27	380.927	394.7	413.805	426.799	438	378.374	414.246	483.551	483.689	342.003	353.725	375.029	386.93		438	410.459	448.006	516.463	525.553	372.933	384.304	406.721	416.698	438	379.435	420.431	482.719	492.273	345.569	354.402	377.774	388.869	438	429.86
		438.2	349.69	400.356	469.162	470.651	376.894	383.832	410.471	421.688	438.2	349.397	387.708	463.513	459.272	382.067	395.411	415.427	427.69	438.2	378.919	414.922	484.257	484.771	342.932	354.9	375.983	387.956		438.2	411.664	449.279	516.586	525.964	373.916	385.274	407.16	418.301	438.2	381.303	420.414	482.785	492.387	346.566	355.83	378.995	389.477	438.2	431.204
		438.4	348.023	401.58	470.205	471.229	376.532	387.489	409.682	422.861	438.4	350.854	388.883	463.808	459.334	383.182	396.318	417.482	429.132	438.4	379.832	415.886	485.262	485.611	344.28	355.363	376.763	388.904		438.4	412.859	450.983	516.421	526.079	374.769	385.676	408.403	419.593	438.4	382.535	421.723	482.583	493.239	347.652	356.797	380.172	390.004	438.4	432.472
		438.6	352.562	401.618	470.083	467.692	376.66	389.102	410.859	422.996	438.6	351.983	389.888	464.326	459.154	384.203	397.299	419.8	429.99	438.6	381.182	416.07	485.885	486.176	345.758	356.362	378.169	389.98		438.6	414.572	452.399	517.029	526.727	375.857	387.188	408.798	420.503	438.6	384.544	422.376	482.577	493.093	348.665	358.029	381.484	390.661	438.6	433.101
		438.8	355.527	400.033	468.435	468.706	379.233	389.76	415.738	426.142	438.8	353.726	390.809	465.013	459.423	385.749	398.51	421.161	431.551	438.8	382.598	416.599	486.285	487.217	347.31	357.589	380.048	390.637		438.8	416.158	452.723	517.339	527.5	377.036	387.758	409.695	421.467	438.8	386.266	422.761	483.706	493.694	349.087	358.664	382.875	391.692	438.8	434.419
		439	355.693	398.275	468.298	469.581	381.498	389.521	420.011	427.837	439	355.307	391.659	465.18	459.476	387.821	400.045	422.431	432.594	439	384.363	418.15	487.314	487.79	348.802	358.56	380.814	392.021		439	417.697	453.446	517.319	528.091	377.873	388.729	411.268	422.051	439	387.679	423.646	484.419	493.968	350.179	360.288	384.025	392.842	439	435.165
		439.2	355.533	399.91	469.541	467.607	384.071	389.621	419.819	425.927	439.2	356.232	392.401	465.968	460.323	389.27	400.687	423.834	433.752	439.2	386.1	419.439	487.785	488.365	350.752	359.23	381.788	393.507		439.2	419.144	454.956	517.477	528.836	378.344	389.797	412.458	422.556	439.2	389.115	424.591	485.15	493.688	351.456	361.927	384.951	393.908	439.2	435.917
		439.4	355.93	402.334	470.351	467.432	384.953	393.31	419.316	426.712	439.4	357.414	393.659	466.041	459.959	390.578	401.223	425.199	434.81	439.4	387.5	420.586	488.346	489.259	352.218	360.413	382.204	394.791		439.4	420.238	456.11	518.346	529.693	379.414	391.433	413.161	423.022	439.4	390.127	426.174	486.143	493.496	352.74	363.323	385.718	394.344	439.4	436.644
		439.6	357.428	403.624	472.468	471.122	384.522	395.156	419.477	427.497	439.6	358.725	394.505	466.14	460.315	391.863	402.204	426.63	435.898	439.6	388.773	421.495	489.265	489.984	353.639	361.578	382.805	395.942		439.6	421.273	457.196	519.201	530.167	380.256	393.151	414.303	423.919	439.6	391.206	427.418	486.792	493.743	353.957	364.766	386.442	394.902	439.6	437.866
		439.8	360.109	406.526	473.644	474.906	385.843	396.913	418.91	429.424	439.8	359.938	395.139	466.113	461.253	393.177	403.674	427.786	436.987	439.8	390.07	422.195	490.461	490.46	354.994	362.587	383.644	396.889		439.8	422.298	458.204	520.171	530.469	381.175	395.005	415.733	425.134	439.8	392.497	428.522	487.243	494.374	355.101	366.426	387.332	395.588	439.8	439.266
		440	361.89	406.826	473.458	474.65	387.634	398.749	419.569	434.79	440	360.894	396.262	465.491	461.596	394.607	405.425	428.274	438.175	440	391.783	422.97	491.281	490.291	356.016	363.527	384.878	397.624		440	423.567	458.827	521.297	531.088	382.706	396.749	416.803	426.132	440	394.266	430.037	488.383	495.107	356.274	367.994	388.258	396.68	440	440.259
		440.2	362.751	407.478	472.333	473.612	389.822	400.122	420.842	435.575	440.2	362.17	397.316	465.111	461.769	396.049	406.8	429.491	439.673	440.2	393.525	424.074	491.775	490.056	356.979	364.933	386.261	398.622		440.2	424.993	459.26	521.863	531.558	383.612	397.859	417.867	426.975	440.2	395.887	431.248	489.819	495.764	357.542	368.897	388.452	398.045	440.2	441.649
		440.4	362.778	408.33	470.361	471.985	392.068	400.793	422.561	432.911	440.4	363.177	398.367	465.034	462.459	397.998	408.566	430.633	441.813	440.4	395.087	425.891	492.759	490.669	357.969	366.706	387.14	399.653		440.4	426.395	460.172	522.083	531.766	384.369	398.863	419.051	427.664	440.4	397.374	432.148	490.335	496.766	358.427	370.403	389.15	399.094	440.4	442.384
		440.6	363.536	408.736	469.741	471.193	392.449	401.74	424.347	433.802	440.6	364.384	399.201	465.511	463.114	399.386	410.49	431.426	444.097	440.6	396.136	427.307	493.393	491.15	359.173	367.97	387.629	400.677		440.6	427.791	462.402	522.321	531.395	385.01	400.549	419.959	428.296	440.6	399.106	433.045	490.069	497.558	359.173	371.905	390.16	400.565	440.6	442.877
		440.8	366.4	409.461	470.876	471.817	392.507	404.173	426.118	436.832	440.8	365.361	400.189	465.606	463.48	400.342	411.869	432.569	445.434	440.8	397.7	428.203	493.95	491.862	359.807	369.274	389.063	401.475		440.8	428.913	463.645	522.819	531.834	386.132	401.858	421.133	429.406	440.8	400.369	433.87	490.511	498.972	360.542	372.761	391.131	401.423	440.8	444.651
		441	369.458	409.629	470.438	472.019	394.502	404.295	428.408	437.96	441	366.761	400.569	465.738	463.907	401.352	413.674	433.907	446.625	441	399.369	429.073	494.28	492.949	360.778	370.985	390.881	402.031		441	430.564	464.977	523.376	532.176	387.868	402.856	422.33	430.987	441	401.695	434.739	490.332	500.796	361.893	373.908	391.975	402.654	441	446.236
		441.2	368.554	411.883	470.055	473.834	396.576	402.983	429.827	438.117	441.2	367.742	401.699	466.369	463.977	402.576	416.16	434.788	448.251	441.2	401.009	429.526	494.554	493.364	362.576	372.755	392.636	403.47		441.2	432.481	465.856	524.269	532.542	389.622	404.397	422.851	432.281	441.2	403.638	435.67	490.781	501.815	362.722	375.196	392.956	403.997	441.2	446.937
		441.4	368.357	412.792	475.215	476.769	398.958	405.1	429.612	438.416	441.4	368.845	402.89	467.394	464.544	403.951	417.668	436.024	450.179	441.4	402.625	430.555	495.018	493.889	363.705	374.134	394.344	404.436		441.4	434.102	467.133	525.328	532.877	391.49	405.843	423.94	433.57	441.4	405.427	437.065	491.227	502.669	363.934	375.926	394.517	405.464	441.4	447.806
		441.6	372.275	412.9	480.012	478.052	400.54	406.962	428.901	438.881	441.6	370.251	404.097	468.121	464.635	405.724	419.074	437.541	450.832	441.6	404.129	432.006	495.367	494.633	364.559	375.145	395.392	405.33		441.6	435.093	468.479	525.202	533.02	392.348	406.847	425.511	434.049	441.6	406.607	437.534	492.098	503.508	365.704	376.967	395.4	405.659	441.6	448.368
		441.8	373.834	417.296	477.27	477.207	401.472	409.2	431.249	442.322	441.8	371.987	405.439	469.028	464.984	407.157	420.121	439.086	451.775	441.8	405.729	433.944	496.198	495.381	366.061	376.328	396.166	406.349		441.8	436.295	469.792	524.986	533.517	392.792	407.742	427.28	434.921	441.8	407.234	438.515	493.608	504.023	367.613	377.866	396.325	406.078	441.8	449.513
		442	374.28	417.938	473.38	474.222	402.837	411.263	432.665	446.233	442	373.227	406.229	469.63	465.873	408.918	422.048	440.318	453.214	442	406.91	435.534	497	496.484	367.052	377.982	397.407	407.473		442	437.825	470.797	526.056	534.596	394.683	409.171	428.198	435.607	442	409.153	439.322	494.196	505.331	369.197	379.273	397.732	407.226	442	450.627
		442.2	375.042	415.728	475.332	475.102	404.9	413.17	434.133	443.599	442.2	374.523	407.214	470.533	466.456	410.277	423.123	441.624	453.461	442.2	408.268	435.742	498.094	497.13	368.337	378.921	398.25	408.846		442.2	438.875	471.321	526.541	534.55	396.118	410.492	429.608	437.037	442.2	410.36	441.009	494.487	506.203	371.199	380.66	398.87	408.419	442.2	452.233
		442.4	374.581	415.575	479.065	476.153	406.124	415.728	436.298	442.201	442.4	375.856	408.239	471.053	466.595	412.137	424.28	443.353	454.397	442.4	410.627	436.78	498.681	498.115	369.324	379.671	399.504	410.211		442.4	439.713	472.224	527.336	535.289	397.678	411.03	429.869	438.531	442.4	411.41	442.821	496.043	507.584	372.823	381.496	400.226	409.278	442.4	454.226
		442.6	375.542	418.951	474.22	475.653	406.88	417.026	435.239	447.529	442.6	377.24	409.113	471.299	466.592	413.515	426.304	444.825	456.114	442.6	411.891	438.204	499.753	499.019	370.742	381.331	400.179	411.475		442.6	440.932	473.414	528.098	536.128	399.379	411.948	430.539	439.551	442.6	412.637	444.621	497.279	508.031	374.423	382.624	401.195	410.348	442.6	455.764
		442.8	377.708	418.475	472.625	477.286	409.228	418.631	438.184	451.381	442.8	378.543	410.696	471.524	466.461	415.164	427.93	446.013	457.521	442.8	413.027	439.684	501.021	499.412	371.854	382.652	401.011	412.703		442.8	441.806	474.435	529.168	536.9	400.544	412.679	431.541	440.473	442.8	413.69	446.681	498.87	508.672	375.918	383.54	402.265	411.61	442.8	457.676
		443	378.374	416.658	475.949	478.271	411.748	418.271	440.125	448.147	443	379.2	411.861	472.119	467.458	416.79	428.645	447.521	458.599	443	414.482	441.085	501.949	500.297	373.049	382.961	402.114	413.554		443	442.818	476.141	529.786	537.746	401.677	413.363	432.854	441.815	443	414.541	448.336	499.927	509.377	377.145	384.995	403.66	412.982	443	459.294
		443.2	380.499	421.364	477.214	480.674	414.219	419.108	439.903	448.078	443.2	380.783	412.794	472.517	468.037	418.134	429.423	448.674	460.137	443.2	416.22	442.176	502.725	501.519	374.769	383.281	402.679	414.713		443.2	444.312	477.216	529.761	538.383	402.74	414.439	434.05	442.755	443.2	415.685	449.486	501.34	510.084	378.234	387.062	404.787	414.655	443.2	460.437
		443.4	384.2	424.358	480.178	483.763	416.139	420.353	440.656	449.805	443.4	381.799	413.49	472.351	468.573	419.407	430.889	450.481	461.875	443.4	418.254	443.092	503.42	502.68	376.321	384.646	404.011	415.69		443.4	445.746	478.009	530.707	539.253	404.749	415.232	434.284	443.989	443.4	417.123	450.663	502.277	510.982	379.124	388.244	406.066	416.634	443.4	461.696
		443.6	386.042	422.298	481.334	484.37	417.454	421.892	443.448	452.392	443.6	382.614	414.203	472.699	469.045	420.94	432.651	451.732	463.46	443.6	419.723	443.973	503.619	503.872	377.917	386.225	405.713	417.063		443.6	446.93	478.756	532.158	540.509	406.269	416.551	435.117	444.88	443.6	418.315	451.416	502.583	511.688	380.037	389.738	407.851	417.821	443.6	462.668
		443.8	384.314	420.84	482.274	483.456	417.457	424.174	446.373	453.998	443.8	384.108	415.008	473.367	469.474	422.445	433.263	453.293	464.719	443.8	421.331	444.968	504.543	504.715	379.527	387.154	406.793	418.427		443.8	448.867	480.478	532.087	541.377	408.137	417.774	436.4	446.285	443.8	419.187	453.631	503.566	511.888	381.736	390.909	409.308	419.183	443.8	464.022
		444	384.351	422.719	480.871	482.14	415.25	425.361	446.721	457.408	444	385.925	415.703	473.703	470.483	423.874	434.383	454.681	466.248	444	422.502	446.166	504.997	505.493	380.698	388.886	408.104	420.007		444	450.325	482.29	532.538	542.43	409.436	418.698	437.45	447.789	444	420.831	454.64	504.347	512.459	382.998	391.917	410.149	420.459	444	465.466
		444.2	386.656	425.487	478.342	482.516	416.098	429.718	444.746	459.956	444.2	387.738	416.42	474.33	471.877	425.277	436.09	455.941	467.392	444.2	423.673	447.868	505.735	506.802	382.56	390.403	408.92	420.92		444.2	452.016	483.115	532.92	542.955	411.557	420.022	439.673	448.509	444.2	422.595	456.513	503.71	511.894	383.891	393.875	411.663	422.131	444.2	466.552
		444.4	388.471	431.038	478.977	483.109	418.315	433.059	446.409	458.349	444.4	389.256	417.409	474.895	473.383	427.271	436.921	457.004	468.301	444.4	425.153	449.458	506.217	508.134	384.537	390.916	410.401	422.698		444.4	453.737	483.999	533.782	543.213	412.913	420.922	441.246	450.06	444.4	424.453	457.286	503.864	512.782	384.593	395.413	412.944	422.878	444.4	467.397
		444.6	391.349	431.567	481.242	483.105	419.58	431.207	449.409	459.042	444.6	390.669	418.266	476.464	473.832	428.207	438.034	459.281	469.912	444.6	427.098	451.066	507.765	508.923	385.9	391.829	412.34	422.94		444.6	455.625	484.542	534.163	543.251	414.159	422.379	442.409	451.052	444.6	426.215	459.202	504.106	513.333	386.061	396.245	414.501	424.042	444.6	468.534
		444.8	391.111	429.829	481.181	482.741	422.075	430.882	448.745	461.872	444.8	392.806	419.614	476.614	474.835	429.24	439.913	461.054	471.472	444.8	428.352	452.372	508.81	510.37	386.613	393.941	414.03	423.35		444.8	457.165	485.119	534.725	543.403	414.756	423.691	443.667	451.765	444.8	427.466	460.034	504.491	514.136	387.259	397.062	415.95	425.303	444.8	469.425
		445	391.24	429.63	479.821	483.219	425.784	432.608	450.108	462.282	445	394.082	420.838	477.447	476.276	431.132	442.51	463.024	472.509	445	429.519	454.317	509.367	511.269	387.718	395.949	415.289	424.457		445	459.288	486.441	535.087	543.929	416.231	425.148	444.498	452.325	445	429.525	461.627	504.615	514.402	388.625	397.624	416.998	426.165	445	470.566
		445.2	392.98	430.408	480.744	485.968	428.663	435.509	453.719	461.463	445.2	395.915	421.688	478.804	476.872	432.867	443.653	464.365	474.017	445.2	430.708	456.274	509.836	511.823	389.225	397.597	416.157	425.161		445.2	461.003	488.02	535.995	545.133	417.308	426.457	446.071	453.759	445.2	430.851	463.549	504.787	514.569	389.626	398.778	418.251	427.926	445.2	471.443
		445.4	396.39	432.048	483.288	486.346	428.927	438.041	454.224	461.253	445.4	397.329	421.89	479.898	477.612	434.107	445.429	465.675	475.779	445.4	432.377	457.814	511.131	513.335	391.045	398.733	417.35	426.742		445.4	462.322	488.94	536.648	545.112	418.511	427.821	446.73	454.657	445.4	432.614	465.953	506.317	515.26	391.111	399.616	418.802	429.147	445.4	473.207
		445.6	401.275	432.71	484.688	487.036	428.75	439.254	456.697	465.14	445.6	398.497	423.085	480.261	478.084	435.907	447.579	466.449	477.359	445.6	434.143	459.473	511.412	514.954	392.619	400.331	418.707	427.586		445.6	463.905	490.011	537.952	546.015	419.257	428.999	447.67	455.113	445.6	434.346	467.34	507.206	515.928	392.235	400.05	419.558	429.487	445.6	474.299
		445.8	402.116	434.545	484.016	487.804	431.402	439.177	460.815	468.214	445.8	399.299	424.641	481.378	478.676	437.222	450.075	467.874	478.935	445.8	435.823	461.029	512.886	516.457	394.166	401.919	419.92	427.699		445.8	465.726	490.76	539.598	546.899	420.592	430.389	448.593	456.505	445.8	435.7	468.848	508.586	517.163	393.499	401.563	420.496	430.309	445.8	475.568
		446	400.114	434.289	484.382	488.305	434.267	441.026	461.684	467.88	446	400.137	426.211	482.261	478.897	438.781	451.451	469.314	480.524	446	437.048	462.471	514.077	517.314	395.686	403.216	421.274	428.488		446	467.269	492.245	540.48	548.183	421.538	431.79	448.914	457.916	446	437.477	469.663	509.65	518.09	395.347	402.394	420.98	431.439	446	476.904
		446.2	401.316	434.266	485.131	490.478	435.158	443.684	463.375	468.9	446.2	401.312	427.699	483.063	479.48	440.28	453.145	471.341	482.322	446.2	438.183	463.653	514.834	518.05	396.896	404.83	422.944	428.683		446.2	469.172	493.63	541.309	549.428	423.248	433.196	449.785	458.566	446.2	439.345	470.893	510.46	519.224	396.755	403.833	421.802	432.818	446.2	478.334
		446.4	403.57	436.586	485.045	492.484	434.81	443.706	464.629	472.067	446.4	402.924	428.141	482.773	480.639	441.824	454.707	472.186	483.227	446.4	439.322	464.793	515.394	519.352	398.601	406.443	423.356	430.433		446.4	471.103	495.308	542.843	551.206	424.05	434.285	451.222	459.643	446.4	441.422	471.408	511.802	520.267	397.815	405.584	422.95	433.548	446.4	479.791
		446.6	401.597	437.12	486.361	491.065	435.926	442.293	465.211	473.378	446.6	404.527	428.166	483.551	480.535	443.248	456.054	473.294	484.625	446.6	440.852	465.984	516.166	520.567	400.185	407.674	423.791	431.879		446.6	472.517	496.155	544.095	552.788	425.262	435.336	452.677	461.543	446.6	443.576	472.587	513.208	521.054	399.182	407.25	423.993	434.444	446.6	481.586
		446.8	401.36	437.425	489.047	490.221	438.543	443.694	464.659	474.023	446.8	405.502	429.572	483.651	481.259	444.655	457.668	474.661	485.72	446.8	442.427	467.235	517.332	521.984	401.531	409.082	425.656	432.94		446.8	474.02	497.542	545.438	553.957	426.183	436.813	454.456	463.198	446.8	445.025	473.349	515.271	522.446	400.813	409.459	425.209	435.45	446.8	483.373
		447	405.742	441.069	488.631	491.582	440.95	444.347	466.446	477.915	447	406.823	430.926	484.483	482.446	446.445	460.07	475.897	486.609	447	443.945	468.382	518.975	522.693	402.668	409.489	426.93	434.798		447	474.255	499.279	546.295	555.093	426.936	438.843	455.663	463.942	447	447.472	474.691	517.094	523.684	402.708	410.733	426.023	436.244	447	485.406
		447.2	408.209	444.137	485.604	492.545	443.802	445.828	469.579	481.784	447.2	408.674	433.001	484.945	483.77	448.642	461.901	477.647	488.737	447.2	445.358	470.033	519.497	523.299	403.35	410.624	427.452	435.499		447.2	476.839	500.818	547.478	556.054	427.846	439.916	457.71	465.12	447.2	448.677	475.133	517.376	524.805	403.924	412.293	427.118	437.445	447.2	486.53
		447.4	406.468	446.628	487.746	493.934	447.146	448.675	470.804	482.345	447.4	410.155	434.315	485.288	484.647	450.248	463.469	479.157	490.366	447.4	446.324	471.64	520.392	524.174	404.789	411.468	428.366	437.078		447.4	478.578	502.594	548.306	556.093	428.871	441.117	459.638	466.71	447.4	449.649	476.338	518.419	525.867	404.959	413.834	429.576	439.732	447.4	487.757
		447.6	408.014	447.192	489.701	493.751	447.262	449.813	471.22	481.625	447.6	411.994	435.023	486.041	484.741	451.998	464.803	480.586	491.952	447.6	448.228	472.831	521.462	525.134	406.519	412.814	429.776	439.049		447.6	479.726	504.181	548.873	557.384	430.266	442.155	461.006	467.771	447.6	450.909	477.644	519.339	526.717	405.765	415.121	431.07	440.799	447.6	489.13
		447.8	413.613	444.793	491.819	495.163	445.123	453.527	472.006	482.701	447.8	413.417	435.742	486.47	485.636	453.439	466.433	482.024	492.975	447.8	450.354	473.653	522.162	526.235	407.495	414.665	431.379	440.037		447.8	480.427	505.74	549.334	557.585	431.528	443.425	462.858	468.621	447.8	451.799	479.91	521.273	528.543	407.241	416.744	432.715	442.346	447.8	490.412
		448	414.128	445.242	495.213	497.809	448.029	454.626	473.087	485.58	448	414.597	437.411	487.208	487.116	454.678	468.438	483.135	494.151	448	453.037	474.755	523.572	527.296	408.687	416.422	432.269	441.186		448	481.593	506.365	550.79	558.207	432.376	444.187	464.152	469.678	448	452.761	482.057	522.165	529.003	408.757	417.612	433.874	443.688	448	492.215
		448.2	414.048	447.777	496.56	498.969	449.242	453.802	473.804	486.045	448.2	416.148	439.595	489.062	487.819	456.778	470.754	484.369	496.02	448.2	455.212	475.922	524.232	527.896	409.782	418.34	433.619	442.353		448.2	482.349	507.681	550.946	558.879	434.314	445.57	464.61	471.157	448.2	454.444	483.644	523.039	529.134	409.802	418.766	435.647	445.476	448.2	492.988
		448.4	415.844	450.465	494.844	499.959	448.105	455.789	473.234	485.048	448.4	416.535	440.756	490.184	489.02	458.183	472.937	485.5	497.418	448.4	457.187	477.1	525.203	529.054	411.495	419.707	435.171	443.935		448.4	484.327	509.633	551.955	560.164	436.382	446.924	465.271	471.917	448.4	455.677	485.116	524.323	530.307	411.431	420.255	437.129	446.837	448.4	493.885
		448.6	415.942	452.287	492.743	500.173	452.054	459.23	477.427	486.942	448.6	418.109	441.095	491.033	489.785	459.858	474.526	486.403	499.143	448.6	458.91	478.877	526.415	530.446	413.135	421.136	436.647	445.652		448.6	485.71	510.586	553.137	560.63	438.083	447.723	465.796	473.182	448.6	456.896	486.866	525.414	531.048	412.399	420.913	438.423	448.351	448.6	495.228
		448.8	416.841	452.418	495.509	500.506	454.939	463.9	483.056	489.669	448.8	419.378	442.628	491.758	490.138	461.574	476.441	488.06	501.097	448.8	460.48	480.325	527.713	532.128	414.677	422.694	437.812	447.087		448.8	488.095	512.148	554.534	561.74	440.03	448.868	466.749	474.682	448.8	458.66	488.261	527.044	532.522	413.192	422.304	440.083	449.739	448.8	496.568
		449	418.527	451.95	494.191	501.596	456.021	465.6	483.155	492.038	449	420.732	443.173	492.854	491.222	463.084	478.023	489.786	501.876	449	461.804	481.523	528.753	532.671	416.295	424.348	439.554	448.857		449	489.399	513.303	555.572	562.437	442.072	450.433	467.413	476.139	449	461.275	489.852	528.302	533.443	414.315	424.2	442.093	450.751	449	497.62
		449.2	420.275	452.3	493.908	501.972	459.047	463.51	482.465	490.977	449.2	422.315	444.184	494.151	492.401	464.566	479.539	491.023	502.503	449.2	463.471	482.445	530.707	534.145	417.731	426.209	441.518	450.149		449.2	490.864	514.017	556.609	563.201	443.724	452.138	468.36	477.325	449.2	462.988	491.069	529.28	534.121	415.618	425.418	442.423	451.393	449.2	499.426
		449.4	423.746	453.272	497.765	501.432	460.304	464.664	483.362	489.219	449.4	423.528	445.34	494.863	493.581	465.28	480.764	492.303	503.969	449.4	464.755	483.966	531.511	535.451	418.579	426.661	443.18	451.359		449.4	491.851	514.84	558.358	564.359	444.912	453.501	469.119	478.569	449.4	465.302	491.954	530.16	535.683	417.138	425.871	444.021	452.789	449.4	500.43
		449.6	425.501	452.724	498.823	505.277	459.583	465.674	485.781	489.809	449.6	424.722	446.685	496.379	494.502	467.636	482.325	493.838	505.853	449.6	466.514	485.559	532.964	536.679	419.972	427.266	444.303	453.367		449.6	494.118	516.457	559.334	566.177	446.498	454.483	469.926	479.533	449.6	467.613	492.576	531.427	537.259	418.243	426.735	445.096	453.756	449.6	501.377
		449.8	425.773	453.585	500.721	507.682	459.974	466.35	487.801	493.607	449.8	426.578	447.559	496.79	495.019	469.757	483.579	495.089	507.641	449.8	467.065	487.078	534.503	538.424	421.129	428.274	445.266	455.011		449.8	496.165	518.482	559.988	566.863	447.651	456.109	470.871	480.526	449.8	469.41	493.788	532.383	538.117	420.013	428.213	447.035	454.836	449.8	501.87
		450	425.295	454.304	500.873	505.557	462.184	469.448	490.028	495.466	450	428.112	448.366	497.264	496.149	470.963	484.966	496.561	508.642	450	468.168	488.733	535.623	539.366	422.026	428.986	447.175	456.451		450	497.944	519.851	561.39	567.61	449.086	457.743	472.804	480.967	450	470.175	495.889	533.497	539.589	422.185	429.548	448.091	456.072	450	503.659
[truncated: 7 more columns]

## Sheet: Table. S8
Raw data of excitation ligh Intensityt at 450 or 525 nm	Wavelength (nm)	Intensity of excitaion light at 450 nm	Wavelength (nm)	Intensity of excitaion light at 450 nm	Raw data of absorption spectra of fluorescein labeled or ROX labeled ssDNA	wavelength (nm)	buffer	Fss-1st	Fss-2nd	Fss-3rd	wavelength (nm)	Rss-1st	Rss-2nd	Rss-3rd	Raw data of emission spectra of fluorescein labeled or ROX labeled ssDNA with Rad51 proteins	WT	wavelength (nm)	buffer_1st	Fss_1st	Fss+WT_1st	Fss+WT+S5S1_1st	wavelength (nm)	buffer_2nd	Fss_2nd	Fss+WT_2nd	Fss+WT+S5S1_2nd	wavelength (nm)	buffer_3rd	Fss_3rd	Fss+WT_3rd	Fss+WT+S5S1_3rd	wavelength (nm)	buffer_1st	Rss_1st	Rss+WT_1st	Rss+WT+S5S1_1st	wavelength (nm)	buffer_2nd	Rss	Rss+WT	Rss+WT+S5S1	wavelength (nm)	buffer	Rss	Rss+WT	Rss+WT+S5S1	L1	wavelength (nm)	buffer_1st
	400	-0.627587	480	-0.811477	Fss is fluorescein labeled ssDNA.	190	-0.032	1.224	0.96	0.924	190	0.581	1.192	0.733	Fss is fluorescein labeled ssDNA.		460	1.81274	1.4815	1.81778	1.82609	460	1.78939	1.79243	1.86357	2.01572	460	1.68532	1.73264	1.8808	1.91317	535	2.19085	2.30302	2.34159	2.37637	535	2.04407	2.03859	2.17938	2.14809	535	1.97005	1.90266	1.82702	1.90062		460	1.70528
	400.2	-0.627868	480.2	-0.811118	Rss is ROX labeled ssDNA.	191	0.016	1.545	1.233	1.352	191	0.893	1.386	1.021	Rss is ROX labeled ssDNA.		460.2	1.76885	1.55332	1.77749	1.78453	460.2	1.73085	1.7504	1.76646	1.91328	460.2	1.68858	1.75339	1.8404	1.92014	535.2	2.1403	2.20717	2.35643	2.39375	535.2	1.92271	2.00599	2.13856	2.04797	535.2	1.97677	1.90262	1.76617	1.84858		460.2	1.73657
	400.4	-0.629301	480.4	-0.812741		192	0.002	1.393	1.276	1.19	192	0.926	1.513	1.078			460.4	1.65445	1.61056	1.7482	1.79848	460.4	1.6544	1.67604	1.77485	1.84418	460.4	1.64715	1.65867	1.68938	1.96165	535.4	2.0247	2.05809	2.34039	2.38534	535.4	1.84218	1.95657	2.07859	1.96096	535.4	1.97577	1.8251	1.73625	1.75446		460.4	1.59331
	400.6	-0.632104	480.6	-0.810463		193	-0.01	0.825	1.13	0.875	193	1.017	1.315	0.742			460.6	1.82508	1.47496	1.74244	1.76526	460.6	1.61939	1.66511	1.80362	1.88163	460.6	1.58903	1.68657	1.60996	1.99816	535.6	1.90406	2.10224	2.22704	2.39211	535.6	1.80246	1.88039	1.94716	1.99859	535.6	1.83013	1.82129	1.71818	1.76572		460.6	1.47741
	400.8	-0.634594	480.8	-0.809067		194	-0.022	0.801	1.168	0.76	194	1.065	0.963	0.707			460.8	1.8341	1.41291	1.66974	1.73772	460.8	1.61923	1.60837	1.87174	1.90543	460.8	1.60272	1.6539	1.68678	1.99759	535.8	1.85661	2.12523	2.11574	2.27588	535.8	1.7927	1.87443	1.85284	1.95926	535.8	1.71228	1.79521	1.69314	1.78285		460.8	1.36255
	401	-0.633252	481	-0.808618		195	-0.007	0.806	0.987	0.661	195	1.053	0.598	0.723			461	1.75952	1.42669	1.64134	1.7792	461	1.59504	1.6291	1.83617	1.81653	461	1.59586	1.65182	1.71938	1.90033	536	1.89854	1.97953	2.15533	2.18997	536	1.83746	1.87815	1.84535	1.90424	536	1.75198	1.74348	1.58781	1.73114		461	1.23796
	401.2	-0.629761	481.2	-0.80636		196	0.002	0.49	0.676	0.67	196	0.714	0.385	0.93			461.2	1.69553	1.42206	1.64884	1.72552	461.2	1.51177	1.64081	1.75177	1.72587	461.2	1.53633	1.67144	1.66045	1.85882	536.2	1.86242	1.92195	2.19906	2.15148	536.2	1.82269	1.79902	1.8285	1.90604	536.2	1.79491	1.65698	1.50441	1.68115		461.2	1.1954
	401.4	-0.63362	481.4	-0.807983		197	0.006	0.566	0.518	0.473	197	0.601	0.629	0.834			461.4	1.64691	1.32886	1.70796	1.6973	461.4	1.55266	1.56125	1.73319	1.71551	461.4	1.5483	1.7279	1.72273	1.82238	536.4	1.83869	1.95521	2.17664	2.11111	536.4	1.6133	1.80026	1.77473	1.86487	536.4	1.64896	1.52341	1.53252	1.59977		461.4	1.17382
	401.6	-0.637474	481.6	-0.810043		198	0.002	0.644	0.698	0.717	198	0.777	0.868	0.545			461.6	1.63208	1.29179	1.66982	1.66246	461.6	1.58096	1.50105	1.72074	1.68166	461.6	1.5838	1.66179	1.77831	1.78778	536.6	1.79414	1.95254	2.06384	2.07649	536.6	1.54095	1.83426	1.77145	1.77167	536.6	1.56836	1.51967	1.57673	1.51173		461.6	1.21476
	401.8	-0.638721	481.8	-0.81091		199	-0.003	0.897	0.58	0.697	199	0.9	1.03	0.461			461.8	1.6391	1.33421	1.62154	1.65493	461.8	1.60616	1.48924	1.70994	1.66967	461.8	1.55037	1.56227	1.77304	1.75713	536.8	1.67978	1.91691	1.92392	2.02892	536.8	1.64115	1.74656	1.76497	1.74717	536.8	1.56226	1.54114	1.58139	1.49746		461.8	1.22032
	402	-0.635651	482	-0.808995		200	0.005	0.753	0.636	0.56	200	0.969	0.945	0.459			462	1.71818	1.37884	1.64948	1.67086	462	1.56221	1.52946	1.70204	1.67523	462	1.54997	1.54223	1.66772	1.67502	537	1.73346	1.82917	1.93813	2.07138	537	1.59355	1.60847	1.69445	1.73119	537	1.47872	1.5121	1.49325	1.51314		462	1.20971
	402.2	-0.629317	482.2	-0.807832		201	0.001	0.429	0.585	0.568	201	0.675	0.587	0.666			462.2	1.73205	1.40504	1.67153	1.67637	462.2	1.50062	1.5535	1.65495	1.67585	462.2	1.57368	1.51049	1.5727	1.67932	537.2	1.75046	1.75167	1.91693	2.02092	537.2	1.52264	1.58806	1.71363	1.66962	537.2	1.48976	1.5075	1.45006	1.51248		462.2	1.25461
	402.4	-0.627168	482.4	-0.809835		202	0.004	0.433	0.589	0.503	202	0.447	0.359	0.686			462.4	1.66259	1.45035	1.62517	1.72566	462.4	1.48596	1.53196	1.57541	1.67138	462.4	1.44674	1.5315	1.50122	1.69638	537.4	1.69502	1.78491	1.86724	1.93154	537.4	1.48765	1.61758	1.7328	1.69949	537.4	1.52483	1.49304	1.48206	1.4779		462.4	1.24173
	402.6	-0.627286	482.6	-0.812578		203	0.004	0.696	0.83	0.584	203	0.303	0.191	0.634			462.6	1.62245	1.40798	1.59412	1.73257	462.6	1.49878	1.56027	1.58597	1.65605	462.6	1.35934	1.55197	1.50904	1.65117	537.6	1.63527	1.84272	1.84172	1.82255	537.6	1.49761	1.6004	1.72065	1.73675	537.6	1.46339	1.44511	1.48806	1.4965		462.6	1.13831
	402.8	-0.631584	482.8	-0.809341		204	0.004	0.824	0.71	0.697	204	0.327	0.291	0.551			462.8	1.53449	1.2622	1.56352	1.61606	462.8	1.45879	1.52175	1.69437	1.64102	462.8	1.44938	1.50384	1.56573	1.63799	537.8	1.70955	1.8379	1.78556	1.79982	537.8	1.5259	1.57428	1.65027	1.78579	537.8	1.47041	1.37927	1.42866	1.50003		462.8	1.05282
	403	-0.632475	483	-0.805716		205	0.003	0.833	0.591	0.669	205	0.71	0.366	0.517			463	1.46194	1.23677	1.5613	1.57571	463	1.41918	1.44596	1.72353	1.64389	463	1.45109	1.50373	1.62123	1.67566	538	1.72025	1.78481	1.74271	1.81045	538	1.55871	1.57629	1.62029	1.79038	538	1.46797	1.35921	1.34783	1.43943		463	1.11785
	403.2	-0.634271	483.2	-0.806594		206	-0.003	0.677	0.65	0.794	206	0.943	0.389	0.708			463.2	1.43964	1.34659	1.55688	1.66502	463.2	1.42568	1.43795	1.63924	1.60196	463.2	1.39939	1.54515	1.59622	1.64813	538.2	1.64702	1.7185	1.7396	1.83039	538.2	1.54755	1.54493	1.59266	1.62252	538.2	1.42523	1.38115	1.36588	1.42662		463.2	1.15365
	403.4	-0.63449	483.4	-0.807059		207	-0.005	0.541	0.855	0.89	207	1.066	0.548	0.857			463.4	1.4842	1.40473	1.55779	1.70107	463.4	1.43163	1.46905	1.59114	1.51258	463.4	1.36744	1.58038	1.46602	1.61491	538.4	1.59039	1.67544	1.73693	1.90319	538.4	1.4747	1.52562	1.62481	1.54491	538.4	1.44522	1.34746	1.3197	1.49125		463.4	1.16065
	403.6	-0.632818	483.6	-0.806046		208	-0.006	0.695	1.065	0.823	208	0.9	0.565	0.908			463.6	1.5627	1.30065	1.44938	1.67801	463.6	1.42367	1.48498	1.60174	1.51264	463.6	1.31761	1.57816	1.4808	1.61284	538.6	1.47376	1.69628	1.72108	1.84102	538.6	1.43177	1.5464	1.62129	1.61161	538.6	1.44723	1.29443	1.34509	1.46801		463.6	1.11589
	403.8	-0.631705	483.8	-0.803537		209	-0.005	0.74	1.096	0.905	209	0.961	0.665	0.946			463.8	1.52753	1.25712	1.37848	1.62591	463.8	1.41721	1.46716	1.58194	1.57746	463.8	1.32976	1.54875	1.51175	1.56528	538.8	1.46885	1.70506	1.74706	1.75375	538.8	1.37748	1.51048	1.54715	1.68198	538.8	1.36048	1.35004	1.38656	1.39288		463.8	1.032
	404	-0.634296	484	-0.802319		210	0	1.087	0.978	0.995	210	1.4	0.859	0.949			464	1.46421	1.30832	1.53692	1.57953	464	1.4174	1.43229	1.54772	1.60321	464	1.38602	1.46974	1.49991	1.61184	539	1.48773	1.687	1.75898	1.78018	539	1.38701	1.49302	1.54531	1.64449	539	1.33518	1.35887	1.31846	1.41536		464	1.13053
	404.2	-0.634332	484.2	-0.803435		211	0.004	1.241	1.103	1.024	211	1.465	1.152	1.117			464.2	1.52935	1.35595	1.59395	1.56535	464.2	1.36499	1.39754	1.51978	1.58701	464.2	1.38085	1.44077	1.47872	1.63454	539.2	1.5369	1.68836	1.76264	1.75868	539.2	1.43699	1.53208	1.53912	1.58268	539.2	1.30734	1.28944	1.26712	1.39741		464.2	1.15003
	404.4	-0.629048	484.4	-0.803036		212	0.006	1.129	1.159	1.319	212	1.464	1.432	1.247			464.4	1.48122	1.37491	1.54163	1.63056	464.4	1.31097	1.41327	1.55254	1.50588	464.4	1.28483	1.45905	1.50066	1.54166	539.4	1.57974	1.67285	1.76443	1.70564	539.4	1.4204	1.52703	1.53774	1.51717	539.4	1.27855	1.36686	1.29444	1.41155		464.4	1.08013
	404.6	-0.629812	484.6	-0.806705		213	0.005	1.346	1.246	1.366	213	1.051	1.427	1.073			464.6	1.27734	1.36244	1.50417	1.69264	464.6	1.28763	1.46163	1.54921	1.4307	464.6	1.26658	1.48137	1.51181	1.55788	539.6	1.52232	1.73371	1.75152	1.68283	539.6	1.3904	1.52172	1.55089	1.56595	539.6	1.36059	1.35904	1.33942	1.39949		464.6	1.09614
	404.8	-0.629424	484.8	-0.809346		214	0.001	1.372	1.512	1.439	214	1.159	1.38	1.185			464.8	1.26409	1.31639	1.53089	1.67347	464.8	1.28918	1.43879	1.5486	1.4517	464.8	1.32414	1.46652	1.45936	1.58023	539.8	1.53157	1.81463	1.70789	1.68958	539.8	1.34032	1.5324	1.5468	1.64913	539.8	1.31415	1.29103	1.35573	1.35048		464.8	1.06058
	405	-0.625886	485	-0.807261		215	-0.004	1.418	1.78	1.552	215	1.376	1.486	1.274			465	1.28366	1.2085	1.55731	1.6214	465	1.33941	1.43989	1.57899	1.56042	465	1.38982	1.47213	1.49497	1.53225	540	1.54936	1.77053	1.6609	1.69885	540	1.35242	1.49223	1.55316	1.60063	540	1.2068	1.33759	1.31968	1.42303		465	1.00172
	405.2	-0.62307	485.2	-0.810309		216	-0.003	1.521	1.972	1.639	216	1.589	1.873	1.434			465.2	1.29797	1.23217	1.57849	1.57967	465.2	1.34582	1.44129	1.56133	1.62151	465.2	1.38967	1.49199	1.4886	1.53225	540.2	1.5427	1.61693	1.69278	1.76433	540.2	1.31732	1.45874	1.5578	1.60163	540.2	1.22924	1.36073	1.26292	1.40502		465.2	0.940149
	405.4	-0.626125	485.4	-0.813282		217	-0.003	1.602	1.713	1.884	217	2.031	2.006	1.713			465.4	1.35017	1.36802	1.64963	1.52706	465.4	1.29366	1.35812	1.57892	1.63073	465.4	1.34298	1.49826	1.4437	1.5051	540.4	1.45461	1.55689	1.6443	1.71899	540.4	1.31002	1.39096	1.61264	1.61099	540.4	1.20392	1.37378	1.25352	1.34916		465.4	0.965515
	405.6	-0.630182	485.6	-0.808918		218	-0.001	2.05	1.66	1.976	218	2.075	1.927	1.723			465.6	1.37673	1.34812	1.59774	1.48663	465.6	1.36745	1.36747	1.55273	1.64206	465.6	1.33744	1.5327	1.44057	1.49401	540.6	1.42783	1.52314	1.59971	1.67619	540.6	1.30045	1.38322	1.62385	1.57297	540.6	1.19225	1.36317	1.28088	1.27625		465.6	1.01739
	405.8	-0.629965	485.8	-0.806537		219	-0.003	2.147	1.74	1.814	219	2.418	1.806	1.726			465.8	1.38898	1.26983	1.50962	1.55891	465.8	1.42576	1.48318	1.5473	1.62737	465.8	1.32526	1.4989	1.52271	1.54103	540.8	1.43291	1.5884	1.63097	1.73111	540.8	1.28687	1.43883	1.53377	1.58456	540.8	1.19641	1.33836	1.30218	1.27768		465.8	1.12466
	406	-0.629937	486	-0.807898		220	-0.002	1.839	1.78	1.732	220	2.286	1.572	1.619			466	1.38082	1.26647	1.46969	1.59021	466	1.37942	1.50912	1.55396	1.64023	466	1.35301	1.50619	1.58459	1.51999	541	1.40638	1.62378	1.6098	1.73478	541	1.31678	1.41531	1.50825	1.59992	541	1.22468	1.32566	1.30887	1.28978		466	1.12795
	406.2	-0.630492	486.2	-0.807838		221	0	1.488	1.746	1.668	221	1.918	1.576	1.412			466.2	1.37249	1.32211	1.4482	1.53473	466.2	1.35343	1.47002	1.55486	1.55325	466.2	1.34977	1.53478	1.53382	1.49276	541.2	1.41794	1.59723	1.621	1.68042	541.2	1.33167	1.38989	1.50476	1.54793	541.2	1.21223	1.28289	1.27657	1.29902		466.2	1.00371
	406.4	-0.630251	486.4	-0.810732		222	0	1.485	1.523	1.63	222	1.701	1.531	1.384			466.4	1.45846	1.33292	1.44003	1.5276	466.4	1.33032	1.46181	1.59323	1.49199	466.4	1.30313	1.42454	1.51695	1.51728	541.4	1.49203	1.59917	1.65525	1.71084	541.4	1.2965	1.43871	1.46215	1.55827	541.4	1.17363	1.26393	1.27282	1.35391		466.4	1.08869
	406.6	-0.629551	486.6	-0.811964		223	0	1.507	1.44	1.709	223	1.457	1.498	1.456			466.6	1.44799	1.33438	1.55294	1.52621	466.6	1.33793	1.49597	1.55508	1.56403	466.6	1.24226	1.38034	1.4664	1.54433	541.6	1.4591	1.52931	1.61326	1.72767	541.6	1.31449	1.4491	1.49971	1.54004	541.6	1.21905	1.23851	1.3008	1.36327		466.6	1.1313
	406.8	-0.629765	486.8	-0.808988		224	-0.002	1.501	1.535	1.566	224	1.61	1.428	1.51			466.8	1.37917	1.36107	1.59091	1.5439	466.8	1.38115	1.46047	1.53229	1.5358	466.8	1.23345	1.43051	1.42666	1.57369	541.8	1.33425	1.50995	1.59647	1.72701	541.8	1.30835	1.42363	1.57304	1.52563	541.8	1.24755	1.21287	1.32679	1.34295		466.8	1.06129
	407	-0.630254	487	-0.808866		225	-0.002	1.451	1.52	1.431	225	1.614	1.402	1.513			467	1.39653	1.32448	1.50371	1.58528	467	1.35837	1.37088	1.60889	1.57265	467	1.33487	1.47757	1.4989	1.51842	542	1.36601	1.55882	1.61304	1.70229	542	1.29848	1.44583	1.52892	1.51022	542	1.15345	1.25665	1.30799	1.34858		467	1.11597
	407.2	-0.629653	487.2	-0.811825		226	-0.003	1.415	1.478	1.443	226	1.517	1.411	1.48			467.2	1.40732	1.2751	1.45688	1.61397	467.2	1.32807	1.36039	1.62107	1.61248	467.2	1.38797	1.49991	1.53089	1.49749	542.2	1.36992	1.5983	1.59606	1.66897	542.2	1.29714	1.4728	1.4842	1.51449	542.2	1.08361	1.2955	1.28919	1.3383		467.2	1.1358
	407.4	-0.628144	487.4	-0.8099		227	-0.001	1.444	1.459	1.413	227	1.441	1.47	1.476			467.4	1.43758	1.31707	1.38445	1.53114	467.4	1.28841	1.4186	1.58701	1.63912	467.4	1.32587	1.46813	1.48257	1.50611	542.4	1.3116	1.62478	1.63924	1.68471	542.4	1.27713	1.45637	1.51487	1.52748	542.4	1.14063	1.31238	1.33473	1.3555		467.4	1.06295
	407.6	-0.630328	487.6	-0.805384		228	0	1.46	1.464	1.445	228	1.446	1.51	1.515			467.6	1.37199	1.37105	1.3343	1.48091	467.6	1.28317	1.48873	1.53153	1.63538	467.6	1.31114	1.45251	1.45335	1.5223	542.6	1.32915	1.54594	1.65797	1.71993	542.6	1.26098	1.49871	1.53559	1.54138	542.6	1.18846	1.2737	1.36202	1.38588		467.6	1.0486
	407.8	-0.632229	487.8	-0.81032		229	-0.001	1.473	1.48	1.455	229	1.478	1.523	1.537			467.8	1.41066	1.30142	1.47054	1.51476	467.8	1.34831	1.50135	1.53263	1.51617	467.8	1.32137	1.47181	1.50722	1.56714	542.8	1.30649	1.52707	1.59158	1.73628	542.8	1.27348	1.48816	1.52976	1.61209	542.8	1.13811	1.28517	1.30752	1.41208		467.8	1.03929
	408	-0.630471	488	-0.813467		230	-0.002	1.503	1.511	1.497	230	1.504	1.533	1.535			468	1.47977	1.24341	1.55383	1.51417	468	1.38521	1.46588	1.61105	1.47431	468	1.31326	1.51089	1.4756	1.60435	543	1.26022	1.52592	1.59309	1.69326	543	1.27175	1.45913	1.53405	1.58929	543	1.09076	1.35112	1.25752	1.48569		468	0.971973
	408.2	-0.629134	488.2	-0.811525		231	-0.001	1.515	1.507	1.523	231	1.538	1.532	1.529			468.2	1.51615	1.23797	1.52775	1.47358	468.2	1.35751	1.46023	1.59454	1.55919	468.2	1.25055	1.48521	1.50453	1.55152	543.2	1.28322	1.47077	1.62093	1.70279	543.2	1.22639	1.43241	1.55558	1.54004	543.2	1.08944	1.30481	1.27214	1.49109		468.2	0.913295
	408.4	-0.631221	488.4	-0.80779		232	0	1.524	1.551	1.538	232	1.537	1.55	1.543			468.4	1.46946	1.26099	1.5261	1.44313	468.4	1.3342	1.43466	1.51438	1.57451	468.4	1.17809	1.44136	1.50973	1.51749	543.4	1.36604	1.53105	1.65435	1.7078	543.4	1.23626	1.4058	1.53628	1.52265	543.4	1.12112	1.27666	1.33946	1.41269		468.4	0.893708
	408.6	-0.62896	488.6	-0.807426		233	0.002	1.564	1.587	1.543	233	1.56	1.544	1.557			468.6	1.40166	1.30967	1.52663	1.4717	468.6	1.33173	1.38374	1.52591	1.55786	468.6	1.16857	1.43699	1.4337	1.52072	543.6	1.3702	1.55086	1.65952	1.70717	543.6	1.26264	1.41555	1.55099	1.54273	543.6	1.13689	1.26137	1.40447	1.36288		468.6	0.927089
	408.8	-0.624601	488.8	-0.809955		234	0.001	1.62	1.636	1.587	234	1.594	1.583	1.572			468.8	1.43794	1.3582	1.48867	1.54902	468.8	1.32	1.36577	1.58801	1.51584	468.8	1.19841	1.45045	1.41677	1.55316	543.8	1.27846	1.4838	1.63528	1.68522	543.8	1.27354	1.46018	1.60991	1.58821	543.8	1.12316	1.2612	1.41711	1.37927		468.8	0.966506
	409	-0.625539	489	-0.807575		235	0	1.671	1.679	1.655	235	1.627	1.61	1.59			469	1.34272	1.26378	1.46261	1.6014	469	1.22839	1.36065	1.56597	1.53529	469	1.24789	1.44167	1.45122	1.5685	544	1.29901	1.4931	1.64733	1.64625	544	1.22989	1.47092	1.5852	1.57716	544	1.09011	1.27746	1.32464	1.34346		469	1.00345
	409.2	-0.62772	489.2	-0.809593		236	0.001	1.736	1.709	1.717	236	1.708	1.643	1.638			469.2	1.2384	1.11351	1.42359	1.57626	469.2	1.22055	1.36043	1.54266	1.53392	469.2	1.30314	1.4212	1.48711	1.57126	544.2	1.30778	1.56047	1.64706	1.68564	544.2	1.21687	1.50238	1.55384	1.56072	544.2	1.04721	1.26635	1.30992	1.2792		469.2	1.00994
	409.4	-0.627771	489.4	-0.812384		237	0	1.763	1.756	1.769	237	1.729	1.74	1.696			469.4	1.21032	1.20136	1.47349	1.58014	469.4	1.30029	1.38467	1.49328	1.45788	469.4	1.30534	1.39339	1.47431	1.56651	544.4	1.28757	1.58606	1.61278	1.71659	544.4	1.2192	1.49873	1.54532	1.60491	544.4	1.0971	1.27613	1.33267	1.33899		469.4	0.97583
	409.6	-0.624861	489.6	-0.811275		238	0.001	1.815	1.786	1.782	238	1.73	1.843	1.762			469.6	1.21436	1.28767	1.56158	1.58675	469.6	1.35223	1.34686	1.45818	1.50505	469.6	1.28412	1.41819	1.46877	1.51533	544.6	1.27255	1.5661	1.61588	1.7274	544.6	1.23998	1.44588	1.51505	1.65384	544.6	1.14091	1.31524	1.35745	1.35992		469.6	0.975531
	409.8	-0.626008	489.8	-0.813052		239	0	1.814	1.842	1.806	239	1.751	1.951	1.837			469.8	1.18244	1.30304	1.58276	1.56539	469.8	1.31622	1.36411	1.4838	1.47418	469.8	1.26132	1.40607	1.44261	1.48597	544.8	1.26517	1.57358	1.6983	1.68462	544.8	1.25861	1.39614	1.48344	1.63568	544.8	1.15096	1.3148	1.36498	1.29117		469.8	0.99369
	410	-0.629346	490	-0.813609		240	0	1.895	1.824	1.88	240	1.815	1.976	1.873			470	1.13195	1.33563	1.53375	1.56966	470	1.3042	1.46674	1.48903	1.417	470	1.25734	1.33909	1.39013	1.52374	545	1.25289	1.52935	1.7514	1.72525	545	1.19977	1.43146	1.47558	1.56325	545	1.09452	1.27102	1.32748	1.3648		470	1.04548
	410.2	-0.626612	490.2	-0.808377		241	0.002	1.97	1.898	1.948	241	1.919	2.013	1.981			470.2	1.18164	1.27234	1.56775	1.53601	470.2	1.34241	1.49508	1.49876	1.49853	470.2	1.2481	1.42233	1.39995	1.49204	545.2	1.30604	1.55184	1.70393	1.80238	545.2	1.1676	1.49697	1.52373	1.50498	545.2	1.03254	1.27504	1.41846	1.40927		470.2	0.988669
	410.4	-0.622115	490.4	-0.807476		242	0.001	2.076	1.999	2.063	242	2.072	2.058	2.102			470.4	1.24361	1.28689	1.57832	1.50186	470.4	1.30545	1.44205	1.47684	1.53711	470.4	1.25681	1.5049	1.4109	1.44799	545.4	1.29133	1.54195	1.65894	1.72227	545.4	1.15314	1.40932	1.52687	1.50393	545.4	1.04501	1.28426	1.38388	1.36992		470.4	0.85405
	410.6	-0.621667	490.6	-0.810108		243	0.001	2.138	2.063	2.156	243	2.109	2.11	2.145			470.6	1.27123	1.35287	1.56331	1.46154	470.6	1.2845	1.4131	1.44382	1.5123	470.6	1.26743	1.48765	1.51271	1.45547	545.6	1.21056	1.54417	1.63571	1.6772	545.6	1.12187	1.34619	1.54861	1.55862	545.6	1.10029	1.32753	1.30474	1.34367		470.6	0.848784
	410.8	-0.622435	490.8	-0.810447		244	0.002	2.077	2.105	2.133	244	2.058	2.114	2.138			470.8	1.30952	1.33123	1.53048	1.46492	470.8	1.28494	1.41528	1.46328	1.55806	470.8	1.21302	1.43999	1.54132	1.48015	545.8	1.22731	1.55741	1.61171	1.78077	545.8	1.19055	1.36225	1.52254	1.57179	545.8	1.10809	1.35434	1.32898	1.38689		470.8	0.815969
	411	-0.621706	491	-0.809443		245	0.003	2.017	1.992	2.041	245	2.019	2.045	2.057			471	1.3559	1.33152	1.47212	1.60394	471	1.2832	1.40026	1.4756	1.52043	471	1.22662	1.39951	1.46558	1.57856	546	1.27152	1.60165	1.59251	1.79978	546	1.25848	1.38556	1.43821	1.55023	546	1.11792	1.38632	1.3388	1.47977		471	0.849432
	411.2	-0.622196	491.2	-0.807877		246	0.002	2.062	2.045	1.961	246	1.982	2.051	2.069			471.2	1.26893	1.35738	1.52026	1.60796	471.2	1.27096	1.42718	1.5244	1.45693	471.2	1.25977	1.41042	1.49492	1.53832	546.2	1.30203	1.72404	1.57923	1.75365	546.2	1.23268	1.4535	1.45955	1.57004	546.2	1.0684	1.38704	1.31453	1.46683		471.2	0.885334
	411.4	-0.622548	491.4	-0.810762		247	0	2.144	2.101	1.97	247	2.093	2.104	2.013			471.4	1.13261	1.35641	1.55751	1.52693	471.4	1.24452	1.48595	1.54565	1.56939	471.4	1.2332	1.43084	1.45912	1.53529	546.4	1.32522	1.6708	1.59806	1.74707	546.4	1.18675	1.4859	1.48734	1.55303	546.4	1.01954	1.35182	1.34063	1.3456		471.4	0.869799
	411.6	-0.623782	491.6	-0.811974		248	-0.001	2.158	2.101	2.006	248	2.184	2.084	1.996			471.6	1.1801	1.36677	1.53878	1.56131	471.6	1.22249	1.51169	1.56738	1.61663	471.6	1.23957	1.46265	1.49668	1.5668	546.6	1.32089	1.59075	1.67077	1.77745	546.6	1.19518	1.4918	1.54053	1.54029	546.6	1.05326	1.27288	1.3583	1.37584		471.6	0.913723
	411.8	-0.62438	491.8	-0.811136		249	-0.001	2.013	1.936	1.896	249	2.197	1.982	2.074			471.8	1.24818	1.34673	1.54077	1.54706	471.8	1.16863	1.48228	1.62401	1.60303	471.8	1.24282	1.51282	1.53293	1.54052	546.8	1.27742	1.59518	1.68167	1.74726	546.8	1.15608	1.44728	1.55639	1.58012	546.8	1.06219	1.22929	1.32129	1.46132		471.8	0.900325
	412	-0.621472	492	-0.811674		250	0.001	1.834	1.684	1.677	250	1.998	1.759	1.99			472	1.18659	1.30851	1.57356	1.53593	472	1.14708	1.46124	1.57953	1.54584	472	1.23034	1.51137	1.49977	1.57157	547	1.27749	1.60231	1.65854	1.72524	547	1.12874	1.38183	1.55425	1.65352	547	1.07623	1.29248	1.34028	1.48733		472	0.928582
	412.2	-0.621325	492.2	-0.810961		251	0.002	1.755	1.649	1.53	251	1.746	1.684	1.875			472.2	1.22223	1.33069	1.58132	1.50407	472.2	1.19063	1.46615	1.53748	1.55796	472.2	1.26124	1.435	1.55677	1.58479	547.2	1.30581	1.61297	1.64483	1.80362	547.2	1.17274	1.41122	1.57889	1.70126	547.2	1.07526	1.34614	1.32908	1.47132		472.2	1.0254
	412.4	-0.62191	492.4	-0.81206		252	0.001	1.737	1.581	1.527	252	1.573	1.659	1.77			472.4	1.28067	1.36481	1.64292	1.49327	472.4	1.19046	1.40931	1.61597	1.56357	472.4	1.27147	1.4445	1.58824	1.546	547.4	1.28408	1.58434	1.67946	1.79672	547.4	1.16447	1.46137	1.5154	1.68999	547.4	1.06303	1.35382	1.34159	1.43238		472.4	0.978123
	412.6	-0.622851	492.6	-0.811557		253	0	1.724	1.579	1.493	253	1.541	1.684	1.693			472.6	1.25521	1.32083	1.6737	1.6457	472.6	1.21736	1.40037	1.63595	1.47195	472.6	1.22642	1.46287	1.57765	1.5644	547.6	1.20909	1.60986	1.65819	1.74533	547.6	1.09928	1.4875	1.58934	1.68573	547.6	1.09185	1.36444	1.37727	1.41181		472.6	0.923185
	412.8	-0.619658	492.8	-0.808687		254	0.001	1.574	1.486	1.488	254	1.533	1.589	1.626			472.8	1.2755	1.30622	1.63813	1.60673	472.8	1.22768	1.45036	1.61225	1.53129	472.8	1.24283	1.45846	1.57878	1.58985	547.8	1.20131	1.59714	1.67668	1.72719	547.8	1.11414	1.46566	1.70527	1.71074	547.8	1.08241	1.29943	1.43484	1.38159		472.8	0.943666
	413	-0.615425	493	-0.810851		255	0.002	1.495	1.414	1.479	255	1.472	1.485	1.461			473	1.21224	1.35806	1.56674	1.53331	473	1.17712	1.41612	1.68003	1.56186	473	1.25468	1.46139	1.61838	1.55538	548	1.24207	1.59359	1.79713	1.73873	548	1.15534	1.47979	1.66501	1.72796	548	1.03765	1.29549	1.5147	1.46116		473	0.92896
	413.2	-0.615534	493.2	-0.813563		256	0.002	1.4	1.448	1.44	256	1.425	1.461	1.342			473.2	1.19213	1.32241	1.59028	1.58131	473.2	1.21511	1.45704	1.70144	1.53338	473.2	1.22661	1.47193	1.58683	1.52591	548.2	1.25047	1.56629	1.86123	1.71505	548.2	1.11226	1.46375	1.61346	1.7209	548.2	1.05721	1.33379	1.54189	1.52105		473.2	0.972751
	413.4	-0.618882	493.4	-0.813684		257	0.002	1.402	1.461	1.438	257	1.382	1.47	1.457			473.4	1.2387	1.28606	1.62791	1.53595	473.4	1.26106	1.48279	1.63398	1.52019	473.4	1.21289	1.48538	1.51372	1.53236	548.4	1.24064	1.57741	1.85449	1.75223	548.4	1.16775	1.49539	1.64329	1.7621	548.4	1.06741	1.32961	1.51568	1.49917		473.4	0.98083
	413.6	-0.61912	493.6	-0.811223		258	0.001	1.438	1.496	1.498	258	1.401	1.583	1.554			473.6	1.25662	1.38065	1.63566	1.47782	473.6	1.23608	1.43461	1.68317	1.54721	473.6	1.18111	1.50974	1.56047	1.52911	548.6	1.25363	1.58242	1.78238	1.89905	548.6	1.20324	1.58781	1.6879	1.76529	548.6	1.02921	1.3849	1.48699	1.48779		473.6	0.946305
	413.8	-0.617958	493.8	-0.809305		259	0.002	1.596	1.653	1.619	259	1.416	1.668	1.61			473.8	1.26212	1.38691	1.71302	1.48916	473.8	1.20146	1.44293	1.77547	1.55067	473.8	1.17816	1.55109	1.64868	1.50015	548.8	1.20406	1.58426	1.73427	1.95627	548.8	1.12028	1.55571	1.63869	1.73792	548.8	1.01625	1.36437	1.48376	1.45581		473.8	0.96765
	414	-0.61989	494	-0.808181		260	0.001	1.727	1.778	1.701	260	1.671	1.756	1.779			474	1.23339	1.32149	1.78222	1.51743	474	1.19788	1.4909	1.67725	1.52776	474	1.17428	1.56814	1.59419	1.60623	549	1.19445	1.62852	1.80743	1.94952	549	1.13226	1.47543	1.63064	1.74849	549	1.01824	1.29483	1.5135	1.50454		474	0.99443
	414.2	-0.622964	494.2	-0.811305		261	0	1.804	1.844	1.679	261	1.802	1.712	1.827			474.2	1.24926	1.30194	1.79008	1.54378	474.2	1.19002	1.52299	1.56661	1.43306	474.2	1.18182	1.58436	1.57298	1.6567	549.2	1.19822	1.61911	1.88525	1.84839	549.2	1.1025	1.51701	1.68485	1.71998	549.2	1.00055	1.33579	1.48833	1.50823		474.2	0.983997
	414.4	-0.624935	494.4	-0.814545		262	0	1.684	1.741	1.581	262	1.792	1.598	1.74			474.4	1.21762	1.35889	1.74072	1.58907	474.4	1.19597	1.53277	1.59862	1.48036	474.4	1.15226	1.61267	1.66448	1.5802	549.4	1.19357	1.63757	1.83887	1.84314	549.4	1.07143	1.54162	1.73246	1.80748	549.4	1.00504	1.3402	1.50037	1.52294		474.4	1.08401
	414.6	-0.625394	494.6	-0.809779		263	0.001	1.459	1.582	1.593	263	1.66	1.477	1.59			474.6	1.25317	1.38081	1.6362	1.60144	474.6	1.22784	1.45715	1.66392	1.56511	474.6	1.10742	1.5512	1.67569	1.51261	549.6	1.25765	1.64036	1.79307	1.93903	549.6	1.11946	1.55508	1.72397	1.89321	549.6	1.0378	1.32933	1.57378	1.59629		474.6	1.04033
	414.8	-0.62279	494.8	-0.805102		264	0.001	1.391	1.501	1.596	264	1.518	1.484	1.436			474.8	1.32471	1.39656	1.62477	1.64533	474.8	1.24626	1.45089	1.63954	1.53581	474.8	1.13001	1.51066	1.65395	1.52076	549.8	1.2546	1.60168	1.83563	1.95801	549.8	1.14655	1.61426	1.72188	1.82834	549.8	1.02531	1.34653	1.53379	1.60399		474.8	0.988754
	415	-0.622151	495	-0.808684		265	0.001	1.464	1.464	1.597	265	1.569	1.517	1.494			475	1.24864	1.47929	1.71708	1.64838	475	1.25686	1.55266	1.66503	1.6276	475	1.18956	1.53837	1.64691	1.54304	550	1.22354	1.58356	1.86053	1.92202	550	1.14584	1.58225	1.76393	1.8437	550	1.04219	1.38329	1.47692	1.5922		475	0.96818
	415.2	-0.624206	495.2	-0.812059		266	0.001	1.612	1.529	1.556	266	1.564	1.592	1.578			475.2	1.26131	1.5316	1.78501	1.6213	475.2	1.22492	1.5744	1.67618	1.67542	475.2	1.15971	1.54569	1.59735	1.56691	550.2	1.23027	1.62667	1.89575	1.9414	550.2	1.16623	1.45951	1.77361	1.90136	550.2	0.997857	1.41723	1.42449	1.65554		475.2	0.952627
	415.4	-0.62292	495.4	-0.808809		267	0.001	1.653	1.526	1.54	267	1.532	1.636	1.597			475.4	1.33975	1.51597	1.77363	1.65707	475.4	1.13595	1.56698	1.63713	1.58652	475.4	1.17109	1.58268	1.64043	1.54875	550.4	1.31727	1.62751	1.9136	1.96397	550.4	1.16893	1.50353	1.76434	1.82233	550.4	0.97644	1.42111	1.5177	1.65915		475.4	1.01161
	415.6	-0.618878	495.6	-0.807463		268	0.002	1.641	1.581	1.548	268	1.561	1.606	1.633			475.6	1.338	1.50617	1.82011	1.67847	475.6	1.12758	1.57789	1.65796	1.61389	475.6	1.20636	1.58861	1.76886	1.53437	550.6	1.41483	1.61401	1.93439	1.93067	550.6	1.16721	1.53196	1.77155	1.78638	550.6	0.979608	1.44182	1.62273	1.61205		475.6	0.989637
	415.8	-0.621046	495.8	-0.809482		269	0.001	1.572	1.54	1.626	269	1.607	1.647	1.608			475.8	1.23105	1.56795	1.81038	1.68809	475.8	1.12965	1.66022	1.76893	1.67061	475.8	1.14058	1.58512	1.79304	1.54293	550.8	1.3265	1.63731	1.95365	1.91609	550.8	1.11412	1.51718	1.75911	1.86074	550.8	0.98823	1.46609	1.6238	1.63827		475.8	1.0222
	416	-0.623623	496	-0.810645		270	0	1.588	1.593	1.681	270	1.711	1.687	1.66			476	1.21041	1.62141	1.84024	1.70294	476	1.07889	1.67258	1.78314	1.64661	476	1.0999	1.56045	1.78072	1.51623	551	1.25056	1.6642	1.95894	1.95515	551	1.09673	1.62133	1.79373	1.92976	551	1.00699	1.47285	1.63709	1.64973		476	0.996289
	416.2	-0.623058	496.2	-0.808629		271	-0.001	1.649	1.711	1.714	271	1.779	1.773	1.784			476.2	1.25321	1.64843	1.99929	1.659	476.2	1.07808	1.67123	1.73144	1.65145	476.2	1.16626	1.52469	1.81282	1.60051	551.2	1.26229	1.66855	1.97161	1.99211	551.2	1.11018	1.6681	1.8442	1.90501	551.2	1.05888	1.47874	1.60703	1.69722		476.2	0.940177
	416.4	-0.622081	496.4	-0.807098		272	-0.002	1.699	1.764	1.762	272	1.822	1.817	1.837			476.4	1.27389	1.64752	1.93154	1.60375	476.4	1.12069	1.68779	1.75598	1.73429	476.4	1.22168	1.54737	1.75167	1.63411	551.4	1.28479	1.71149	1.9967	2.00653	551.4	1.12743	1.67302	1.81816	1.84133	551.4	1.08443	1.47751	1.65535	1.71734		476.4	0.947521
	416.6	-0.619847	496.6	-0.80832		273	-0.001	1.738	1.781	1.783	273	1.821	1.794	1.863			476.6	1.26761	1.60951	1.85071	1.62133	476.6	1.13828	1.69567	1.86024	1.77734	476.6	1.22093	1.6384	1.80239	1.63287	551.6	1.29456	1.84606	2.05597	2.03725	551.6	1.1402	1.61736	1.85271	1.79866	551.6	1.05731	1.43259	1.73948	1.63775		476.6	0.978043
	416.8	-0.618467	496.8	-0.80799		274	0	1.74	1.737	1.788	274	1.747	1.771	1.783			476.8	1.24861	1.59697	1.86094	1.71775	476.8	1.19901	1.72041	1.88127	1.75103	476.8	1.21186	1.66445	1.93745	1.65795	551.8	1.2566	1.84746	2.01419	2.08073	551.8	1.14003	1.59483	1.96669	1.86136	551.8	1.0543	1.42434	1.7405	1.67881		476.8	0.891942
	417	-0.615856	497	-0.806698		275	0	1.704	1.726	1.762	275	1.729	1.767	1.698			477	1.22632	1.65611	1.85897	1.82815	477	1.25467	1.66419	1.89669	1.73051	477	1.15395	1.70143	1.88077	1.6992	552	1.2049	1.80931	1.97562	2.04458	552	1.14257	1.64683	1.92074	1.93663	552	1.03413	1.41746	1.74903	1.7352		477	0.854833
	417.2	-0.619005	497.2	-0.806463		276	-0.001	1.679	1.724	1.706	276	1.702	1.728	1.69			477.2	1.19019	1.73921	1.91031	1.89588	477.2	1.28853	1.70195	1.95635	1.74487	477.2	1.1627	1.72545	1.84646	1.75858	552.2	1.24737	1.80808	1.98607	2.01842	552.2	1.12249	1.65769	1.90061	1.92593	552.2	1.02371	1.41216	1.73292	1.79027		477.2	0.934694
	417.4	-0.622488	497.4	-0.806614		277	-0.002	1.662	1.702	1.677	277	1.683	1.686	1.684			477.4	1.20782	1.63413	1.98229	1.85667	477.4	1.24422	1.73848	1.92737	1.74669	477.4	1.20085	1.73205	1.8996	1.75803	552.4	1.31448	1.83644	1.97605	2.1115	552.4	1.09029	1.65736	1.92148	2.0288	552.4	1.00593	1.39707	1.77457	1.88201		477.4	0.983835
	417.6	-0.618413	497.6	-0.804803		278	-0.002	1.631	1.649	1.653	278	1.647	1.623	1.646			477.6	1.24092	1.58926	2.01492	1.78261	477.6	1.18998	1.71158	1.88091	1.79513	477.6	1.18012	1.83471	1.88393	1.79894	552.6	1.27744	1.84638	2.04135	2.28043	552.6	1.13809	1.674	1.9401	2.03569	552.6	1.01824	1.46097	1.81691	1.81972		477.6	0.978079
	417.8	-0.615212	497.8	-0.803569		279	-0.001	1.582	1.597	1.584	279	1.558	1.55	1.581			477.8	1.18109	1.79531	2.02306	1.74783	477.8	1.19126	1.84423	1.84541	1.8423	477.8	1.11052	1.85923	1.86925	1.74461	552.8	1.22262	1.82254	2.07692	2.31159	552.8	1.14716	1.65347	1.95692	2.00809	552.8	1.01097	1.5057	1.74677	1.78502		477.8	0.831384
	418	-0.61558	498	-0.805231		280	-0.001	1.509	1.533	1.511	280	1.491	1.497	1.492			478	1.15494	1.8006	1.99372	1.74382	478	1.13707	1.9428	1.91904	1.83858	478	1.0597	1.85564	1.93466	1.73488	553	1.19361	1.82223	2.1266	2.2558	553	1.13924	1.6266	1.94437	1.93332	553	1.00156	1.5218	1.70274	1.83771		478	0.785236
	418.2	-0.614364	498.2	-0.809619		281	-0.002	1.445	1.454	1.422	281	1.415	1.435	1.429			478.2	1.15879	1.75549	1.94696	1.83498	478.2	1.12895	1.90235	2.07222	1.87509	478.2	1.10576	1.9033	1.99048	1.83512	553.2	1.18183	1.81492	2.14526	2.30891	553.2	1.17532	1.64016	1.97132	1.93606	553.2	0.981429	1.5074	1.80859	1.94427		478.2	0.920975
	418.4	-0.615191	498.4	-0.810431		282	-0.002	1.372	1.364	1.349	282	1.343	1.355	1.358			478.4	1.1454	1.81095	2.02209	1.8822	478.4	1.16565	1.87668	2.04085	1.84609	478.4	1.16339	1.90785	1.99762	1.80342	553.4	1.2347	1.82087	2.14748	2.21968	553.4	1.16692	1.73564	1.96636	1.98897	553.4	0.996589	1.50977	1.86181	1.94107		478.4	0.932261
	418.6	-0.616819	498.6	-0.80777		283	-0.002	1.279	1.272	1.271	283	1.252	1.266	1.275			478.6	1.23588	1.81053	2.12059	1.90401	478.6	1.18537	1.87316	2.02634	1.86883	478.6	1.17128	1.96698	2.03569	1.80613	553.6	1.26933	1.85219	2.18875	2.14924	553.6	1.15819	1.77053	1.98846	2.02934	553.6	1.04508	1.57682	1.82226	1.89791		478.6	0.876256
	418.8	-0.615922	498.8	-0.806029		284	-0.001	1.172	1.168	1.169	284	1.14	1.163	1.173			478.8	1.24626	1.81747	2.14759	1.93489	478.8	1.16164	1.89854	2.09631	1.86466	478.8	1.14106	1.98148	2.02821	1.87689	553.8	1.26694	1.86585	2.10154	2.26017	553.8	1.14342	1.65181	2.04706	2.07338	553.8	1.01836	1.61513	1.93557	1.88954		478.8	0.792619
	419	-0.614437	499	-0.8065		285	-0.002	1.058	1.058	1.066	285	1.038	1.055	1.06			479	1.14535	1.80519	2.20794	1.98844	479	1.19059	1.96444	2.07907	1.89053	479	1.13845	1.91734	2.04491	1.89213	554	1.26164	1.93151	2.1015	2.34532	554	1.12039	1.74173	2.06168	2.1344	554	0.972224	1.6031	1.96501	1.90679		479	0.840774
	419.2	-0.614882	499.2	-0.808169		286	-0.002	0.957	0.952	0.963	286	0.937	0.953	0.957			479.2	1.14874	1.82166	2.20269	2.0649	479.2	1.21413	2.10056	2.16043	1.9132	479.2	1.14608	1.94549	2.15004	1.89777	554.2	1.24584	1.99113	2.18432	2.39501	554.2	1.09889	1.86604	2.12778	2.13415	554.2	0.966205	1.573	1.96686	2.04922		479.2	0.917373
	419.4	-0.616743	499.4	-0.808312		287	-0.001	0.856	0.856	0.864	287	0.848	0.857	0.866			479.4	1.16102	1.87777	2.15067	2.17158	479.4	1.16641	2.08542	2.255	1.96558	479.4	1.13334	2.07801	2.22008	1.96876	554.4	1.22516	1.91486	2.24362	2.34082	554.4	1.15151	1.84944	2.11261	2.11322	554.4	0.963225	1.64268	1.88056	2.06455		479.4	0.893519
	419.6	-0.614384	499.6	-0.811255		288	-0.001	0.762	0.762	0.767	288	0.759	0.767	0.774			479.6	1.0835	2.04942	2.2468	2.25068	479.6	1.11538	2.02256	2.26373	2.05568	479.6	1.10419	2.10746	2.25432	2.06397	554.6	1.18944	1.9728	2.22537	2.32802	554.6	1.19923	1.81857	2.0351	2.14431	554.6	0.980031	1.71383	1.80907	2.02029		479.6	0.877967
	419.8	-0.613166	499.8	-0.806751		289	-0.001	0.677	0.673	0.68	289	0.675	0.682	0.69			479.8	1.14576	2.1254	2.41305	2.22422	479.8	1.08537	2.0725	2.23057	2.06905	479.8	1.11007	2.11564	2.32872	2.04447	554.8	1.16522	1.92957	2.30873	2.41516	554.8	1.19023	1.7706	2.13831	2.17914	554.8	0.977038	1.68563	2.02068	2.12185		479.8	0.830551
	420	-0.613582	500	-0.80276		290	-0.002	0.599	0.594	0.601	290	0.602	0.608	0.613			480	1.24058	2.08303	2.44579	2.17225	480	1.0954	2.12249	2.28439	2.05353	480	1.12786	2.19569	2.36818	2.06063	555	1.15913	1.99187	2.32608	2.37232	555	1.19229	1.74878	2.15931	2.22944	555	0.976134	1.64702	2.08196	2.19928		480	0.884215
	420.2	-0.614766	500.2	-0.807658		291	-0.003	0.529	0.525	0.534	291	0.535	0.544	0.549			480.2	1.28092	2.10197	2.40546	2.19357	480.2	1.13027	2.16046	2.37051	2.04958	480.2	1.11917	2.20219	2.35071	2.14344	555.2	1.2275	2.08158	2.35808	2.48746	555.2	1.15196	1.76736	2.14535	2.27045	555.2	0.979594	1.61618	2.14572	2.14885		480.2	1.009
	420.4	-0.614974	500.4	-0.810021		292	-0.003	0.469	0.464	0.474	292	0.479	0.487	0.493			480.4	1.33561	2.18883	2.42037	2.24408	480.4	1.17562	2.17224	2.42395	2.12938	480.4	1.15377	2.20807	2.36766	2.13818	555.4	1.22419	2.04576	2.4046	2.69595	555.4	1.08608	1.82146	2.18134	2.26073	555.4	0.980409	1.61093	2.17112	2.10288		480.4	1.02899
	420.6	-0.614394	500.6	-0.809704		293	-0.001	0.415	0.411	0.419	293	0.429	0.436	0.442			480.6	1.26781	2.25419	2.5166	2.24048	480.6	1.19208	2.31703	2.5099	2.194	480.6	1.20923	2.30172	2.43728	2.11874	555.6	1.16539	2.10282	2.4165	2.6472	555.6	1.08275	1.86379	2.15651	2.3257	555.6	1.00244	1.70211	2.11648	2.11273		480.6	1.00434
	420.8	-0.610987	500.8	-0.810328		294	-0.001	0.368	0.364	0.372	294	0.385	0.393	0.398			480.8	1.21785	2.23405	2.63458	2.24248	480.8	1.1471	2.44688	2.57702	2.18243	480.8	1.20049	2.39497	2.48565	2.1121	555.8	1.14109	2.12134	2.44789	2.52984	555.8	1.10857	1.9204	2.19647	2.47658	555.8	1.02549	1.7319	2.15993	2.14972		480.8	0.961115
	421	-0.609156	501	-0.810646		295	-0.001	0.328	0.323	0.332	295	0.349	0.355	0.359			481	1.25902	2.25413	2.60816	2.27275	481	1.11803	2.40619	2.64155	2.15228	481	1.16337	2.33807	2.55975	2.12503	556	1.11214	2.11851	2.49259	2.54987	556	1.1551	1.89385	2.15774	2.47653	556	0.982531	1.6915	2.1508	2.20395		481	0.863542
	421.2	-0.611268	501.2	-0.808527		296	-0.003	0.294	0.289	0.297	296	0.317	0.323	0.327			481.2	1.24168	2.41304	2.63045	2.29104	481.2	1.12609	2.34459	2.63691	2.1669	481.2	1.16115	2.33315	2.63452	2.18271	556.2	1.14452	2.09815	2.50563	2.55293	556.2	1.12747	1.92318	2.19399	2.37234	556.2	0.999455	1.6541	2.16926	2.26082		481.2	0.814505
	421.4	-0.615067	501.4	-0.807284		297	-0.002	0.266	0.261	0.269	297	0.29	0.296	0.301			481.4	1.26096	2.56585	2.72075	2.30167	481.4	1.12844	2.39335	2.56983	2.30032	481.4	1.18601	2.51717	2.62778	2.33854	556.4	1.22104	2.00777	2.48865	2.60387	556.4	1.05895	1.96749	2.45945	2.44795	556.4	0.992689	1.74755	2.29094	2.31116		481.4	0.839563
	421.6	-0.615207	501.6	-0.811046		298	-0.002	0.243	0.239	0.246	298	0.268	0.274	0.28			481.6	1.29933	2.59112	2.75527	2.33433	481.6	1.1367	2.49274	2.58921	2.32418	481.6	1.20251	2.60036	2.60452	2.39387	556.6	1.23586	2.05301	2.54265	2.64336	556.6	1.05924	1.89043	2.47447	2.48261	556.6	1.00484	1.81043	2.28672	2.3457		481.6	0.875588
	421.8	-0.612059	501.8	-0.810689		299	-0.001	0.224	0.221	0.227	299	0.25	0.257	0.263			481.8	1.33246	2.52637	2.75084	2.4084	481.8	1.14774	2.61343	2.68697	2.23363	481.8	1.2062	2.55805	2.56624	2.32104	556.8	1.18874	2.16002	2.55015	2.61094	556.8	1.13518	1.8872	2.43037	2.46776	556.8	1.0312	1.81238	2.2846	2.30721		481.8	0.901573
	422	-0.610413	502	-0.810205		300	0	0.21	0.207	0.213	300	0.238	0.244	0.249			482	1.30157	2.58383	2.84261	2.53431	482	1.15109	2.68644	2.73685	2.27712	482	1.19243	2.65175	2.61004	2.29526	557	1.24349	2.20263	2.70531	2.66712	557	1.10795	1.97437	2.54062	2.60266	557	0.980797	1.8364	2.2998	2.35455		482	0.866357
	422.2	-0.60957	502.2	-0.80701		301	-0.001	0.198	0.196	0.201	301	0.227	0.232	0.236			482.2	1.25651	2.67164	2.93393	2.56871	482.2	1.20406	2.75068	2.79029	2.37444	482.2	1.18674	2.87642	2.82051	2.42196	557.2	1.25756	2.19098	2.8064	2.68168	557.2	1.06727	2.05468	2.56808	2.73194	557.2	0.938989	1.9281	2.30331	2.45036		482.2	0.873146
	422.4	-0.609662	502.4	-0.804136		302	-0.003	0.188	0.185	0.19	302	0.217	0.222	0.226			482.4	1.35681	2.80747	3.04339	2.54272	482.4	1.19172	2.72637	2.84547	2.49734	482.4	1.15426	2.96739	2.91318	2.5439	557.4	1.20371	2.22212	2.74617	2.77392	557.4	1.0683	2.01316	2.55976	2.63949	557.4	0.962739	1.90612	2.31904	2.51583		482.4	0.890866
	422.6	-0.608391	502.6	-0.811865		303	-0.004	0.181	0.177	0.183	303	0.208	0.213	0.218			482.6	1.39182	2.9374	3.09432	2.60812	482.6	1.14061	2.75269	2.95631	2.61877	482.6	1.1119	2.96459	2.92811	2.52581	557.6	1.18015	2.26856	2.67888	2.78591	557.6	1.10017	2.00259	2.57319	2.6368	557.6	0.967745	1.83175	2.30912	2.53888		482.6	0.932207
	422.8	-0.606989	502.8	-0.81786		304	-0.003	0.175	0.171	0.177	304	0.2	0.207	0.211			482.8	1.27046	3.02689	3.12965	2.68651	482.8	1.16857	2.89117	3.08023	2.6475	482.8	1.09697	2.93913	2.93094	2.50967	557.8	1.16895	2.22518	2.68286	2.84384	557.8	1.15265	2.09137	2.58177	2.65333	557.8	0.92652	1.87862	2.34957	2.51081		482.8	1.03506
	423	-0.604979	503	-0.81043		305	-0.001	0.17	0.167	0.172	305	0.194	0.202	0.206			483	1.21938	3.00971	3.14941	2.75475	483	1.18313	3.00457	3.10987	2.7069	483	1.11712	2.94931	3.02064	2.58847	558	1.17813	2.18256	2.67776	3.02326	558	1.14729	2.156	2.5947	2.71614	558	0.916542	1.88608	2.39585	2.45351		483	1.10259
	423.2	-0.603289	503.2	-0.806305		306	-0.002	0.165	0.164	0.166	306	0.187	0.196	0.199			483.2	1.3473	2.94151	3.14032	2.8169	483.2	1.14651	3.06131	3.15338	2.66921	483.2	1.16909	3.06173	3.17421	2.66952	558.2	1.18344	2.26116	2.75786	2.9791	558.2	1.08889	2.05203	2.71784	2.82297	558.2	0.941986	1.89312	2.53384	2.64383		483.2	1.11934
	423.4	-0.599764	503.4	-0.810003		307	-0.003	0.162	0.159	0.163	307	0.182	0.191	0.193			483.4	1.34175	2.99801	3.27125	2.77281	483.4	1.10484	3.17094	3.19157	2.63189	483.4	1.1859	3.1886	3.28406	2.73816	558.4	1.29807	2.30866	2.94495	2.96885	558.4	1.11047	2.03647	2.91035	2.83132	558.4	0.96313	1.96489	2.55904	2.8561		483.4	1.08129
	423.6	-0.600286	503.6	-0.808776		308	-0.002	0.16	0.156	0.162	308	0.178	0.186	0.189			483.6	1.34583	3.24151	3.49156	2.7998	483.6	1.10817	3.28133	3.24369	2.73727	483.6	1.13674	3.28456	3.32306	2.78543	558.6	1.33881	2.32322	3.15062	3.0085	558.6	1.12115	2.12581	2.91969	2.88232	558.6	0.984964	2.0411	2.58327	2.83064		483.6	0.991775
	423.8	-0.60335	503.8	-0.805001		309	-0.001	0.157	0.153	0.159	309	0.174	0.18	0.185			483.8	1.48138	3.40147	3.58993	2.8987	483.8	1.12602	3.20994	3.36418	2.77613	483.8	1.14189	3.38416	3.35063	2.77225	558.8	1.33684	2.34955	3.03713	3.02845	558.8	1.09331	2.22436	2.95115	3.00592	558.8	0.965761	2.03232	2.6749	2.71137		483.8	0.940088
	424	-0.600987	504	-0.807861		310	0	0.154	0.151	0.155	310	0.169	0.175	0.18			484	1.3438	3.3058	3.67627	2.94903	484	1.14641	3.27199	3.51385	2.85737	484	1.16056	3.46931	3.4317	2.80123	559	1.26469	2.37961	3.01	3.05196	559	1.06866	2.25928	3.00838	3.07967	559	0.922034	1.99699	2.7718	2.81121		484	0.922361
	424.2	-0.601549	504.2	-0.809865		311	-0.001	0.15	0.148	0.151	311	0.164	0.17	0.175			484.2	1.25428	3.39205	3.84312	3.0599	484.2	1.1995	3.52449	3.65763	2.9777	484.2	1.09452	3.5541	3.5405	2.88587	559.2	1.19392	2.47976	3.05898	3.07625	559.2	1.09213	2.25125	3.04702	3.14852	559.2	0.926962	2.0438	2.78532	3.08785		484.2	0.923851
	424.4	-0.597859	504.4	-0.808499		312	-0.002	0.148	0.144	0.148	312	0.158	0.166	0.17			484.4	1.21558	3.58253	3.89713	3.25422	484.4	1.14766	3.48705	3.68621	3.08273	484.4	1.07277	3.63983	3.74217	2.98406	559.4	1.16476	2.53353	2.93721	3.11164	559.4	1.10711	2.30543	3.03378	3.24869	559.4	0.922093	2.17948	2.75579	3.15536		484.4	0.894986
	424.6	-0.596201	504.6	-0.806205		313	-0.003	0.145	0.14	0.144	313	0.155	0.162	0.166			484.6	1.11565	3.56972	3.99788	3.38699	484.6	1.11351	3.55416	3.65103	3.18601	484.6	1.10616	3.69605	3.90374	3.12024	559.6	1.21915	2.56365	3.09165	3.25493	559.6	1.06379	2.2444	2.88526	3.25671	559.6	0.970555	2.21218	2.86727	3.01002		484.6	0.889328
	424.8	-0.594984	504.8	-0.802232		314	-0.004	0.142	0.137	0.141	314	0.152	0.156	0.161			484.8	1.1187	3.66819	4.27219	3.41413	484.8	1.15684	3.77111	3.76884	3.27396	484.8	1.13462	3.80701	3.88617	3.22437	559.8	1.24317	2.66711	3.21729	3.38728	559.8	1.06338	2.26062	2.78793	3.19476	559.8	0.988842	2.21662	3.04873	2.96387		484.8	0.89103
	425	-0.591407	505	-0.799908		315	-0.002	0.14	0.135	0.139	315	0.148	0.153	0.158			485	1.2513	3.81122	4.26926	3.45248	485	1.13353	3.80105	4.02486	3.314	485	1.17644	3.94503	3.84477	3.26831	560	1.26132	2.62978	3.21214	3.3662	560	1.08346	2.46506	2.9462	3.23398	560	0.969754	2.25226	3.07862	3.07519		485	0.859286
	425.2	-0.594282	505.2	-0.802023		316	-0.001	0.136	0.131	0.137	316	0.146	0.15	0.155			485.2	1.29452	3.96602	4.24741	3.52539	485.2	1.12831	3.86569	4.0704	3.31647	485.2	1.12096	4.01224	3.8173	3.30556	560.2	1.22259	2.53677	3.34009	3.43107	560.2	1.16743	2.56125	3.15102	3.21497	560.2	0.952795	2.29449	3.0725	3.14085		485.2	0.82698
	425.4	-0.59659	505.4	-0.803259		317	0	0.133	0.127	0.133	317	0.141	0.147	0.151			485.4	1.28056	4.1262	4.44966	3.61092	485.4	1.11963	3.98618	4.02066	3.37191	485.4	1.06959	4.13094	3.92925	3.32932	560.4	1.20487	2.64128	3.51244	3.40205	560.4	1.1452	2.5013	3.17818	3.23559	560.4	0.990427	2.34847	3.13957	3.26669		485.4	0.773628
	425.6	-0.594423	505.6	-0.800962		318	0	0.128	0.123	0.128	318	0.136	0.143	0.146			485.6	1.32504	4.24061	4.54971	3.70918	485.6	1.17378	4.12448	4.13029	3.40585	485.6	1.12941	4.19286	4.37537	3.42944	560.6	1.19846	2.67229	3.58227	3.37561	560.6	1.05687	2.47222	3.16368	3.42537	560.6	0.990385	2.25321	3.21494	3.32928		485.6	0.80757
	425.8	-0.594709	505.8	-0.800431		319	-0.002	0.122	0.118	0.123	319	0.131	0.137	0.143			485.8	1.21618	4.32779	4.55347	3.81859	485.8	1.22625	4.29644	4.31941	3.48377	485.8	1.13274	4.29819	4.69913	3.60675	560.8	1.16012	2.57769	3.54163	3.47742	560.8	1.08252	2.45615	3.2725	3.47106	560.8	0.985676	2.22832	3.10689	3.25148		485.8	0.867326
	426	-0.594915	506	-0.799366		320	-0.002	0.116	0.112	0.118	320	0.126	0.133	0.139			486	1.0778	4.52846	4.61139	3.93158	486	1.1953	4.43991	4.3934	3.5905	486	1.1246	4.42447	4.65184	3.68218	561	1.17734	2.688	3.48229	3.55962	561	1.0793	2.42791	3.4319	3.48797	561	0.966725	2.36085	3.27803	3.34835		486	0.905853
	426.2	-0.59266	506.2	-0.798901		321	-0.001	0.112	0.107	0.113	321	0.123	0.127	0.135			486.2	1.10632	4.60767	4.72036	4.06234	486.2	1.12354	4.61344	4.4163	3.60725	486.2	1.15773	4.46575	4.5485	3.71548	561.2	1.22102	2.84028	3.50395	3.694	561.2	1.06444	2.56031	3.59456	3.5191	561.2	0.964731	2.44683	3.39908	3.51653		486.2	0.938197
	426.4	-0.588341	506.4	-0.800574		322	-0.001	0.108	0.101	0.109	322	0.119	0.122	0.13			486.4	1.18085	4.50668	4.86749	3.96815	486.4	1.10773	4.68189	4.498	3.63511	486.4	1.12904	4.63356	4.7223	3.75927	561.4	1.22565	2.89102	3.5717	3.71225	561.4	1.06856	2.66071	3.6093	3.60237	561.4	0.987576	2.37069	3.30273	3.5931		486.4	1.00078
	426.6	-0.589221	506.6	-0.793624		323	-0.001	0.103	0.097	0.104	323	0.115	0.117	0.125			486.6	1.18959	4.71433	5.18549	3.98071	486.6	1.14842	4.69994	4.62575	3.78	486.6	1.06896	4.90633	4.92941	3.78573	561.6	1.24402	2.86817	3.66753	3.7522	561.6	1.08055	2.62619	3.60714	3.65014	561.6	0.993103	2.34046	3.45483	3.65062		486.6	1.06917
	426.8	-0.593641	506.8	-0.78932		324	-0.001	0.098	0.094	0.099	324	0.112	0.115	0.122			486.8	1.24141	4.97155	5.28634	4.09312	486.8	1.11657	4.91693	4.81919	3.9227	486.8	1.08128	5.22126	4.95676	3.89389	561.8	1.22278	2.86694	3.71582	3.85349	561.8	1.08095	2.62801	3.61754	3.67516	561.8	1.00638	2.46544	3.60714	3.69736		486.8	1.04998
	427	-0.594225	507	-0.790524		325	-0.002	0.094	0.09	0.095	325	0.109	0.114	0.118			487	1.23875	5.08096	5.32303	4.15996	487	1.10015	5.07273	4.97772	4.07744	487	1.09747	5.34825	5.08839	4.09092	562	1.22173	2.92311	3.71878	3.74233	562	1.09007	2.78364	3.59495	3.73654	562	1.03356	2.5048	3.6135	3.75368		487	0.931048
	427.2	-0.592887	507.2	-0.79423		326	-0.001	0.091	0.087	0.091	326	0.105	0.112	0.116			487.2	1.16776	5.33848	5.44432	4.41539	487.2	1.0967	5.29114	5.1288	4.17802	487.2	1.08629	5.44879	5.30533	4.24239	562.2	1.17382	2.93004	3.7522	3.84936	562.2	1.0823	2.77853	3.73475	3.78701	562.2	0.968551	2.57313	3.68959	3.7018		487.2	0.946993
	427.4	-0.591603	507.4	-0.796297		327	-0.001	0.088	0.083	0.086	327	0.101	0.109	0.113			487.4	1.14243	5.46648	5.59469	4.59195	487.4	1.1016	5.44082	5.22431	4.26299	487.4	1.09488	5.63181	5.41709	4.21941	562.4	1.11814	2.93062	3.8183	4.07858	562.4	1.08766	2.73796	3.99393	3.9749	562.4	0.912199	2.68746	3.7143	3.72901		487.4	0.989086
	427.6	-0.591835	507.6	-0.793644		328	0	0.083	0.079	0.082	328	0.099	0.104	0.109			487.6	1.32059	5.63928	5.80267	4.73711	487.6	1.06341	5.49979	5.28155	4.39614	487.6	1.08734	5.88721	5.4599	4.22715	562.6	1.2421	3.05536	4.05186	4.21014	562.6	1.08375	2.85475	3.82738	3.99467	562.6	0.92602	2.68885	3.75145	3.75782		487.6	0.947126
	427.8	-0.591499	507.8	-0.798991		329	-0.001	0.078	0.074	0.078	329	0.096	0.1	0.105			487.8	1.44036	6.05364	5.91085	4.76954	487.8	1.06596	5.70665	5.50427	4.53261	487.8	1.09552	6.21885	5.62086	4.43674	562.8	1.26416	3.0951	3.97608	4.26907	562.8	1.07383	2.90398	3.76549	4.05296	562.8	0.952127	2.73249	3.83408	3.85598		487.8	0.94041
	428	-0.591107	508	-0.797583		330	-0.001	0.073	0.07	0.074	330	0.094	0.096	0.1			488	1.21216	6.15111	6.04399	4.77134	488	1.09156	5.87957	5.74383	4.73528	488	1.09631	6.25393	5.86101	4.522	563	1.22516	3.07546	3.90163	4.21781	563	1.06948	2.91088	3.80328	4.16395	563	0.989386	2.75037	3.81333	3.99713		488	0.848846
	428.2	-0.5932	508.2	-0.792327		331	0	0.07	0.066	0.069	331	0.09	0.093	0.097			488.2	1.09311	6.10945	6.2116	4.89748	488.2	1.05011	5.95137	5.75582	4.82829	488.2	1.0961	6.1357	6.09032	4.51987	563.2	1.16204	3.13153	4.20218	4.24696	563.2	1.0621	2.92576	3.98301	4.29133	563.2	0.996301	2.84383	3.89325	4.06731		488.2	0.758186
	428.4	-0.593637	508.4	-0.796861		332	0	0.065	0.061	0.064	332	0.087	0.091	0.094			488.4	1.17308	6.33073	6.39004	5.00369	488.4	1.04618	6.16947	5.94552	4.97967	488.4	1.08543	6.29112	6.367	4.7358	563.4	1.17173	3.26359	4.44355	4.39558	563.4	1.08956	2.88139	4.12617	4.36489	563.4	0.990965	2.90881	4.18768	4.06282		488.4	0.696976
	428.6	-0.587996	508.6	-0.796726		333	-0.001	0.06	0.056	0.061	333	0.084	0.088	0.092			488.6	1.18739	6.60062	6.49223	5.06748	488.6	1.0653	6.33394	6.19066	5.0759	488.6	1.11255	6.75037	6.37869	5.02998	563.6	1.19806	3.27987	4.34292	4.52247	563.6	1.0785	2.93646	4.16598	4.27356	563.6	0.977967	2.75359	4.29806	4.24583		488.6	0.638755
	428.8	-0.586487	508.8	-0.79066		334	-0.001	0.056	0.051	0.057	334	0.081	0.084	0.089			488.8	1.18744	6.91935	6.61275	5.31894	488.8	1.10948	6.60455	6.27233	5.12398	488.8	1.10443	7.09476	6.46078	5.26074	563.8	1.17512	3.3142	4.23491	4.65122	563.8	0.999417	3.064	4.26483	4.26113	563.8	0.940052	2.70614	4.18195	4.39252		488.8	0.708222
	429	-0.589219	509	-0.790111		335	-0.001	0.051	0.047	0.053	335	0.076	0.082	0.086			489	1.17634	7.18472	6.88928	5.56562	489	1.104	6.83978	6.42013	5.33942	489	1.07168	7.1008	6.74306	5.40024	564	1.15144	3.33328	4.43481	4.70504	564	1.03799	3.09095	4.41838	4.37184	564	0.9687	2.87676	4.16923	4.44921		489	0.852624
	429.2	-0.58458	509.2	-0.792289		336	0	0.049	0.044	0.049	336	0.074	0.08	0.082			489.2	1.15659	7.28214	7.17527	5.766	489.2	1.08604	7.08273	6.68013	5.49915	489.2	1.05965	7.04877	6.93899	5.5065	564.2	1.1561	3.31611	4.75097	4.66492	564.2	1.08983	3.15574	4.5051	4.41863	564.2	1.01658	2.9481	4.30273	4.56824		489.2	0.87188
	429.4	-0.583389	509.4	-0.794523		337	0	0.048	0.043	0.046	337	0.072	0.078	0.081			489.4	1.1457	7.34168	7.41838	5.97323	489.4	1.10317	7.45033	6.94237	5.58798	489.4	1.05021	7.44663	6.9798	5.68473	564.4	1.1937	3.43238	4.84614	4.81789	564.4	1.09664	3.31525	4.54859	4.52817	564.4	0.990531	3.01967	4.43586	4.60342		489.4	0.810218
	429.6	-0.582763	509.6	-0.793735		338	0	0.045	0.04	0.044	338	0.07	0.075	0.079			489.6	1.17062	7.56389	7.63343	6.04809	489.6	1.08453	7.83099	7.20027	5.73254	489.6	1.07379	8.02288	7.08415	5.80023	564.6	1.17916	3.59983	4.77047	4.83795	564.6	1.07305	3.38784	4.55649	4.72527	564.6	0.963151	3.09565	4.48479	4.78645		489.6	0.774329
	429.8	-0.580229	509.8	-0.790082		339	-0.001	0.043	0.038	0.042	339	0.069	0.072	0.078			489.8	1.24089	7.82314	7.73393	6.13509	489.8	1.0921	8.18296	7.3328	5.97385	489.8	1.06581	8.24927	7.28954	5.90369	564.8	1.18976	3.5139	4.83449	4.81178	564.8	1.08817	3.33151	4.5752	4.86014	564.8	0.940607	3.10974	4.63556	4.93978		489.8	0.7376
	430	-0.581866	510	-0.790729		340	0	0.042	0.036	0.04	340	0.068	0.071	0.076			490	1.22979	8.12424	7.82894	6.37487	490	1.11089	8.2038	7.47321	6.00952	490	1.0784	8.49272	7.44907	6.14878	565	1.14671	3.40864	5.02398	5.02211	565	1.10617	3.31407	4.74886	4.94106	565	0.935433	3.16017	4.87228	4.9554		490	0.804379
	430.2	-0.585278	510.2	-0.79386		341	0.001	0.041	0.035	0.039	341	0.067	0.07	0.075			490.2	1.22721	8.59709	8.07491	6.61913	490.2	1.0498	8.32388	7.80902	6.12712	490.2	1.04098	8.67159	7.73359	6.23191	565.2	1.10533	3.50644	5.16968	5.24424	565.2	1.13103	3.42475	4.86923	4.98573	565.2	0.927809	3.26735	5.03578	4.95514		490.2	0.989204
	430.4	-0.585229	510.4	-0.790462		342	0.002	0.039	0.034	0.038	342	0.065	0.069	0.073			490.4	1.28046	8.86191	8.31734	6.79755	490.4	1.00391	8.6389	8.14046	6.45497	490.4	1.04967	8.78948	7.91633	6.38153	565.4	1.13216	3.63259	5.25052	5.2476	565.4	1.13243	3.47761	4.93545	5.10793	565.4	0.936143	3.3879	5.09771	5.10234		490.4	0.958112
	430.6	-0.581421	510.6	-0.788864		343	0.001	0.037	0.033	0.036	343	0.063	0.068	0.072			490.6	1.29157	8.81835	8.61827	7.02035	490.6	1.04249	8.71217	8.27236	6.64923	490.6	1.02889	9.23816	8.17461	6.81841	565.6	1.17206	3.63755	5.3062	5.34475	565.6	1.08418	3.41324	5.06416	5.24773	565.6	0.974147	3.38716	5.1055	5.18036		490.6	0.807147
	430.8	-0.581288	510.8	-0.788302		344	-0.001	0.034	0.032	0.034	344	0.062	0.065	0.07			490.8	1.18573	9.06478	8.85092	7.28686	490.8	1.04921	8.85503	8.39946	6.89555	490.8	0.979784	9.50785	8.61715	7.12456	565.8	1.17543	3.61144	5.36618	5.49011	565.8	1.03905	3.44842	5.18807	5.35722	565.8	0.984433	3.35588	5.24056	5.25554		490.8	0.8778
	431	-0.582253	511	-0.787024		345	-0.001	0.032	0.03	0.032	345	0.061	0.063	0.067			491	1.01247	9.74482	8.95105	7.48853	491	1.06408	9.32684	8.84584	7.13316	491	1.04678	9.75945	8.93129	7.18804	566	1.20662	3.67369	5.41901	5.43359	566	1.00182	3.57644	5.21129	5.47426	566	0.983936	3.35855	5.391	5.33076		491	0.949448
	431.2	-0.582024	511.2	-0.789292		346	-0.002	0.032	0.029	0.032	346	0.06	0.062	0.066			491.2	1.15345	10.201	9.17513	7.76961	491.2	1.0952	9.66082	9.2593	7.34302	491.2	1.05953	10.1689	9.05417	7.44878	566.2	1.17612	3.91782	5.3825	5.51807	566.2	1.03376	3.74938	5.32122	5.53942	566.2	0.980242	3.4918	5.27934	5.48987		491.2	0.893967
	431.4	-0.57941	511.4	-0.786268		347	-0.001	0.033	0.029	0.032	347	0.059	0.062	0.067			491.4	1.25256	10.3145	9.53866	7.8682	491.4	1.10387	10.0071	9.34941	7.4941	491.4	1.0818	10.5396	9.21204	7.79872	566.4	1.13302	4.13385	5.60022	5.76525	566.4	1.07482	3.79513	5.46094	5.60602	566.4	0.963824	3.51276	5.28187	5.61625		491.4	0.842488
	431.6	-0.573366	511.6	-0.786061		348	0	0.033	0.029	0.033	348	0.059	0.062	0.067			491.6	1.2204	10.549	9.82289	7.85153	491.6	1.07091	10.3722	9.35651	7.44754	491.6	1.10942	10.855	9.36428	8.08261	566.6	1.13758	4.13636	5.87836	5.93594	566.6	1.07997	3.83477	5.57467	5.78333	566.6	0.95747	3.5423	5.47487	5.7854		491.6	0.817914
	431.8	-0.568289	511.8	-0.783158		349	-0.002	0.033	0.028	0.031	349	0.057	0.062	0.066			491.8	1.11951	11.052	10.0907	8.36606	491.8	1.02914	10.7939	9.42438	7.74098	491.8	1.06552	10.9776	9.7362	8.20279	566.8	1.14994	4.02461	6.0121	5.87912	566.8	1.08755	3.85179	5.73212	6.04882	566.8	0.96647	3.732	5.74972	5.95913		491.8	0.815065
	432	-0.569955	512	-0.778517		350	-0.002	0.032	0.027	0.03	350	0.056	0.061	0.064			492	1.00785	11.3848	10.4276	8.73364	492	1.0473	11.2251	9.63105	8.15184	492	1.04259	11.3536	10.0582	8.14907	567	1.20121	4.02949	6.15884	5.91385	567	1.06391	3.96085	5.85188	6.23414	567	0.993397	3.7621	5.88344	5.89739		492	0.785696
	432.2	-0.56969	512.2	-0.778322		351	-0.001	0.031	0.027	0.031	351	0.055	0.06	0.064			492.2	1.09203	11.4773	10.5367	8.73027	492.2	1.10684	11.6515	10.1839	8.33204	492.2	1.03028	11.869	10.3169	8.45387	567.2	1.21117	4.09479	6.15803	6.00535	567.2	1.0654	4.12258	5.88103	6.25056	567.2	0.984367	3.68796	5.95456	5.90498		492.2	0.777857
	432.4	-0.564657	512.4	-0.778454		352	0	0.031	0.027	0.031	352	0.056	0.061	0.064			492.4	1.05468	11.6761	10.7398	8.98007	492.4	1.15496	12.0064	10.5153	8.63635	492.4	1.01271	12.1356	10.889	8.89342	567.4	1.14347	4.31289	6.30384	6.13206	567.4	1.09482	4.09394	5.90457	6.16102	567.4	0.965075	3.80564	6.05417	6.23858		492.4	0.804749
	432.6	-0.564118	512.6	-0.783502		353	0	0.031	0.028	0.032	353	0.057	0.062	0.065			492.6	1.0912	12.2123	11.1534	9.22487	492.6	1.10124	12.0362	10.511	8.99659	492.6	1.02444	12.3394	11.1842	9.23726	567.6	1.1425	4.47235	6.542	6.37293	567.6	1.10617	4.11403	5.94312	6.14792	567.6	0.951664	3.89814	6.10031	6.44224		492.6	0.821566
	432.8	-0.56242	512.8	-0.786387		354	-0.001	0.031	0.027	0.031	354	0.055	0.06	0.064			492.8	1.24566	12.5195	11.5642	9.53111	492.8	1.06467	12.275	10.7784	9.18657	492.8	1.04622	12.5957	11.2276	9.42912	567.8	1.24247	4.53887	6.63626	6.74364	567.8	1.11147	4.32921	6.17573	6.15785	567.8	0.971717	3.8986	6.14171	6.32295		492.8	0.794151
	433	-0.562659	513	-0.782847		355	-0.002	0.03	0.026	0.031	355	0.054	0.058	0.062			493	1.26409	12.6977	11.9767	9.88019	493	1.07017	12.711	11.0842	9.35752	493	1.06882	12.9615	11.4386	9.63281	568	1.20211	4.73464	6.68153	6.93081	568	1.08582	4.34796	6.39029	6.23871	568	0.974917	3.96654	6.20057	6.40588		493	0.781975
	433.2	-0.559886	513.2	-0.780621		356	-0.002	0.029	0.025	0.032	356	0.052	0.056	0.06			493.2	1.38034	13.3116	12.2316	10.0572	493.2	1.05773	12.9073	11.1512	9.71871	493.2	1.0728	13.6108	11.7247	9.88768	568.2	1.09733	4.79061	6.69982	6.91244	568.2	1.04897	4.32837	6.47506	6.45507	568.2	0.990345	4.19305	6.35287	6.62495		493.2	0.8441
	433.4	-0.556916	513.4	-0.775743		357	-0.002	0.03	0.026	0.032	357	0.052	0.056	0.06			493.4	1.35517	13.7172	12.5189	10.3633	493.4	1.02417	13.1375	11.4275	9.89886	493.4	1.05868	14.1037	12.0664	10.0496	568.4	1.11696	4.73896	6.96119	6.99108	568.4	1.06661	4.46387	6.59935	6.89955	568.4	0.964689	4.37911	6.46824	6.85961		493.4	0.852765
	433.6	-0.556363	513.6	-0.771354		358	-0.002	0.031	0.027	0.034	358	0.053	0.057	0.063			493.6	1.14294	13.95	12.5828	10.7313	493.6	1.05786	13.3787	11.7753	9.9482	493.6	1.03806	14.2182	12.2065	10.1738	568.6	1.18085	4.7869	7.10545	7.31316	568.6	1.06038	4.56249	6.61422	7.09206	568.6	0.939382	4.39909	6.59783	6.87795		493.6	0.801154
	433.8	-0.555404	513.8	-0.773483		359	-0.002	0.033	0.027	0.035	359	0.052	0.057	0.063			493.8	1.1344	14.5152	12.7026	10.9257	493.8	1.10437	13.6628	11.8853	10.0738	493.8	1.06622	14.1892	12.2777	10.2915	568.8	1.2416	4.90363	7.12737	7.36046	568.8	1.02858	4.58556	6.7636	7.11853	568.8	0.961376	4.43794	6.75328	7.03141		493.8	0.736282
	434	-0.553077	514	-0.772787		360	-0.002	0.032	0.027	0.034	360	0.052	0.055	0.062			494	1.28506	14.7577	13.2187	11.0071	494	1.05161	14.192	12.2674	10.5748	494	1.12795	14.4425	12.5996	10.4133	569	1.24492	4.99865	7.34392	7.50158	569	1.03505	4.55789	7.08618	7.2341	569	0.982959	4.39817	6.9293	7.25851		494	0.689206
	434.2	-0.55122	514.2	-0.767923		361	-0.003	0.03	0.026	0.033	361	0.05	0.054	0.059			494.2	1.30041	14.922	13.4278	11.3028	494.2	1.0402	14.5477	12.5737	11.2025	494.2	1.08923	15.0646	12.8734	10.7856	569.2	1.17549	4.93102	7.33327	7.67043	569.2	1.04961	4.59469	7.14133	7.46339	569.2	0.996928	4.43615	7.11718	7.42154		494.2	0.736006
	434.4	-0.548459	514.4	-0.768057		362	-0.005	0.03	0.026	0.032	362	0.049	0.052	0.057			494.4	1.2293	15.4343	13.5398	11.5105	494.4	1.07681	14.8515	12.7235	11.2995	494.4	0.990714	15.381	13.1928	11.2374	569.4	1.19216	5.0529	7.35823	7.57124	569.4	1.07728	4.68898	7.09542	7.63883	569.4	0.992197	4.59378	7.17674	7.57577		494.4	0.810512
	434.6	-0.543942	514.6	-0.76938		363	-0.003	0.031	0.028	0.033	363	0.052	0.053	0.059			494.6	1.21939	16.1207	13.799	11.7294	494.6	1.09151	15.1887	13.0409	11.0428	494.6	1.0003	15.5272	13.3579	11.5725	569.6	1.20085	5.17773	7.61012	7.87113	569.6	1.05575	4.88616	7.10677	7.6561	569.6	0.985871	4.7607	7.201	7.70501		494.6	0.870258
	434.8	-0.54046	514.8	-0.769404		364	-0.002	0.033	0.028	0.034	364	0.052	0.054	0.06			494.8	1.11415	16.5596	14.0468	11.9821	494.8	1.09626	15.411	13.2315	11.1418	494.8	1.03638	15.9878	13.6196	11.8216	569.8	1.13965	5.22042	7.85928	8.23665	569.8	1.07192	5.06864	7.30483	7.74248	569.8	0.947628	4.82373	7.2563	7.75912		494.8	0.852115
	435	-0.538985	515	-0.765161		365	0	0.034	0.029	0.035	365	0.053	0.056	0.06			495	1.28541	16.4798	14.5235	11.9304	495	1.12065	15.85	13.3625	11.6992	495	0.99116	16.3578	13.8023	12.1437	570	1.10875	5.37174	7.9894	8.41702	570	1.09664	5.12265	7.56281	7.7974	570	0.92553	4.78677	7.66636	7.91903		495	0.813156
	435.2	-0.53553	515.2	-0.757472		366	-0.001	0.034	0.03	0.035	366	0.052	0.056	0.061			495.2	1.2519	16.3497	14.8403	12.14	495.2	1.12034	16.438	13.7261	12.0424	495.2	1.00044	16.7646	13.7795	12.4957	570.2	1.14116	5.48793	8.21156	8.37691	570.2	1.10047	5.1326	7.86251	7.89286	570.2	0.963554	4.92893	7.99562	8.10835		495.2	0.822094
	435.4	-0.532735	515.4	-0.757083		367	-0.002	0.035	0.031	0.036	367	0.051	0.057	0.061			495.4	0.987168	16.7798	14.5962	12.7591	495.4	1.0975	16.7006	14.1803	12.1668	495.4	1.04197	17.1238	14.0714	12.4642	570.4	1.20329	5.61212	8.43717	8.45993	570.4	1.09911	5.2334	8.0441	8.1761	570.4	1.02772	5.10117	7.95324	8.09366		495.4	0.776795
	435.6	-0.529668	515.6	-0.758634		368	-0.002	0.036	0.032	0.036	368	0.052	0.057	0.061			495.6	1.08765	17.2049	14.6976	13.2126	495.6	1.07505	16.7534	14.3393	12.2201	495.6	1.03798	17.2377	14.6826	12.3129	570.6	1.14976	5.79182	8.51404	8.69432	570.6	1.09323	5.44151	8.0736	8.5387	570.6	1.01103	5.09627	7.96797	8.23549		495.6	0.804969
	435.8	-0.523742	515.8	-0.754767		369	-0.003	0.035	0.031	0.035	369	0.051	0.057	0.06			495.8	1.17379	17.4538	15.1767	13.5573	495.8	1.0276	16.8978	14.4004	12.3382	495.8	1.08512	17.7384	15.0776	12.5664	570.8	1.14076	5.94759	8.4437	8.73992	570.8	1.08092	5.59234	8.20556	8.69888	570.8	0.95409	5.01736	8.13225	8.49416		495.8	0.778947
	436	-0.519176	516	-0.752298		370	-0.001	0.036	0.03	0.035	370	0.052	0.057	0.059			496	1.16195	17.9467	15.3749	13.7363	496	0.985563	17.2912	14.6939	12.6862	496	1.09855	18.2373	15.2565	12.9712	571	1.18016	5.94762	8.61714	8.73714	571	1.09013	5.6369	8.44915	8.82353	571	0.975254	5.16217	8.31908	8.74462		496	0.742195
	436.2	-0.512706	516.2	-0.751428		371	-0.001	0.035	0.03	0.034	371	0.05	0.055	0.059			496.2	1.1852	18.4348	15.5733	13.7505	496.2	0.993965	17.8132	14.9081	13.1097	496.2	1.0543	18.3884	15.4894	13.2972	571.2	1.18502	6.11566	8.77747	8.73917	571.2	1.09331	5.75843	8.81674	9.03861	571.2	0.978209	5.38084	8.50844	9.00249		496.2	0.823304
	436.4	-0.507955	516.4	-0.746807		372	-0.001	0.035	0.031	0.034	372	0.051	0.055	0.06			496.4	1.12703	18.8578	16.0385	13.9853	496.4	1.05001	18.2404	15.0304	13.3644	496.4	0.997689	18.4987	15.5312	13.4513	571.4	1.21013	6.14923	8.99547	9.26919	571.4	1.08793	5.78261	8.68653	9.22407	571.4	0.976914	5.50867	8.71022	9.27426		496.4	0.79
	436.6	-0.503125	516.6	-0.741062		373	-0.001	0.037	0.033	0.035	373	0.051	0.055	0.059			496.6	1.20608	19.1687	16.5526	14.3362	496.6	1.05652	18.5194	15.1442	13.6334	496.6	0.982697	19.0284	15.5614	13.5632	571.6	1.31002	6.28927	9.14682	9.42489	571.6	1.07735	5.88452	8.72934	9.23361	571.6	0.978693	5.66205	8.88808	9.44842		496.6	0.754962
	436.8	-0.49543	516.8	-0.739111		374	-0.001	0.037	0.033	0.037	374	0.052	0.055	0.059			496.8	1.29458	19.5672	16.6023	14.5528	496.8	1.07172	18.7057	15.3407	13.8728	496.8	0.980225	19.7465	15.7017	13.949	571.8	1.27067	6.30264	9.20408	9.50836	571.8	1.07428	6.08035	8.92277	9.57658	571.8	0.952652	5.863	9.17503	9.33531		496.8	0.765995
	437	-0.487853	517	-0.737643		375	0.001	0.039	0.034	0.039	375	0.053	0.056	0.059			497	1.31608	19.8835	16.8005	14.629	497	1.05402	19.2345	15.7118	14.1013	497	0.965472	19.9426	16.296	14.2046	572	1.16106	6.27209	9.31887	9.77365	572	1.05685	6.10081	9.16098	9.66111	572	0.937329	5.95373	9.36061	9.44516		497	0.700649
	437.2	-0.484464	517.2	-0.734284		376	0	0.038	0.033	0.039	376	0.051	0.055	0.059			497.2	1.29274	19.9408	17.2383	14.9138	497.2	0.997933	19.637	16.0399	14.3004	497.2	0.989534	19.8692	16.78	14.2913	572.2	1.15956	6.50519	9.50669	9.94528	572.2	1.06187	6.2173	9.35334	9.83067	572.2	0.951116	5.90209	9.37332	9.71163		497.2	0.69178
	437.4	-0.48095	517.4	-0.732253		377	-0.001	0.038	0.033	0.039	377	0.049	0.053	0.058			497.4	1.14398	20.0917	17.1783	15.3742	497.4	1.04052	19.6438	16.2651	14.7463	497.4	1.01682	20.1535	16.8366	14.5134	572.4	1.14498	6.6303	9.95592	10.1566	572.4	1.06589	6.3324	9.51823	10.1246	572.4	0.942373	5.90401	9.64909	10.1875		497.4	0.802285
	437.6	-0.474462	517.6	-0.727223		378	-0.002	0.037	0.033	0.038	378	0.046	0.051	0.056			497.6	1.06486	20.4903	17.2591	15.6546	497.6	1.09381	19.8738	16.3654	15.3946	497.6	1.00202	20.7245	16.8724	14.8968	572.6	1.16033	6.57771	10.3268	10.2336	572.6	1.04662	6.25977	9.63368	10.103	572.6	0.93211	6.06815	10.1776	10.4271		497.6	0.812639
	437.8	-0.465613	517.8	-0.722316		379	-0.001	0.038	0.033	0.038	379	0.044	0.049	0.054			497.8	1.00497	20.8554	17.5077	15.8542	497.8	1.05429	20.3663	16.6347	15.4035	497.8	1.00103	21.0726	16.9881	15.0425	572.8	1.12243	6.83375	10.2758	10.5073	572.8	1.04686	6.38385	9.91041	10.4151	572.8	0.928483	6.22211	10.2414	10.5799		497.8	0.735041
	438	-0.457222	518	-0.721438		380	-0.002	0.039	0.034	0.037	380	0.042	0.048	0.052			498	0.969489	21.1612	17.657	16.1477	498	1.00981	20.7644	16.813	15.3506	498	1.05446	21.4133	17.417	15.5284	573	1.11738	7.1601	10.298	10.9431	573	1.02433	6.55559	10.3875	10.6379	573	0.954078	6.21936	10.0291	10.7741		498	0.705455
	438.2	-0.449809	518.2	-0.715545		381	-0.003	0.039	0.035	0.036	381	0.04	0.047	0.05			498.2	0.945895	21.6498	18.2576	16.2715	498.2	0.978735	21.1199	17.0284	15.6675	498.2	1.06206	21.6793	17.8026	15.9543	573.2	1.23246	7.16853	10.5999	10.9997	573.2	1.02789	6.7138	10.6194	10.6568	573.2	0.959964	6.44947	9.97508	11.0682		498.2	0.759257
	438.4	-0.441054	518.4	-0.707315		382	-0.003	0.038	0.035	0.036	382	0.04	0.045	0.049			498.4	0.930135	21.9398	18.7865	16.4721	498.4	0.997716	21.1353	17.5475	15.8508	498.4	1.02944	21.9894	17.7362	15.9445	573.4	1.29388	7.23454	10.9296	10.7945	573.4	1.06065	7.06002	10.8614	11.0383	573.4	0.95895	6.59331	10.4706	11.3495		498.4	0.758149
	438.6	-0.433191	518.6	-0.701376		383	-0.004	0.038	0.034	0.036	383	0.038	0.044	0.047			498.6	0.993716	21.8772	18.7554	16.7574	498.6	1.02734	21.4515	17.8711	15.8086	498.6	1.0074	22.3885	17.9683	16.3039	573.6	1.24196	7.36157	11.14	11.0772	573.6	1.04275	7.24662	10.9754	11.3498	573.6	0.979626	6.77043	10.9365	11.3287		498.6	0.775628
	438.8	-0.425981	518.8	-0.695291		384	-0.003	0.039	0.034	0.039	384	0.036	0.042	0.046			498.8	1.04119	22.2524	18.965	16.7861	498.8	1.04448	22.113	18.257	16.1666	498.8	1.00197	22.5024	18.4483	16.6742	573.8	1.15618	7.35892	11.5047	11.4587	573.8	1.02175	7.22164	10.8883	11.5445	573.8	1.00346	7.02743	11.0482	11.3496		498.8	0.796191
	439	-0.416128	519	-0.688372		385	-0.003	0.04	0.035	0.039	385	0.036	0.042	0.044			499	0.946788	22.9154	19.3033	17.2022	499	1.0738	22.204	18.3166	16.8143	499	0.958225	22.609	18.4711	16.7107	574	1.11381	7.5472	11.714	11.7496	574	1.07646	7.32189	11.0517	11.5573	574	0.962885	7.04303	11.1963	11.787		499	0.721365
	439.2	-0.404977	519.2	-0.680231		386	-0.003	0.04	0.035	0.04	386	0.035	0.041	0.043			499.2	0.922518	23.4209	19.3208	17.8649	499.2	1.00461	22.5408	18.2124	16.9812	499.2	0.94104	23.0293	18.6252	16.8074	574.2	1.17061	7.70884	11.7701	12.1339	574.2	1.10123	7.45881	11.4185	11.6003	574.2	0.903115	7.0935	11.369	12.1405		499.2	0.79152
	439.4	-0.393471	519.4	-0.675048		387	-0.002	0.041	0.036	0.041	387	0.035	0.04	0.043			499.4	0.988692	23.7974	19.4476	17.9203	499.4	0.948582	23.0289	18.378	17.4081	499.4	0.953061	23.7885	18.9206	17.322	574.4	1.18682	7.86008	11.8636	12.3949	574.4	1.07043	7.50507	11.6898	11.8697	574.4	0.893669	7.20446	11.5451	12.4499		499.4	0.886141
	439.6	-0.379852	519.6	-0.669164		388	-0.001	0.041	0.037	0.041	388	0.034	0.039	0.043			499.6	1.02925	23.9544	19.9297	18.0996	499.6	0.967463	23.471	18.6807	17.8407	499.6	0.964203	24.4466	19.0422	17.7376	574.6	1.2181	8.0223	12.1018	12.7785	574.6	1.08476	7.55482	11.367	12.3007	574.6	0.940444	7.42026	11.9879	12.6323		499.6	0.948797
	439.8	-0.37081	519.8	-0.659575		389	-0.001	0.041	0.037	0.042	389	0.033	0.037	0.043			499.8	1.07096	23.6666	20.1333	18.6546	499.8	0.963989	23.6552	19.2336	17.8487	499.8	0.983934	24.7509	19.5326	17.781	574.8	1.19347	8.22907	12.2766	12.8646	574.8	1.11073	7.56719	11.6581	12.4886	574.8	0.978176	7.55829	12.3481	12.6958		499.8	0.992346
	440	-0.362335	520	-0.652598		390	-0.001	0.04	0.036	0.04	390	0.032	0.036	0.041			500	1.11646	23.9851	20.0718	19.1067	500	0.950653	23.7133	19.3676	18.091	500	0.986875	24.8484	20.0357	17.9232	575	1.2077	8.45585	12.7042	12.8524	575	1.0575	7.85369	12.6638	12.8349	575	0.986137	7.5644	12.3234	13.0535		500	1.08684
	440.2	-0.348751	520.2	-0.645975		391	-0.002	0.039	0.035	0.039	391	0.031	0.035	0.039			500.2	1.16923	24.6607	20.2046	19.4571	500.2	0.93266	24.0076	19.2657	18.5547	500.2	0.992225	24.7947	20.3083	18.3894	575.2	1.23311	8.80775	13.1133	13.1016	575.2	1.05621	8.26875	12.8224	13.1838	575.2	0.949522	7.48205	12.3794	13.3447		500.2	1.15798
	440.4	-0.331769	520.4	-0.637351		392	-0.003	0.038	0.034	0.039	392	0.03	0.033	0.037			500.4	1.03867	25.0189	20.6359	19.4061	500.4	0.935263	24.3927	19.5383	18.7737	500.4	0.975381	24.9391	20.6221	18.7755	575.4	1.16885	8.84982	13.3082	13.5341	575.4	1.08307	8.35747	12.645	13.1806	575.4	0.917745	7.71444	12.4135	13.3003		500.4	1.08185
	440.6	-0.318898	520.6	-0.629269		393	-0.003	0.039	0.035	0.04	393	0.03	0.033	0.037			500.6	1.02459	25.5413	21.0209	19.5264	500.6	0.96202	24.7244	20.0264	18.8254	500.6	0.965299	25.3543	20.8037	18.9967	575.6	1.11736	9.01307	13.3548	13.7921	575.6	1.0157	8.29836	12.7398	13.2173	575.6	0.942255	8.15353	12.7158	13.6673		500.6	0.966819
	440.8	-0.307027	520.8	-0.621921		394	-0.003	0.039	0.036	0.04	394	0.028	0.032	0.037			500.8	1.08727	25.9853	21.2095	19.9052	500.8	0.968701	24.8241	20.6526	19.0612	500.8	0.965614	26.009	21.0605	19.3522	575.8	1.1572	9.24592	13.32	13.9771	575.8	1.00539	8.61627	12.9176	13.5471	575.8	0.897901	8.20111	13.2224	14.0483		500.8	0.949132
	441	-0.288292	521	-0.612435		395	-0.002	0.04	0.036	0.039	395	0.027	0.032	0.037			501	0.987142	26.4974	21.6546	20.2158	501	0.979262	25.5661	20.7548	19.541	501	0.934799	26.3604	21.4197	19.8383	576	1.13525	9.19715	13.6579	14.1472	576	1.04606	8.85293	13.4356	13.7903	576	0.903258	8.24492	13.3567	14.1161		501	0.91457
	441.2	-0.269957	521.2	-0.601991		396	-0.002	0.041	0.036	0.04	396	0.027	0.033	0.035			501.2	0.984809	26.9632	22.125	20.7423	501.2	0.966342	26.1782	20.6939	20.1357	501.2	0.922968	26.613	21.7353	19.8947	576.2	1.15116	9.10978	14.4296	14.274	576.2	1.0596	9.10798	14.0016	13.8671	576.2	0.89563	8.26245	13.7454	14.1079		501.2	0.781549
	441.4	-0.252099	521.4	-0.591143		397	0	0.041	0.037	0.04	397	0.026	0.031	0.035			501.4	1.12342	27.1941	22.2489	20.9965	501.4	0.968561	26.0815	21.1629	20.4386	501.4	0.929114	27.0194	22.1979	20.2468	576.4	1.18714	9.3526	14.6532	14.5259	576.4	1.0799	9.21304	14.0135	13.9972	576.4	0.877242	8.46714	14.112	14.537		501.4	0.780514
	441.6	-0.232143	521.6	-0.576028		398	0	0.042	0.038	0.04	398	0.027	0.031	0.035			501.6	1.25781	27.265	22.361	21.2711	501.6	0.996022	26.5003	21.4997	20.4417	501.6	0.894075	27.4339	22.6061	20.8537	576.6	1.15855	9.71309	14.4353	15.1169	576.6	1.10407	9.31142	13.7243	14.4725	576.6	0.921962	8.94872	14.2896	14.9295		501.6	0.8299
	441.8	-0.213273	521.8	-0.566411		399	0	0.042	0.037	0.039	399	0.026	0.03	0.034			501.8	1.27846	27.4206	22.7098	21.9803	501.8	1.02407	27.075	21.7982	20.8922	501.8	0.935547	27.9309	22.761	21.1268	576.8	1.1372	9.90794	14.6613	15.4599	576.8	1.06626	9.29373	14.1485	14.7921	576.8	0.943012	9.10456	14.4544	15.3062		501.8	0.835408
	442	-0.193973	522	-0.555239		400	-0.001	0.042	0.037	0.039	400	0.026	0.031	0.034			502	1.20997	27.7766	23.0699	22.3854	502	1.05184	27.2607	22.0801	21.3823	502	1.00821	28.0818	22.9458	21.6482	577	1.16699	10.1026	15.1864	15.6341	577	1.05881	9.28706	14.8706	15.1822	577	0.939132	9.16715	14.6821	15.5472		502	0.776777
	442.2	-0.173936	522.2	-0.535069		401	-0.001	0.043	0.038	0.04	401	0.026	0.031	0.034			502.2	1.12403	28.4572	23.4435	22.4883	502.2	1.05429	27.5317	22.3466	21.5108	502.2	0.994923	28.4414	23.2983	22.1204	577.2	1.17638	10.1319	15.4227	15.6425	577.2	1.05578	9.54546	14.8359	15.4753	577.2	0.933173	9.4317	14.9082	15.7212		502.2	0.81206
	442.4	-0.146854	522.4	-0.523131		402	0	0.044	0.039	0.041	402	0.026	0.031	0.034			502.4	1.0621	28.793	23.6565	22.7693	502.4	1.02472	28.2769	22.8361	21.7317	502.4	0.978715	29.3374	23.5668	22.5317	577.4	1.19997	10.2842	15.526	15.8747	577.4	1.04781	9.80598	14.9291	15.5674	577.4	0.928691	9.74588	15.149	16.3721		502.4	0.832363
	442.6	-0.1194	522.6	-0.511985		403	0	0.044	0.039	0.042	403	0.026	0.031	0.033			502.6	1.19717	29.2879	24.1496	23.271	502.6	1.00159	28.8627	23.2458	22.3209	502.6	0.96603	30.0504	23.7279	22.7655	577.6	1.23041	10.5961	15.8792	16.5342	577.6	1.08292	9.99404	15.3478	15.9717	577.6	0.976034	9.73636	15.3214	16.6211		502.6	0.751541
	442.8	-0.0940926	522.8	-0.493976		404	0	0.043	0.039	0.043	404	0.025	0.03	0.032			502.8	1.21051	30.1602	24.6876	23.7705	502.8	0.964199	29.0501	23.5742	23.0315	502.8	0.966774	30.2991	23.9659	22.9751	577.8	1.18031	10.7467	16.1117	16.7735	577.8	1.07348	10.2669	15.3727	16.2291	577.8	0.99259	9.62628	15.6403	16.5729		502.8	0.627628
	443	-0.0659993	523	-0.483109		405	0	0.042	0.039	0.043	405	0.025	0.029	0.032			503	1.0052	30.3245	24.9132	24.0399	503	1.02531	29.5637	24.1599	23.262	503	0.938021	30.4447	24.5345	23.521	578	1.13477	10.7506	16.2141	16.9304	578	1.08871	10.5731	15.6413	16.5591	578	0.996196	9.9271	16.3163	16.6511		503	0.612213
	443.2	-0.0363905	523.2	-0.469354		406	0	0.043	0.039	0.043	406	0.024	0.027	0.032			503.2	0.949888	30.9088	25.6022	24.504	503.2	1.08172	29.6754	24.783	23.3982	503.2	0.918195	30.7299	25.2909	23.9583	578.2	1.09756	10.5885	16.3162	17.0565	578.2	1.07812	10.8164	15.9986	16.7652	578.2	0.926239	10.1266	16.3703	17.0028		503.2	0.661271
	443.4	-0.010007	523.4	-0.445018		407	0	0.044	0.039	0.043	407	0.023	0.027	0.032			503.4	0.994051	31.2647	26.319	25.0365	503.4	1.00637	29.7879	24.8484	24.1776	503.4	0.947379	30.9563	25.6584	24.5327	578.4	1.08164	10.8444	16.5919	17.2221	578.4	1.06771	11.1398	16.3346	16.9491	578.4	0.907905	10.1773	16.4152	17.4042		503.4	0.776542
	443.6	0.0237642	523.6	-0.420416		408	-0.002	0.045	0.04	0.043	408	0.022	0.027	0.031			503.6	0.960468	31.6275	26.7547	25.5669	503.6	0.941871	30.4905	25.0422	25.001	503.6	0.962385	31.2881	26.0385	25.1402	578.6	1.13543	11.5352	17.1913	17.6822	578.6	1.03039	11.2778	16.6573	17.2129	578.6	0.965411	10.1461	17.0347	17.8398		503.6	0.901461
	443.8	0.0654778	523.8	-0.408025		409	-0.002	0.046	0.041	0.044	409	0.023	0.028	0.032			503.8	1.05951	32.3981	27.5157	26.3512	503.8	0.921594	31.1855	25.6841	25.7324	503.8	0.924726	32.3001	26.6133	25.6153	578.8	1.15717	11.608	17.7401	18.2261	578.8	1.00709	11.2923	17.0988	17.3983	578.8	0.942011	10.3273	17.289	18.1077		503.8	0.945768
	444	0.127058	524	-0.383076		410	-0.002	0.046	0.041	0.046	410	0.024	0.027	0.032			504	1.13294	32.593	27.9474	26.9681	504	0.953111	31.666	26.3837	26.4833	504	0.922022	33.3667	27.0776	26.371	579	1.1515	11.6731	18.1123	18.5	579	1.00883	11.2978	17.439	17.9865	579	0.899609	10.8431	17.3669	18.3124		504	0.957631
	444.2	0.205209	524.2	-0.353801		411	-0.001	0.046	0.042	0.046	411	0.023	0.027	0.032			504.2	1.06981	32.7443	28.33	27.6459	504.2	0.96448	31.9597	26.5735	26.6874	504.2	0.993195	33.918	27.8337	27.1258	579.2	1.13711	11.8854	18.1513	18.6667	579.2	1.04987	11.5812	17.7307	18.2267	579.2	0.936291	11.0287	17.8261	18.6033		504.2	0.942617
	444.4	0.386096	524.4	-0.333186		412	0	0.049	0.043	0.047	412	0.023	0.027	0.032			504.4	1.11173	33.2017	28.7692	28.1836	504.4	0.966018	32.7218	26.8061	26.7648	504.4	0.974896	34.1456	28.5009	27.4038	579.4	1.17539	12.2612	18.1139	18.5798	579.4	1.05776	11.9965	17.9641	18.4496	579.4	0.968574	11.2844	18.1785	18.8117		504.4	0.874479
	444.6	0.66072	524.6	-0.301613		413	-0.001	0.05	0.045	0.048	413	0.023	0.026	0.031			504.6	1.02825	34.2256	29.2293	28.8098	504.6	1.01424	33.3972	27.7764	27.3602	504.6	0.950842	34.7363	29.1002	27.8504	579.6	1.26839	12.572	18.4247	19.4107	579.6	1.01351	12.1668	18.1813	18.6606	579.6	0.969433	11.6095	18.5499	19.1534		504.6	0.758294
	444.8	1.43603	524.8	-0.230294		414	-0.001	0.052	0.047	0.05	414	0.022	0.027	0.031			504.8	0.963374	35.2081	30.2344	29.5385	504.8	1.05386	33.8605	28.7471	28.1107	504.8	0.965097	35.3808	29.8177	28.851	579.8	1.24082	12.7905	18.6995	20.3127	579.8	1.03482	12.3632	18.3658	18.6284	579.8	0.976853	11.8843	18.7013	19.3701		504.8	0.809512
	445	2.61869	525	-0.122031		415	-0.002	0.052	0.049	0.052	415	0.022	0.027	0.03			505	0.966343	35.5794	30.7889	30.1122	505	1.04486	34.3948	29.1885	28.8016	505	0.969883	35.5713	30.6893	29.8303	580	1.19008	12.9733	19.1652	20.3571	580	1.09188	12.5104	18.6814	19.1006	580	0.946698	12.0999	18.8955	19.9339		505	0.821195
	445.2	5.22394	525.2	0.236457		416	-0.001	0.053	0.051	0.053	416	0.022	0.026	0.03			505.2	0.906876	36.0874	31.272	30.4754	505.2	0.98627	34.8405	29.404	29.3566	505.2	0.989164	36.3866	31.2941	30.5301	580.2	1.15477	13.0844	19.5702	20.7289	580.2	1.06805	12.7853	18.9069	19.8354	580.2	0.921339	12.2587	19.5118	20.3212		505.2	0.756653
	445.4	9.3938	525.4	0.849164		417	0	0.057	0.052	0.056	417	0.023	0.026	0.03			505.4	0.942558	36.6096	31.9311	31.088	505.4	0.974339	35.7381	30.1274	30.5862	505.4	0.990178	37.0683	31.6519	31.2361	580.4	1.08837	13.1764	19.8704	21.05	580.4	1.04365	12.9468	19.0272	19.9456	580.4	0.936008	12.2119	19.5148	20.357		505.4	0.741421
	445.6	17.3022	525.6	2.67899		418	0	0.059	0.054	0.058	418	0.022	0.026	0.03			505.6	0.952697	37.1843	32.2621	32.3608	505.6	0.961285	36.6395	30.745	31.9645	505.6	0.987463	37.2448	32.6196	31.8251	580.6	1.12285	13.2989	20.2826	21.1981	580.6	1.068	12.8385	19.1941	20.4853	580.6	0.91943	12.2701	19.8746	20.3334		505.6	0.727241
	445.8	28.9338	525.8	5.73324		419	0	0.06	0.056	0.059	419	0.022	0.026	0.029			505.8	0.911779	37.8442	32.6055	33.2657	505.8	0.96119	37.299	31.5848	32.3117	505.8	0.985782	38.1484	32.9861	32.6818	580.8	1.2139	13.4542	20.4411	21.3034	580.8	1.08501	12.982	19.5913	20.9114	580.8	0.876498	12.5234	20.1309	20.5275		505.8	0.681758
	446	47.4699	526	13.4406		420	-0.001	0.062	0.058	0.062	420	0.021	0.026	0.029			506	0.906729	38.0973	33.6296	33.8701	506	1.02232	38.2126	32.6181	32.7717	506	0.959463	39.268	33.4518	33.336	581	1.23112	13.7042	20.7772	21.6829	581	1.01228	13.4266	19.9211	20.7138	581	0.901231	12.869	20.1994	21.4281		506	0.646347
	446.2	75.7025	526.2	25.2831		421	-0.002	0.064	0.059	0.064	421	0.02	0.025	0.028			506.2	0.879927	38.934	34.8343	34.8461	506.2	1.01871	38.7054	33.4473	33.2395	506.2	0.90579	39.9195	34.451	33.9693	581.2	1.21895	14.0628	21.2593	22.0248	581.2	0.977681	13.6295	20.3349	20.9304	581.2	0.905265	13.1837	20.5737	22.1907		506.2	0.703848
	446.4	116.142	526.4	45.6742		422	-0.002	0.066	0.061	0.066	422	0.02	0.025	0.027			506.4	0.796963	40.2548	35.4245	35.6043	506.4	1.03443	38.8115	34.3321	34.2195	506.4	0.972088	40.3049	35.3182	34.8584	581.4	1.18503	14.1936	21.2181	22.6868	581.4	1.02815	13.7306	20.8705	21.3557	581.4	0.892291	13.4015	21.4063	22.2745		506.4	0.712837
	446.6	177.726	526.6	78.6909		423	-0.002	0.069	0.063	0.069	423	0.019	0.024	0.026			506.6	0.946619	41.1279	36.3412	36.5662	506.6	1.04195	39.3677	35.1886	35.6187	506.6	1.05965	40.9478	36.1251	35.6687	581.6	1.17551	14.3503	21.469	22.9232	581.6	1.0373	13.9473	21.0691	21.6663	581.6	0.9226	13.6649	21.8708	22.6726		506.6	0.716097
	446.8	254.989	526.8	126.743		424	-0.001	0.07	0.066	0.071	424	0.019	0.023	0.026			506.8	1.03426	41.9425	37.1886	37.7011	506.8	1.03448	39.8529	35.8602	36.7043	506.8	0.987954	41.7072	36.8142	36.5219	581.8	1.15386	14.7668	21.9904	23.1608	581.8	1.06236	14.1225	21.5332	21.949	581.8	0.97015	13.5071	21.8503	22.8741		506.8	0.703402
	447	370.509	527	199.123		425	-0.001	0.073	0.069	0.074	425	0.019	0.024	0.027			507	1.00295	42.5051	37.7775	38.445	507	1.01361	40.8036	36.6967	37.5877	507	0.953766	42.5208	37.563	37.3286	582	1.14276	15.0739	22.0585	23.8288	582	1.05132	14.313	21.5231	22.3165	582	0.949285	13.499	22.0683	22.7616		507	0.695663
	447.2	502.432	527.2	291.23		426	-0.001	0.075	0.073	0.077	426	0.019	0.025	0.027			507.2	1.15306	42.99	38.5232	38.8962	507.2	0.992704	42.347	37.1432	37.947	507.2	0.981638	43.2201	38.3512	38.2125	582.2	1.14981	15.3923	22.4668	23.848	582.2	1.00745	14.6882	21.3843	22.822	582.2	0.898184	13.7464	22.3625	22.9465		507.2	0.77628
	447.4	674.618	527.4	410.525		427	-0.001	0.079	0.077	0.08	427	0.02	0.025	0.028			507.4	1.21549	43.8067	39.6526	39.7303	507.4	1.02292	43.1105	37.909	38.5731	507.4	0.953988	44.1221	39.4724	38.9883	582.4	1.13864	15.4067	23.0043	24.1674	582.4	1.04346	15.0828	21.8571	23.2999	582.4	0.928584	14.0166	22.887	23.4962		507.4	0.751493
	447.6	874.197	527.6	553.946		428	-0.001	0.083	0.08	0.082	428	0.02	0.025	0.029			507.6	1.20441	44.5797	40.5048	41.2243	507.6	1.01285	43.2973	38.7682	39.4295	507.6	0.924279	45.1401	40.5824	39.7185	582.6	1.13404	15.5095	23.4389	24.4896	582.6	1.08495	15.4238	22.4657	23.7704	582.6	0.955939	14.3629	23.3092	24.2841		507.6	0.80817
	447.8	1113.88	527.8	720.728		429	-0.001	0.085	0.082	0.084	429	0.019	0.024	0.028			507.8	1.21121	45.4889	41.4388	42.3814	507.8	0.969174	43.6848	39.3586	40.1174	507.8	0.96901	45.8736	40.9722	40.9899	582.8	1.1493	16.0238	23.6376	24.3979	582.8	1.08436	15.4802	22.9747	24.1008	582.8	0.944199	14.7769	23.6358	24.5145		507.8	0.897067
	448	1370.1	528	895.992		430	-0.001	0.088	0.083	0.086	430	0.019	0.024	0.028			508	1.19368	46.2153	42.6364	42.9632	508	0.957657	44.4061	40.0018	40.9633	508	1.05314	46.6794	41.5918	42.1662	583	1.16419	16.3786	23.9251	24.6251	583	1.07802	15.6304	23.5321	24.1508	583	0.926896	14.9942	24.021	24.7927		508	0.805998
	448.2	1644.3	528.2	1083.04		431	0	0.089	0.086	0.089	431	0.018	0.024	0.028			508.2	1.25802	46.9575	43.1108	43.6435	508.2	0.96219	45.598	41.1304	42.2411	508.2	1.03104	46.9916	42.6482	43.0537	583.2	1.16295	16.7289	24.9817	25.1987	583.2	1.10101	15.9475	23.6533	24.2321	583.2	0.894862	15.2774	23.9995	25.5497		508.2	0.709585
	448.4	1921.58	528.4	1274.35		432	0	0.09	0.087	0.09	432	0.019	0.024	0.027			508.4	1.13327	48.2378	43.8703	44.7156	508.4	0.978334	46.3353	42.5213	43.4164	508.4	0.993774	47.6544	43.3346	43.8786	583.4	1.14479	17.0317	25.3881	25.3609	583.4	1.17421	16.3139	23.7512	24.6516	583.4	0.8544	15.6168	24.3382	25.7711		508.4	0.709399
	448.6	2189.23	528.6	1454.05		433	0.001	0.094	0.09	0.093	433	0.019	0.024	0.026			508.6	1.12433	48.9627	45.1817	46.1794	508.6	1.01788	46.9356	43.4322	44.469	508.6	0.947946	48.6878	44.2686	44.4232	583.6	1.1418	17.1912	25.091	25.5916	583.6	1.13978	16.2467	23.987	25.3707	583.6	0.860233	15.6632	24.9799	25.7412		508.6	0.842883
	448.8	2443.24	528.8	1622.67		434	0	0.097	0.092	0.095	434	0.018	0.023	0.026			508.8	1.15829	49.2666	46.3546	47.4007	508.8	1.03154	47.7692	44.161	45.7036	508.8	0.914756	49.4281	45.3771	45.852	583.8	1.1526	17.6492	25.4549	26.3524	583.8	1.08037	16.2396	24.0934	25.6785	583.8	0.878748	15.478	25.4751	26.5001		508.8	0.927975
	449	2661.08	529	1747.54		435	-0.001	0.099	0.094	0.097	435	0.017	0.023	0.026			509	1.06436	50.0832	47.1849	48.3855	509	1.01237	48.511	45.2779	46.4878	509	0.955932	50.5839	46.6095	47.4675	584	1.14807	18.203	25.9525	26.9333	584	1.06229	16.3098	24.4724	25.5043	584	0.910603	15.6205	25.7397	26.6134		509	0.839985
	449.2	2830.2	529.2	1841.3		436	-0.001	0.101	0.097	0.099	436	0.017	0.023	0.026			509.2	1.10269	51.1398	48.3251	49.6289	509.2	1.01984	49.4246	46.7698	47.1928	509.2	0.981999	51.6616	47.3085	48.3354	584.2	1.12487	18.1915	26.0063	27.4011	584.2	1.08764	16.7758	25.2218	25.9893	584.2	0.932833	16.1297	25.7263	26.722		509.2	0.718636
	449.4	2948.47	529.4	1876.75		437	-0.001	0.102	0.099	0.1	437	0.015	0.022	0.025			509.4	1.14677	52.1269	49.6834	50.6269	509.4	1.05246	49.8416	47.1586	48.4393	509.4	0.993045	52.4818	48.4479	49.4028	584.4	1.11892	18.0191	25.9099	27.5766	584.4	1.05796	17.4366	25.7162	26.5097	584.4	0.917798	16.3591	25.6459	27.372		509.4	0.629124
	449.6	2994.14	529.6	1882.62		438	-0.001	0.105	0.1	0.103	438	0.015	0.021	0.025			509.6	1.15296	52.7301	50.408	51.6814	509.6	1.05292	50.561	47.7349	49.3033	509.6	0.990168	52.884	49.9664	50.07	584.6	1.13034	18.2535	26.2447	27.6448	584.6	1.00228	17.7459	25.6859	26.5432	584.6	0.899178	16.7963	26.2658	27.6168		509.6	0.619649
	449.8	2985.42	529.8	1829.73		439	-0.001	0.108	0.102	0.106	439	0.016	0.021	0.025			509.8	1.0184	53.0242	50.8126	53.0942	509.8	1.03187	51.2341	48.8169	50.2212	509.8	0.977247	53.1316	50.8028	50.7847	584.8	1.18053	18.7044	26.9882	28.1008	584.8	1.01597	17.8997	25.7896	27.2313	584.8	0.89434	17.0863	26.5961	27.8312		509.8	0.697171
	450	2894.22	530	1743.03		440	-0.001	0.111	0.105	0.109	440	0.016	0.022	0.025			510	0.949569	53.7047	51.8006	54.2914	510	1.01108	51.7776	49.6773	51.3256	510	0.970869	53.9768	51.9795	51.795	585	1.21566	19.0679	27.4929	28.4937	585	1.05762	18.026	26.4157	27.6911	585	0.898676	17.0111	26.9578	28.1232		510	0.769577
	450.2	2761.98	530.2	1603.92		441	-0.002	0.115	0.109	0.112	441	0.017	0.023	0.025			510.2	1.1145	54.4265	53.4021	55.0274	510.2	0.996234	52.3628	50.3636	52.6306	510.2	0.964603	54.9271	52.8959	53.2266	585.2	1.19742	18.9418	27.6388	28.4414	585.2	1.04656	18.1414	27.0917	27.6701	585.2	0.89146	16.9526	27.3721	28.5162		510.2	0.780032
	450.4	2571.44	530.4	1446.07		442	-0.002	0.118	0.113	0.116	442	0.015	0.022	0.025			510.4	1.28846	55.0729	53.8391	56.0758	510.4	1.00898	53.3071	51.1953	53.8352	510.4	0.974114	55.6136	53.3764	55.213	585.4	1.20697	19.3935	28.0557	28.4659	585.4	1.0533	18.3552	27.3167	28.0215	585.4	0.922751	17.309	27.3961	28.832		510.4	0.75057
	450.6	2345.82	530.6	1270.31		443	-0.002	0.12	0.117	0.119	443	0.015	0.021	0.025			510.6	1.21178	56.253	54.7516	57.1234	510.6	1.0381	54.5307	52.235	54.5677	510.6	1.00076	56.0149	54.5968	56.3191	585.6	1.19898	19.8557	28.5139	29.0427	585.6	1.06009	18.5953	27.4446	28.222	585.6	0.928019	17.6721	27.6913	28.9883		510.6	0.713391
	450.8	2080.44	530.8	1088.82		444	-0.001	0.124	0.121	0.123	444	0.015	0.02	0.024			510.8	1.06851	57.4604	56.4908	57.6977	510.8	1.01366	55.6086	53.189	56.0509	510.8	0.997999	56.5615	56.2086	56.876	585.8	1.19374	20.3057	29.0353	29.4423	585.8	1.05786	18.7406	27.6807	28.9131	585.8	0.927755	18.0105	28.2965	29.1995		510.8	0.677913
	451	1810.33	531	907.097		445	-0.001	0.127	0.125	0.126	445	0.014	0.02	0.023			511	1.00675	58.1053	57.6137	58.8147	511	0.990923	56.7948	54.6036	57.4007	511	0.969488	57.5301	57.4561	57.7574	586	1.22057	20.5364	29.3889	30.1626	586	1.05686	19.0385	27.9321	29.3426	586	0.902124	18.2047	28.7893	29.7088		511	0.634139
	451.2	1548.64	531.2	731.32		446	-0.002	0.13	0.128	0.13	446	0.014	0.02	0.022			511.2	1.06717	58.7077	58.6932	60.6244	511.2	1.01193	57.4456	55.8331	58.126	511.2	0.955511	58.4372	58.7348	58.5708	586.2	1.22056	20.7695	29.1619	30.4591	586.2	1.04524	19.7097	28.0914	29.5617	586.2	0.887677	18.5378	29.4024	30.5384		511.2	0.651563
	451.4	1290.41	531.4	570.16		447	-0.003	0.134	0.132	0.135	447	0.014	0.018	0.022			511.4	0.999086	59.3215	59.6379	61.9616	511.4	0.986913	57.965	56.6767	59.2558	511.4	1.00675	59.9587	59.5499	59.6485	586.4	1.20397	20.638	29.135	30.4878	586.4	1.03589	19.9791	28.0813	29.9743	586.4	0.934482	18.8741	29.3624	30.509		511.4	0.697465
	451.6	1051.1	531.6	432.428		448	-0.002	0.14	0.137	0.14	448	0.015	0.02	0.023			511.6	0.976367	59.9268	60.8214	62.981	511.6	0.961633	58.6393	57.8121	60.4836	511.6	1.06378	60.8284	60.2564	60.8178	586.6	1.20697	20.8191	29.7178	31.1465	586.6	1.02933	20.0925	28.0313	29.9219	586.6	0.911733	19.0483	29.5507	30.6769		511.6	0.718069
	451.8	838.18	531.8	316.971		449	-0.002	0.145	0.141	0.144	449	0.015	0.019	0.023			511.8	1.06208	60.9946	61.4291	64.1386	511.8	0.99026	58.8373	58.814	61.7541	511.8	1.02465	61.2918	61.1237	61.8553	586.8	1.18361	21.1928	30.4022	31.5484	586.8	1.02358	20.1371	28.8245	30.148	586.8	0.877077	19.2728	29.7721	31.5288		511.8	0.748177
	452	653.193	532	223.789		450	-0.002	0.149	0.145	0.147	450	0.015	0.02	0.023			512	1.02656	61.9531	62.2847	65.443	512	1.02814	59.0412	59.7556	63.1172	512	0.970182	62.4489	62.4584	63.5509	587	1.1807	21.2314	30.7513	31.4613	587	0.995443	19.9907	29.3653	30.7667	587	0.91689	19.451	30.0574	31.8585		512	0.78399
	452.2	495.324	532.2	151.795		451	-0.002	0.152	0.149	0.151	451	0.015	0.02	0.023			512.2	0.990572	62.5647	63.5878	66.4839	512.2	1.06069	59.8489	60.5184	64.2722	512.2	0.946239	62.746	63.8802	64.521	587.2	1.0824	21.4964	31.0782	32.1644	587.2	0.993204	20.4127	29.1372	31.1019	587.2	0.942156	19.4154	30.6386	31.554		512.2	0.86513
	452.4	363.872	532.4	99.2406		452	-0.002	0.155	0.151	0.155	452	0.015	0.02	0.023			512.4	1.15499	63.0135	64.7968	67.5462	512.4	1.00742	60.8557	61.1048	64.8005	512.4	0.98637	63.0892	64.6251	65.5982	587.4	1.04618	21.9401	31.7347	32.5794	587.4	1.01858	20.8171	29.7689	31.3525	587.4	0.942395	19.6859	30.8342	31.9638		512.4	0.867312
	452.6	265.086	532.6	60.4415		453	-0.001	0.161	0.156	0.161	453	0.016	0.021	0.023			512.6	1.23587	63.419	65.898	69.1341	512.6	1.00001	61.6555	62.8783	65.9678	512.6	1.02287	64.4238	65.2622	66.6942	587.6	1.06567	22.322	31.4809	32.6467	587.6	1.01173	20.6695	30.4656	31.439	587.6	0.916838	20.1603	30.5982	33.0838		512.6	0.821909
	452.8	185.668	532.8	35.3899		454	-0.002	0.164	0.159	0.164	454	0.014	0.019	0.022			512.8	1.17801	64.062	66.5163	70.2015	512.8	1.064	62.505	64.6241	67.3046	512.8	1.01005	65.5673	66.5964	67.9335	587.8	1.10092	22.7784	31.562	33.2032	587.8	0.992454	20.9317	30.1773	31.6369	587.8	0.936494	20.521	31.2203	33.0018		512.8	0.788083
	453	129.521	533	18.9576		455	-0.002	0.167	0.162	0.166	455	0.013	0.018	0.022			513	1.13242	64.7286	67.0741	70.9712	513	1.07518	63.8655	64.6999	68.5798	513	1.02286	66.0992	67.3676	69.1114	588	1.10676	23.1951	32.4647	33.4565	588	1.00731	21.2321	30.153	32.1553	588	0.925313	20.7894	31.6672	32.8058		513	0.749122
	453.2	84.5838	533.2	9.87111		456	-0.002	0.17	0.165	0.168	456	0.013	0.017	0.022			513.2	1.0453	65.5325	68.8588	71.8205	513.2	1.00335	64.6954	65.0768	69.4348	513.2	1.05055	66.4647	68.1879	70.3078	588.2	1.0824	23.1459	32.4821	33.3635	588.2	1.0374	21.7206	31.0408	32.3394	588.2	0.889375	21.0113	31.6085	33.2872		513.2	0.746575
	453.4	56.3247	533.4	4.29206		457	-0.002	0.172	0.168	0.171	457	0.015	0.019	0.023			513.4	1.08044	66.6372	70.5216	73.3576	513.4	1.04353	65.321	66.3131	70.3483	513.4	0.995979	66.6612	69.1162	71.2889	588.4	1.08105	23.33	32.5573	33.6682	588.4	1.00807	22.0797	31.8394	32.451	588.4	0.889011	21.153	31.7273	33.4303		513.4	0.797539
	453.6	33.9505	533.6	1.79077		458	-0.002	0.174	0.17	0.173	458	0.015	0.019	0.023			513.6	1.10696	67.6494	71.0181	74.4483	513.6	1.13334	66.0233	67.7333	71.4616	513.6	0.965841	67.4482	70.0046	72.535	588.6	1.10266	23.5949	32.8388	34.2347	588.6	1.0194	22.3299	31.9259	33.1197	588.6	0.905716	21.19	31.8654	33.7905		513.6	0.932111
	453.8	21.2656	533.8	0.444638		459	-0.002	0.175	0.171	0.174	459	0.014	0.018	0.022			513.8	1.18191	68.4032	71.7044	75.1375	513.8	1.13985	66.5607	69.2024	72.6322	513.8	0.970004	68.5022	71.6352	74.1909	588.8	1.11314	23.7319	33.1826	34.4057	588.8	1.03191	22.6218	31.6921	33.4682	588.8	0.942341	21.5062	32.4057	34.2669		513.8	0.922225
	454	11.7936	534	0.0155711		460	-0.003	0.176	0.171	0.173	460	0.012	0.016	0.02			514	1.15425	68.6017	72.7916	76.0929	514	1.11702	66.8757	69.9069	73.3059	514	0.974374	69.1997	72.7993	75.2879	589	1.10792	23.9782	33.5748	34.3091	589	1.02972	22.667	31.9116	33.494	589	0.898125	21.9712	32.9694	34.4564		514	0.79151
	454.2	6.96004	534.2	-0.207848		461	-0.002	0.176	0.172	0.175	461	0.01	0.016	0.02			514.2	1.0112	69.1202	73.9017	77.4506	514.2	1.10087	67.5837	71.4547	74.1005	514.2	1.0297	69.5965	74.0102	76.306	589.2	1.09914	24.3922	33.5976	34.7554	589.2	0.972548	22.8222	32.1538	34.2838	589.2	0.869174	22.142	33.1913	34.7889		514.2	0.744474
	454.4	3.47498	534.4	-0.262479		462	-0.001	0.178	0.173	0.176	462	0.01	0.017	0.019			514.4	1.05694	70.1652	74.5268	78.7398	514.4	1.07938	68.1604	72.7681	75.7786	514.4	1.02389	70.8231	74.8485	76.8529	589.4	1.1154	24.6247	33.6966	35.1641	589.4	0.97394	23.1543	32.2668	34.4439	589.4	0.875099	22.1472	33.1349	35.1928		514.4	0.699643
	454.6	1.82018	534.6	-0.302453		463	-0.001	0.177	0.173	0.176	463	0.01	0.017	0.019			514.6	1.04638	70.6851	75.4673	79.9346	514.6	1.12708	68.2095	72.8635	77.3549	514.6	1.01381	71.8355	75.3194	77.5303	589.6	1.1657	24.9843	34.2599	35.3871	589.6	1.0145	23.3149	32.6239	34.5576	589.6	0.861278	22.2572	33.6285	35.7706		514.6	0.689084
	454.8	0.885955	534.8	-0.327231		464	-0.001	0.178	0.174	0.177	464	0.012	0.017	0.021			514.8	1.09042	71.3015	76.9453	80.7996	514.8	1.16017	68.6185	73.3313	78.2677	514.8	1.04562	72.261	76.2535	78.9951	589.8	1.14078	24.9954	34.9124	35.6343	589.8	1.01711	23.7141	33.0383	34.8826	589.8	0.903249	22.4246	34.0648	36.2959		514.8	0.745084
	455	0.4077	535	-0.35312		465	0.001	0.179	0.175	0.178	465	0.014	0.019	0.022			515	1.18946	72.5476	77.9862	80.6653	515	1.11292	69.3413	73.782	78.7348	515	1.05658	73.2426	76.5216	79.4417	590	1.10198	24.9956	34.8774	36.1662	590	1.02731	23.9526	32.9572	34.7855	590	0.954935	22.8224	34.1737	36.3397		515	0.789774
	455.2	0.206424	535.2	-0.376377		466	0.001	0.18	0.176	0.178	466	0.014	0.02	0.024			515.2	1.2546	73.196	78.6883	81.3955	515.2	1.08706	70.0469	74.2057	79.0488	515.2	1.04311	73.2472	77.3957	79.7132	590.2	1.10319	25.8655	35.1978	36.6755	590.2	1.00866	24.2578	32.9817	34.6398	590.2	0.951205	23.2262	34.4079	36.113		515.2	0.720512
	455.4	0.106803	535.4	-0.396446		467	0.001	0.18	0.175	0.177	467	0.015	0.019	0.023			515.4	1.26659	73.5515	79.4002	83.2347	515.4	1.04156	71.0501	75.3283	80.1693	515.4	1.0979	72.886	78.6716	81.1073	590.4	1.13013	26.3448	35.3034	36.7675	590.4	1.00959	24.5268	33.3124	34.7594	590.4	0.950157	23.6626	34.6981	36.2181		515.4	0.741085
	455.6	0.0582769	535.6	-0.419587		468	-0.001	0.178	0.174	0.175	468	0.013	0.017	0.02			515.6	1.29812	74.1276	79.9972	84.3653	515.6	1.06906	71.4673	76.6541	81.3141	515.6	1.15095	73.4866	79.7871	82.3411	590.6	1.16578	26.2725	35.5344	36.7596	590.6	1.01998	24.8372	33.672	36.019	590.6	0.896883	23.7909	35.0942	36.5466		515.6	0.908683
	455.8	0.0173502	535.8	-0.438784		469	-0.002	0.178	0.173	0.175	469	0.012	0.015	0.02			515.8	1.29142	73.9163	80.8596	85.4664	515.8	1.15781	71.7831	77.9842	82.4197	515.8	1.10583	74.3249	80.0136	83.0954	590.8	1.22606	26.5485	36.2692	37.066	590.8	0.997516	25.2724	33.519	37.0043	590.8	0.812595	23.9329	35.5376	37.1316		515.8	0.914636
	456	-0.0162307	536	-0.454749		470	-0.002	0.179	0.174	0.177	470	0.013	0.017	0.021			516	1.22485	74.1349	81.9141	86.6007	516	1.17956	72.1674	78.7149	83.8027	516	1.09284	74.6941	80.1119	84.4407	591	1.19657	26.3194	36.0057	37.1422	591	1.00427	25.4493	33.7875	36.6672	591	0.827427	23.8865	35.9241	38.0097		516	0.819615
	456.2	-0.0462503	536.2	-0.471205		471	-0.001	0.181	0.175	0.179	471	0.015	0.019	0.023			516.2	1.2599	74.8509	82.7006	87.0186	516.2	1.16073	72.4112	79.0229	84.5772	516.2	1.10525	75.381	82.161	85.6563	591.2	1.13451	26.7444	36.1498	37.4233	591.2	1.0308	25.3925	34.4709	36.5177	591.2	0.915352	23.6914	35.9985	38.298		516.2	0.817677
	456.4	-0.0745095	536.4	-0.482962		472	-0.002	0.181	0.177	0.18	472	0.016	0.02	0.023			516.4	1.30142	75.358	83.8637	87.7928	516.4	1.18669	73.3104	79.9102	85.1808	516.4	1.12536	76.4873	83.5182	86.1567	591.4	1.13666	27.2559	35.9017	37.988	591.4	1.04572	25.4083	34.515	36.6447	591.4	0.980137	24.1575	35.968	37.7797		516.4	0.841125
	456.6	-0.10015	536.6	-0.505475		473	-0.003	0.18	0.177	0.18	473	0.014	0.018	0.022			516.6	1.23882	76.4233	85.0018	88.5605	516.6	1.24205	73.7131	81.1939	85.3963	516.6	1.16778	76.9132	84.0743	86.9423	591.6	1.15548	27.4352	35.9946	37.9421	591.6	1.06238	25.5858	34.9798	36.7589	591.6	0.990552	24.8865	36.3594	37.3928		516.6	0.850059
	456.8	-0.12525	536.8	-0.523138		474	-0.004	0.18	0.178	0.18	474	0.011	0.017	0.021			516.8	1.14346	77.5371	85.3863	89.4567	516.8	1.23073	74.0184	81.9865	86.8611	516.8	1.22949	77.0941	84.4831	87.4688	591.8	1.1871	27.4133	36.3906	37.6626	591.8	1.08042	25.9455	35.6898	37.0494	591.8	0.957426	25.2956	36.0359	37.2253		516.8	0.846352
	457	-0.151985	537	-0.529859		475	-0.003	0.182	0.18	0.181	475	0.011	0.018	0.021			517	1.14123	77.976	85.6628	90.6591	517	1.22833	74.9637	82.179	88.223	517	1.27368	77.636	85.498	88.5672	592	1.23104	27.8169	36.4422	38.3486	592	1.05199	26.2145	35.3408	37.5361	592	0.924399	25.1798	36.1553	37.6659		517	0.862252
	457.2	-0.174122	537.2	-0.542469		476	-0.001	0.186	0.183	0.185	476	0.013	0.02	0.022			517.2	1.16594	78.1484	86.6386	91.5217	517.2	1.20875	76.0813	82.5813	88.1764	517.2	1.27713	78.721	86.7202	89.3436	592.2	1.1889	28.3732	36.9561	39.3474	592.2	0.991681	26.3966	34.881	37.6016	592.2	0.913284	25.1964	36.7011	38.2734		517.2	0.915982
	457.4	-0.192866	537.4	-0.553769		477	-0.001	0.191	0.186	0.19	477	0.016	0.021	0.024			517.4	1.15933	78.3751	87.0305	92.0887	517.4	1.22323	76.0427	83.319	88.8016	517.4	1.23681	79.5989	87.2798	89.428	592.4	1.1154	28.1119	37.2807	39.2491	592.4	0.99422	26.8371	35.4104	37.8464	592.4	0.920087	25.4664	36.3436	39.0203		517.4	0.953907
	457.6	-0.213971	537.6	-0.563391		478	-0.001	0.194	0.188	0.192	478	0.017	0.021	0.025			517.6	1.18311	79.0037	87.4977	93.1417	517.6	1.28562	75.9602	83.5504	89.9782	517.6	1.21937	79.3357	87.5425	90.3236	592.6	1.13791	27.912	37.325	38.8018	592.6	1.04027	27.0651	35.4517	38.0774	592.6	0.921417	25.6019	36.4499	39.5045		517.6	0.940854
	457.8	-0.234995	537.8	-0.57813		479	-0.001	0.197	0.191	0.193	479	0.018	0.022	0.026			517.8	1.16359	80.0042	88.3596	94.1659	517.8	1.27055	76.4788	84.6242	91.0425	517.8	1.24892	79.2924	87.9582	91.6201	592.8	1.24032	28.5482	37.6032	39.1031	592.8	1.04458	27.32	35.679	37.8962	592.8	0.959993	25.8473	36.8136	39.1373		517.8	1.00888
	458	-0.253941	538	-0.591239		480	0	0.198	0.192	0.195	480	0.018	0.022	0.026			518	1.16944	80.2794	89.0516	94.4976	518	1.22989	77.0721	85.787	91.2087	518	1.28977	79.7444	88.4154	92.8317	593	1.23787	29.0149	38.3758	39.4882	593	1.07406	27.37	35.9471	38.16	593	0.958038	25.8501	37.0687	38.8012		518	1.11757
	458.2	-0.272997	538.2	-0.601422		481	0	0.2	0.195	0.198	481	0.018	0.023	0.027			518.2	1.2867	80.1226	90.0716	95.072	518.2	1.20357	77.3279	85.9511	91.1117	518.2	1.27779	79.8841	88.6189	93.3639	593.2	1.13734	29.2752	38.7579	39.5571	593.2	1.05083	27.378	35.7458	38.8072	593.2	0.919964	25.8487	37.4751	39.0121		518.2	1.11015
	458.4	-0.290502	538.4	-0.613485		482	0	0.202	0.197	0.201	482	0.018	0.024	0.027			518.4	1.34727	80.4015	91.0414	95.7924	518.4	1.26625	77.4992	86.7991	92.5177	518.4	1.26708	80.3163	89.6077	93.7885	593.4	1.15998	29.2514	38.4849	39.4389	593.4	1.00513	27.8191	36.034	38.8	593.4	0.886058	26.0457	37.8825	39.4722		518.4	1.07051
	458.6	-0.309768	538.6	-0.621967		483	-0.002	0.203	0.198	0.201	483	0.017	0.024	0.027			518.6	1.31675	81.2542	91.5137	96.2647	518.6	1.28801	77.5125	87.4065	94.264	518.6	1.36798	80.7378	90.6253	94.6588	593.6	1.13932	29.0405	38.4135	39.5475	593.6	0.969887	27.8775	36.2621	38.223	593.6	0.864276	26.397	38.0759	39.2582		518.6	1.21161
	458.8	-0.323661	538.8	-0.625351		484	-0.003	0.204	0.198	0.202	484	0.017	0.023	0.026			518.8	1.26844	81.2234	91.5616	97.1839	518.8	1.28226	77.7521	87.6099	93.8348	518.8	1.34466	81.6142	91.2638	95.6807	593.8	1.08443	29.4067	38.7535	40.0275	593.8	0.955516	27.623	36.872	38.3592	593.8	0.935394	26.7374	37.7556	39.3025		518.8	1.2209
	459	-0.336759	539	-0.632131		485	-0.002	0.205	0.199	0.203	485	0.018	0.021	0.025			519	1.28821	80.984	92.0976	97.8579	519	1.33465	78.6157	88.0723	93.62	519	1.31495	82.414	91.8467	96.0736	594	1.07539	29.7856	38.5012	40.3214	594	1.03327	27.7088	37.156	38.6718	594	0.979069	26.6741	37.2527	39.7326		519	1.1223
	459.2	-0.353052	539.2	-0.646064		486	-0.002	0.206	0.2	0.205	486	0.019	0.022	0.026			519.2	1.33694	81.655	92.9967	98.4199	519.2	1.32749	78.9008	89.1682	94.7292	519.2	1.28824	82.1527	92.653	96.5558	594.2	1.11797	30.1157	38.4609	40.1938	594.2	1.02928	28.35	37.1589	38.9484	594.2	0.921936	26.601	37.8472	39.7		519.2	1.1052
	459.4	-0.366176	539.4	-0.654607		487	-0.001	0.208	0.202	0.206	487	0.019	0.023	0.027			519.4	1.29623	81.9015	93.5991	99.547	519.4	1.28102	79.0847	90.1809	95.41	519.4	1.25171	82.1748	93.2647	96.8655	594.4	1.1192	30.7089	38.1102	40.1543	594.4	1.02355	28.7431	37.205	38.9502	594.4	0.898213	26.8251	38.2207	39.8861		519.4	1.06025
	459.6	-0.379399	539.6	-0.659058		488	-0.002	0.206	0.202	0.205	488	0.02	0.023	0.028			519.6	1.28099	82.3351	94.1209	100.126	519.6	1.29361	79.3542	90.739	96.2687	519.6	1.2941	82.3826	93.3149	97.066	594.6	1.08713	30.9256	38.2383	40.6696	594.6	1.02611	28.8972	37.2218	38.943	594.6	0.899537	26.889	38.3624	40.2997		519.6	1.0962
	459.8	-0.390173	539.8	-0.669665		489	-0.002	0.204	0.2	0.203	489	0.022	0.025	0.03			519.8	1.27015	82.737	94.4663	100.241	519.8	1.41699	79.5987	90.9611	96.8668	519.8	1.27779	82.8246	93.9555	97.7053	594.8	1.09676	30.3809	38.8945	40.8795	594.8	1.00597	28.8594	37.0418	39.0778	594.8	0.887552	27.3227	38.2444	40.6812		519.8	1.17473
	460	-0.401321	540	-0.676394		490	-0.002	0.203	0.198	0.202	490	0.023	0.027	0.031			520	1.24789	82.9156	94.664	100.376	520	1.46187	79.786	90.8806	97.0834	520	1.22119	83.5973	95.3998	98.468	595	1.11009	30.2916	39.0053	40.25	595	1.01732	28.9479	36.7822	39.1065	595	0.902662	27.545	37.7662	40.5978		520	1.15191
	460.2	-0.413286	540.2	-0.686475		491	-0.001	0.201	0.197	0.201	491	0.023	0.028	0.031			520.2	1.32589	83.3767	94.9076	101.265	520.2	1.39694	79.6237	91.2224	97.8966	520.2	1.25255	83.8219	96.0787	99.4918	595.2	1.13992	30.7215	39.1111	40.4571	595.2	1.01084	29.0199	36.8777	39.3284	595.2	0.9241	27.7975	38.5573	40.5273		520.2	1.15104
	460.4	-0.422551	540.4	-0.693691		492	-0.002	0.199	0.196	0.199	492	0.023	0.029	0.031			520.4	1.35365	83.4727	95.8175	102.007	520.4	1.37208	80.5225	91.9527	98.645	520.4	1.33405	83.9657	95.2519	99.9282	595.4	1.17342	31.1556	39.1338	40.6238	595.4	0.989699	29.4207	37.1746	39.1823	595.4	0.918145	28.0896	38.8166	40.1949		520.4	1.15131
	460.6	-0.430213	540.6	-0.69793		493	-0.002	0.197	0.193	0.195	493	0.023	0.029	0.031			520.6	1.3558	83.7296	96.8221	102.079	520.6	1.33227	81.3337	92.0454	98.5171	520.6	1.36423	84.0944	95.035	99.9916	595.6	1.15109	30.9162	39.2191	41.181	595.6	1.02696	29.6551	37.1649	38.9313	595.6	0.908766	28.0487	38.7832	40.2025		520.6	1.15179
	460.8	-0.437808	540.8	-0.699516		494	-0.002	0.195	0.19	0.192	494	0.026	0.031	0.034			520.8	1.3502	83.9849	97.1826	103.048	520.8	1.34282	80.908	92.1628	99.2087	520.8	1.35909	84.1851	95.9215	100.344	595.8	1.13071	30.579	39.4856	41.0566	595.8	1.06314	29.2001	37.3937	39.4336	595.8	0.913975	27.932	38.7891	39.9751		520.8	1.20577
	461	-0.444015	541	-0.702307		495	-0.001	0.191	0.186	0.188	495	0.028	0.032	0.037			521	1.35214	83.9339	97.0917	103.679	521	1.3917	80.8068	93.2097	100.058	521	1.37478	84.105	96.516	100.394	596	1.14913	31.2582	39.6359	40.6789	596	1.02949	29.0152	37.6221	39.3073	596	0.907625	27.906	38.7291	39.89		521	1.3097
	461.2	-0.447887	541.2	-0.709723		496	-0.001	0.185	0.181	0.182	496	0.028	0.033	0.036			521.2	1.40273	84.2541	97.0054	103.179	521.2	1.39957	80.8905	93.1599	99.5039	521.2	1.33294	84.1672	97.356	100.693	596.2	1.15494	31.3703	39.6002	40.7494	596.2	1.00023	29.3254	37.9373	39.341	596.2	0.941083	28.3561	38.4604	40.1802		521.2	1.23374
	461.4	-0.451202	541.4	-0.714333		497	-0.001	0.178	0.174	0.174	497	0.026	0.032	0.035			521.4	1.49464	84.1544	97.8534	103.288	521.4	1.42489	80.989	92.8331	99.7671	521.4	1.34829	84.3999	98.1471	101.78	596.4	1.09101	31.2562	39.6186	41.023	596.4	1.01755	29.7742	37.8497	39.9605	596.4	0.917806	29.1955	37.8945	40.1995		521.4	1.10166
	461.6	-0.462735	541.6	-0.718151		498	-0.002	0.172	0.167	0.169	498	0.027	0.032	0.036			521.6	1.56935	84.1391	98.4289	104.009	521.6	1.47788	81.424	93.9318	100.593	521.6	1.45864	84.6082	97.4421	102.291	596.6	1.13064	31.859	39.1029	41.1004	596.6	1.02113	30.1643	37.7326	39.7727	596.6	0.902832	29.2535	38.5496	40.6573		521.6	1.16475
	461.8	-0.4718	541.8	-0.723309		499	-0.002	0.167	0.161	0.164	499	0.03	0.035	0.038			521.8	1.54779	84.5776	98.3195	104.819	521.8	1.51648	82.1353	94.8195	101.089	521.8	1.51588	85.1668	97.5952	102.17	596.8	1.19491	31.7193	38.9483	40.7773	596.8	1.01087	29.8848	37.8149	39.7662	596.8	0.888132	28.8178	38.8506	40.9897		521.8	1.2479
	462	-0.475252	542	-0.728519		500	-0.001	0.159	0.154	0.157	500	0.031	0.037	0.041			522	1.62348	85.0308	99.1465	104.796	522	1.53745	82.1352	94.584	100.975	522	1.50798	85.2491	98.2549	102.043	597	1.14114	31.5541	39.1246	40.8484	597	1.06302	29.8226	37.6465	39.6422	597	0.870948	28.2731	38.6441	41.0115		522	1.34201
	462.2	-0.477689	542.2	-0.731526		501	-0.001	0.151	0.147	0.149	501	0.032	0.038	0.042			522.2	1.76772	84.944	99.9596	104.505	522.2	1.57049	82.0074	94.0911	101.279	522.2	1.49209	85.2125	97.9308	102.427	597.2	1.08355	31.8974	39.1961	41.2339	597.2	1.08242	30.1408	37.3535	39.1597	597.2	0.862632	28.1906	38.8	40.7994		522.2	1.34518
	462.4	-0.482486	542.4	-0.731355		502	-0.001	0.142	0.139	0.14	502	0.034	0.039	0.043			522.4	1.6583	84.824	100.034	105.027	522.4	1.59328	82.8398	94.3888	101.555	522.4	1.50154	85.1588	98.4442	103.061	597.4	1.19074	31.9164	38.8593	41.1528	597.4	1.05578	30.0239	37.2955	38.886	597.4	0.869244	28.6567	39.2171	40.9181		522.4	1.24975
	462.6	-0.489409	542.6	-0.732972		503	-0.003	0.134	0.13	0.131	503	0.035	0.04	0.045			522.6	1.59695	84.999	99.3505	105.613	522.6	1.66242	82.6594	94.7678	101.571	522.6	1.51202	85.1868	98.9006	103.151	597.6	1.16893	31.9291	39.4755	40.9922	597.6	1.01946	30.2569	37.3488	39.3168	597.6	0.883731	29.0283	39.1321	40.8988		522.6	1.19867
	462.8	-0.49544	542.8	-0.735623		504	-0.003	0.125	0.121	0.122	504	0.037	0.041	0.045			522.8	1.68493	84.9896	98.9985	105.006	522.8	1.73006	82.1632	95.3095	101.94	522.8	1.59128	85.8314	98.6742	102.948	597.8	1.15869	32.269	39.8505	40.6868	597.8	0.997453	29.8278	37.3299	39.6336	597.8	0.903166	29.1509	38.3541	40.4573		522.8	1.41697
	463	-0.499844	543	-0.740426		505	-0.002	0.117	0.112	0.115	505	0.039	0.043	0.046			523	1.77038	85.1012	100.251	104.502	523	1.73621	82.2971	96.2196	102.018	523	1.70395	86.2522	98.9882	103.226	598	1.17191	32.4505	39.458	40.9664	598	1.01812	30.0559	38.1579	39.3319	598	0.895168	29.0009	38.3244	40.6639		523	1.66608
	463.2	-0.503987	543.2	-0.746399		506	-0.001	0.11	0.104	0.109	506	0.041	0.045	0.048			523.2	1.89947	85.0632	100.715	105.165	523.2	1.79463	82.9348	96.5685	102.212	523.2	1.80725	85.6878	99.4063	103.845	598.2	1.10437	32.4079	39.4436	41.4391	598.2	1.03629	30.285	38.4292	39.6606	598.2	0.855161	29.2453	38.1835	40.6658		523.2	1.64846
	463.4	-0.508703	543.4	-0.749089		507	0	0.103	0.097	0.101	507	0.042	0.046	0.05			523.4	1.97543	85.9491	101.036	106.118	523.4	1.81051	83.429	96.1842	102.218	523.4	1.92285	85.6164	99.8288	104.249	598.4	1.14815	32.1066	39.6371	41.215	598.4	1.04507	30.0954	37.6731	39.3823	598.4	0.882367	28.9335	38.2078	39.8574		523.4	1.62993
	463.6	-0.514113	543.6	-0.748949		508	0	0.095	0.088	0.091	508	0.042	0.047	0.051			523.6	1.99153	86.4149	101.083	106.871	523.6	1.82164	82.8605	96.2616	102.103	523.6	1.87728	86.3387	99.4036	103.889	598.6	1.17265	32.3736	39.2818	41.1407	598.6	1.01406	30.4192	37.5742	39.0113	598.6	0.897286	28.6431	38.3999	39.6889		523.6	1.60843
	463.8	-0.520682	543.8	-0.747801		509	-0.001	0.086	0.08	0.084	509	0.044	0.049	0.052			523.8	2.05577	86.1718	100.715	106.631	523.8	1.94014	82.6188	96.3716	102.114	523.8	1.84464	86.3759	99.1124	103.166	598.8	1.12964	32.5584	38.6866	40.6163	598.8	1.00584	30.8711	37.7116	39.3304	598.8	0.866655	28.7802	38.6782	39.8248		523.8	1.68571
	464	-0.525302	544	-0.753671		510	-0.002	0.077	0.071	0.076	510	0.046	0.05	0.052			524	2.27175	85.8609	100.67	106.024	524	1.95045	82.9628	95.8882	102.133	524	1.92357	85.94	99.3564	103.62	599	1.19867	31.9783	38.5602	40.6306	599	1.01262	30.8733	37.1053	39.5127	599	0.866836	29.03	38.733	40.4224		524	1.69822
	464.2	-0.530804	544.2	-0.758906		511	-0.003	0.068	0.062	0.067	511	0.045	0.049	0.053			524.2	2.27958	86.346	100.472	106.566	524.2	1.9409	83.2708	95.6668	101.974	524.2	2.01002	85.3181	99.1956	104.397	599.2	1.27019	31.7083	38.6511	40.823	599.2	0.986169	30.2645	36.7513	39.2206	599.2	0.902112	29.2412	38.6101	40.7548		524.2	1.65084
	464.4	-0.536203	544.4	-0.760027		512	-0.003	0.061	0.055	0.059	512	0.044	0.049	0.054			524.4	2.14026	86.3916	100.499	106.744	524.4	2.00724	83.3779	96.5687	102.527	524.4	2.05049	85.3144	99.3585	104.909	599.4	1.22591	32.2248	39.0581	40.7275	599.4	1.01842	30.3366	36.8305	39.2316	599.4	0.947739	29.2698	38.0006	40.1745		524.4	1.68456
	464.6	-0.541382	544.6	-0.761278		513	-0.002	0.056	0.05	0.052	513	0.046	0.05	0.055			524.6	2.07082	86.1202	101.055	106.338	524.6	2.09845	82.5835	96.8995	102.722	524.6	2.07721	85.8888	99.7046	104.501	599.6	1.1844	32.5471	39.3118	40.9432	599.6	1.03726	30.7319	37.1634	39.2998	599.6	0.93341	29.5849	38.3559	40.0068		524.6	1.66745
	464.8	-0.544025	544.8	-0.762839		514	-0.001	0.052	0.046	0.048	514	0.051	0.054	0.058			524.8	2.18232	85.8875	100.597	106.152	524.8	2.2626	81.8592	96.5915	102.592	524.8	2.17243	85.9299	100.352	104.326	599.8	1.16904	32.5164	39.491	40.9716	599.8	1.07289	30.3663	37.0652	38.9228	599.8	0.892547	29.2484	38.6808	39.7971		524.8	1.6702
	465	-0.543556	545	-0.763184		515	-0.002	0.046	0.039	0.043	515	0.053	0.056	0.06			525	2.48327	85.5981	99.3404	106.036	525	2.40685	82.2708	96.6146	103.038	525	2.26343	86.0453	100.485	104.76	600	1.09968	32.0702	39.2339	40.3024	600	1.03116	30.1915	37.0647	38.4385	600	0.902162	28.8892	38.6236	39.9039		525	1.79535
	465.2	-0.546201	545.2	-0.763084		516	-0.002	0.039	0.033	0.037	516	0.054	0.057	0.061			525.2	2.52074	85.5714	99.5116	106.404	525.2	2.41593	82.5393	96.7753	103.396	525.2	2.28172	86.2329	100.315	104.261	600.2	1.09568	32.4513	38.7846	39.7561	600.2	0.992445	30.2731	37.3479	38.1569	600.2	0.921415	29.0554	38.3406	40.3555		525.2	1.89476
	465.4	-0.549116	545.4	-0.765108		517	-0.001	0.034	0.029	0.032	517	0.056	0.059	0.063			525.4	2.4413	85.2091	100.506	106.527	525.4	2.35205	82.5223	96.5265	103.186	525.4	2.30944	86.1111	100.01	104.029	600.4	1.10284	32.6108	38.4706	40.0613	600.4	0.980455	30.5711	37.1736	38.358	600.4	0.889083	29.552	37.846	39.8196		525.4	1.94158
	465.6	-0.550512	545.6	-0.769724		518	-0.001	0.03	0.025	0.028	518	0.059	0.06	0.064			525.6	2.43634	84.9663	101.082	105.837	525.6	2.33342	82.7075	95.7897	102.624	525.6	2.41243	85.9498	100.071	104.556	600.6	1.09851	31.8168	38.3596	40.157	600.6	0.993174	30.7006	36.6102	38.2351	600.6	0.849955	29.5895	37.4732	39.4425		525.6	2.07341
	465.8	-0.549456	545.8	-0.773061		519	-0.001	0.027	0.021	0.025	519	0.061	0.063	0.066			525.8	2.49731	84.8167	100.606	105.394	525.8	2.39265	82.5852	95.7553	102.464	525.8	2.5525	85.4682	100.911	104.794	600.8	1.08725	31.9361	38.3193	40.0805	600.8	0.99664	30.4274	36.4622	38.2422	600.8	0.842134	29.1785	37.3447	39.0349		525.8	2.21722
	466	-0.549037	546	-0.771881		520	-0.002	0.023	0.018	0.021	520	0.063	0.066	0.069			526	2.56461	84.5843	100.255	105.232	526	2.47024	82.2757	96.1441	102.021	526	2.63852	85.2725	100.815	103.78	601	1.09666	32.134	37.8149	39.8091	601	1.03203	30.2833	36.3327	38.2558	601	0.880008	28.5731	37.1506	38.6455		526	2.26727
	466.2	-0.549608	546.2	-0.767108		521	-0.002	0.02	0.016	0.018	521	0.065	0.068	0.073			526.2	2.53058	84.5568	100.237	105.231	526.2	2.51692	82.484	96.2335	101.384	526.2	2.69081	85.1887	100.534	102.874	601.2	1.11249	31.5438	37.6091	39.3309	601.2	1.04334	30.5728	36.2278	37.7752	601.2	0.925651	28.5297	37.2228	38.6226		526.2	2.25932
	466.4	-0.548427	546.4	-0.7699		522	-0.002	0.018	0.013	0.016	522	0.068	0.071	0.077			526.4	2.5814	84.6331	99.5638	105.751	526.4	2.51024	82.9357	95.6199	101.586	526.4	2.67407	84.4503	100.474	103.329	601.4	1.06086	31.7172	37.715	39.1417	601.4	1.02074	30.3651	36.1802	37.8679	601.4	0.900337	28.6935	37.3511	39.2709		526.4	2.36935
	466.6	-0.548228	546.6	-0.77408		523	-0.001	0.015	0.01	0.014	523	0.072	0.074	0.08			526.6	2.62098	83.9431	100.198	105.435	526.6	2.51302	82.2853	95.2458	101.18	526.6	2.56061	84.5964	99.6077	103.426	601.6	1.08481	31.9021	37.5657	39.0874	601.6	1.01326	29.6118	36.2937	37.7549	601.6	0.856568	28.9368	37.3105	39.2744		526.6	2.35138
	466.8	-0.545967	546.8	-0.771708		524	-0.001	0.013	0.008	0.012	524	0.075	0.077	0.083			526.8	2.68572	83.688	100.796	105.457	526.8	2.45738	81.0334	95.7804	101.209	526.8	2.59238	85.0669	98.6294	103.389	601.8	1.14745	32.2342	37.4929	38.9067	601.8	0.994496	29.9539	35.8957	37.2069	601.8	0.893973	29.0896	36.799	38.7416		526.8	2.32954
	467	-0.549009	547	-0.770462		525	0	0.011	0.006	0.009	525	0.076	0.08	0.084			527	2.75125	84.5919	100.476	105.15	527	2.43367	81.1876	96.1874	101.313	527	2.61079	85.3748	98.9148	103.534	602	1.10995	32.6307	37.8225	39.0965	602	1.01071	30.4064	35.5631	37.1478	602	0.906797	28.7004	36.6801	38.4731		527	2.39708
	467.2	-0.551495	547.2	-0.767575		526	-0.001	0.008	0.003	0.005	526	0.077	0.082	0.084			527.2	2.72062	84.4045	100.125	104.271	527.2	2.62707	81.5569	95.7389	101.317	527.2	2.61768	84.7968	99.4304	103.797	602.2	1.08246	32.498	37.3722	38.9848	602.2	1.03451	29.9171	35.5772	37.4993	602.2	0.857485	28.3408	36.4813	38.0507		527.2	2.36973
	467.4	-0.551013	547.4	-0.766129		527	-0.002	0.006	0.001	0.004	527	0.08	0.085	0.087			527.4	2.79839	83.8386	99.841	104.2	527.4	2.71962	81.7626	95.0842	101.613	527.4	2.77526	84.1478	98.8223	103.37	602.4	1.09421	31.8936	36.9947	38.5191	602.4	1.01466	29.9973	35.6082	37.2037	602.4	0.864175	28.4705	36.3187	37.7231		527.4	2.49537
	467.6	-0.551655	547.6	-0.771213		528	-0.004	0.003	-0.001	0.002	528	0.082	0.088	0.09			527.6	2.79938	83.2837	99.8839	104.294	527.6	2.68746	81.5164	94.8514	100.666	527.6	2.77773	84.0517	98.3629	103.069	602.6	1.0819	31.5672	36.7278	37.8923	602.6	0.990462	30.253	35.3237	36.682	602.6	0.883573	28.4913	36.2338	37.8068		527.6	2.66191
	467.8	-0.555681	547.8	-0.77016		529	-0.004	0.002	-0.002	0.002	529	0.087	0.091	0.094			527.8	2.71637	82.741	99.0001	104.181	527.8	2.74708	80.9295	94.4151	100.001	527.8	2.73954	83.7459	98.4421	102.697	602.8	1.07658	31.8621	36.7611	37.7104	602.8	0.992467	30.1799	34.7158	36.3747	602.8	0.853006	28.5769	36.3781	37.8495		527.8	2.58635
	468	-0.555252	548	-0.769417		530	-0.003	0.003	-0.002	0.001	530	0.091	0.095	0.098			528	2.70324	82.3751	97.7846	103.713	528	2.85198	80.5144	94.1145	100.948	528	2.84953	83.3617	97.6642	102.454	603	1.11838	31.7085	36.4648	37.8726	603	0.959601	30.0456	34.6651	36.3535	603	0.839059	28.7547	36.6146	37.6674		528	2.58559
	468.2	-0.552437	548.2	-0.774697		531	-0.002	0.003	-0.003	0.001	531	0.096	0.099	0.103			528.2	2.92308	81.9996	98.1547	103.297	528.2	2.92312	80.1551	94.2875	100.893	528.2	2.81017	83.1425	97.4442	102.293	603.2	1.11827	31.0771	36.3715	37.8838	603.2	0.967531	29.927	34.7939	36.1254	603.2	0.874693	28.4438	36.0362	36.9937		528.2	2.63295
	468.4	-0.553045	548.4	-0.778235		532	-0.001	0.004	-0.003	0.001	532	0.1	0.104	0.107			528.4	3.1876	81.729	98.6859	103.493	528.4	2.98673	79.9911	94.08	99.8864	528.4	2.77837	83.6665	97.5756	101.649	603.4	1.07714	30.989	36.3976	37.5631	603.4	1.01236	29.9416	34.5776	35.7097	603.4	0.874094	28.0787	35.4327	36.3757		528.4	2.71422
	468.6	-0.553606	548.6	-0.781069		533	-0.002	0.003	-0.004	0	533	0.103	0.109	0.111			528.6	3.00043	82.313	98.5178	102.892	528.6	2.94655	79.8439	93.3755	99.2344	528.6	2.91781	83.3129	97.1111	101.26	603.6	1.11363	31.6535	35.8657	37.4826	603.6	1.01159	29.9057	34.1909	35.2724	603.6	0.866103	28.18	35.1021	36.0569		528.6	2.91424
	468.8	-0.557066	548.8	-0.782672		534	-0.002	0.001	-0.004	0	534	0.107	0.113	0.115			528.8	2.83252	82.7203	97.6743	102.341	528.8	2.91171	79.6138	93.1842	98.9883	528.8	2.9901	82.3626	96.9342	101.253	603.8	1.14686	31.444	35.5608	37.4336	603.8	1.04189	29.583	34.125	35.0506	603.8	0.855594	28.0049	34.5944	36.2457		528.8	3.02623
	469	-0.56078	549	-0.782595		535	-0.003	0	-0.004	-0.001	535	0.11	0.113	0.118			529	2.88286	82.1963	96.851	101.981	529	2.89995	79.4909	92.8545	98.9521	529	2.94307	81.9789	96.1157	100.266	604	1.13827	31.1222	35.4998	37.1032	604	1.03573	29.2021	34.369	35.0416	604	0.889099	27.5669	34.4841	36.7899		529	2.97691
	469.2	-0.563722	549.2	-0.780968		536	-0.002	-0.001	-0.005	-0.002	536	0.113	0.114	0.119			529.2	2.92188	82.2643	96.8137	101.134	529.2	2.87476	79.3553	92.5503	98.2721	529.2	2.97097	81.8239	95.4588	98.9623	604.2	1.12877	31.3223	35.3693	36.415	604.2	1.02075	29.1185	33.9678	35.088	604.2	0.891805	27.7014	34.6361	36.1916		529.2	2.88592
	469.4	-0.562952	549.4	-0.780611		537	-0.001	0.001	-0.005	-0.002	537	0.115	0.117	0.122			529.4	3.04139	82.2683	97.0472	100.92	529.4	2.97002	79.0638	91.9473	98.011	529.4	3.0311	82.2038	95.7414	99.5822	604.4	1.13048	31.2496	35.3002	36.1192	604.4	1.03507	29.165	33.8909	34.9398	604.4	0.921896	27.8869	34.6953	35.5592		529.4	2.8161
	469.6	-0.560857	549.6	-0.785405		538	0	0.002	-0.003	-0.001	538	0.118	0.12	0.126			529.6	3.108	81.581	96.269	100.947	529.6	3.08212	78.9104	92.0102	97.5466	529.6	3.01459	82.2097	96.2312	99.8345	604.6	1.11654	30.8455	35.1006	35.9882	604.6	1.08146	28.7734	33.6724	34.3086	604.6	0.969579	27.919	34.5663	35.0524		529.6	2.77787
	469.8	-0.564403	549.8	-0.78874		539	-0.001	0.002	-0.003	-0.002	539	0.122	0.124	0.13			529.8	3.16897	80.6986	95.6067	99.9388	529.8	3.04903	78.7965	91.9358	96.3397	529.8	3.09683	81.2623	95.7249	99.6435	604.8	1.1215	30.8221	34.8249	35.3946	604.8	1.04789	28.7473	33.393	34.3253	604.8	0.980307	27.8642	34.5656	35.0556		529.8	2.77314
	470	-0.569	550	-0.787295		540	-0.004	0.001	-0.005	-0.003	540	0.124	0.125	0.131			530	3.21885	80.4107	95.1827	99.0369	530	3.08327	77.914	90.9265	95.4451	530	3.196	80.7757	94.6487	99.4178	605	1.11549	31.1815	34.3995	35.1854	605	0.989505	28.4727	33.0993	34.2431	605	0.922521	27.6763	34.0105	35.4813		530	2.87296
	470.2	-0.573869	550.2	-0.783664		541	-0.004	-0.001	-0.008	-0.004	541	0.124	0.127	0.131			530.2	3.18049	80.6383	94.5272	98.7378	530.2	3.19403	77.3329	91.1182	95.2463	530.2	3.21022	80.8284	93.6859	98.9073	605.2	1.14148	30.9514	34.1199	35.5639	605.2	1.03056	28.2357	32.6964	34.1367	605.2	0.894113	27.3113	33.3465	34.9936		530.2	2.99058
	470.4	-0.578593	550.4	-0.789774		542	-0.004	0	-0.008	-0.002	542	0.127	0.13	0.133			530.4	3.3235	80.4198	94.2223	98.4364	530.4	3.19546	76.8475	90.9276	95.9827	530.4	3.17627	79.7925	93.0773	98.3926	605.4	1.15913	30.3639	34.0498	35.4641	605.4	1.06354	28.8133	32.2359	34.169	605.4	0.900344	27.1567	32.8691	34.2594		530.4	3.06116
	470.6	-0.580494	550.6	-0.800009		543	-0.003	0	-0.006	-0.002	543	0.13	0.133	0.137			530.6	3.35138	79.9199	93.9666	98.2327	530.6	3.21755	77.0291	90.3257	96.4029	530.6	3.22657	79.6283	93.5523	97.0723	605.6	1.20211	30.458	33.6768	35.316	605.6	1.00754	28.6665	32.1478	33.3524	605.6	0.873165	27.2734	32.8142	34.4217		530.6	2.97296
	470.8	-0.580759	550.8	-0.796708		544	-0.002	-0.001	-0.005	-0.003	544	0.132	0.134	0.139			530.8	3.27245	79.2802	93.819	98.2167	530.8	3.16861	77.1438	89.9296	95.1755	530.8	3.23297	79.9187	94.0637	96.617	605.8	1.10731	30.3814	33.2995	35.3869	605.8	0.991709	28.123	31.9099	32.9383	605.8	0.87765	27.4169	32.3928	34.7067		530.8	2.91049
	471	-0.582754	551	-0.79364		545	-0.003	0	-0.005	-0.002	545	0.132	0.134	0.141			531	3.31844	78.9647	93.4421	98.1145	531	3.22977	76.7391	89.3541	94.2361	531	3.18477	79.857	93.4359	96.8313	606	1.09863	30.1932	33.358	34.9147	606	1.0098	27.8856	31.7213	32.99	606	0.906143	27.1701	32.3484	34.5965		531	2.99644
	471.2	-0.586456	551.2	-0.796765		546	-0.001	0.001	-0.003	0	546	0.134	0.136	0.143			531.2	3.4397	78.5314	92.5307	97.3361	531.2	3.40108	76.4004	88.4513	94.1891	531.2	3.17328	79.4016	92.0194	96.2419	606.2	1.10322	29.9878	33.6314	34.5136	606.2	0.990424	27.9186	31.4962	33.0065	606.2	0.898523	26.9326	32.4007	34.0672		531.2	2.99047
	471.4	-0.589081	551.4	-0.797815		547	-0.002	0.002	-0.004	-0.001	547	0.135	0.138	0.144			531.4	3.52572	77.9161	92.3128	96.629	531.4	3.36657	75.4574	87.9888	93.0573	531.4	3.17502	78.4457	91.7575	95.5682	606.4	1.0984	29.7597	33.1743	34.4096	606.4	0.953888	27.8315	31.1764	32.5607	606.4	0.874092	26.5408	32.0728	33.7927		531.4	3.04281
	471.6	-0.589239	551.6	-0.798754		548	-0.002	0	-0.005	-0.003	548	0.136	0.138	0.144			531.6	3.41028	77.9343	92.5045	95.8877	531.6	3.2395	74.999	87.8504	91.938	531.6	3.21564	78.349	91.8817	95.3696	606.6	1.10511	29.3275	32.895	34.0368	606.6	1.05017	27.7953	31.192	32.241	606.6	0.901567	26.2522	31.7919	33.3692		531.6	3.15052
	471.8	-0.590844	551.8	-0.804022		549	-0.002	0	-0.005	-0.003	549	0.138	0.139	0.143			531.8	3.44389	77.7913	92.0279	94.6835	531.8	3.2639	75.0278	87.6722	91.8468	531.8	3.28094	78.3935	91.6522	94.7224	606.8	1.06292	29.2198	32.5827	33.9349	606.8	1.07582	27.3017	31.1153	31.8034	606.8	0.886965	26.1967	31.9774	32.501		531.8	3.18781
	472	-0.592757	552	-0.802308		550	-0.002	0.001	-0.005	-0.001	550	0.14	0.141	0.146			532	3.54953	77.3343	91.2638	93.7803	532	3.30519	74.9668	87.5332	91.7162	532	3.26787	77.7179	90.6357	93.4102	607	1.0389	29.0942	31.8911	33.3785	607	1.0414	27.0078	30.413	31.5531	607	0.873926	26.0696	31.3992	32.3454		532	3.17631
	472.2	-0.597371	552.2	-0.806868		551	-0.001	0.002	-0.004	0.002	551	0.141	0.144	0.147			532.2	3.37818	77.0042	91.1357	93.8149	532.2	3.24407	74.781	87.0807	91.6529	532.2	3.1723	77.4759	90.0136	93.2753	607.2	1.09691	29.0406	31.649	32.5798	607.2	1.03235	26.8858	30.0444	31.5977	607.2	0.90795	25.9177	30.8262	32.2459		532.2	3.02705
	472.4	-0.600599	552.4	-0.807456		552	-0.002	0.001	-0.004	0.001	552	0.142	0.144	0.148			532.4	3.27352	76.9292	90.3215	93.7111	532.4	3.24044	74.2008	86.3698	91.2942	532.4	3.08836	77.0955	89.7978	93.264	607.4	1.12864	28.7912	31.6457	32.3162	607.4	1.01339	26.6755	29.8382	31.0779	607.4	0.878749	26.073	30.5766	32.388		532.4	2.98046
	472.6	-0.600198	552.6	-0.805213		553	-0.003	0.001	-0.006	-0.001	553	0.14	0.144	0.147			532.6	3.33058	76.0411	89.2687	92.9366	532.6	3.28356	73.3239	85.8044	90.7341	532.6	3.0753	76.7168	88.6866	92.6055	607.6	1.11531	28.6533	31.4469	32.1797	607.6	0.975655	26.5003	29.5206	30.6445	607.6	0.846997	26.0837	30.4053	32.3581		532.6	2.95065
	472.8	-0.603092	552.8	-0.806345		554	-0.003	0	-0.006	-0.003	554	0.139	0.144	0.147			532.8	3.41457	75.4161	88.5909	92.3874	532.8	3.27887	73.2043	85.4133	90.5556	532.8	3.13696	76.0454	87.9919	91.9548	607.8	1.16423	28.5317	30.6365	32.1253	607.8	0.933742	26.4941	29.2015	30.1774	607.8	0.849712	25.7209	30.6447	31.5822		532.8	2.86694
	473	-0.603732	553	-0.806493		555	-0.003	0	-0.006	-0.003	555	0.14	0.146	0.15			533	3.39008	75.4809	88.33	91.816	533	3.20157	73.45	84.5587	89.9571	533	3.18243	75.4366	87.6678	90.9011	608	1.17047	28.0963	30.448	31.896	608	0.965831	26.1443	29.247	30.1647	608	0.852709	25.2043	30.5105	31.3072		533	2.86714
	473.2	-0.604732	553.2	-0.80355		556	-0.004	0	-0.006	-0.003	556	0.144	0.15	0.152			533.2	3.25885	74.913	87.6496	91.5732	533.2	3.09781	72.9076	84.5377	89.2076	533.2	3.01255	75.5878	87.5566	90.431	608.2	1.11636	27.7313	30.4429	31.5189	608.2	0.987102	25.9337	29.1363	30.1288	608.2	0.856018	25.1001	29.9334	31.2735		533.2	2.86113
	473.4	-0.608405	553.4	-0.801362		557	-0.005	0	-0.005	-0.002	557	0.149	0.151	0.154			533.4	3.16872	74.3671	86.626	91.0414	533.4	3.10697	72.5059	84.6819	88.6349	533.4	2.82611	74.8287	87.296	89.8734	608.4	1.16957	27.4144	30.1839	31.3462	608.4	1.00551	26.0061	28.82	30.0432	608.4	0.903772	25.0811	29.4934	30.7104		533.4	2.8306
	473.6	-0.608109	553.6	-0.801082		558	-0.005	-0.001	-0.005	-0.002	558	0.151	0.152	0.155			533.6	3.21026	73.9161	86.9244	90.1271	533.6	3.15488	71.5974	83.3414	87.8679	533.6	2.97348	74.2131	86.263	89.3412	608.6	1.20104	27.2359	30.0513	31.3085	608.6	0.997955	26.072	28.4812	29.6462	608.6	0.948222	24.772	29.0819	30.2686		533.6	2.80528
	473.8	-0.607991	553.8	-0.794203		559	-0.003	-0.003	-0.005	-0.002	559	0.154	0.155	0.159			533.8	3.22391	73.3679	86.8329	89.5841	533.8	3.1031	70.9858	82.7348	87.137	533.8	3.11113	74.0589	85.4167	89.4189	608.8	1.11896	27.1834	29.6778	31.4491	608.8	0.999912	26.1869	28.158	29.0023	608.8	0.96611	24.4084	28.6957	30.0277		533.8	2.74992
	474	-0.610234	554	-0.799333		560	-0.001	-0.002	-0.005	-0.001	560	0.158	0.159	0.164			534	3.00134	72.9764	84.8943	89.0127	534	2.99959	70.9129	82.7061	86.5154	534	3.01489	73.3764	84.5896	87.7939	609	1.0331	27.1758	29.2286	30.7424	609	1.00958	25.694	27.891	29.3903	609	0.922626	24.2454	28.5205	29.6251		534	2.68492
	474.2	-0.609079	554.2	-0.804236		561	0	-0.002	-0.006	-0.002	561	0.162	0.165	0.169			534.2	2.80649	72.5895	83.6627	88.7961	534.2	2.93473	70.6047	82.6679	85.808	534.2	2.83617	73.1412	84.2399	86.688	609.2	1.01175	26.6122	28.9893	30.0773	609.2	1.02383	25.7002	27.819	29.1267	609.2	0.905647	24.2266	28.39	30.0417		534.2	2.5728
	474.4	-0.608206	554.4	-0.800888		562	0.001	0.001	-0.005	0	562	0.168	0.171	0.173			534.4	2.80678	72.1309	83.7786	88.0987	534.4	2.93359	69.6934	81.3243	85.4154	534.4	2.71578	72.8184	83.7033	86.753	609.4	1.06384	26.0662	29.178	29.8857	609.4	1.02441	25.4745	27.5712	28.4935	609.4	0.904661	23.9864	28.4263	29.6821		534.4	2.48498
	474.6	-0.609281	554.6	-0.805262		563	0	0	-0.004	0.001	563	0.171	0.177	0.179			534.6	2.89553	71.4347	82.9882	87.7094	534.6	2.8935	69.3548	80.0329	84.8127	534.6	2.72828	72.0415	83.3755	86.8967	609.6	1.10567	26.3285	29.2763	29.6661	609.6	1.01473	24.7501	27.4518	28.3197	609.6	0.864475	23.798	28.0924	28.6614		534.6	2.61998
	474.8	-0.611838	554.8	-0.80632		564	-0.002	0	-0.004	0	564	0.177	0.181	0.187			534.8	2.70876	71.2296	82.5376	86.7156	534.8	2.71702	69.4652	80.3418	83.8507	534.8	2.78171	72.0864	83.346	85.9604	609.8	1.09158	26.9415	28.6974	29.6381	609.8	0.996722	24.4084	27.358	28.3832	609.8	0.901779	23.6141	27.4438	28.4612		534.8	2.55964
	475	-0.615106	555	-0.807716		565	-0.004	-0.001	-0.007	-0.003	565	0.183	0.187	0.193			535	2.61822	70.4764	83.0076	85.7213	535	2.64887	69.4079	80.431	83.0439	535	2.68962	71.2778	82.6146	84.8309	610	1.16779	26.6531	28.1617	29.3773	610	0.995737	24.297	26.7304	27.9701	610	0.962336	23.7084	27.3592	28.5436		535	2.32474
	475.2	-0.617858	555.2	-0.803617		566	-0.003	-0.001	-0.007	-0.004	566	0.192	0.194	0.201			535.2	2.62115	69.9217	82.3557	84.9062	535.2	2.57675	69.1802	79.53	83.0996	535.2	2.53589	70.1799	81.917	84.4473	610.2	1.19887	26.0407	28.012	29.0727	610.2	1.00901	24.218	26.4623	27.8526	610.2	0.967207	23.5402	27.3458	28.445		535.2	2.33507
	475.4	-0.617564	555.4	-0.800622		567	-0.002	0	-0.006	-0.002	567	0.2	0.205	0.209			535.4	2.47423	69.7646	81.5156	83.9983	535.4	2.62693	68.4226	78.833	82.8745	535.4	2.51129	70.2906	80.8642	83.9215	610.4	1.1233	25.9587	27.9527	28.7076	610.4	1.02918	24.1258	26.4556	27.5427	610.4	0.926806	23.4463	27.0394	28.1418		535.4	2.33402
	475.6	-0.613764	555.6	-0.799723		568	-0.001	0.002	-0.005	-0.001	568	0.21	0.214	0.219			535.6	2.48455	69.3784	81.5332	83.9199	535.6	2.6005	67.3305	78.2576	81.665	535.6	2.43092	70.3087	80.7279	83.4871	610.6	1.14846	25.5554	27.3073	28.2313	610.6	1.02188	23.9006	26.391	26.882	610.6	0.860784	23.1048	26.7632	27.6387		535.6	2.20806
	475.8	-0.617672	555.8	-0.80182		569	-0.003	0.001	-0.006	-0.003	569	0.218	0.221	0.226			535.8	2.47483	68.7448	81.2053	83.4009	535.8	2.42561	66.8064	77.9367	80.9024	535.8	2.43961	69.633	81.1268	82.9587	610.8	1.13769	25.2452	27.0702	28.1124	610.8	0.991487	23.4706	26.3914	27.1513	610.8	0.845571	22.5112	26.527	27.389		535.8	2.33308
	476	-0.619977	556	-0.803623		570	-0.004	-0.002	-0.007	-0.003	570	0.227	0.229	0.233			536	2.46215	68.3493	80.4206	82.2665	536	2.31793	66.579	77.3028	79.8168	536	2.46685	68.7619	79.9319	82.6194	611	1.06193	25.9302	27.019	27.875	611	0.955277	23.3587	25.695	26.8887	611	0.858047	22.4484	26.3029	27.4711		536	2.23637
	476.2	-0.616867	556.2	-0.799649		571	-0.004	-0.002	-0.008	-0.003	571	0.238	0.237	0.244			536.2	2.43514	68.0285	80.0733	81.7853	536.2	2.20849	65.9225	76.4177	78.6392	536.2	2.34563	68.4809	79.0423	82.2686	611.2	1.0989	25.7661	26.3655	27.7997	611.2	0.978479	23.5447	24.8932	25.7461	611.2	0.866003	22.2968	26.2085	27.3131		536.2	1.9883
	476.4	-0.620038	556.4	-0.801527		572	-0.002	-0.002	-0.007	-0.002	572	0.247	0.249	0.254			536.4	2.33095	66.7122	79.0755	81.5008	536.4	2.17051	66.0883	75.9756	78.4912	536.4	2.21539	68.2854	78.745	80.9947	611.4	1.10842	25.1633	26.1162	27.4762	611.4	1.01153	23.2901	24.555	25.3377	611.4	0.869692	22.1141	25.857	26.6569		536.4	1.92947
	476.6	-0.620292	556.6	-0.804633		573	-0.001	-0.001	-0.006	-0.001	573	0.258	0.261	0.267			536.6	2.2539	66.1299	78.2275	80.9897	536.6	2.12517	66.0732	74.8842	78.347	536.6	2.13133	67.8024	77.6343	79.7923	611.6	1.13678	24.6143	26.1419	26.8049	611.6	1.00272	23.0492	24.3759	25.3821	611.6	0.903974	22.2537	25.2542	25.938		536.6	1.88704
	476.8	-0.617733	556.8	-0.801282		574	-0.001	0	-0.005	-0.001	574	0.269	0.273	0.277			536.8	2.17186	66.5963	77.5582	79.7962	536.8	2.12652	65.389	74.0586	77.5542	536.8	2.16458	67.4126	76.8336	78.9038	611.8	1.18789	24.1736	26.0326	26.7422	611.8	0.988146	23.1448	23.8268	25.3437	611.8	0.927885	21.9949	25.1606	26.2052		536.8	1.84994
	477	-0.620128	557	-0.798927		575	-0.002	-0.003	-0.008	-0.002	575	0.279	0.281	0.286			537	2.214	66.6522	76.7037	78.7856	537	2.17458	64.5329	74.0299	76.8812	537	2.11358	66.9016	76.4841	78.7317	612	1.18758	23.9723	25.4384	26.5112	612	1.04219	22.7937	23.8336	25.1379	612	0.894644	21.8238	24.6958	26.263		537	1.77739
	477.2	-0.625046	557.2	-0.803734		576	-0.003	-0.002	-0.007	-0.004	576	0.289	0.291	0.298			537.2	2.17358	65.8221	76.8936	78.8341	537.2	2.07676	63.5548	73.3863	76.2651	537.2	2.00117	66.2364	76.4417	78.831	612.2	1.15843	23.7699	25.3067	26.0766	612.2	1.07488	22.4953	23.7886	24.6693	612.2	0.861452	21.5159	24.3652	26.0708		537.2	1.76096
	477.4	-0.626915	557.4	-0.806835		577	-0.001	0	-0.007	-0.004	577	0.297	0.299	0.309			537.4	2.01343	64.637	76.3781	78.3774	537.4	1.98277	63.1914	73.0082	75.5865	537.4	1.94206	65.5714	75.9402	78.095	612.4	1.12558	23.7154	25.0318	25.9196	612.4	1.04769	22.391	23.8611	24.5592	612.4	0.905246	21.0092	24.3085	25.3739		537.4	1.81547
	477.6	-0.625508	557.6	-0.807258		578	0	0	-0.006	-0.005	578	0.305	0.309	0.316			537.6	1.91887	64.1152	75.9328	77.3251	537.6	1.8764	62.895	72.8301	75.0836	537.6	1.90054	65.4795	75.1659	77.115	612.6	1.13277	23.476	24.5075	25.7198	612.6	1.00312	22.1646	23.7887	24.3975	612.6	0.937556	20.9816	24.1174	24.7623		537.6	1.83187
	477.8	-0.624354	557.8	-0.809635		579	-0.001	-0.001	-0.008	-0.007	579	0.311	0.32	0.321			537.8	1.86413	64.1108	74.8913	76.8322	537.8	1.87031	62.3659	72.0555	74.1039	537.8	1.82283	65.2675	74.337	76.2916	612.8	1.18052	23.0098	24.2117	25.3124	612.8	1.00386	22.1424	23.8057	24.2048	612.8	0.928484	20.9888	24.0176	24.5182		537.8	1.72951
	478	-0.622909	558	-0.80755		580	-0.002	-0.003	-0.008	-0.006	580	0.321	0.33	0.331			538	1.80153	64.175	74.1017	76.196	538	1.84123	61.6569	70.9935	72.8312	538	1.79626	64.7613	74.0175	75.855	613	1.17063	22.9149	24.1824	24.9475	613	0.981114	21.5428	23.322	23.6751	613	0.908796	20.8201	24.1463	23.9003		538	1.59415
	478.2	-0.625209	558.2	-0.805342		581	-0.001	0	-0.006	-0.004	581	0.332	0.342	0.345			538.2	1.80898	64.09	74.4624	75.3169	538.2	1.77996	61.5522	70.5407	73.0752	538.2	1.68475	64.2318	73.6021	76.3265	613.2	1.18106	22.8226	23.9979	24.9504	613.2	1.00956	20.8415	22.4348	23.4351	613.2	0.961318	20.7625	23.4267	23.4833		538.2	1.5525
	478.4	-0.629311	558.4	-0.806326		582	-0.001	0.001	-0.006	-0.006	582	0.339	0.348	0.353			538.4	1.77477	63.4229	74.6379	74.8785	538.4	1.73624	61.5275	70.6858	72.5608	538.4	1.58057	63.4151	72.5866	75.2908	613.4	1.17199	22.6094	23.9771	24.4864	613.4	1.02807	20.7962	22.3286	23.3572	613.4	0.96128	20.5388	22.872	23.4337		538.4	1.46646
	478.6	-0.62961	558.6	-0.804191		583	0.001	0.002	-0.004	-0.004	583	0.347	0.353	0.36			538.6	1.70782	62.5065	73.8034	74.5757	538.6	1.6885	60.9981	70.4236	72.2988	538.6	1.59656	63.0271	71.913	74.0922	613.6	1.18458	22.527	23.7544	24.0084	613.6	0.977644	20.774	22.1385	22.7134	613.6	0.90935	20.3741	23.1508	23.5022		538.6	1.32614
	478.8	-0.625274	558.8	-0.807682		584	0	0.001	-0.005	-0.002	584	0.352	0.357	0.363			538.8	1.59992	61.8858	72.2379	73.6364	538.8	1.58204	60.5705	69.5806	72.6402	538.8	1.58723	63.3777	71.7481	73.6777	613.8	1.23168	22.1087	23.2966	23.827	613.8	0.946959	20.7598	21.687	22.4194	613.8	0.894592	19.9363	22.9951	23.4022		538.8	1.26948
	479	-0.62446	559	-0.813191		585	0	0.002	-0.005	0.001	585	0.357	0.362	0.365			539	1.54728	61.6322	71.2613	73.3528	539	1.53224	60.1244	68.4849	71.3754	539	1.58248	62.598	71.1216	72.4786	614	1.1418	21.7597	22.6503	23.8446	614	0.94398	20.7015	21.4473	22.1057	614	0.911889	19.6722	22.372	22.9682		539	1.25005
	479.2	-0.626674	559.2	-0.816046		586	0	0.002	-0.007	0	586	0.357	0.361	0.366			539.2	1.61579	61.3549	71.1098	72.8801	539.2	1.5048	59.4987	67.9107	70.2932	539.2	1.53303	61.7278	70.6941	71.7316	614.2	1.10278	21.5862	22.0596	23.8569	614.2	0.989207	20.4759	21.8651	22.0846	614.2	0.880648	19.6692	21.7997	23.0922		539.2	1.25869
	479.4	-0.628586	559.4	-0.816552		587	-0.002	0	-0.007	-0.004	587	0.359	0.36	0.367			539.4	1.61219	60.5942	70.7054	72.0742	539.4	1.43056	59.4762	68.0559	70.0442	539.4	1.38561	61.1993	70.0151	71.0311	614.4	1.12097	21.2826	21.8957	23.6611	614.4	1.05074	19.8637	21.6117	22.0359	614.4	0.865026	19.6855	21.4976	23.1255		539.4	1.21101
	479.6	-0.628381	559.6	-0.8136		588	-0.001	-0.002	-0.006	-0.005	588	0.357	0.359	0.366			539.6	1.41368	60.1081	70.0833	71.5069	539.6	1.31957	59.1941	67.7271	69.2814	539.6	1.32645	60.3946	69.1463	70.644	614.6	1.17199	21.3253	22.2072	23.0599	614.6	1.02266	19.6389	21.1733	21.6404	614.6	0.921449	19.4425	21.2029	22.6337		539.6	1.20517
	479.8	-0.625222	559.8	-0.81351		589	-0.001	-0.002	-0.005	-0.005	589	0.353	0.358	0.36			539.8	1.43237	60.4062	69.7591	70.9359	539.8	1.35311	58.3368	66.6918	67.9893	539.8	1.29954	60.7009	68.8908	69.7346	614.8	1.18533	21.1242	21.8716	22.3944	614.8	0.984392	19.7095	20.8364	21.4376	614.8	0.880163	18.8846	20.9556	22.2408		539.8	1.15528
	480	-0.625126	560	-0.816213		590	0.001	0	-0.005	-0.004	590	0.345	0.353	0.352			540	1.53281	60.3846	69.0504	70.6473	540	1.41359	57.6157	66.6091	67.252	540	1.24758	61.0086	67.8781	69.3829	615	1.14208	20.3968	21.8752	21.7433	615	0.973121	19.5028	20.3566	21.0002	615	0.833936	18.5454	20.6896	21.7643		540	1.06973
	480.2	-0.623192	560.2	-0.815437		591	0	0.001	-0.004	-0.003	591	0.34	0.346	0.345			540.2	1.39239	59.2132	67.6432	69.7114	540.2	1.32929	56.9352	64.8937	67.0483	540.2	1.27007	59.1663	66.9924	68.7673	615.2	1.15368	20.0756	21.4675	21.6623	615.2	0.944674	19.3506	19.7929	20.626	615.2	0.880177	18.7374	20.8054	21.2934		540.2	1.18239
	480.4	-0.623735	560.4	-0.814286		592	-0.002	-0.001	-0.005	-0.003	592	0.331	0.335	0.337			540.4	1.3971	58.7449	67.2906	68.7558	540.4	1.26899	56.9718	64.438	66.2076	540.4	1.27588	58.287	66.914	67.9125	615.4	1.22691	20.2275	20.9922	21.6161	615.4	0.945108	19.0914	19.6035	20.3959	615.4	0.907878	18.5637	20.3764	21.4124		540.4	1.16856
	480.6	-0.624035	560.6	-0.812027		593	-0.003	-0.001	-0.006	-0.001	593	0.32	0.323	0.327			540.6	1.44941	58.2327	66.7332	68.1311	540.6	1.26895	56.4974	64.2094	65.499	540.6	1.28204	57.9491	66.9827	67.1901	615.6	1.18491	19.9729	20.8652	21.7234	615.6	1.00146	18.8586	19.6049	20.2137	615.6	0.897116	18.3137	19.6341	21.1205		540.6	1.10822
	480.8	-0.620476	560.8	-0.807549		594	-0.001	0.001	-0.005	-0.001	594	0.309	0.311	0.319			540.8	1.29164	57.6485	66.1736	67.66	540.8	1.2118	55.7958	63.777	64.9126	540.8	1.2006	57.7703	65.82	67.0652	615.8	1.17835	19.8751	20.7465	21.2329	615.8	1.01493	18.8979	19.6197	19.8786	615.8	0.894517	18.1133	20.2683	21.0189		540.8	1.02758
	481	-0.619757	561	-0.810176		595	0.002	0.004	-0.001	0.001	595	0.298	0.302	0.307			541	1.19563	57.1791	65.6271	67.3204	541	1.14866	55.434	63.6709	64.1125	541	1.13029	57.2645	65.0042	66.568	616	1.16756	20.0562	20.4705	20.9231	616	0.964014	18.8136	19.6166	19.9506	616	0.865272	18.1447	20.1882	20.8214		541	0.925578
	481.2	-0.619799	561.2	-0.812887		596	0.001	0.003	-0.002	0	596	0.286	0.287	0.293			541.2	1.24649	56.4443	64.6118	66.686	541.2	1.16756	55.3049	63.1969	64.3247	541.2	1.14119	57.0053	64.795	66.0449	616.2	1.11485	19.8868	20.061	21.1775	616.2	0.973534	18.4095	19.3858	19.8913	616.2	0.87597	17.9268	19.5036	20.5291		541.2	0.904227
	481.4	-0.622179	561.4	-0.810734		597	-0.003	-0.001	-0.007	-0.005	597	0.27	0.27	0.275			541.4	1.20664	55.8345	64.4784	65.6861	541.4	1.15772	54.7572	62.2246	64.2988	541.4	1.10567	57.0317	64.0231	65.8371	616.4	1.13736	19.3118	20.0264	20.8414	616.4	0.990694	18.3974	18.9929	19.4553	616.4	0.895278	17.4835	19.2987	20.2619		541.4	0.951823
	481.6	-0.625448	561.6	-0.812078		598	-0.003	0	-0.01	-0.004	598	0.256	0.255	0.261			541.6	1.1798	55.6564	65.248	65.16	541.6	1.10602	53.9408	61.9163	63.3239	541.6	1.07941	56.5228	63.2095	65.5844	616.6	1.16557	18.8379	19.9534	20.3888	616.6	1.00201	18.2253	18.6617	19.2336	616.6	0.904778	17.249	19.0377	19.6565		541.6	0.905157
	481.8	-0.628325	561.8	-0.82019		599	-0.003	-0.001	-0.01	-0.004	599	0.238	0.242	0.245			541.8	1.21033	55.1861	65.1735	64.5238	541.8	1.08633	53.6869	61.6783	62.6139	541.8	1.08192	56.0078	63.1479	64.9798	616.8	1.18435	18.8225	19.4872	20.1935	616.8	1.01146	17.8669	18.2025	18.919	616.8	0.876703	17.1529	19.1905	19.6498		541.8	0.826463
	482	-0.626162	562	-0.819953		600	-0.001	-0.001	-0.007	-0.005	600	0.222	0.224	0.227			542	1.12433	55.0717	63.7694	64.3104	542	1.1366	53.6465	61.553	61.9429	542	1.09898	55.9698	63.0981	64.2099	617	1.21171	18.7594	19.224	20.3154	617	1.01881	17.6895	17.6277	18.8678	617	0.883532	16.9529	19.1242	19.6277		542	0.735798
	482.2	-0.624856	562.2	-0.817619		601	-0.002	-0.003	-0.006	-0.006	601	0.203	0.203	0.207			542.2	1.00082	55.4657	62.9679	64.3361	542.2	1.12296	52.976	61.1235	61.1525	542.2	1.14004	55.4577	62.6859	63.4233	617.2	1.1641	18.6213	19.0416	19.9353	617.2	0.994196	17.5286	18.2341	18.6373	617.2	0.901911	16.6171	18.5658	19.1499		542.2	0.795591
	482.4	-0.628255	562.4	-0.818607		602	-0.003	-0.002	-0.006	-0.005	602	0.187	0.186	0.189			542.4	1.10167	55.0948	63.0196	63.4753	542.4	1.07196	52.5577	60.2842	61.348	542.4	1.10478	54.5187	61.9283	63.0046	617.4	1.14672	18.258	18.8184	19.2903	617.4	0.976632	17.2451	18.4062	18.4305	617.4	0.86857	16.3201	18.1743	18.8784		542.4	0.858989
	482.6	-0.626672	562.6	-0.819197		603	-0.003	-0.001	-0.005	-0.002	603	0.173	0.173	0.177			542.6	1.1391	54.5862	62.4823	62.563	542.6	1.05283	52.4622	59.9163	61.4951	542.6	1.02788	54.1754	61.57	62.9958	617.6	1.17297	17.9769	18.4196	18.8238	617.6	0.996286	17.1799	17.879	18.4121	617.6	0.852353	16.3338	18.2179	18.5634		542.6	0.81746
	482.8	-0.623425	562.8	-0.820367		604	-0.003	0	-0.006	-0.002	604	0.156	0.159	0.164			542.8	1.11319	53.9364	61.913	62.4281	542.8	1.01981	52.4344	59.4575	61.0321	542.8	1.00421	54.3387	61.4288	62.0758	617.8	1.11368	17.9156	18.3574	19.0203	617.8	1.0053	16.7327	17.3533	18.2151	617.8	0.891495	16.3021	18.0278	18.238		542.8	0.799852
	483	-0.622717	563	-0.819589		605	-0.004	0	-0.008	-0.004	605	0.142	0.142	0.149			543	1.03734	53.2207	61.1184	62.5204	543	1.05299	52.3733	58.7186	60.6443	543	1.01587	54.2443	60.9519	61.1539	618	1.06137	17.8914	18.4743	18.9169	618	0.993803	16.3767	17.0787	17.628	618	0.919182	16.1723	17.2268	17.9055		543	0.777042
	483.2	-0.622604	563.2	-0.818227		606	-0.004	-0.001	-0.009	-0.005	606	0.126	0.127	0.134			543.2	0.972461	53.4171	60.8575	61.6806	543.2	1.07386	51.616	58.0909	59.8775	543.2	1.02024	53.4572	60.6387	60.8036	618.2	1.16363	17.4504	18.0812	18.7155	618.2	1.00742	16.2912	17.1494	17.1129	618.2	0.903136	15.5722	16.7822	17.8562		543.2	0.684058
	483.4	-0.627373	563.4	-0.816148		607	-0.004	-0.003	-0.01	-0.005	607	0.112	0.114	0.119			543.4	0.967661	53.1458	60.9448	61.0477	543.4	1.04706	51.305	57.6796	58.5898	543.4	1.01611	52.9345	60.0881	60.4454	618.4	1.1552	17.479	17.5344	18.2295	618.4	0.987338	16.1207	16.8008	16.9345	618.4	0.879007	15.1295	16.9917	17.889		543.4	0.714525
	483.6	-0.631781	563.6	-0.817069		608	-0.003	-0.003	-0.007	-0.005	608	0.099	0.1	0.106			543.6	1.07045	52.839	60.4857	60.6843	543.6	1.02888	51.1409	57.4412	57.6087	543.6	1.01085	52.5137	59.3201	60.0867	618.6	1.10225	17.0685	17.1556	17.9594	618.6	0.934732	16.1844	16.4638	17.0913	618.6	0.898178	15.1029	16.9183	17.3719		543.6	0.765674
	483.8	-0.633012	563.8	-0.816901		609	-0.003	-0.001	-0.005	-0.003	609	0.089	0.09	0.095			543.8	1.28885	52.5681	59.2396	60.5319	543.8	1.04158	50.9202	57.2378	57.2993	543.8	1.01173	52.1863	58.4359	59.6767	618.8	1.15475	16.8251	17.0451	17.8408	618.8	0.940929	16.124	16.3657	16.9711	618.8	0.89844	15.2948	16.6139	17.2461		543.8	0.780123
	484	-0.630291	564	-0.812707		610	-0.003	-0.002	-0.004	-0.005	610	0.079	0.079	0.085			544	1.48805	51.9463	58.4991	59.8379	544	1.03619	50.567	56.5602	57.2594	544	1.01195	52.0628	58.0781	59.1556	619	1.1255	16.896	16.9633	17.516	619	0.97365	15.6705	16.012	16.5294	619	0.885619	15.2171	16.2437	17.3116		544	0.745815
	484.2	-0.626804	564.2	-0.816184		611	-0.003	-0.002	-0.006	-0.004	611	0.07	0.07	0.076			544.2	1.51765	51.4151	58.2974	58.8394	544.2	1.00321	50.4426	56.026	56.8819	544.2	1.0002	51.7008	57.9729	58.8029	619.2	1.09647	16.5701	16.6569	17.3902	619.2	0.958148	15.6959	15.8812	16.411	619.2	0.937999	15.017	16.1542	16.9631		544.2	0.739188
	484.4	-0.630995	564.4	-0.81658		612	-0.003	0	-0.006	-0.003	612	0.062	0.062	0.069			544.4	1.16461	50.9487	57.9778	58.3001	544.4	1.04542	50.1023	55.8291	56.6226	544.4	1.013	51.4844	57.648	58.1883	619.4	1.15977	16.2865	16.5636	17.1418	619.4	0.990272	15.6343	15.654	16.483	619.4	0.929412	14.813	15.7954	16.8008		544.4	0.718875
	484.6	-0.64009	564.6	-0.816756		613	-0.003	0.002	-0.006	-0.002	613	0.056	0.056	0.062			544.6	0.965023	50.9494	57.5602	58.0047	544.6	1.08456	49.6463	55.5531	56.2904	544.6	0.989852	51.4115	57.1059	57.5475	619.6	1.25303	16.3258	16.6539	16.9497	619.6	1.0548	15.3167	15.5949	16.006	619.6	0.868924	14.6049	15.5066	16.7124		544.6	0.760233
	484.8	-0.637454	564.8	-0.816816		614	-0.003	0	-0.008	-0.001	614	0.049	0.049	0.053			544.8	1.18826	50.889	57.0156	57.7846	544.8	0.999358	48.9875	55.1019	56.1152	544.8	0.963729	50.8887	57.0756	57.1484	619.8	1.21548	15.9507	16.4094	16.5942	619.8	1.03215	15.0387	15.4398	15.9511	619.8	0.882432	14.4953	15.3043	16.3114		544.8	0.839616
	485	-0.633156	565	-0.815154		615	-0.002	-0.001	-0.008	-0.002	615	0.042	0.043	0.045			545	1.16107	49.754	56.9079	57.1351	545	0.987884	48.5833	54.2544	55.7336	545	0.98262	50.3444	56.648	56.3395	620	1.16955	15.4362	16.1024	16.1091	620	0.983423	14.6991	15.3624	15.7109	620	0.884274	14.3521	15.2848	15.9913		545	0.742723
	485.2	-0.639053	565.2	-0.820725		616	-0.004	-0.002	-0.01	-0.006	616	0.034	0.037	0.037			545.2	1.0365	49.3076	56.6065	56.9526	545.2	1.02947	48.2444	53.5324	55.0666	545.2	0.978208	49.7806	56.038	55.7167	620.2	1.18477	15.5058	15.8831	16.215	620.2	0.959928	14.5345	15.0058	15.3822	620.2	0.857074	14.2378	15.3284	15.9659		545.2	0.666215
	485.4	-0.63884	565.4	-0.825997		617	-0.005	-0.001	-0.009	-0.006	617	0.029	0.03	0.034			545.4	1.05597	49.5802	56.1549	56.5065	545.4	0.990263	48.1503	53.5647	54.3249	545.4	0.987635	49.688	55.6298	55.6228	620.4	1.22535	15.7718	15.5614	16.2491	620.4	1.01898	14.5325	14.7428	15.2516	620.4	0.888884	13.8044	15.0805	15.534		545.4	0.785728
	485.6	-0.639914	565.6	-0.827672		618	-0.005	0	-0.01	-0.006	618	0.024	0.024	0.03			545.6	0.986375	49.6929	55.3697	55.8163	545.6	0.976678	47.8617	53.9113	53.7965	545.6	0.991488	49.7546	55.3642	55.5984	620.6	1.17051	15.4211	15.2056	16.035	620.6	1.03485	14.1409	14.8661	15.2343	620.6	0.881326	13.918	14.6427	15.1435		545.6	0.890233
	485.8	-0.643586	565.8	-0.828952		619	-0.004	0	-0.009	-0.005	619	0.02	0.021	0.025			545.8	1.01607	49.1539	54.898	55.4982	545.8	0.983669	47.6964	53.6317	53.5854	545.8	0.980797	49.0633	54.8892	55.4933	620.8	1.23157	15.1422	15.3538	15.8887	620.8	0.956462	13.8804	14.7163	15.0119	620.8	0.863543	13.7005	14.6554	15.0849		545.8	0.874153
	486	-0.642085	566	-0.831133		620	-0.001	-0.001	-0.006	-0.004	620	0.018	0.02	0.022			546	1.18727	48.6161	54.9167	55.1172	546	0.985057	47.2308	52.9366	53.2825	546	1.00618	48.6316	54.5091	54.8653	621	1.25575	14.8788	15.3951	15.5267	621	0.946965	13.9952	14.4816	14.575	621	0.893366	13.2212	14.6679	15.061		546	0.868888
	486.2	-0.641869	566.2	-0.828799		621	-0.001	-0.001	-0.004	-0.003	621	0.018	0.019	0.02			546.2	1.23092	48.1158	54.4647	54.5778	546.2	0.966675	46.8492	52.5432	53.0165	546.2	1.07001	48.5121	53.8864	54.0881	621.2	1.11127	14.6783	14.8913	15.2229	621.2	0.981949	14.101	14.1327	14.2583	621.2	0.878128	13.4106	14.3697	14.6742		546.2	0.808165
	486.4	-0.641125	566.4	-0.824014		622	-0.001	0	-0.002	-0.001	622	0.016	0.019	0.021			546.4	1.2798	47.9946	53.8868	54.3151	546.4	0.978597	46.5008	51.944	52.6899	546.4	1.07647	48.3955	53.5276	53.6664	621.4	1.11759	14.5303	14.5153	15.0466	621.4	0.971265	13.953	13.7941	13.8191	621.4	0.890804	13.4559	14.2478	14.2792		546.4	0.727155
	486.6	-0.640909	566.6	-0.824152		623	-0.002	0	-0.006	-0.004	623	0.011	0.015	0.016			546.6	1.34765	48.2258	53.5808	53.9177	546.6	1.03939	46.1317	51.3525	52.339	546.6	1.01747	48.3004	53.4721	53.5217	621.6	1.12883	14.5141	14.2797	14.6563	621.6	1.02415	13.6243	13.6044	13.6017	621.6	0.90532	12.897	13.9028	14.1001		546.6	0.706335
	486.8	-0.640862	566.8	-0.824708		624	-0.004	-0.002	-0.01	-0.005	624	0.006	0.01	0.011			546.8	1.21897	48.0071	53.3377	53.2088	546.8	1.06982	46.0188	51.1777	51.9462	546.8	0.992855	47.8579	53.1016	53.8371	621.8	1.12057	14.3073	14.099	14.2809	621.8	1.03987	13.3784	13.5044	13.6532	621.8	0.881255	12.7832	13.8006	14.1257		546.8	0.719642
	487	-0.6411	567	-0.822783		625	-0.003	-0.003	-0.009	-0.004	625	0.004	0.008	0.009			547	1.03309	47.4547	53.361	52.8895	547	1.08189	45.5552	50.922	51.7761	547	0.975485	47.4775	53.0214	53.8244	622	1.12898	14.26	14.0121	14.4679	622	1.01728	13.1025	13.6467	13.9189	622	0.878826	12.6084	13.623	14.2805		547	0.714102
	487.2	-0.643818	567.2	-0.823603		626	-0.005	-0.004	-0.008	-0.005	626	0.002	0.005	0.008			547.2	0.9525	46.933	53.2883	52.7278	547.2	1.08805	45.3459	50.5152	51.5006	547.2	0.974023	47.2923	52.6698	53.1112	622.2	1.11381	14.1039	14.2476	14.6292	622.2	1.03539	13.0248	13.1451	13.7176	622.2	0.858142	12.1393	13.1996	14.1825		547.2	0.718497
	487.4	-0.643732	567.4	-0.825191		627	-0.002	-0.002	-0.005	-0.004	627	0.003	0.005	0.007			547.4	1.05692	46.9218	52.7642	52.1023	547.4	1.01299	45.849	49.6105	50.8727	547.4	1.00636	47.0583	52.5708	52.3814	622.4	1.22706	13.8307	13.9214	14.1031	622.4	1.03909	12.9775	12.4881	13.4074	622.4	0.837044	11.9955	12.9135	13.9729		547.4	0.819329
	487.6	-0.642738	567.6	-0.823831		628	-0.003	-0.002	-0.006	-0.004	628	0.002	0.002	0.005			547.6	1.06919	46.2913	51.9605	51.368	547.6	1.00327	45.1562	49.1938	50.0474	547.6	1.05322	46.4514	52.0604	51.6847	622.6	1.25588	13.8437	13.39	13.99	622.6	1.03448	12.539	12.6064	13.3201	622.6	0.880159	12.1122	13.1737	13.622		547.6	0.863702
	487.8	-0.641336	567.8	-0.821821		629	-0.003	0.001	-0.006	-0.003	629	0.001	0.002	0.003			547.8	1.04109	45.9487	51.6594	51.0777	547.8	1.04655	44.3442	49.3618	49.6006	547.8	1.08341	46.1416	51.1258	51.5784	622.8	1.17617	13.9352	13.3431	14.0247	622.8	1.03651	12.4942	12.6257	12.8033	622.8	0.908959	12.2526	12.7891	13.5924		547.8	0.835084
	488	-0.642394	568	-0.822886		630	-0.003	0.001	-0.005	-0.002	630	0	0.002	0.005			548	1.19204	45.4862	51.1663	51.1124	548	1.0268	44.2698	49.1064	49.5896	548	1.03909	45.8762	50.9043	51.3252	623	1.10739	13.6798	13.1897	13.6455	623	1.03759	12.5534	12.4914	12.4505	623	0.944381	11.9925	12.6099	13.3729		548	0.793038
	488.2	-0.645032	568.2	-0.824436		631	-0.004	0	-0.006	-0.006	631	-0.002	0	0.003			548.2	1.27214	45.3761	50.7846	50.8209	548.2	1.01824	44.0292	48.6137	49.5327	548.2	0.984896	44.9803	51.053	50.8154	623.2	1.09849	13.3207	12.81	13.4429	623.2	0.991317	12.4269	12.2745	12.5854	623.2	0.932646	11.6319	12.4834	12.9282		548.2	0.824341
	488.4	-0.645146	568.4	-0.825512		632	-0.004	-0.002	-0.008	-0.006	632	-0.004	0	0.003			548.4	1.2291	45.4772	50.7321	50.3266	548.4	1.02669	43.6825	48.1711	49.1194	548.4	0.980878	44.3163	50.4966	50.5808	623.4	1.11988	13.2655	12.8312	13.2554	623.4	0.959405	12.1182	12.1009	12.4788	623.4	0.903057	11.6882	12.4293	12.7005		548.4	0.8615
	488.6	-0.644147	568.6	-0.825524		633	-0.002	-0.003	-0.008	-0.005	633	-0.005	-0.001	0.001			548.6	1.16456	45.1297	50.0931	49.929	548.6	1.02936	43.6671	48.2624	48.4492	548.6	0.936169	44.3099	49.7955	50.014	623.6	1.15643	13.1053	12.6883	13.2897	623.6	1.01073	11.9212	11.7917	12.3746	623.6	0.899541	11.4198	12.5238	12.9045		548.6	0.758501
	488.8	-0.645053	568.8	-0.827865		634	0	-0.001	-0.007	-0.004	634	-0.006	-0.001	0.001			548.8	1.14762	44.5587	50.0026	49.3786	548.8	0.990421	43.3817	47.7117	47.6474	548.8	0.905402	44.3514	49.3409	49.8339	623.8	1.19397	12.8194	12.4359	13.1596	623.8	1.02112	11.7612	11.6186	12.3799	623.8	0.926276	11.1051	12.1775	12.7439		548.8	0.640459
	489	-0.64624	569	-0.831703		635	-0.001	0	-0.006	-0.004	635	-0.006	-0.002	0.002			549	1.13696	43.921	49.7655	48.7202	549	0.964953	43.2556	47.0476	47.3421	549	0.920105	44.512	49.2525	49.317	624	1.17514	12.5463	12.2389	12.8955	624	1.01322	11.8338	11.7529	12.2873	624	0.927027	10.9861	11.8729	12.263		549	0.57035
	489.2	-0.648189	569.2	-0.832041		636	-0.003	-0.001	-0.008	-0.007	636	-0.008	-0.003	0			549.2	1.11094	44.1338	49.5855	49.1213	549.2	0.983292	43.1278	47.3809	47.2581	549.2	0.922596	44.5008	49.1701	48.9972	624.2	1.10001	12.3085	12.3513	12.8959	624.2	0.990185	11.8194	11.6421	11.9741	624.2	0.901262	11.1699	11.9329	12.0038		549.2	0.624601
	489.4	-0.646752	569.4	-0.829434		637	-0.003	-0.001	-0.007	-0.004	637	-0.005	-0.003	0.001			549.4	1.00176	44.118	49.4658	49.4837	549.4	1.02088	42.7006	47.3507	47.2101	549.4	0.90197	44.0362	48.3852	48.5383	624.4	1.11629	12.1576	12.3568	12.6907	624.4	0.978532	11.474	11.4294	11.7266	624.4	0.857805	11.253	11.9082	12.0463		549.4	0.75379
	489.6	-0.642294	569.6	-0.82446		638	-0.004	-0.002	-0.008	-0.004	638	-0.007	-0.003	-0.001			549.6	1.00908	43.4979	48.6496	48.6674	549.6	1.05519	42.0755	46.7103	46.6832	549.6	0.926641	43.1654	48.2828	47.8333	624.6	1.12611	12.231	12.2016	12.4611	624.6	0.956373	11.5305	11.3913	11.7759	624.6	0.871996	11.0112	11.8182	11.8554		549.6	0.77176
	489.8	-0.639062	569.8	-0.82528		639	-0.003	-0.004	-0.009	-0.006	639	-0.008	-0.003	0			549.8	1.10635	43.1116	48.1509	47.9222	549.8	1.03953	41.5548	46.1029	46.0025	549.8	0.956164	42.7	48.6992	48.0056	624.8	1.14724	11.9398	11.9413	12.2254	624.8	0.98357	11.1026	11.1793	11.5479	624.8	0.863705	10.6884	11.3983	11.7751		549.8	0.66756
	490	-0.641156	570	-0.825448		640	-0.004	-0.006	-0.01	-0.009	640	-0.008	-0.005	-0.001			550	1.05999	42.7251	48.1195	47.6059	550	0.980586	41.6585	45.7825	45.343	550	0.960781	42.9144	48.0954	47.7579	625	1.13398	11.7073	11.5065	11.9367	625	1.02777	10.6638	11.0868	11.2524	625	0.862064	10.4116	11.2717	11.8985		550	0.614561
	490.2	-0.64512	570.2	-0.822665		641	-0.003	-0.003	-0.008	-0.006	641	-0.005	-0.004	-0.001			550.2	1.03322	42.0602	47.9249	47.339	550.2	0.960196	41.4439	45.5987	45.1439	550.2	0.962885	42.7791	47.5612	46.9367	625.2	1.15678	11.6852	11.3139	11.9074	625.2	1.00864	10.5616	10.8406	11.111	625.2	0.88268	10.5362	11.1804	11.545		550.2	0.603825
	490.4	-0.644459	570.4	-0.823742		642	-0.004	-0.003	-0.008	-0.006	642	-0.006	-0.006	-0.003			550.4	1.07446	42.0912	47.5862	46.9333	550.4	0.995912	40.8074	45.6959	44.8654	550.4	0.980167	42.0067	47.4454	46.4479	625.4	1.17308	11.546	11.0461	11.7484	625.4	0.996363	10.7122	10.5803	11.016	625.4	0.881105	10.3914	10.8686	11.1809		550.4	0.606516
	490.6	-0.646277	570.6	-0.824348		643	-0.004	-0.003	-0.007	-0.005	643	-0.006	-0.007	-0.003			550.6	1.14748	41.9908	47.0013	46.3283	550.6	0.99605	40.6481	45.4098	44.2043	550.6	0.996474	41.7192	46.9302	45.9185	625.6	1.17468	11.3257	10.7913	11.5372	625.6	0.996285	10.7307	10.4801	10.9551	625.6	0.890796	10.2079	10.6719	11.0794		550.6	0.719194
	490.8	-0.646834	570.8	-0.823051		644	-0.005	-0.005	-0.01	-0.008	644	-0.009	-0.011	-0.005			550.8	1.09127	41.4967	46.9692	45.7456	550.8	0.947709	40.2237	44.7147	44.0362	550.8	0.982358	41.8842	46.5564	45.7951	625.8	1.17548	11.3039	10.8747	11.479	625.8	1.02164	10.4771	10.5279	10.694	625.8	0.917333	10.0648	10.7951	11.0602		550.8	0.754891
	491	-0.648995	571	-0.822148		645	-0.004	-0.005	-0.01	-0.008	645	-0.009	-0.011	-0.004			551	1.07835	41.3498	46.7295	45.5829	551	0.929852	39.8007	44.5241	43.9438	551	0.98815	41.5455	46.591	45.6681	626	1.15031	11.284	10.7494	11.5604	626	1.01131	10.3911	10.3337	10.5939	626	0.945816	9.98692	10.7172	10.9561		551	0.655778
	491.2	-0.651839	571.2	-0.823187		646	-0.003	-0.002	-0.009	-0.006	646	-0.007	-0.007	-0.002			551.2	0.939847	41.1332	45.863	45.4498	551.2	0.984639	39.8458	44.0944	43.6979	551.2	1.02587	40.7338	46.2517	45.5606	626.2	1.09886	10.7918	10.8423	11.3994	626.2	0.984923	10.2756	10.1594	10.4982	626.2	0.916932	9.80867	10.4068	10.745		551.2	0.640217
	491.4	-0.651545	571.4	-0.828843		647	-0.003	-0.001	-0.008	-0.005	647	-0.006	-0.004	-0.001			551.4	1.0181	40.7288	45.6071	44.9962	551.4	1.01673	39.5085	43.5347	43.5837	551.4	0.982172	40.2333	45.7631	45.2166	626.4	1.10832	10.4681	10.7748	11.0689	626.4	1.00681	10.0876	9.89131	10.3062	626.4	0.887677	9.45418	10.0995	10.4228		551.4	0.636831
	491.6	-0.649493	571.6	-0.831245		648	-0.002	-0.001	-0.007	-0.005	648	-0.006	-0.003	-0.002			551.6	1.09338	40.6563	45.7331	44.6698	551.6	0.980037	39.2879	43.3293	43.4924	551.6	0.908183	40.0783	45.3183	44.362	626.6	1.12608	10.6817	10.4987	10.7835	626.6	1.00791	9.95477	9.97732	10.1094	626.6	0.869791	9.27498	10.101	10.4107		551.6	0.592367
	491.8	-0.653465	571.8	-0.830778		649	-0.002	-0.001	-0.006	-0.005	649	-0.005	-0.002	-0.001			551.8	1.00156	40.4821	45.3877	44.4301	551.8	0.984247	39.0438	42.9928	43.1548	551.8	0.959538	40.4624	44.8643	44.0904	626.8	1.15003	10.7387	10.2863	10.6438	626.8	1.03185	9.93183	9.9276	10.0778	626.8	0.864131	9.44828	10.0163	10.4622		551.8	0.663438
	492	-0.658844	572	-0.827428		650	-0.001	0.002	-0.004	-0.001	650	0	0.001	0.004			552	1.15799	40.0161	44.9447	44.1281	552	1.02454	38.9705	42.181	42.7872	552	0.974711	40.5914	44.6552	44.447	627	1.18918	10.326	10.1491	10.6319	627	1.057	9.77126	9.78658	10.2014	627	0.858597	9.38718	9.80908	10.2651		552	0.667044
	492.2	-0.655429	572.2	-0.825139		651	-0.005	-0.001	-0.006	-0.003	651	-0.003	-0.001	0.003			552.2	1.0691	39.5794	44.8646	43.8903	552.2	0.956656	38.7592	41.901	42.1884	552.2	0.968911	40.6141	44.7499	44.4123	627.2	1.14654	9.76479	10.1766	10.3908	627.2	1.00614	9.50229	9.56932	9.98893	627.2	0.913205	9.08245	9.67437	10.0925		552.2	0.723969
	492.4	-0.65532	572.4	-0.82891		652	-0.005	-0.002	-0.007	-0.005	652	-0.007	-0.003	-0.002			552.4	1.14757	39.264	44.511	43.7329	552.4	0.904341	38.2972	42.1397	41.9543	552.4	0.986122	40.0419	43.9827	43.5292	627.4	1.10573	10.0091	9.98177	10.3867	627.4	0.973797	9.35626	9.41785	9.67798	627.4	0.948185	8.8832	9.65187	9.95929		552.4	0.799294
	492.6	-0.655077	572.6	-0.828432		653	-0.003	-0.003	-0.008	-0.006	653	-0.011	-0.005	-0.005			552.6	1.25298	38.8647	43.9118	43.5695	552.6	0.930634	37.7077	42.0815	41.761	552.6	0.981108	39.6668	43.2605	42.7306	627.6	1.15022	10.1401	9.82341	10.3436	627.6	0.991693	9.3281	9.32596	9.53361	627.6	0.907318	8.90566	9.66818	9.81355		552.6	0.708658
	492.8	-0.652427	572.8	-0.829405		654	-0.001	-0.003	-0.006	-0.006	654	-0.009	-0.005	-0.005			552.8	1.16034	38.5281	43.708	43.1945	552.8	0.940014	37.6021	41.8697	41.4478	552.8	0.952435	39.3759	42.9342	42.3813	627.8	1.17203	10.0495	9.79134	10.1149	627.8	1.01713	9.25799	9.11554	9.42405	627.8	0.906781	8.84972	9.47856	9.70768		552.8	0.614839
	493	-0.651729	573	-0.830817		655	-0.002	-0.001	-0.006	-0.004	655	-0.008	-0.006	-0.003			553	1.13491	38.5274	43.4844	42.9248	553	0.928652	37.5093	41.3091	41.3559	553	0.923297	38.6692	42.7813	42.2099	628	1.13702	9.9522	9.61532	10.029	628	0.976367	8.96874	8.96009	9.462	628	0.891936	8.71977	9.21869	9.53455		553	0.621916
	493.2	-0.649911	573.2	-0.82848		656	-0.004	0	-0.007	-0.005	656	-0.008	-0.006	-0.003			553.2	1.1484	38.4333	43.058	42.3434	553.2	0.988985	37.5224	41.0042	41.283	553.2	0.953009	38.2112	42.6424	42.1426	628.2	1.1227	9.77056	9.46269	9.65993	628.2	0.96396	8.9754	8.91847	9.19928	628.2	0.882523	8.64658	9.2122	9.28771		553.2	0.648588
	493.4	-0.650772	573.4	-0.824341		657	-0.004	0	-0.005	-0.003	657	-0.009	-0.003	-0.003			553.4	1.05672	37.9412	42.8717	41.9612	553.4	1.01175	37.4839	41.1036	41.1549	553.4	0.987215	38.0661	42.4582	41.8658	628.4	1.13365	9.57627	9.42143	9.40995	628.4	0.978271	9.0738	8.88393	9.04085	628.4	0.901541	8.48715	9.12627	9.05805		553.4	0.642373
	493.6	-0.652801	573.6	-0.823253		658	-0.003	0	-0.005	-0.002	658	-0.009	-0.004	-0.002			553.6	0.998476	37.7028	42.3689	41.5895	553.6	1.02146	36.6181	40.6171	40.582	553.6	0.988384	38.0757	41.8678	41.6408	628.6	1.09209	9.41145	9.30954	9.34719	628.6	0.997644	8.96933	8.82704	9.01481	628.6	0.86823	8.48769	9.00456	8.90452		553.6	0.643263
	493.8	-0.651567	573.8	-0.824736		659	-0.002	-0.002	-0.004	-0.003	659	-0.009	-0.005	-0.001			553.8	1.01462	37.6432	41.6061	41.1417	553.8	1.01489	36.2332	39.7061	40.0558	553.8	0.95951	37.958	41.1893	41.3044	628.8	1.08821	9.47493	9.21817	9.15484	628.8	1.04391	8.86517	8.82928	8.77112	628.8	0.868776	8.31204	8.92265	8.74317		553.8	0.651531
	494	-0.651693	574	-0.823354		660	-0.002	0	-0.003	0	660	-0.006	-0.003	0.003			554	1.11409	37.3111	41.4727	41.4245	554	0.965606	36.495	39.4503	39.857	554	0.939516	37.8101	40.9835	41.278	629	1.12246	9.55376	9.25315	9.13303	629	1.04371	8.76951	8.77073	8.67379	629	0.904995	7.91868	8.76296	8.717		554	0.633298
	494.2	-0.653199	574.2	-0.826065		661	-0.002	0.001	-0.005	-0.001	661	-0.006	-0.003	0.002			554.2	1.21003	37.2414	41.6372	41.3933	554.2	0.98258	36.1111	39.8899	39.9235	554.2	0.950733	37.5185	40.8628	41.0193	629.2	1.10875	9.25425	9.00205	9.23748	629.2	0.993995	8.34216	8.58537	8.75527	629.2	0.89328	7.99809	8.30993	8.73019		554.2	0.561436
	494.4	-0.651375	574.4	-0.832228		662	-0.005	-0.001	-0.007	-0.004	662	-0.009	-0.007	-0.001			554.4	1.11253	37.1658	41.2383	40.9122	554.4	0.991105	35.5297	39.7648	39.9095	554.4	0.939579	37.236	40.1653	40.3176	629.4	1.12586	9.0075	8.77787	8.96652	629.4	0.989066	8.13945	8.29862	8.78992	629.4	0.853955	7.95802	8.2408	8.68099		554.4	0.593397
	494.6	-0.650766	574.6	-0.830142		663	-0.004	0	-0.005	-0.003	663	-0.008	-0.007	-0.003			554.6	1.04262	36.8359	41.031	40.553	554.6	0.944345	35.5108	39.2407	39.5007	554.6	0.916005	36.7003	39.6857	40.0094	629.6	1.08709	8.83252	8.50062	8.70506	629.6	1.02672	8.20706	8.23247	8.47457	629.6	0.887781	7.80511	8.35632	8.67512		554.6	0.714093
	494.8	-0.651336	574.8	-0.834063		664	-0.003	0.003	-0.003	0.001	664	-0.007	-0.002	0			554.8	1.02052	36.3697	40.7421	39.9926	554.8	0.950722	35.1534	38.4728	38.9562	554.8	0.911795	36.529	40.2515	39.8279	629.8	1.06619	8.76188	8.33916	8.85562	629.8	1.03758	8.28663	8.06978	8.33814	629.8	0.895951	7.78508	8.30494	8.37602		554.8	0.718399
	495	-0.655201	575	-0.833823		665	0	0.004	-0.003	0.001	665	-0.006	0	0.004			555	1.02905	36.0994	40.6573	39.8666	555	0.966396	34.7091	38.2696	38.2958	555	0.923714	36.3373	40.3033	39.5499	630	1.06534	8.56179	8.25122	8.92759	630	1.03932	8.30628	7.87744	8.28083	630	0.890032	7.70746	7.99023	8.22118		555	0.729753
	495.2	-0.657507	575.2	-0.82853		666	0	0.001	-0.004	-0.002	666	-0.008	-0.004	0.004			555.2	1.04723	36.0245	40.4824	39.6674	555.2	0.978088	34.5822	38.2822	37.8003	555.2	0.878337	35.7846	39.7321	39.325	630.2	1.07696	8.33201	8.35639	8.87267	630.2	1.02624	7.97027	7.76714	8.09994	630.2	0.91926	7.3721	8.04235	8.1902		555.2	0.701595
	495.4	-0.656205	575.4	-0.825273		667	-0.003	-0.002	-0.007	-0.004	667	-0.009	-0.007	0.001			555.4	1.00842	35.914	39.9556	39.4952	555.4	0.977353	34.3856	37.7844	37.3409	555.4	0.88372	35.2976	39.6056	39.1226	630.4	1.10068	8.16907	8.55619	8.75405	630.4	1.00919	7.76997	7.76516	8.19107	630.4	0.908589	7.20271	7.94715	8.18329		555.4	0.639176
	495.6	-0.657734	575.6	-0.828326		668	-0.004	-0.003	-0.008	-0.004	668	-0.008	-0.008	0.001			555.6	1.17772	35.9625	39.8394	39.3138	555.6	0.959168	34.0883	37.4911	36.9899	555.6	0.948906	35.2888	39.7582	38.6735	630.6	1.16099	8.30485	8.45815	8.38576	630.6	1.05838	7.84426	7.92134	8.24127	630.6	0.870486	7.15406	7.60949	8.10918		555.6	0.631467
	495.8	-0.658691	575.8	-0.831586		669	-0.004	-0.003	-0.01	-0.006	669	-0.012	-0.008	-0.002			555.8	1.247	35.4164	39.9574	38.8776	555.8	0.920618	33.7877	37.3	37.0962	555.8	0.9514	35.3849	39.3281	38.1445	630.8	1.1581	8.26077	8.11362	8.62605	630.8	1.06219	7.66436	7.6968	8.02403	630.8	0.928644	7.16459	7.53413	7.97868		555.8	0.61665
	496	-0.659022	576	-0.827027		670	-0.002	-0.002	-0.007	-0.004	670	-0.01	-0.005	-0.003			556	1.13675	34.8393	39.538	38.5564	556	0.895579	33.367	37.4641	37.1147	556	0.93736	34.7333	38.5969	38.2229	631	1.12558	7.91622	7.95974	8.48917	631	1.0298	7.53564	7.69171	7.67827	631	0.95581	7.10497	7.35444	7.95205		556	0.595832
	496.2	-0.653837	576.2	-0.827619		671	-0.002	-0.002	-0.005	-0.001	671	-0.008	-0.003	0			556.2	1.03604	34.4258	38.8132	38.1565	556.2	0.960201	33.4717	37.3145	37.0497	556.2	0.918734	34.6521	38.0084	38.043	631.2	1.22391	7.83353	7.90719	8.12982	631.2	1.0312	7.45048	7.7244	7.68194	631.2	0.929125	6.98238	7.44374	7.88806		556.2	0.63158
	496.4	-0.650735	576.4	-0.824603		672	-0.003	-0.001	-0.006	-0.003	672	-0.005	-0.002	0.002			556.4	0.982841	33.807	38.3831	37.6592	556.4	0.980749	33.5278	36.435	37.1322	556.4	0.915556	35.1507	37.7074	37.5449	631.4	1.2807	7.76558	7.76973	8.09515	631.4	1.05284	7.31093	7.7078	7.74558	631.4	0.920705	7.08331	7.44938	7.59214		556.4	0.675519
	496.6	-0.656682	576.6	-0.822708		673	-0.003	-0.001	-0.008	-0.004	673	-0.005	-0.004	0.002			556.6	0.958946	33.6024	38.2949	37.6861	556.6	0.96941	32.9207	36.5583	36.5526	556.6	0.93178	34.6167	37.8513	37.2199	631.6	1.20962	7.83451	7.66334	8.12257	631.6	1.02382	7.00746	7.57754	7.44446	631.6	0.909691	7.15153	7.1274	7.52456		556.6	0.646379
	496.8	-0.659524	576.8	-0.82506		674	-0.004	-0.001	-0.008	-0.004	674	-0.006	-0.004	0			556.8	0.970069	33.1719	37.9837	37.3626	556.8	0.974868	32.8347	36.9729	35.8292	556.8	0.924307	33.8602	37.6298	37.2226	631.8	1.17162	7.76848	7.67702	8.07816	631.8	1.00766	7.2087	7.32135	7.39086	631.8	0.887151	7.02919	7.02806	7.70464		556.8	0.647664
	497	-0.659144	577	-0.82383		675	-0.004	-0.001	-0.005	-0.003	675	-0.006	-0.002	-0.001			557	1.01531	32.8458	37.528	36.9523	557	0.961022	32.7783	36.562	35.8687	557	0.95358	33.636	37.3735	36.9966	632	1.13519	7.62108	7.5422	7.96721	632	1.0118	7.22523	6.99431	7.40006	632	0.932666	6.79832	7.03776	7.54998		557	0.696603
	497.2	-0.657293	577.2	-0.827713		676	-0.002	0	-0.004	-0.001	676	-0.007	-0.002	-0.001			557.2	1.05861	33.0305	37.4088	36.6699	557.2	0.956023	32.329	35.8075	35.9082	557.2	0.933971	33.4745	37.1001	36.1553	632.2	1.20953	7.50196	7.68265	7.89083	632.2	1.00662	6.84908	6.75538	7.28591	632.2	0.921229	6.66289	6.83247	7.271		557.2	0.771039
	497.4	-0.656746	577.4	-0.836339		677	-0.003	0.001	-0.005	-0.002	677	-0.006	-0.003	-0.002			557.4	1.07801	33.3488	37.2309	36.4679	557.4	0.971535	31.6964	35.4345	35.3125	557.4	0.859358	33.1807	37.2144	35.8243	632.4	1.1958	7.5747	7.53243	7.68417	632.4	1.00761	6.71388	6.73106	7.21454	632.4	0.90023	6.64127	6.83592	7.32041		557.4	0.890802
	497.6	-0.658254	577.6	-0.83241		678	-0.004	0	-0.007	-0.004	678	-0.007	-0.005	-0.003			557.6	1.0166	33.2249	37.1456	35.8995	557.6	0.93349	31.5476	35.2316	35.0868	557.6	0.896965	32.8622	37.1636	35.7013	632.6	1.13291	7.56004	7.25743	7.49063	632.6	1.02598	6.85985	6.95298	7.22889	632.6	0.88474	6.57967	6.98962	7.4325		557.6	0.996266
	497.8	-0.659199	577.8	-0.830142		679	-0.005	-0.002	-0.008	-0.005	679	-0.008	-0.005	-0.004			557.8	1.04986	32.5225	36.6879	35.602	557.8	0.926509	31.5059	34.8591	34.9002	557.8	0.960062	32.3592	36.4461	35.4723	632.8	1.22848	7.22043	7.03915	7.48318	632.8	1.02699	6.90681	7.1352	7.15772	632.8	0.863186	6.56556	6.78894	7.36968		557.8	0.914837
	498	-0.660942	578	-0.833655		680	-0.004	0	-0.005	-0.004	680	-0.009	-0.004	-0.001			558	1.05193	32.2276	36.468	35.2886	558	0.939714	31.481	34.3952	34.7107	558	0.966609	31.9988	35.9477	35.3162	633	1.25658	7.10608	6.89553	7.34916	633	1.00414	6.8284	7.1099	6.99619	633	0.875924	6.43631	6.62962	7.20266		558	0.771339
	498.2	-0.661751	578.2	-0.832004		681	-0.004	0	-0.005	-0.003	681	-0.008	-0.005	0			558.2	0.971553	31.8917	36.3794	34.7204	558.2	0.951634	31.2524	34.0506	34.779	558.2	0.893689	32.2694	35.8339	35.0577	633.2	1.13509	7.25454	6.91987	7.25332	633.2	1.02133	6.69896	6.6568	6.95193	633.2	0.894827	6.32857	6.62955	6.99152		558.2	0.806196
	498.4	-0.66115	578.4	-0.832289		682	-0.003	0	-0.006	-0.004	682	-0.007	-0.006	-0.002			558.4	1.00108	31.5077	35.3212	34.5784	558.4	0.963125	30.8865	34.025	34.2286	558.4	0.872307	32.1066	35.3846	34.4398	633.4	1.10254	7.12176	6.77342	7.13825	633.4	1.04533	6.62949	6.57068	6.90294	633.4	0.914549	6.21097	6.5708	6.95449		558.4	0.757496
	498.6	-0.662479	578.6	-0.834852		683	-0.004	-0.003	-0.009	-0.006	683	-0.007	-0.008	-0.005			558.6	0.969707	31.5793	34.8414	34.6321	558.6	0.963107	30.8772	34.1281	33.5194	558.6	0.885915	31.6362	35.1047	33.9374	633.6	1.17119	7.04933	6.62326	6.98933	633.6	1.0624	6.62583	6.72649	6.51127	633.6	0.91919	6.31725	6.64552	6.93022		558.6	0.639085
[truncated: 707 more rows]
[truncated: 90 more columns]

## Sheet: Table. S9
Raw data of excitation ligh Intensityt at 450 or 525 nm	Wavelength (nm)	Intensity of excitaion light at 450 nm	Wavelength (nm)	Intensity of excitaion light at 450 nm	Raw data of absorption spectra of fluorescein labeled or ROX labeled dsDNA	Wavelength (nm)	buffer	Fds-1st	Fds-2nd	Fds-3rd	Wavelength (nm)	buffer	Rds-1st	Rds-2nd	Rds-3rd	Raw data of emission spectra of fluorescein labeled or ROX labeled dsDNA with Rad51 proteins	WT	wavelength (nm)	buffer_1st	Fds_1st	Fds+WT_1st	Fds+WT+S5S1_1st	wavelength (nm)	buffer_2nd	Fds_2nd	Fds+WT_2nd	Fds+WT+S5S1_2nd	wavelength (nm)	buffer_3rd	Fds_3rd	Fds+WT_3rd	Fds+WT+S5S1_3rd	wavelength (nm)	buffer_1st	Rds_1st	Rds+WT_1st	Rds+WT+S5S1_1st	wavelength (nm)	buffer_2nd	Rds_2nd	Rds+WT_2nd	Rds+WT+S5S1_2mnd	wavelength (nm)	buffer_3rd	Rds_3rd	Rds+WT_3rd	Rds+WT+S5S1_3rd	L2	wavelength (nm)
[truncated: 1,201 more rows]
[truncated: 29 more columns]

[truncated: 1 more sheets: Table. S10]
