# Supplementary material for: Real-time tracking reveals catalytic roles for the two DNA binding sites of Rad51
Source: Nat Commun. 2020 Jun 11;11:2950. doi: 10.1038/s41467-020-16750-3 (PMC7289862; doi:10.1038/s41467-020-16750-3)
Supplement: Supplementary file 4 — Source Data [file 41467_2020_16750_MOESM4_ESM.zip › Source data_4.txt]

ATOM      1  N   PRO A  44     201.875 149.597 216.795  1.00 46.80           N
ATOM      2  CA  PRO A  44     202.174 148.204 216.367  1.00 46.80           C
ATOM      3  CD  PRO A  44     202.955 150.518 216.298  1.00 46.80           C
ATOM      4  CB  PRO A  44     203.349 148.308 215.396  1.00 46.80           C
ATOM      5  CG  PRO A  44     204.075 149.596 215.799  1.00 46.80           C
ATOM      6  C   PRO A  44     202.535 147.482 217.621  1.00 46.80           C
ATOM      7  O   PRO A  44     202.845 146.294 217.549  1.00 46.80           O
ATOM      8  N   MET A  45     202.463 148.167 218.781  1.00119.61           N
ATOM      9  CA  MET A  45     202.924 147.561 219.995  1.00119.61           C
ATOM     10  CB  MET A  45     203.695 148.533 220.906  1.00119.61           C
ATOM     11  CG  MET A  45     202.894 149.770 221.316  1.00119.61           C
ATOM     12  SD  MET A  45     203.803 150.918 222.392  1.00119.61           S
ATOM     13  CE  MET A  45     202.576 152.250 222.273  1.00119.61           C
ATOM     14  C   MET A  45     201.795 146.977 220.776  1.00119.61           C
ATOM     15  O   MET A  45     200.758 147.586 221.036  1.00119.61           O
ATOM     16  N   PRO A  46     202.058 145.758 221.158  1.00 78.87           N
ATOM     17  CA  PRO A  46     201.165 144.939 221.927  1.00 78.87           C
ATOM     18  CD  PRO A  46     203.144 144.995 220.569  1.00 78.87           C
ATOM     19  CB  PRO A  46     201.749 143.525 221.885  1.00 78.87           C
ATOM     20  CG  PRO A  46     203.203 143.716 221.417  1.00 78.87           C
ATOM     21  C   PRO A  46     201.011 145.477 223.310  1.00 78.87           C
ATOM     22  O   PRO A  46     201.931 146.098 223.834  1.00 78.87           O
ATOM     23  N   LEU A  47     199.844 145.193 223.905  1.00121.91           N
ATOM     24  CA  LEU A  47     199.347 145.651 225.166  1.00121.91           C
ATOM     25  CB  LEU A  47     197.885 145.196 225.334  1.00121.91           C
ATOM     26  CG  LEU A  47     196.993 146.108 226.198  1.00121.91           C
ATOM     27  CD1 LEU A  47     195.641 145.439 226.487  1.00121.91           C
ATOM     28  CD2 LEU A  47     197.707 146.656 227.433  1.00121.91           C
ATOM     29  C   LEU A  47     200.199 145.061 226.248  1.00121.91           C
ATOM     30  O   LEU A  47     200.215 145.563 227.365  1.00121.91           O
ATOM     31  N   GLN A  48     200.920 143.963 225.960  1.00 94.58           N
ATOM     32  CA  GLN A  48     201.706 143.287 226.958  1.00 94.58           C
ATOM     33  CB  GLN A  48     202.543 142.136 226.374  1.00 94.58           C
ATOM     34  CG  GLN A  48     203.384 141.403 227.422  1.00 94.58           C
ATOM     35  CD  GLN A  48     204.157 140.297 226.717  1.00 94.58           C
ATOM     36  OE1 GLN A  48     204.906 139.550 227.343  1.00 94.58           O
ATOM     37  NE2 GLN A  48     203.971 140.188 225.374  1.00 94.58           N
ATOM     38  C   GLN A  48     202.658 144.265 227.575  1.00 94.58           C
ATOM     39  O   GLN A  48     202.940 144.189 228.770  1.00 94.58           O
ATOM     40  N   MET A  49     203.186 145.209 226.777  1.00 93.37           N
ATOM     41  CA  MET A  49     204.099 146.182 227.306  1.00 93.37           C
ATOM     42  CB  MET A  49     204.603 147.169 226.240  1.00 93.37           C
ATOM     43  CG  MET A  49     205.522 146.522 225.201  1.00 93.37           C
ATOM     44  SD  MET A  49     204.694 145.364 224.070  1.00 93.37           S
ATOM     45  CE  MET A  49     206.196 144.951 223.137  1.00 93.37           C
ATOM     46  C   MET A  49     203.364 146.962 228.351  1.00 93.37           C
ATOM     47  O   MET A  49     203.942 147.379 229.352  1.00 93.37           O
ATOM     48  N   LEU A  50     202.075 147.245 228.103  1.00 59.09           N
ATOM     49  CA  LEU A  50     201.229 147.878 229.071  1.00 59.09           C
ATOM     50  CB  LEU A  50     199.878 148.334 228.497  1.00 59.09           C
ATOM     51  CG  LEU A  50     199.993 149.460 227.455  1.00 59.09           C
ATOM     52  CD1 LEU A  50     198.611 149.869 226.920  1.00 59.09           C
ATOM     53  CD2 LEU A  50     200.786 150.651 228.012  1.00 59.09           C
ATOM     54  C   LEU A  50     200.949 146.913 230.183  1.00 59.09           C
ATOM     55  O   LEU A  50     200.800 147.320 231.334  1.00 59.09           O
ATOM     56  N   GLU A  51     200.827 145.604 229.873  1.00126.17           N
ATOM     57  CA  GLU A  51     200.551 144.682 230.927  1.00126.17           C
ATOM     58  CB  GLU A  51     199.951 143.330 230.490  1.00126.17           C
ATOM     59  CG  GLU A  51     200.849 142.443 229.638  1.00126.17           C
ATOM     60  CD  GLU A  51     199.997 141.288 229.130  1.00126.17           C
ATOM     61  OE1 GLU A  51     198.757 141.327 229.350  1.00126.17           O
ATOM     62  OE2 GLU A  51     200.575 140.354 228.512  1.00126.17           O
ATOM     63  C   GLU A  51     201.839 144.497 231.641  1.00126.17           C
ATOM     64  O   GLU A  51     202.629 143.591 231.378  1.00126.17           O
ATOM     65  N   GLY A  52     202.050 145.414 232.592  1.00 32.25           N
ATOM     66  CA  GLY A  52     203.222 145.512 233.387  1.00 32.25           C
ATOM     67  C   GLY A  52     202.887 146.565 234.384  1.00 32.25           C
ATOM     68  O   GLY A  52     201.858 147.230 234.273  1.00 32.25           O
ATOM     69  N   ASN A  53     203.768 146.766 235.373  1.00 57.26           N
ATOM     70  CA  ASN A  53     203.526 147.763 236.369  1.00 57.26           C
ATOM     71  CB  ASN A  53     203.352 149.174 235.775  1.00 57.26           C
ATOM     72  CG  ASN A  53     203.458 150.190 236.905  1.00 57.26           C
ATOM     73  OD1 ASN A  53     203.537 149.830 238.079  1.00 57.26           O
ATOM     74  ND2 ASN A  53     203.454 151.501 236.543  1.00 57.26           N
ATOM     75  C   ASN A  53     202.297 147.432 237.172  1.00 57.26           C
ATOM     76  O   ASN A  53     201.553 148.328 237.569  1.00 57.26           O
ATOM     77  N   GLY A  54     202.029 146.130 237.407  1.00 36.61           N
ATOM     78  CA  GLY A  54     201.041 145.754 238.388  1.00 36.61           C
ATOM     79  C   GLY A  54     199.646 145.550 237.871  1.00 36.61           C
ATOM     80  O   GLY A  54     198.781 145.128 238.638  1.00 36.61           O
ATOM     81  N   ILE A  55     199.359 145.818 236.586  1.00125.86           N
ATOM     82  CA  ILE A  55     198.006 145.624 236.131  1.00125.86           C
ATOM     83  CB  ILE A  55     197.700 146.241 234.797  1.00125.86           C
ATOM     84  CG1 ILE A  55     198.621 145.685 233.700  1.00125.86           C
ATOM     85  CG2 ILE A  55     197.735 147.761 234.947  1.00125.86           C
ATOM     86  CD1 ILE A  55     198.222 146.137 232.295  1.00125.86           C
ATOM     87  C   ILE A  55     197.717 144.166 236.009  1.00125.86           C
ATOM     88  O   ILE A  55     198.562 143.379 235.585  1.00125.86           O
ATOM     89  N   THR A  56     196.496 143.767 236.414  1.00 35.27           N
ATOM     90  CA  THR A  56     196.120 142.391 236.302  1.00 35.27           C
ATOM     91  CB  THR A  56     194.811 142.068 236.963  1.00 35.27           C
ATOM     92  OG1 THR A  56     194.868 142.387 238.345  1.00 35.27           O
ATOM     93  CG2 THR A  56     194.524 140.568 236.776  1.00 35.27           C
ATOM     94  C   THR A  56     195.976 142.094 234.847  1.00 35.27           C
ATOM     95  O   THR A  56     195.470 142.906 234.075  1.00 35.27           O
ATOM     96  N   ALA A  57     196.469 140.916 234.433  1.00 35.33           N
ATOM     97  CA  ALA A  57     196.391 140.487 233.069  1.00 35.33           C
ATOM     98  CB  ALA A  57     197.143 139.169 232.816  1.00 35.33           C
ATOM     99  C   ALA A  57     194.957 140.261 232.703  1.00 35.33           C
ATOM    100  O   ALA A  57     194.524 140.594 231.604  1.00 35.33           O
ATOM    101  N   SER A  58     194.162 139.708 233.633  1.00 80.18           N
ATOM    102  CA  SER A  58     192.826 139.292 233.311  1.00 80.18           C
ATOM    103  CB  SER A  58     192.075 138.733 234.530  1.00 80.18           C
ATOM    104  OG  SER A  58     191.883 139.756 235.497  1.00 80.18           O
ATOM    105  C   SER A  58     191.999 140.410 232.757  1.00 80.18           C
ATOM    106  O   SER A  58     191.396 140.262 231.694  1.00 80.18           O
ATOM    107  N   ASP A  59     191.951 141.569 233.435  1.00114.11           N
ATOM    108  CA  ASP A  59     191.063 142.585 232.950  1.00114.11           C
ATOM    109  CB  ASP A  59     190.851 143.777 233.916  1.00114.11           C
ATOM    110  CG  ASP A  59     192.151 144.504 234.214  1.00114.11           C
ATOM    111  OD1 ASP A  59     193.216 144.022 233.754  1.00114.11           O
ATOM    112  OD2 ASP A  59     192.096 145.548 234.919  1.00114.11           O
ATOM    113  C   ASP A  59     191.504 143.046 231.599  1.00114.11           C
ATOM    114  O   ASP A  59     190.670 143.369 230.757  1.00114.11           O
ATOM    115  N   ILE A  60     192.827 143.060 231.350  1.00 98.09           N
ATOM    116  CA  ILE A  60     193.377 143.524 230.110  1.00 98.09           C
ATOM    117  CB  ILE A  60     194.891 143.542 230.149  1.00 98.09           C
ATOM    118  CG1 ILE A  60     195.454 144.701 229.332  1.00 98.09           C
ATOM    119  CG2 ILE A  60     195.445 142.212 229.614  1.00 98.09           C
ATOM    120  CD1 ILE A  60     196.919 144.947 229.685  1.00 98.09           C
ATOM    121  C   ILE A  60     192.883 142.589 229.045  1.00 98.09           C
ATOM    122  O   ILE A  60     192.560 143.011 227.935  1.00 98.09           O
ATOM    123  N   LYS A  61     192.801 141.280 229.371  1.00101.63           N
ATOM    124  CA  LYS A  61     192.324 140.309 228.427  1.00101.63           C
ATOM    125  CB  LYS A  61     192.323 138.862 228.954  1.00101.63           C
ATOM    126  CG  LYS A  61     193.663 138.138 228.796  1.00101.63           C
ATOM    127  CD  LYS A  61     194.799 138.698 229.649  1.00101.63           C
ATOM    128  CE  LYS A  61     196.125 137.956 229.470  1.00101.63           C
ATOM    129  NZ  LYS A  61     196.758 138.350 228.192  1.00101.63           N
ATOM    130  C   LYS A  61     190.920 140.675 228.094  1.00101.63           C
ATOM    131  O   LYS A  61     190.465 140.475 226.971  1.00101.63           O
ATOM    132  N   LYS A  62     190.191 141.203 229.088  1.00124.03           N
ATOM    133  CA  LYS A  62     188.841 141.638 228.902  1.00124.03           C
ATOM    134  CB  LYS A  62     188.237 142.106 230.232  1.00124.03           C
ATOM    135  CG  LYS A  62     186.754 142.453 230.195  1.00124.03           C
ATOM    136  CD  LYS A  62     186.148 142.413 231.596  1.00124.03           C
ATOM    137  CE  LYS A  62     187.166 142.730 232.694  1.00124.03           C
ATOM    138  NZ  LYS A  62     186.700 142.179 233.985  1.00124.03           N
ATOM    139  C   LYS A  62     188.854 142.782 227.930  1.00124.03           C
ATOM    140  O   LYS A  62     187.970 142.899 227.085  1.00124.03           O
ATOM    141  N   ILE A  63     189.871 143.660 228.016  1.00 94.46           N
ATOM    142  CA  ILE A  63     189.973 144.783 227.121  1.00 94.46           C
ATOM    143  CB  ILE A  63     191.121 145.723 227.405  1.00 94.46           C
ATOM    144  CG1 ILE A  63     190.823 146.652 228.597  1.00 94.46           C
ATOM    145  CG2 ILE A  63     191.426 146.498 226.112  1.00 94.46           C
ATOM    146  CD1 ILE A  63     190.773 145.978 229.960  1.00 94.46           C
ATOM    147  C   ILE A  63     190.129 144.307 225.711  1.00 94.46           C
ATOM    148  O   ILE A  63     189.618 144.926 224.779  1.00 94.46           O
ATOM    149  N   HIS A  64     190.854 143.196 225.509  1.00 71.33           N
ATOM    150  CA  HIS A  64     191.106 142.715 224.181  1.00 71.33           C
ATOM    151  ND1 HIS A  64     193.664 141.517 226.025  1.00 71.33           N
ATOM    152  CG  HIS A  64     193.327 141.605 224.693  1.00 71.33           C
ATOM    153  CB  HIS A  64     191.936 141.420 224.163  1.00 71.33           C
ATOM    154  NE2 HIS A  64     195.542 141.970 224.924  1.00 71.33           N
ATOM    155  CD2 HIS A  64     194.486 141.883 224.034  1.00 71.33           C
ATOM    156  CE1 HIS A  64     194.999 141.743 226.107  1.00 71.33           C
ATOM    157  C   HIS A  64     189.798 142.417 223.509  1.00 71.33           C
ATOM    158  O   HIS A  64     189.647 142.658 222.312  1.00 71.33           O
ATOM    159  N   GLU A  65     188.816 141.881 224.259  1.00 91.27           N
ATOM    160  CA  GLU A  65     187.559 141.501 223.673  1.00 91.27           C
ATOM    161  CB  GLU A  65     186.605 140.751 224.624  1.00 91.27           C
ATOM    162  CG  GLU A  65     185.981 141.609 225.723  1.00 91.27           C
ATOM    163  CD  GLU A  65     185.077 140.714 226.558  1.00 91.27           C
ATOM    164  OE1 GLU A  65     184.978 139.501 226.230  1.00 91.27           O
ATOM    165  OE2 GLU A  65     184.473 141.230 227.535  1.00 91.27           O
ATOM    166  C   GLU A  65     186.840 142.714 223.160  1.00 91.27           C
ATOM    167  O   GLU A  65     186.151 142.646 222.143  1.00 91.27           O
ATOM    168  N   ALA A  66     186.986 143.858 223.852  1.00 42.48           N
ATOM    169  CA  ALA A  66     186.330 145.083 223.492  1.00 42.48           C
ATOM    170  CB  ALA A  66     186.669 146.242 224.447  1.00 42.48           C
ATOM    171  C   ALA A  66     186.782 145.472 222.123  1.00 42.48           C
ATOM    172  O   ALA A  66     186.005 146.024 221.343  1.00 42.48           O
ATOM    173  N   GLY A  67     188.050 145.164 221.784  1.00 57.45           N
ATOM    174  CA  GLY A  67     188.549 145.511 220.487  1.00 57.45           C
ATOM    175  C   GLY A  67     189.938 146.083 220.555  1.00 57.45           C
ATOM    176  O   GLY A  67     190.638 146.070 219.545  1.00 57.45           O
ATOM    177  N   TYR A  68     190.404 146.564 221.727  1.00116.35           N
ATOM    178  CA  TYR A  68     191.702 147.197 221.766  1.00116.35           C
ATOM    179  CB  TYR A  68     191.945 148.037 223.033  1.00116.35           C
ATOM    180  CG  TYR A  68     190.805 148.976 223.218  1.00116.35           C
ATOM    181  CD1 TYR A  68     190.519 149.945 222.284  1.00116.35           C
ATOM    182  CD2 TYR A  68     190.041 148.900 224.360  1.00116.35           C
ATOM    183  CE1 TYR A  68     189.465 150.807 222.478  1.00116.35           C
ATOM    184  CE2 TYR A  68     188.988 149.759 224.560  1.00116.35           C
ATOM    185  CZ  TYR A  68     188.698 150.712 223.615  1.00116.35           C
ATOM    186  OH  TYR A  68     187.615 151.590 223.823  1.00116.35           O
ATOM    187  C   TYR A  68     192.799 146.165 221.770  1.00116.35           C
ATOM    188  O   TYR A  68     192.717 145.181 222.501  1.00116.35           O
ATOM    189  N   TYR A  69     193.737 146.224 220.793  1.00243.44           N
ATOM    190  CA  TYR A  69     194.945 145.429 220.845  1.00243.44           C
ATOM    191  CB  TYR A  69     195.306 144.696 219.539  1.00243.44           C
ATOM    192  CG  TYR A  69     196.518 143.893 219.898  1.00243.44           C
ATOM    193  CD1 TYR A  69     196.360 142.682 220.529  1.00243.44           C
ATOM    194  CD2 TYR A  69     197.798 144.335 219.628  1.00243.44           C
ATOM    195  CE1 TYR A  69     197.450 141.925 220.886  1.00243.44           C
ATOM    196  CE2 TYR A  69     198.894 143.588 219.986  1.00243.44           C
ATOM    197  CZ  TYR A  69     198.718 142.377 220.616  1.00243.44           C
ATOM    198  OH  TYR A  69     199.832 141.595 220.987  1.00243.44           O
ATOM    199  C   TYR A  69     196.184 146.198 221.211  1.00243.44           C
ATOM    200  O   TYR A  69     197.077 145.695 221.891  1.00243.44           O
ATOM    201  N   THR A  70     196.307 147.423 220.661  1.00139.49           N
ATOM    202  CA  THR A  70     197.551 148.135 220.717  1.00139.49           C
ATOM    203  CB  THR A  70     197.743 149.001 219.506  1.00139.49           C
ATOM    204  OG1 THR A  70     198.857 149.862 219.659  1.00139.49           O
ATOM    205  CG2 THR A  70     196.455 149.777 219.236  1.00139.49           C
ATOM    206  C   THR A  70     197.704 148.928 221.973  1.00139.49           C
ATOM    207  O   THR A  70     196.750 149.160 222.714  1.00139.49           O
ATOM    208  N   VAL A  71     198.967 149.301 222.271  1.00 49.36           N
ATOM    209  CA  VAL A  71     199.267 150.127 223.400  1.00 49.36           C
ATOM    210  CB  VAL A  71     200.736 150.359 223.590  1.00 49.36           C
ATOM    211  CG1 VAL A  71     200.922 151.407 224.700  1.00 49.36           C
ATOM    212  CG2 VAL A  71     201.412 149.009 223.886  1.00 49.36           C
ATOM    213  C   VAL A  71     198.647 151.451 223.110  1.00 49.36           C
ATOM    214  O   VAL A  71     198.077 152.105 223.981  1.00 49.36           O
ATOM    215  N   GLU A  72     198.733 151.859 221.834  1.00 75.52           N
ATOM    216  CA  GLU A  72     198.223 153.109 221.382  1.00 75.52           C
ATOM    217  CB  GLU A  72     198.579 153.430 219.924  1.00 75.52           C
ATOM    218  CG  GLU A  72     200.069 153.688 219.699  1.00 75.52           C
ATOM    219  CD  GLU A  72     200.274 153.991 218.221  1.00 75.52           C
ATOM    220  OE1 GLU A  72     199.286 153.873 217.448  1.00 75.52           O
ATOM    221  OE2 GLU A  72     201.423 154.347 217.845  1.00 75.52           O
ATOM    222  C   GLU A  72     196.741 153.113 221.536  1.00 75.52           C
ATOM    223  O   GLU A  72     196.146 154.180 221.585  1.00 75.52           O
ATOM    224  N   SER A  73     196.084 151.942 221.573  1.00102.01           N
ATOM    225  CA  SER A  73     194.652 151.921 221.718  1.00102.01           C
ATOM    226  CB  SER A  73     194.068 150.510 221.912  1.00102.01           C
ATOM    227  OG  SER A  73     194.094 149.778 220.697  1.00102.01           O
ATOM    228  C   SER A  73     194.286 152.700 222.931  1.00102.01           C
ATOM    229  O   SER A  73     193.499 153.631 222.831  1.00102.01           O
ATOM    230  N   ILE A  74     194.858 152.359 224.097  1.00145.03           N
ATOM    231  CA  ILE A  74     194.612 153.036 225.339  1.00145.03           C
ATOM    232  CB  ILE A  74     195.247 152.325 226.507  1.00145.03           C
ATOM    233  CG1 ILE A  74     194.703 152.823 227.860  1.00145.03           C
ATOM    234  CG2 ILE A  74     196.770 152.455 226.365  1.00145.03           C
ATOM    235  CD1 ILE A  74     195.079 154.261 228.212  1.00145.03           C
ATOM    236  C   ILE A  74     195.167 154.423 225.222  1.00145.03           C
ATOM    237  O   ILE A  74     194.605 155.376 225.757  1.00145.03           O
ATOM    238  N   ALA A  75     196.302 154.580 224.514  1.00 59.56           N
ATOM    239  CA  ALA A  75     196.887 155.882 224.401  1.00 59.56           C
ATOM    240  CB  ALA A  75     198.114 155.892 223.477  1.00 59.56           C
ATOM    241  C   ALA A  75     195.867 156.784 223.774  1.00 59.56           C
ATOM    242  O   ALA A  75     195.704 157.939 224.148  1.00 59.56           O
ATOM    243  N   TYR A  76     195.201 156.268 222.743  1.00143.34           N
ATOM    244  CA  TYR A  76     194.160 156.847 221.957  1.00143.34           C
ATOM    245  CB  TYR A  76     194.149 156.380 220.497  1.00143.34           C
ATOM    246  CG  TYR A  76     195.437 156.948 220.012  1.00143.34           C
ATOM    247  CD1 TYR A  76     195.677 158.293 220.178  1.00143.34           C
ATOM    248  CD2 TYR A  76     196.384 156.169 219.391  1.00143.34           C
ATOM    249  CE1 TYR A  76     196.854 158.857 219.752  1.00143.34           C
ATOM    250  CE2 TYR A  76     197.564 156.729 218.960  1.00143.34           C
ATOM    251  CZ  TYR A  76     197.801 158.071 219.143  1.00143.34           C
ATOM    252  OH  TYR A  76     199.013 158.643 218.704  1.00143.34           O
ATOM    253  C   TYR A  76     192.797 156.760 222.571  1.00143.34           C
ATOM    254  O   TYR A  76     191.870 157.363 222.043  1.00143.34           O
ATOM    255  N   THR A  77     192.599 155.913 223.602  1.00137.04           N
ATOM    256  CA  THR A  77     191.284 155.628 224.123  1.00137.04           C
ATOM    257  CB  THR A  77     191.226 154.580 225.209  1.00137.04           C
ATOM    258  OG1 THR A  77     192.102 154.930 226.269  1.00137.04           O
ATOM    259  CG2 THR A  77     191.533 153.179 224.663  1.00137.04           C
ATOM    260  C   THR A  77     190.607 156.816 224.723  1.00137.04           C
ATOM    261  O   THR A  77     191.209 157.671 225.372  1.00137.04           O
ATOM    262  N   PRO A  78     189.321 156.857 224.460  1.00161.54           N
ATOM    263  CA  PRO A  78     188.468 157.796 225.130  1.00161.54           C
ATOM    264  CD  PRO A  78     188.836 156.548 223.125  1.00161.54           C
ATOM    265  CB  PRO A  78     187.167 157.836 224.335  1.00161.54           C
ATOM    266  CG  PRO A  78     187.608 157.451 222.912  1.00161.54           C
ATOM    267  C   PRO A  78     188.333 157.231 226.507  1.00161.54           C
ATOM    268  O   PRO A  78     188.330 156.008 226.637  1.00161.54           O
ATOM    269  N   LYS A  79     188.238 158.076 227.548  1.00 59.67           N
ATOM    270  CA  LYS A  79     188.227 157.531 228.871  1.00 59.67           C
ATOM    271  CB  LYS A  79     188.413 158.579 229.974  1.00 59.67           C
ATOM    272  CG  LYS A  79     188.592 157.923 231.341  1.00 59.67           C
ATOM    273  CD  LYS A  79     189.226 158.836 232.385  1.00 59.67           C
ATOM    274  CE  LYS A  79     189.450 158.146 233.731  1.00 59.67           C
ATOM    275  NZ  LYS A  79     190.327 158.977 234.582  1.00 59.67           N
ATOM    276  C   LYS A  79     186.970 156.781 229.165  1.00 59.67           C
ATOM    277  O   LYS A  79     187.011 155.671 229.694  1.00 59.67           O
ATOM    278  N   ARG A  80     185.812 157.360 228.809  1.00 33.02           N
ATOM    279  CA  ARG A  80     184.569 156.757 229.183  1.00 33.02           C
ATOM    280  CB  ARG A  80     183.351 157.585 228.736  1.00 33.02           C
ATOM    281  CG  ARG A  80     183.271 157.787 227.222  1.00 33.02           C
ATOM    282  CD  ARG A  80     182.061 158.611 226.776  1.00 33.02           C
ATOM    283  NE  ARG A  80     182.118 158.724 225.292  1.00 33.02           N
ATOM    284  CZ  ARG A  80     182.787 159.762 224.711  1.00 33.02           C
ATOM    285  NH1 ARG A  80     183.403 160.698 225.490  1.00 33.02           N
ATOM    286  NH2 ARG A  80     182.841 159.864 223.351  1.00 33.02           N
ATOM    287  C   ARG A  80     184.446 155.405 228.561  1.00 33.02           C
ATOM    288  O   ARG A  80     184.111 154.438 229.242  1.00 33.02           O
ATOM    289  N   GLN A  81     184.779 155.289 227.264  1.00 92.43           N
ATOM    290  CA  GLN A  81     184.544 154.061 226.559  1.00 92.43           C
ATOM    291  CB  GLN A  81     184.853 154.141 225.049  1.00 92.43           C
ATOM    292  CG  GLN A  81     186.315 154.382 224.671  1.00 92.43           C
ATOM    293  CD  GLN A  81     186.372 154.423 223.147  1.00 92.43           C
ATOM    294  OE1 GLN A  81     185.417 154.839 222.493  1.00 92.43           O
ATOM    295  NE2 GLN A  81     187.514 153.976 222.561  1.00 92.43           N
ATOM    296  C   GLN A  81     185.331 152.951 227.176  1.00 92.43           C
ATOM    297  O   GLN A  81     184.876 151.808 227.202  1.00 92.43           O
ATOM    298  N   LEU A  82     186.550 153.239 227.658  1.00 96.83           N
ATOM    299  CA  LEU A  82     187.328 152.211 228.287  1.00 96.83           C
ATOM    300  CB  LEU A  82     188.773 152.672 228.573  1.00 96.83           C
ATOM    301  CG  LEU A  82     189.749 151.566 229.030  1.00 96.83           C
ATOM    302  CD1 LEU A  82     191.180 152.116 229.123  1.00 96.83           C
ATOM    303  CD2 LEU A  82     189.313 150.900 230.345  1.00 96.83           C
ATOM    304  C   LEU A  82     186.632 151.830 229.562  1.00 96.83           C
ATOM    305  O   LEU A  82     186.608 150.663 229.950  1.00 96.83           O
ATOM    306  N   LEU A  83     186.040 152.823 230.249  1.00 44.28           N
ATOM    307  CA  LEU A  83     185.342 152.608 231.485  1.00 44.28           C
ATOM    308  CB  LEU A  83     184.825 153.915 232.111  1.00 44.28           C
ATOM    309  CG  LEU A  83     185.941 154.883 232.543  1.00 44.28           C
ATOM    310  CD1 LEU A  83     185.360 156.164 233.162  1.00 44.28           C
ATOM    311  CD2 LEU A  83     186.952 154.187 233.468  1.00 44.28           C
ATOM    312  C   LEU A  83     184.143 151.740 231.233  1.00 44.28           C
ATOM    313  O   LEU A  83     183.772 150.926 232.078  1.00 44.28           O
ATOM    314  N   LEU A  84     183.514 151.883 230.050  1.00112.47           N
ATOM    315  CA  LEU A  84     182.293 151.190 229.729  1.00112.47           C
ATOM    316  CB  LEU A  84     181.693 151.524 228.347  1.00112.47           C
ATOM    317  CG  LEU A  84     180.761 152.754 228.302  1.00112.47           C
ATOM    318  CD1 LEU A  84     181.467 154.060 228.679  1.00112.47           C
ATOM    319  CD2 LEU A  84     180.047 152.845 226.944  1.00112.47           C
ATOM    320  C   LEU A  84     182.449 149.706 229.782  1.00112.47           C
ATOM    321  O   LEU A  84     181.495 149.014 230.133  1.00112.47           O
ATOM    322  N   ILE A  85     183.613 149.153 229.404  1.00139.24           N
ATOM    323  CA  ILE A  85     183.712 147.723 229.468  1.00139.24           C
ATOM    324  CB  ILE A  85     184.975 147.153 228.886  1.00139.24           C
ATOM    325  CG1 ILE A  85     186.223 147.743 229.544  1.00139.24           C
ATOM    326  CG2 ILE A  85     184.923 147.345 227.369  1.00139.24           C
ATOM    327  CD1 ILE A  85     187.513 147.063 229.086  1.00139.24           C
ATOM    328  C   ILE A  85     183.523 147.274 230.882  1.00139.24           C
ATOM    329  O   ILE A  85     184.022 147.885 231.826  1.00139.24           O
ATOM    330  N   LYS A  86     182.736 146.192 231.051  1.00 93.41           N
ATOM    331  CA  LYS A  86     182.396 145.675 232.345  1.00 93.41           C
ATOM    332  CB  LYS A  86     181.180 144.733 232.329  1.00 93.41           C
ATOM    333  CG  LYS A  86     179.873 145.431 231.949  1.00 93.41           C
ATOM    334  CD  LYS A  86     178.735 144.462 231.621  1.00 93.41           C
ATOM    335  CE  LYS A  86     178.913 143.741 230.283  1.00 93.41           C
ATOM    336  NZ  LYS A  86     178.818 144.710 229.169  1.00 93.41           N
ATOM    337  C   LYS A  86     183.549 144.907 232.897  1.00 93.41           C
ATOM    338  O   LYS A  86     184.447 144.492 232.166  1.00 93.41           O
ATOM    339  N   GLY A  87     183.536 144.704 234.233  1.00 21.88           N
ATOM    340  CA  GLY A  87     184.583 143.987 234.895  1.00 21.88           C
ATOM    341  C   GLY A  87     185.698 144.941 235.170  1.00 21.88           C
ATOM    342  O   GLY A  87     186.854 144.536 235.293  1.00 21.88           O
ATOM    343  N   ILE A  88     185.389 146.249 235.256  1.00 65.59           N
ATOM    344  CA  ILE A  88     186.458 147.172 235.496  1.00 65.59           C
ATOM    345  CB  ILE A  88     186.873 147.935 234.266  1.00 65.59           C
ATOM    346  CG1 ILE A  88     187.459 146.957 233.238  1.00 65.59           C
ATOM    347  CG2 ILE A  88     187.853 149.054 234.656  1.00 65.59           C
ATOM    348  CD1 ILE A  88     187.908 147.641 231.953  1.00 65.59           C
ATOM    349  C   ILE A  88     186.094 148.148 236.569  1.00 65.59           C
ATOM    350  O   ILE A  88     184.932 148.510 236.752  1.00 65.59           O
ATOM    351  N   SER A  89     187.126 148.558 237.333  1.00 97.04           N
ATOM    352  CA  SER A  89     187.041 149.580 238.328  1.00 97.04           C
ATOM    353  CB  SER A  89     187.936 149.282 239.543  1.00 97.04           C
ATOM    354  OG  SER A  89     187.842 150.322 240.502  1.00 97.04           O
ATOM    355  C   SER A  89     187.592 150.789 237.635  1.00 97.04           C
ATOM    356  O   SER A  89     188.565 150.690 236.891  1.00 97.04           O
ATOM    357  N   GLU A  90     186.997 151.971 237.875  1.00 71.78           N
ATOM    358  CA  GLU A  90     187.362 153.150 237.139  1.00 71.78           C
ATOM    359  CB  GLU A  90     186.540 154.382 237.552  1.00 71.78           C
ATOM    360  CG  GLU A  90     186.828 155.615 236.695  1.00 71.78           C
ATOM    361  CD  GLU A  90     185.957 156.755 237.203  1.00 71.78           C
ATOM    362  OE1 GLU A  90     185.174 156.520 238.162  1.00 71.78           O
ATOM    363  OE2 GLU A  90     186.063 157.877 236.639  1.00 71.78           O
ATOM    364  C   GLU A  90     188.805 153.473 237.361  1.00 71.78           C
ATOM    365  O   GLU A  90     189.502 153.885 236.435  1.00 71.78           O
ATOM    366  N   ALA A  91     189.297 153.273 238.594  1.00 28.04           N
ATOM    367  CA  ALA A  91     190.652 153.608 238.922  1.00 28.04           C
ATOM    368  CB  ALA A  91     191.015 153.274 240.379  1.00 28.04           C
ATOM    369  C   ALA A  91     191.552 152.812 238.038  1.00 28.04           C
ATOM    370  O   ALA A  91     192.603 153.288 237.613  1.00 28.04           O
ATOM    371  N   LYS A  92     191.151 151.566 237.738  1.00142.58           N
ATOM    372  CA  LYS A  92     191.948 150.699 236.923  1.00142.58           C
ATOM    373  CB  LYS A  92     191.229 149.370 236.635  1.00142.58           C
ATOM    374  CG  LYS A  92     190.809 148.608 237.893  1.00142.58           C
ATOM    375  CD  LYS A  92     191.975 148.165 238.774  1.00142.58           C
ATOM    376  CE  LYS A  92     192.679 146.915 238.251  1.00142.58           C
ATOM    377  NZ  LYS A  92     191.726 145.784 238.202  1.00142.58           N
ATOM    378  C   LYS A  92     192.135 151.378 235.605  1.00142.58           C
ATOM    379  O   LYS A  92     193.228 151.377 235.041  1.00142.58           O
ATOM    380  N   ALA A  93     191.058 151.993 235.086  1.00 31.49           N
ATOM    381  CA  ALA A  93     191.109 152.666 233.822  1.00 31.49           C
ATOM    382  CB  ALA A  93     189.761 153.288 233.417  1.00 31.49           C
ATOM    383  C   ALA A  93     192.088 153.786 233.936  1.00 31.49           C
ATOM    384  O   ALA A  93     192.827 154.075 232.996  1.00 31.49           O
ATOM    385  N   ASP A  94     192.100 154.454 235.104  1.00 36.75           N
ATOM    386  CA  ASP A  94     192.949 155.587 235.317  1.00 36.75           C
ATOM    387  CB  ASP A  94     192.785 156.175 236.728  1.00 36.75           C
ATOM    388  CG  ASP A  94     191.354 156.673 236.872  1.00 36.75           C
ATOM    389  OD1 ASP A  94     190.601 156.613 235.864  1.00 36.75           O
ATOM    390  OD2 ASP A  94     190.994 157.115 237.996  1.00 36.75           O
ATOM    391  C   ASP A  94     194.379 155.153 235.196  1.00 36.75           C
ATOM    392  O   ASP A  94     195.175 155.795 234.514  1.00 36.75           O
ATOM    393  N   LYS A  95     194.732 154.036 235.859  1.00102.94           N
ATOM    394  CA  LYS A  95     196.073 153.519 235.861  1.00102.94           C
ATOM    395  CB  LYS A  95     196.264 152.326 236.815  1.00102.94           C
ATOM    396  CG  LYS A  95     196.338 152.706 238.297  1.00102.94           C
ATOM    397  CD  LYS A  95     195.030 153.225 238.895  1.00102.94           C
ATOM    398  CE  LYS A  95     194.808 154.724 238.685  1.00102.94           C
ATOM    399  NZ  LYS A  95     193.549 155.144 239.339  1.00102.94           N
ATOM    400  C   LYS A  95     196.425 153.049 234.488  1.00102.94           C
ATOM    401  O   LYS A  95     197.584 153.119 234.080  1.00102.94           O
ATOM    402  N   LEU A  96     195.433 152.525 233.748  1.00 37.51           N
ATOM    403  CA  LEU A  96     195.691 152.055 232.420  1.00 37.51           C
ATOM    404  CB  LEU A  96     194.443 151.479 231.731  1.00 37.51           C
ATOM    405  CG  LEU A  96     193.880 150.227 232.429  1.00 37.51           C
ATOM    406  CD1 LEU A  96     192.640 149.689 231.697  1.00 37.51           C
ATOM    407  CD2 LEU A  96     194.968 149.160 232.628  1.00 37.51           C
ATOM    408  C   LEU A  96     196.150 153.239 231.639  1.00 37.51           C
ATOM    409  O   LEU A  96     197.031 153.138 230.786  1.00 37.51           O
ATOM    410  N   LEU A  97     195.538 154.403 231.912  1.00 42.82           N
ATOM    411  CA  LEU A  97     195.927 155.620 231.268  1.00 42.82           C
ATOM    412  CB  LEU A  97     195.043 156.813 231.673  1.00 42.82           C
ATOM    413  CG  LEU A  97     193.563 156.658 231.273  1.00 42.82           C
ATOM    414  CD1 LEU A  97     192.740 157.882 231.704  1.00 42.82           C
ATOM    415  CD2 LEU A  97     193.415 156.337 229.778  1.00 42.82           C
ATOM    416  C   LEU A  97     197.326 155.939 231.698  1.00 42.82           C
ATOM    417  O   LEU A  97     198.127 156.438 230.910  1.00 42.82           O
ATOM    418  N   GLY A  98     197.662 155.665 232.974  1.00 27.37           N
ATOM    419  CA  GLY A  98     198.965 156.019 233.460  1.00 27.37           C
ATOM    420  C   GLY A  98     200.022 155.286 232.692  1.00 27.37           C
ATOM    421  O   GLY A  98     201.013 155.877 232.267  1.00 27.37           O
ATOM    422  N   GLU A  99     199.842 153.968 232.502  1.00119.73           N
ATOM    423  CA  GLU A  99     200.809 153.181 231.797  1.00119.73           C
ATOM    424  CB  GLU A  99     200.530 151.672 231.890  1.00119.73           C
ATOM    425  CG  GLU A  99     201.709 150.830 231.409  1.00119.73           C
ATOM    426  CD  GLU A  99     202.842 151.034 232.405  1.00119.73           C
ATOM    427  OE1 GLU A  99     202.555 151.502 233.539  1.00119.73           O
ATOM    428  OE2 GLU A  99     204.009 150.731 232.043  1.00119.73           O
ATOM    429  C   GLU A  99     200.808 153.565 230.350  1.00119.73           C
ATOM    430  O   GLU A  99     201.850 153.553 229.695  1.00119.73           O
ATOM    431  N   ALA A 100     199.622 153.894 229.803  1.00 33.05           N
ATOM    432  CA  ALA A 100     199.520 154.220 228.411  1.00 33.05           C
ATOM    433  CB  ALA A 100     198.079 154.541 227.985  1.00 33.05           C
ATOM    434  C   ALA A 100     200.339 155.437 228.137  1.00 33.05           C
ATOM    435  O   ALA A 100     201.115 155.473 227.185  1.00 33.05           O
ATOM    436  N   SER A 101     200.203 156.465 228.990  1.00 62.56           N
ATOM    437  CA  SER A 101     200.939 157.676 228.797  1.00 62.56           C
ATOM    438  CB  SER A 101     200.569 158.768 229.816  1.00 62.56           C
ATOM    439  OG  SER A 101     201.333 159.941 229.573  1.00 62.56           O
ATOM    440  C   SER A 101     202.385 157.357 228.985  1.00 62.56           C
ATOM    441  O   SER A 101     203.255 157.955 228.355  1.00 62.56           O
ATOM    442  N   LYS A 102     202.677 156.382 229.860  1.00 63.36           N
ATOM    443  CA  LYS A 102     204.045 156.065 230.131  1.00 63.36           C
ATOM    444  CB  LYS A 102     204.192 154.945 231.173  1.00 63.36           C
ATOM    445  CG  LYS A 102     205.645 154.591 231.487  1.00 63.36           C
ATOM    446  CD  LYS A 102     205.803 153.730 232.740  1.00 63.36           C
ATOM    447  CE  LYS A 102     207.256 153.373 233.058  1.00 63.36           C
ATOM    448  NZ  LYS A 102     207.972 154.567 233.560  1.00 63.36           N
ATOM    449  C   LYS A 102     204.696 155.593 228.868  1.00 63.36           C
ATOM    450  O   LYS A 102     205.806 156.007 228.537  1.00 63.36           O
ATOM    451  N   LEU A 103     204.026 154.669 228.158  1.00 87.54           N
ATOM    452  CA  LEU A 103     204.504 154.085 226.937  1.00 87.54           C
ATOM    453  CB  LEU A 103     203.828 152.745 226.613  1.00 87.54           C
ATOM    454  CG  LEU A 103     204.171 151.656 227.646  1.00 87.54           C
ATOM    455  CD1 LEU A 103     203.609 150.288 227.233  1.00 87.54           C
ATOM    456  CD2 LEU A 103     205.681 151.619 227.933  1.00 87.54           C
ATOM    457  C   LEU A 103     204.364 154.981 225.741  1.00 87.54           C
ATOM    458  O   LEU A 103     205.154 154.865 224.807  1.00 87.54           O
ATOM    459  N   VAL A 104     203.319 155.836 225.676  1.00138.73           N
ATOM    460  CA  VAL A 104     203.177 156.661 224.500  1.00138.73           C
ATOM    461  CB  VAL A 104     201.933 156.408 223.706  1.00138.73           C
ATOM    462  CG1 VAL A 104     202.040 155.057 223.004  1.00138.73           C
ATOM    463  CG2 VAL A 104     200.740 156.486 224.665  1.00138.73           C
ATOM    464  C   VAL A 104     203.089 158.107 224.872  1.00138.73           C
ATOM    465  O   VAL A 104     202.280 158.502 225.709  1.00138.73           O
ATOM    466  N   PRO A 105     203.925 158.910 224.263  1.00112.40           N
ATOM    467  CA  PRO A 105     203.845 160.330 224.469  1.00112.40           C
ATOM    468  CD  PRO A 105     205.272 158.490 223.919  1.00112.40           C
ATOM    469  CB  PRO A 105     205.221 160.901 224.121  1.00112.40           C
ATOM    470  CG  PRO A 105     205.929 159.763 223.363  1.00112.40           C
ATOM    471  C   PRO A 105     202.720 160.896 223.665  1.00112.40           C
ATOM    472  O   PRO A 105     202.631 160.605 222.475  1.00112.40           O
ATOM    473  N   MET A 106     201.770 161.571 224.329  1.00192.30           N
ATOM    474  CA  MET A 106     200.697 162.277 223.707  1.00192.30           C
ATOM    475  CB  MET A 106     199.408 162.067 224.482  1.00192.30           C
ATOM    476  CG  MET A 106     199.242 160.555 224.609  1.00192.30           C
ATOM    477  SD  MET A 106     197.558 159.981 224.855  1.00192.30           S
ATOM    478  CE  MET A 106     197.120 160.124 223.097  1.00192.30           C
ATOM    479  C   MET A 106     200.984 163.720 223.452  1.00192.30           C
ATOM    480  O   MET A 106     200.392 164.323 222.560  1.00192.30           O
ATOM    481  N   GLY A 107     201.900 164.302 224.253  1.00 41.01           N
ATOM    482  CA  GLY A 107     202.109 165.721 224.334  1.00 41.01           C
ATOM    483  C   GLY A 107     202.654 166.300 223.071  1.00 41.01           C
ATOM    484  O   GLY A 107     202.934 165.605 222.096  1.00 41.01           O
ATOM    485  N   PHE A 108     202.800 167.641 223.088  1.00324.77           N
ATOM    486  CA  PHE A 108     203.255 168.399 221.963  1.00324.77           C
ATOM    487  CB  PHE A 108     203.175 169.920 222.173  1.00324.77           C
ATOM    488  CG  PHE A 108     201.589 170.298 222.292  1.00324.77           C
ATOM    489  CD1 PHE A 108     200.584 170.498 221.346  1.00324.77           C
ATOM    490  CD2 PHE A 108     200.399 170.607 223.033  1.00324.77           C
ATOM    491  CE1 PHE A 108     199.641 170.760 222.379  1.00324.77           C
ATOM    492  CE2 PHE A 108     200.625 170.502 221.710  1.00324.77           C
ATOM    493  CZ  PHE A 108     200.758 170.525 223.091  1.00324.77           C
ATOM    494  C   PHE A 108     204.677 168.044 221.695  1.00324.77           C
ATOM    495  O   PHE A 108     205.410 167.625 222.590  1.00324.77           O
ATOM    496  N   THR A 109     205.084 168.178 220.419  1.00 44.35           N
ATOM    497  CA  THR A 109     206.415 167.832 220.022  1.00 44.35           C
ATOM    498  CB  THR A 109     206.476 166.534 219.274  1.00 44.35           C
ATOM    499  OG1 THR A 109     205.677 166.607 218.103  1.00 44.35           O
ATOM    500  CG2 THR A 109     205.966 165.412 220.195  1.00 44.35           C
ATOM    501  C   THR A 109     206.931 168.904 219.118  1.00 44.35           C
ATOM    502  O   THR A 109     206.205 169.821 218.740  1.00 44.35           O
ATOM    503  N   THR A 110     208.226 168.805 218.760  1.00 91.62           N
ATOM    504  CA  THR A 110     208.871 169.778 217.930  1.00 91.62           C
ATOM    505  CB  THR A 110     210.359 169.598 217.900  1.00 91.62           C
ATOM    506  OG1 THR A 110     210.971 170.653 217.177  1.00 91.62           O
ATOM    507  CG2 THR A 110     210.677 168.242 217.248  1.00 91.62           C
ATOM    508  C   THR A 110     208.357 169.642 216.529  1.00 91.62           C
ATOM    509  O   THR A 110     208.031 168.550 216.069  1.00 91.62           O
ATOM    510  N   ALA A 111     208.267 170.783 215.819  1.00 24.13           N
ATOM    511  CA  ALA A 111     207.776 170.834 214.471  1.00 24.13           C
ATOM    512  CB  ALA A 111     207.701 172.267 213.919  1.00 24.13           C
ATOM    513  C   ALA A 111     208.696 170.060 213.584  1.00 24.13           C
ATOM    514  O   ALA A 111     208.257 169.358 212.674  1.00 24.13           O
ATOM    515  N   THR A 112     210.011 170.162 213.841  1.00 27.24           N
ATOM    516  CA  THR A 112     210.979 169.530 212.995  1.00 27.24           C
ATOM    517  CB  THR A 112     212.392 169.777 213.437  1.00 27.24           C
ATOM    518  OG1 THR A 112     212.608 169.225 214.728  1.00 27.24           O
ATOM    519  CG2 THR A 112     212.644 171.294 213.460  1.00 27.24           C
ATOM    520  C   THR A 112     210.753 168.053 213.007  1.00 27.24           C
ATOM    521  O   THR A 112     210.853 167.404 211.967  1.00 27.24           O
ATOM    522  N   GLU A 113     210.440 167.477 214.184  1.00 74.97           N
ATOM    523  CA  GLU A 113     210.281 166.054 214.257  1.00 74.97           C
ATOM    524  CB  GLU A 113     210.051 165.520 215.680  1.00 74.97           C
ATOM    525  CG  GLU A 113     208.707 165.899 216.297  1.00 74.97           C
ATOM    526  CD  GLU A 113     208.591 165.128 217.602  1.00 74.97           C
ATOM    527  OE1 GLU A 113     209.306 165.496 218.572  1.00 74.97           O
ATOM    528  OE2 GLU A 113     207.791 164.155 217.641  1.00 74.97           O
ATOM    529  C   GLU A 113     209.114 165.634 213.416  1.00 74.97           C
ATOM    530  O   GLU A 113     209.177 164.630 212.711  1.00 74.97           O
ATOM    531  N   TYR A 114     208.011 166.398 213.446  1.00 35.88           N
ATOM    532  CA  TYR A 114     206.865 166.020 212.673  1.00 35.88           C
ATOM    533  CB  TYR A 114     205.677 166.984 212.839  1.00 35.88           C
ATOM    534  CG  TYR A 114     204.564 166.475 211.987  1.00 35.88           C
ATOM    535  CD1 TYR A 114     203.762 165.447 212.430  1.00 35.88           C
ATOM    536  CD2 TYR A 114     204.319 167.025 210.750  1.00 35.88           C
ATOM    537  CE1 TYR A 114     202.734 164.974 211.649  1.00 35.88           C
ATOM    538  CE2 TYR A 114     203.292 166.556 209.965  1.00 35.88           C
ATOM    539  CZ  TYR A 114     202.498 165.528 210.414  1.00 35.88           C
ATOM    540  OH  TYR A 114     201.444 165.044 209.611  1.00 35.88           O
ATOM    541  C   TYR A 114     207.281 166.049 211.240  1.00 35.88           C
ATOM    542  O   TYR A 114     206.885 165.198 210.445  1.00 35.88           O
ATOM    543  N   HIS A 115     208.112 167.044 210.883  1.00 29.37           N
ATOM    544  CA  HIS A 115     208.551 167.206 209.531  1.00 29.37           C
ATOM    545  ND1 HIS A 115     210.903 167.989 207.270  1.00 29.37           N
ATOM    546  CG  HIS A 115     209.886 168.643 207.929  1.00 29.37           C
ATOM    547  CB  HIS A 115     209.514 168.393 209.359  1.00 29.37           C
ATOM    548  NE2 HIS A 115     210.006 169.402 205.807  1.00 29.37           N
ATOM    549  CD2 HIS A 115     209.349 169.503 207.020  1.00 29.37           C
ATOM    550  CE1 HIS A 115     210.931 168.480 206.006  1.00 29.37           C
ATOM    551  C   HIS A 115     209.281 165.969 209.111  1.00 29.37           C
ATOM    552  O   HIS A 115     209.086 165.484 207.997  1.00 29.37           O
ATOM    553  N   ILE A 116     210.136 165.414 209.991  1.00126.13           N
ATOM    554  CA  ILE A 116     210.876 164.244 209.610  1.00126.13           C
ATOM    555  CB  ILE A 116     211.898 163.795 210.628  1.00126.13           C
ATOM    556  CG1 ILE A 116     212.990 162.934 209.966  1.00126.13           C
ATOM    557  CG2 ILE A 116     211.183 163.040 211.758  1.00126.13           C
ATOM    558  CD1 ILE A 116     212.491 161.608 209.395  1.00126.13           C
ATOM    559  C   ILE A 116     209.884 163.146 209.373  1.00126.13           C
ATOM    560  O   ILE A 116     210.030 162.352 208.447  1.00126.13           O
ATOM    561  N   ARG A 117     208.825 163.094 210.203  1.00107.21           N
ATOM    562  CA  ARG A 117     207.811 162.080 210.114  1.00107.21           C
ATOM    563  CB  ARG A 117     206.700 162.298 211.156  1.00107.21           C
ATOM    564  CG  ARG A 117     207.234 162.349 212.591  1.00107.21           C
ATOM    565  CD  ARG A 117     206.886 161.130 213.446  1.00107.21           C
ATOM    566  NE  ARG A 117     205.441 161.228 213.793  1.00107.21           N
ATOM    567  CZ  ARG A 117     204.983 160.685 214.959  1.00107.21           C
ATOM    568  NH1 ARG A 117     205.852 160.069 215.812  1.00107.21           N
ATOM    569  NH2 ARG A 117     203.657 160.760 215.272  1.00107.21           N
ATOM    570  C   ARG A 117     207.191 162.180 208.755  1.00107.21           C
ATOM    571  O   ARG A 117     206.885 161.168 208.124  1.00107.21           O
ATOM    572  N   ARG A 118     207.001 163.417 208.263  1.00132.02           N
ATOM    573  CA  ARG A 118     206.429 163.615 206.964  1.00132.02           C
ATOM    574  CB  ARG A 118     206.322 165.096 206.555  1.00132.02           C
ATOM    575  CG  ARG A 118     205.705 165.291 205.166  1.00132.02           C
ATOM    576  CD  ARG A 118     204.173 165.327 205.145  1.00132.02           C
ATOM    577  NE  ARG A 118     203.656 164.189 205.953  1.00132.02           N
ATOM    578  CZ  ARG A 118     202.321 163.900 205.936  1.00132.02           C
ATOM    579  NH1 ARG A 118     201.490 164.544 205.065  1.00132.02           N
ATOM    580  NH2 ARG A 118     201.815 162.976 206.803  1.00132.02           N
ATOM    581  C   ARG A 118     207.368 162.972 206.000  1.00132.02           C
ATOM    582  O   ARG A 118     206.953 162.466 204.962  1.00132.02           O
ATOM    583  N   SER A 119     208.677 163.020 206.299  1.00 77.56           N
ATOM    584  CA  SER A 119     209.650 162.395 205.449  1.00 77.56           C
ATOM    585  CB  SER A 119     211.086 162.646 205.929  1.00 77.56           C
ATOM    586  OG  SER A 119     211.323 164.041 206.020  1.00 77.56           O
ATOM    587  C   SER A 119     209.440 160.910 205.505  1.00 77.56           C
ATOM    588  O   SER A 119     209.606 160.203 204.513  1.00 77.56           O
ATOM    589  N   GLU A 120     209.035 160.414 206.688  1.00 85.52           N
ATOM    590  CA  GLU A 120     208.918 159.014 206.986  1.00 85.52           C
ATOM    591  CB  GLU A 120     208.573 158.754 208.462  1.00 85.52           C
ATOM    592  CG  GLU A 120     209.679 159.189 209.424  1.00 85.52           C
ATOM    593  CD  GLU A 120     210.911 158.345 209.132  1.00 85.52           C
ATOM    594  OE1 GLU A 120     210.742 157.126 208.859  1.00 85.52           O
ATOM    595  OE2 GLU A 120     212.037 158.909 209.170  1.00 85.52           O
ATOM    596  C   GLU A 120     207.875 158.319 206.159  1.00 85.52           C
ATOM    597  O   GLU A 120     208.063 157.158 205.798  1.00 85.52           O
ATOM    598  N   LEU A 121     206.751 158.985 205.828  1.00 61.28           N
ATOM    599  CA  LEU A 121     205.679 158.279 205.179  1.00 61.28           C
ATOM    600  CB  LEU A 121     204.463 159.155 204.834  1.00 61.28           C
ATOM    601  CG  LEU A 121     203.714 159.688 206.068  1.00 61.28           C
ATOM    602  CD1 LEU A 121     202.431 160.424 205.655  1.00 61.28           C
ATOM    603  CD2 LEU A 121     203.458 158.572 207.094  1.00 61.28           C
ATOM    604  C   LEU A 121     206.140 157.635 203.906  1.00 61.28           C
ATOM    605  O   LEU A 121     206.645 158.291 202.996  1.00 61.28           O
ATOM    606  N   ILE A 122     205.945 156.300 203.832  1.00 92.77           N
ATOM    607  CA  ILE A 122     206.311 155.483 202.709  1.00 92.77           C
ATOM    608  CB  ILE A 122     206.113 154.011 202.951  1.00 92.77           C
ATOM    609  CG1 ILE A 122     206.960 153.532 204.144  1.00 92.77           C
ATOM    610  CG2 ILE A 122     206.465 153.271 201.649  1.00 92.77           C
ATOM    611  CD1 ILE A 122     206.477 154.053 205.496  1.00 92.77           C
ATOM    612  C   ILE A 122     205.454 155.876 201.547  1.00 92.77           C
ATOM    613  O   ILE A 122     205.926 155.958 200.414  1.00 92.77           O
ATOM    614  N   THR A 123     204.159 156.147 201.810  1.00 85.70           N
ATOM    615  CA  THR A 123     203.291 156.609 200.769  1.00 85.70           C
ATOM    616  CB  THR A 123     203.739 157.980 200.370  1.00 85.70           C
ATOM    617  OG1 THR A 123     203.677 158.855 201.486  1.00 85.70           O
ATOM    618  CG2 THR A 123     202.864 158.497 199.245  1.00 85.70           C
ATOM    619  C   THR A 123     203.316 155.691 199.566  1.00 85.70           C
ATOM    620  O   THR A 123     204.036 155.929 198.599  1.00 85.70           O
ATOM    621  N   ILE A 124     202.511 154.602 199.624  1.00147.83           N
ATOM    622  CA  ILE A 124     202.383 153.553 198.634  1.00147.83           C
ATOM    623  CB  ILE A 124     201.205 152.657 198.905  1.00147.83           C
ATOM    624  CG1 ILE A 124     201.175 152.150 200.355  1.00147.83           C
ATOM    625  CG2 ILE A 124     201.229 151.534 197.854  1.00147.83           C
ATOM    626  CD1 ILE A 124     202.349 151.264 200.734  1.00147.83           C
ATOM    627  C   ILE A 124     202.034 154.138 197.294  1.00147.83           C
ATOM    628  O   ILE A 124     201.086 154.910 197.179  1.00147.83           O
ATOM    629  N   THR A 125     202.759 153.730 196.229  1.00 46.31           N
ATOM    630  CA  THR A 125     202.522 154.233 194.900  1.00 46.31           C
ATOM    631  CB  THR A 125     203.698 154.060 193.982  1.00 46.31           C
ATOM    632  OG1 THR A 125     203.981 152.680 193.804  1.00 46.31           O
ATOM    633  CG2 THR A 125     204.914 154.771 194.598  1.00 46.31           C
ATOM    634  C   THR A 125     201.351 153.531 194.268  1.00 46.31           C
ATOM    635  O   THR A 125     201.027 152.386 194.574  1.00 46.31           O
ATOM    636  N   THR A 126     200.692 154.245 193.336  1.00 65.09           N
ATOM    637  CA  THR A 126     199.524 153.841 192.602  1.00 65.09           C
ATOM    638  CB  THR A 126     198.959 154.980 191.809  1.00 65.09           C
ATOM    639  OG1 THR A 126     199.932 155.457 190.894  1.00 65.09           O
ATOM    640  CG2 THR A 126     198.557 156.104 192.776  1.00 65.09           C
ATOM    641  C   THR A 126     199.840 152.728 191.646  1.00 65.09           C
ATOM    642  O   THR A 126     198.969 151.924 191.312  1.00 65.09           O
ATOM    643  N   GLY A 127     201.091 152.663 191.158  1.00 33.31           N
ATOM    644  CA  GLY A 127     201.424 151.706 190.146  1.00 33.31           C
ATOM    645  C   GLY A 127     201.409 152.456 188.850  1.00 33.31           C
ATOM    646  O   GLY A 127     201.729 151.914 187.794  1.00 33.31           O
ATOM    647  N   SER A 128     200.999 153.738 188.911  1.00 51.89           N
ATOM    648  CA  SER A 128     201.021 154.606 187.767  1.00 51.89           C
ATOM    649  CB  SER A 128     199.627 155.105 187.366  1.00 51.89           C
ATOM    650  OG  SER A 128     199.058 155.826 188.448  1.00 51.89           O
ATOM    651  C   SER A 128     201.829 155.809 188.162  1.00 51.89           C
ATOM    652  O   SER A 128     201.531 156.476 189.149  1.00 51.89           O
ATOM    653  N   LYS A 129     202.863 156.143 187.371  1.00 39.16           N
ATOM    654  CA  LYS A 129     203.776 157.194 187.732  1.00 39.16           C
ATOM    655  CB  LYS A 129     204.941 157.329 186.736  1.00 39.16           C
ATOM    656  CG  LYS A 129     205.869 156.113 186.717  1.00 39.16           C
ATOM    657  CD  LYS A 129     206.825 156.090 185.523  1.00 39.16           C
ATOM    658  CE  LYS A 129     207.752 154.873 185.504  1.00 39.16           C
ATOM    659  NZ  LYS A 129     208.637 154.929 184.320  1.00 39.16           N
ATOM    660  C   LYS A 129     203.089 158.526 187.789  1.00 39.16           C
ATOM    661  O   LYS A 129     203.373 159.340 188.666  1.00 39.16           O
ATOM    662  N   GLN A 130     202.185 158.785 186.832  1.00116.40           N
ATOM    663  CA  GLN A 130     201.524 160.051 186.670  1.00116.40           C
ATOM    664  CB  GLN A 130     200.724 160.074 185.358  1.00116.40           C
ATOM    665  CG  GLN A 130     200.000 161.384 185.070  1.00116.40           C
ATOM    666  CD  GLN A 130     199.276 161.203 183.743  1.00116.40           C
ATOM    667  OE1 GLN A 130     198.639 162.124 183.234  1.00116.40           O
ATOM    668  NE2 GLN A 130     199.379 159.978 183.161  1.00116.40           N
ATOM    669  C   GLN A 130     200.583 160.350 187.800  1.00116.40           C
ATOM    670  O   GLN A 130     200.486 161.491 188.247  1.00116.40           O
ATOM    671  N   LEU A 131     199.807 159.358 188.271  1.00112.18           N
ATOM    672  CA  LEU A 131     198.979 159.651 189.403  1.00112.18           C
ATOM    673  CB  LEU A 131     197.966 158.563 189.787  1.00112.18           C
ATOM    674  CG  LEU A 131     196.830 158.433 188.766  1.00112.18           C
ATOM    675  CD1 LEU A 131     197.328 157.776 187.476  1.00112.18           C
ATOM    676  CD2 LEU A 131     195.592 157.766 189.377  1.00112.18           C
ATOM    677  C   LEU A 131     199.883 159.852 190.559  1.00112.18           C
ATOM    678  O   LEU A 131     199.600 160.622 191.472  1.00112.18           O
ATOM    679  N   ASP A 132     201.009 159.133 190.541  1.00 91.61           N
ATOM    680  CA  ASP A 132     201.932 159.180 191.624  1.00 91.61           C
ATOM    681  CB  ASP A 132     203.121 158.251 191.354  1.00 91.61           C
ATOM    682  CG  ASP A 132     203.480 157.630 192.684  1.00 91.61           C
ATOM    683  OD1 ASP A 132     202.568 157.579 193.551  1.00 91.61           O
ATOM    684  OD2 ASP A 132     204.645 157.182 192.847  1.00 91.61           O
ATOM    685  C   ASP A 132     202.422 160.594 191.715  1.00 91.61           C
ATOM    686  O   ASP A 132     202.610 161.118 192.811  1.00 91.61           O
ATOM    687  N   THR A 133     202.654 161.250 190.557  1.00 99.93           N
ATOM    688  CA  THR A 133     203.103 162.615 190.572  1.00 99.93           C
ATOM    689  CB  THR A 133     203.571 163.143 189.243  1.00 99.93           C
ATOM    690  OG1 THR A 133     204.337 164.322 189.441  1.00 99.93           O
ATOM    691  CG2 THR A 133     202.356 163.479 188.367  1.00 99.93           C
ATOM    692  C   THR A 133     201.982 163.487 191.053  1.00 99.93           C
ATOM    693  O   THR A 133     202.213 164.492 191.722  1.00 99.93           O
ATOM    694  N   LEU A 134     200.728 163.146 190.690  1.00 55.27           N
ATOM    695  CA  LEU A 134     199.611 163.937 191.127  1.00 55.27           C
ATOM    696  CB  LEU A 134     198.268 163.391 190.607  1.00 55.27           C
ATOM    697  CG  LEU A 134     198.134 163.385 189.073  1.00 55.27           C
ATOM    698  CD1 LEU A 134     196.769 162.827 188.639  1.00 55.27           C
ATOM    699  CD2 LEU A 134     198.427 164.773 188.480  1.00 55.27           C
ATOM    700  C   LEU A 134     199.534 163.864 192.624  1.00 55.27           C
ATOM    701  O   LEU A 134     199.448 164.876 193.315  1.00 55.27           O
ATOM    702  N   LEU A 135     199.589 162.628 193.143  1.00 78.92           N
ATOM    703  CA  LEU A 135     199.506 162.246 194.524  1.00 78.92           C
ATOM    704  CB  LEU A 135     199.313 160.733 194.714  1.00 78.92           C
ATOM    705  CG  LEU A 135     197.974 160.219 194.152  1.00 78.92           C
ATOM    706  CD1 LEU A 135     197.806 158.712 194.398  1.00 78.92           C
ATOM    707  CD2 LEU A 135     196.791 161.047 194.682  1.00 78.92           C
ATOM    708  C   LEU A 135     200.754 162.644 195.236  1.00 78.92           C
ATOM    709  O   LEU A 135     200.800 162.645 196.466  1.00 78.92           O
ATOM    710  N   GLN A 136     201.814 162.971 194.478  1.00 68.61           N
ATOM    711  CA  GLN A 136     203.084 163.247 195.076  1.00 68.61           C
ATOM    712  CB  GLN A 136     203.071 164.468 196.012  1.00 68.61           C
ATOM    713  CG  GLN A 136     204.432 164.758 196.649  1.00 68.61           C
ATOM    714  CD  GLN A 136     205.387 165.175 195.541  1.00 68.61           C
ATOM    715  OE1 GLN A 136     205.047 165.123 194.360  1.00 68.61           O
ATOM    716  NE2 GLN A 136     206.620 165.598 195.929  1.00 68.61           N
ATOM    717  C   GLN A 136     203.544 162.058 195.859  1.00 68.61           C
ATOM    718  O   GLN A 136     203.553 162.052 197.088  1.00 68.61           O
ATOM    719  N   GLY A 137     203.894 160.978 195.133  1.00 33.46           N
ATOM    720  CA  GLY A 137     204.478 159.835 195.771  1.00 33.46           C
ATOM    721  C   GLY A 137     203.439 158.817 196.103  1.00 33.46           C
ATOM    722  O   GLY A 137     203.744 157.813 196.745  1.00 33.46           O
ATOM    723  N   GLY A 138     202.180 159.044 195.688  1.00 35.04           N
ATOM    724  CA  GLY A 138     201.175 158.041 195.897  1.00 35.04           C
ATOM    725  C   GLY A 138     200.439 158.291 197.177  1.00 35.04           C
ATOM    726  O   GLY A 138     200.666 159.277 197.870  1.00 35.04           O
ATOM    727  N   VAL A 139     199.517 157.374 197.526  1.00 92.04           N
ATOM    728  CA  VAL A 139     198.701 157.546 198.695  1.00 92.04           C
ATOM    729  CB  VAL A 139     197.582 156.550 198.794  1.00 92.04           C
ATOM    730  CG1 VAL A 139     198.190 155.144 198.931  1.00 92.04           C
ATOM    731  CG2 VAL A 139     196.674 156.951 199.969  1.00 92.04           C
ATOM    732  C   VAL A 139     199.544 157.402 199.921  1.00 92.04           C
ATOM    733  O   VAL A 139     200.362 156.492 200.034  1.00 92.04           O
ATOM    734  N   GLU A 140     199.328 158.308 200.894  1.00 55.95           N
ATOM    735  CA  GLU A 140     200.116 158.353 202.090  1.00 55.95           C
ATOM    736  CB  GLU A 140     200.029 159.705 202.824  1.00 55.95           C
ATOM    737  CG  GLU A 140     200.674 160.851 202.038  1.00 55.95           C
ATOM    738  CD  GLU A 140     200.539 162.140 202.839  1.00 55.95           C
ATOM    739  OE1 GLU A 140     199.869 162.112 203.906  1.00 55.95           O
ATOM    740  OE2 GLU A 140     201.105 163.172 202.391  1.00 55.95           O
ATOM    741  C   GLU A 140     199.725 157.273 203.044  1.00 55.95           C
ATOM    742  O   GLU A 140     198.597 156.783 203.074  1.00 55.95           O
ATOM    743  N   THR A 141     200.723 156.881 203.850  1.00124.30           N
ATOM    744  CA  THR A 141     200.653 155.879 204.865  1.00124.30           C
ATOM    745  CB  THR A 141     202.074 155.556 205.255  1.00124.30           C
ATOM    746  OG1 THR A 141     202.790 155.159 204.097  1.00124.30           O
ATOM    747  CG2 THR A 141     202.156 154.441 206.294  1.00124.30           C
ATOM    748  C   THR A 141     199.915 156.476 206.036  1.00124.30           C
ATOM    749  O   THR A 141     200.194 157.598 206.451  1.00124.30           O
ATOM    750  N   GLY A 142     198.914 155.753 206.580  1.00 37.82           N
ATOM    751  CA  GLY A 142     198.249 156.184 207.784  1.00 37.82           C
ATOM    752  C   GLY A 142     197.226 157.254 207.531  1.00 37.82           C
ATOM    753  O   GLY A 142     196.813 157.938 208.468  1.00 37.82           O
ATOM    754  N   SER A 143     196.776 157.427 206.275  1.00 66.17           N
ATOM    755  CA  SER A 143     195.826 158.465 205.967  1.00 66.17           C
ATOM    756  CB  SER A 143     196.371 159.471 204.940  1.00 66.17           C
ATOM    757  OG  SER A 143     196.846 158.784 203.791  1.00 66.17           O
ATOM    758  C   SER A 143     194.566 157.856 205.423  1.00 66.17           C
ATOM    759  O   SER A 143     194.365 156.648 205.517  1.00 66.17           O
ATOM    760  N   ILE A 144     193.670 158.709 204.869  1.00128.69           N
ATOM    761  CA  ILE A 144     192.385 158.309 204.344  1.00128.69           C
ATOM    762  CB  ILE A 144     191.246 159.046 204.996  1.00128.69           C
ATOM    763  CG1 ILE A 144     191.243 158.922 206.532  1.00128.69           C
ATOM    764  CG2 ILE A 144     189.952 158.537 204.344  1.00128.69           C
ATOM    765  CD1 ILE A 144     190.863 157.548 207.077  1.00128.69           C
ATOM    766  C   ILE A 144     192.312 158.741 202.894  1.00128.69           C
ATOM    767  O   ILE A 144     192.916 159.736 202.501  1.00128.69           O
ATOM    768  N   THR A 145     191.572 158.000 202.038  1.00 49.80           N
ATOM    769  CA  THR A 145     191.461 158.419 200.661  1.00 49.80           C
ATOM    770  CB  THR A 145     192.293 157.613 199.706  1.00 49.80           C
ATOM    771  OG1 THR A 145     191.889 156.254 199.727  1.00 49.80           O
ATOM    772  CG2 THR A 145     193.772 157.736 200.111  1.00 49.80           C
ATOM    773  C   THR A 145     190.025 158.318 200.210  1.00 49.80           C
ATOM    774  O   THR A 145     189.203 157.663 200.849  1.00 49.80           O
ATOM    775  N   GLU A 146     189.676 159.000 199.093  1.00121.32           N
ATOM    776  CA  GLU A 146     188.318 158.939 198.610  1.00121.32           C
ATOM    777  CB  GLU A 146     187.443 160.163 198.931  1.00121.32           C
ATOM    778  CG  GLU A 146     186.848 160.125 200.334  1.00121.32           C
ATOM    779  CD  GLU A 146     185.759 161.173 200.401  1.00121.32           C
ATOM    780  OE1 GLU A 146     185.760 162.060 199.511  1.00121.32           O
ATOM    781  OE2 GLU A 146     184.908 161.100 201.327  1.00121.32           O
ATOM    782  C   GLU A 146     188.255 158.772 197.122  1.00121.32           C
ATOM    783  O   GLU A 146     189.085 159.282 196.371  1.00121.32           O
ATOM    784  N   LEU A 147     187.228 158.026 196.660  1.00 91.10           N
ATOM    785  CA  LEU A 147     187.016 157.858 195.251  1.00 91.10           C
ATOM    786  CB  LEU A 147     186.918 156.389 194.806  1.00 91.10           C
ATOM    787  CG  LEU A 147     188.232 155.604 194.980  1.00 91.10           C
ATOM    788  CD1 LEU A 147     189.334 156.150 194.059  1.00 91.10           C
ATOM    789  CD2 LEU A 147     188.659 155.545 196.455  1.00 91.10           C
ATOM    790  C   LEU A 147     185.716 158.518 194.903  1.00 91.10           C
ATOM    791  O   LEU A 147     184.664 158.194 195.451  1.00 91.10           O
ATOM    792  N   PHE A 148     185.770 159.491 193.975  1.00 87.92           N
ATOM    793  CA  PHE A 148     184.590 160.157 193.497  1.00 87.92           C
ATOM    794  CB  PHE A 148     184.764 161.677 193.355  1.00 87.92           C
ATOM    795  CG  PHE A 148     184.504 162.339 194.659  1.00 87.92           C
ATOM    796  CD1 PHE A 148     185.256 162.069 195.778  1.00 87.92           C
ATOM    797  CD2 PHE A 148     183.504 163.279 194.735  1.00 87.92           C
ATOM    798  CE1 PHE A 148     184.986 162.711 196.963  1.00 87.92           C
ATOM    799  CE2 PHE A 148     183.235 163.923 195.915  1.00 87.92           C
ATOM    800  CZ  PHE A 148     183.974 163.636 197.035  1.00 87.92           C
ATOM    801  C   PHE A 148     184.349 159.646 192.115  1.00 87.92           C
ATOM    802  O   PHE A 148     185.251 159.690 191.284  1.00 87.92           O
ATOM    803  N   GLY A 149     183.133 159.143 191.821  1.00 40.42           N
ATOM    804  CA  GLY A 149     182.896 158.669 190.486  1.00 40.42           C
ATOM    805  C   GLY A 149     181.483 158.187 190.361  1.00 40.42           C
ATOM    806  O   GLY A 149     180.820 157.874 191.351  1.00 40.42           O
ATOM    807  N   GLU A 150     180.961 158.210 189.116  1.00125.16           N
ATOM    808  CA  GLU A 150     179.631 157.745 188.855  1.00125.16           C
ATOM    809  CB  GLU A 150     179.133 158.278 187.507  1.00125.16           C
ATOM    810  CG  GLU A 150     177.622 158.217 187.335  1.00125.16           C
ATOM    811  CD  GLU A 150     177.281 159.156 186.189  1.00125.16           C
ATOM    812  OE1 GLU A 150     177.500 158.764 185.012  1.00125.16           O
ATOM    813  OE2 GLU A 150     176.808 160.287 186.479  1.00125.16           O
ATOM    814  C   GLU A 150     179.517 156.250 188.839  1.00125.16           C
ATOM    815  O   GLU A 150     178.871 155.640 189.689  1.00125.16           O
ATOM    816  N   PHE A 151     180.202 155.621 187.868  1.00 97.40           N
ATOM    817  CA  PHE A 151     180.189 154.199 187.682  1.00 97.40           C
ATOM    818  CB  PHE A 151     178.798 153.608 187.379  1.00 97.40           C
ATOM    819  CG  PHE A 151     178.315 154.148 186.077  1.00 97.40           C
ATOM    820  CD1 PHE A 151     177.705 155.380 186.013  1.00 97.40           C
ATOM    821  CD2 PHE A 151     178.462 153.417 184.921  1.00 97.40           C
ATOM    822  CE1 PHE A 151     177.256 155.876 184.812  1.00 97.40           C
ATOM    823  CE2 PHE A 151     178.015 153.910 183.717  1.00 97.40           C
ATOM    824  CZ  PHE A 151     177.410 155.142 183.661  1.00 97.40           C
ATOM    825  C   PHE A 151     181.064 153.985 186.490  1.00 97.40           C
ATOM    826  O   PHE A 151     181.414 154.955 185.823  1.00 97.40           O
ATOM    827  N   ARG A 152     181.481 152.733 186.206  1.00175.93           N
ATOM    828  CA  ARG A 152     182.227 152.499 184.995  1.00175.93           C
ATOM    829  CB  ARG A 152     181.466 153.122 183.799  1.00175.93           C
ATOM    830  CG  ARG A 152     182.242 153.276 182.492  1.00175.93           C
ATOM    831  CD  ARG A 152     181.427 153.915 181.364  1.00175.93           C
ATOM    832  NE  ARG A 152     180.011 153.470 181.503  1.00175.93           N
ATOM    833  CZ  ARG A 152     179.678 152.150 181.444  1.00175.93           C
ATOM    834  NH1 ARG A 152     180.658 151.199 181.420  1.00175.93           N
ATOM    835  NH2 ARG A 152     178.361 151.790 181.461  1.00175.93           N
ATOM    836  C   ARG A 152     183.578 153.170 185.081  1.00175.93           C
ATOM    837  O   ARG A 152     184.388 153.108 184.158  1.00175.93           O
ATOM    838  N   THR A 153     183.866 153.809 186.222  1.00162.75           N
ATOM    839  CA  THR A 153     185.065 154.563 186.468  1.00162.75           C
ATOM    840  CB  THR A 153     185.003 155.252 187.796  1.00162.75           C
ATOM    841  OG1 THR A 153     183.793 155.963 187.953  1.00162.75           O
ATOM    842  CG2 THR A 153     186.147 156.257 187.856  1.00162.75           C
ATOM    843  C   THR A 153     186.300 153.729 186.600  1.00162.75           C
ATOM    844  O   THR A 153     187.359 154.104 186.100  1.00162.75           O
ATOM    845  N   GLY A 154     186.214 152.593 187.317  1.00 38.03           N
ATOM    846  CA  GLY A 154     187.392 151.813 187.559  1.00 38.03           C
ATOM    847  C   GLY A 154     187.977 152.171 188.893  1.00 38.03           C
ATOM    848  O   GLY A 154     189.118 151.817 189.181  1.00 38.03           O
ATOM    849  N   LYS A 155     187.219 152.876 189.755  1.00138.14           N
ATOM    850  CA  LYS A 155     187.742 153.234 191.044  1.00138.14           C
ATOM    851  CB  LYS A 155     186.817 154.194 191.823  1.00138.14           C
ATOM    852  CG  LYS A 155     185.319 153.975 191.604  1.00138.14           C
ATOM    853  CD  LYS A 155     184.453 154.908 192.457  1.00138.14           C
ATOM    854  CE  LYS A 155     183.061 155.179 191.878  1.00138.14           C
ATOM    855  NZ  LYS A 155     182.359 153.908 191.612  1.00138.14           N
ATOM    856  C   LYS A 155     188.068 152.002 191.847  1.00138.14           C
ATOM    857  O   LYS A 155     189.094 151.937 192.521  1.00138.14           O
ATOM    858  N   SER A 156     187.204 150.979 191.797  1.00 57.37           N
ATOM    859  CA  SER A 156     187.432 149.730 192.467  1.00 57.37           C
ATOM    860  CB  SER A 156     186.311 148.677 192.430  1.00 57.37           C
ATOM    861  OG  SER A 156     185.817 148.557 191.103  1.00 57.37           O
ATOM    862  C   SER A 156     188.599 149.088 191.814  1.00 57.37           C
ATOM    863  O   SER A 156     189.375 148.388 192.461  1.00 57.37           O
ATOM    864  N   GLN A 157     188.746 149.320 190.499  1.00115.15           N
ATOM    865  CA  GLN A 157     189.837 148.751 189.764  1.00115.15           C
ATOM    866  CB  GLN A 157     189.827 149.100 188.266  1.00115.15           C
ATOM    867  CG  GLN A 157     188.839 148.266 187.455  1.00115.15           C
ATOM    868  CD  GLN A 157     189.413 146.857 187.371  1.00115.15           C
ATOM    869  OE1 GLN A 157     190.467 146.570 187.938  1.00115.15           O
ATOM    870  NE2 GLN A 157     188.706 145.951 186.645  1.00115.15           N
ATOM    871  C   GLN A 157     191.097 149.309 190.336  1.00115.15           C
ATOM    872  O   GLN A 157     192.101 148.609 190.480  1.00115.15           O
ATOM    873  N   ILE A 158     191.067 150.606 190.684  1.00 37.46           N
ATOM    874  CA  ILE A 158     192.221 151.216 191.259  1.00 37.46           C
ATOM    875  CB  ILE A 158     192.024 152.669 191.587  1.00 37.46           C
ATOM    876  CG1 ILE A 158     191.760 153.484 190.309  1.00 37.46           C
ATOM    877  CG2 ILE A 158     193.249 153.148 192.383  1.00 37.46           C
ATOM    878  CD1 ILE A 158     191.285 154.912 190.582  1.00 37.46           C
ATOM    879  C   ILE A 158     192.491 150.503 192.542  1.00 37.46           C
ATOM    880  O   ILE A 158     193.632 150.178 192.859  1.00 37.46           O
ATOM    881  N   CYS A 159     191.426 150.205 193.303  1.00 40.59           N
ATOM    882  CA  CYS A 159     191.590 149.603 194.594  1.00 40.59           C
ATOM    883  CB  CYS A 159     190.253 149.384 195.321  1.00 40.59           C
ATOM    884  SG  CYS A 159     189.431 150.956 195.718  1.00 40.59           S
ATOM    885  C   CYS A 159     192.272 148.273 194.472  1.00 40.59           C
ATOM    886  O   CYS A 159     193.100 147.921 195.310  1.00 40.59           O
ATOM    887  N   HIS A 160     191.926 147.477 193.446  1.00 45.92           N
ATOM    888  CA  HIS A 160     192.561 146.199 193.274  1.00 45.92           C
ATOM    889  ND1 HIS A 160     190.230 143.943 193.321  1.00 45.92           N
ATOM    890  CG  HIS A 160     190.554 144.918 192.404  1.00 45.92           C
ATOM    891  CB  HIS A 160     191.957 145.369 192.128  1.00 45.92           C
ATOM    892  NE2 HIS A 160     188.318 144.618 192.408  1.00 45.92           N
ATOM    893  CD2 HIS A 160     189.375 145.319 191.856  1.00 45.92           C
ATOM    894  CE1 HIS A 160     188.880 143.804 193.284  1.00 45.92           C
ATOM    895  C   HIS A 160     194.015 146.391 192.965  1.00 45.92           C
ATOM    896  O   HIS A 160     194.874 145.704 193.517  1.00 45.92           O
ATOM    897  N   THR A 161     194.338 147.353 192.081  1.00 39.25           N
ATOM    898  CA  THR A 161     195.704 147.533 191.678  1.00 39.25           C
ATOM    899  CB  THR A 161     195.886 148.588 190.623  1.00 39.25           C
ATOM    900  OG1 THR A 161     195.504 149.863 191.116  1.00 39.25           O
ATOM    901  CG2 THR A 161     195.030 148.212 189.400  1.00 39.25           C
ATOM    902  C   THR A 161     196.511 147.922 192.878  1.00 39.25           C
ATOM    903  O   THR A 161     197.657 147.502 193.029  1.00 39.25           O
ATOM    904  N   LEU A 162     195.936 148.759 193.760  1.00 94.57           N
ATOM    905  CA  LEU A 162     196.622 149.166 194.951  1.00 94.57           C
ATOM    906  CB  LEU A 162     195.823 150.193 195.778  1.00 94.57           C
ATOM    907  CG  LEU A 162     195.891 151.644 195.258  1.00 94.57           C
ATOM    908  CD1 LEU A 162     197.191 152.326 195.700  1.00 94.57           C
ATOM    909  CD2 LEU A 162     195.718 151.720 193.735  1.00 94.57           C
ATOM    910  C   LEU A 162     196.851 147.969 195.818  1.00 94.57           C
ATOM    911  O   LEU A 162     197.937 147.784 196.364  1.00 94.57           O
ATOM    912  N   ALA A 163     195.838 147.095 195.928  1.00 48.34           N
ATOM    913  CA  ALA A 163     195.911 145.958 196.797  1.00 48.34           C
ATOM    914  CB  ALA A 163     194.644 145.085 196.746  1.00 48.34           C
ATOM    915  C   ALA A 163     197.063 145.103 196.385  1.00 48.34           C
ATOM    916  O   ALA A 163     197.703 144.463 197.215  1.00 48.34           O
ATOM    917  N   VAL A 164     197.309 144.981 195.075  1.00 77.95           N
ATOM    918  CA  VAL A 164     198.422 144.179 194.666  1.00 77.95           C
ATOM    919  CB  VAL A 164     198.322 143.737 193.265  1.00 77.95           C
ATOM    920  CG1 VAL A 164     199.605 142.977 192.889  1.00 77.95           C
ATOM    921  CG2 VAL A 164     197.040 142.890 193.159  1.00 77.95           C
ATOM    922  C   VAL A 164     199.735 144.870 194.887  1.00 77.95           C
ATOM    923  O   VAL A 164     200.709 144.253 195.308  1.00 77.95           O
ATOM    924  N   THR A 165     199.785 146.185 194.628  1.00133.91           N
ATOM    925  CA  THR A 165     200.987 146.972 194.655  1.00133.91           C
ATOM    926  CB  THR A 165     200.738 148.374 194.200  1.00133.91           C
ATOM    927  OG1 THR A 165     200.093 148.374 192.937  1.00133.91           O
ATOM    928  CG2 THR A 165     202.098 149.068 194.071  1.00133.91           C
ATOM    929  C   THR A 165     201.543 147.067 196.047  1.00133.91           C
ATOM    930  O   THR A 165     202.736 147.301 196.232  1.00133.91           O
ATOM    931  N   CYS A 166     200.687 146.923 197.070  1.00 56.83           N
ATOM    932  CA  CYS A 166     201.106 147.110 198.432  1.00 56.83           C
ATOM    933  CB  CYS A 166     199.963 146.922 199.444  1.00 56.83           C
ATOM    934  SG  CYS A 166     198.703 148.226 199.308  1.00 56.83           S
ATOM    935  C   CYS A 166     202.203 146.148 198.790  1.00 56.83           C
ATOM    936  O   CYS A 166     203.067 146.469 199.604  1.00 56.83           O
ATOM    937  N   GLN A 167     202.201 144.935 198.212  1.00 99.72           N
ATOM    938  CA  GLN A 167     203.205 143.954 198.533  1.00 99.72           C
ATOM    939  CB  GLN A 167     202.982 142.562 197.910  1.00 99.72           C
ATOM    940  CG  GLN A 167     201.909 141.719 198.604  1.00 99.72           C
ATOM    941  CD  GLN A 167     200.647 141.694 197.758  1.00 99.72           C
ATOM    942  OE1 GLN A 167     200.661 142.059 196.584  1.00 99.72           O
ATOM    943  NE2 GLN A 167     199.526 141.220 198.364  1.00 99.72           N
ATOM    944  C   GLN A 167     204.569 144.406 198.100  1.00 99.72           C
ATOM    945  O   GLN A 167     205.573 143.973 198.665  1.00 99.72           O
ATOM    946  N   LEU A 168     204.650 145.267 197.070  1.00 71.89           N
ATOM    947  CA  LEU A 168     205.905 145.633 196.473  1.00 71.89           C
ATOM    948  CB  LEU A 168     205.733 146.604 195.297  1.00 71.89           C
ATOM    949  CG  LEU A 168     204.865 146.020 194.168  1.00 71.89           C
ATOM    950  CD1 LEU A 168     204.720 147.020 193.012  1.00 71.89           C
ATOM    951  CD2 LEU A 168     205.376 144.641 193.720  1.00 71.89           C
ATOM    952  C   LEU A 168     206.845 146.264 197.456  1.00 71.89           C
ATOM    953  O   LEU A 168     206.454 146.907 198.429  1.00 71.89           O
ATOM    954  N   PRO A 169     208.115 146.049 197.203  1.00 91.82           N
ATOM    955  CA  PRO A 169     209.146 146.628 198.018  1.00 91.82           C
ATOM    956  CD  PRO A 169     208.569 144.835 196.552  1.00 91.82           C
ATOM    957  CB  PRO A 169     210.443 145.896 197.664  1.00 91.82           C
ATOM    958  CG  PRO A 169     210.086 145.044 196.430  1.00 91.82           C
ATOM    959  C   PRO A 169     209.149 148.101 197.778  1.00 91.82           C
ATOM    960  O   PRO A 169     208.732 148.531 196.705  1.00 91.82           O
ATOM    961  N   ILE A 170     209.658 148.879 198.749  1.00165.75           N
ATOM    962  CA  ILE A 170     209.575 150.312 198.753  1.00165.75           C
ATOM    963  CB  ILE A 170     210.170 150.956 199.976  1.00165.75           C
ATOM    964  CG1 ILE A 170     211.662 150.630 200.120  1.00165.75           C
ATOM    965  CG2 ILE A 170     209.328 150.524 201.187  1.00165.75           C
ATOM    966  CD1 ILE A 170     211.939 149.154 200.392  1.00165.75           C
ATOM    967  C   ILE A 170     210.216 150.892 197.535  1.00165.75           C
ATOM    968  O   ILE A 170     209.793 151.944 197.061  1.00165.75           O
ATOM    969  N   ASP A 171     211.272 150.253 197.007  1.00 35.94           N
ATOM    970  CA  ASP A 171     211.913 150.783 195.838  1.00 35.94           C
ATOM    971  CB  ASP A 171     213.062 149.892 195.340  1.00 35.94           C
ATOM    972  CG  ASP A 171     214.175 149.949 196.376  1.00 35.94           C
ATOM    973  OD1 ASP A 171     214.050 150.759 197.333  1.00 35.94           O
ATOM    974  OD2 ASP A 171     215.165 149.185 196.223  1.00 35.94           O
ATOM    975  C   ASP A 171     210.885 150.845 194.750  1.00 35.94           C
ATOM    976  O   ASP A 171     210.887 151.761 193.929  1.00 35.94           O
ATOM    977  N   MET A 172     209.993 149.838 194.727  1.00 73.18           N
ATOM    978  CA  MET A 172     208.890 149.710 193.815  1.00 73.18           C
ATOM    979  CB  MET A 172     208.194 148.341 193.898  1.00 73.18           C
ATOM    980  CG  MET A 172     209.080 147.191 193.414  1.00 73.18           C
ATOM    981  SD  MET A 172     208.304 145.549 193.491  1.00 73.18           S
ATOM    982  CE  MET A 172     209.745 144.661 192.833  1.00 73.18           C
ATOM    983  C   MET A 172     207.885 150.774 194.137  1.00 73.18           C
ATOM    984  O   MET A 172     207.035 151.112 193.315  1.00 73.18           O
ATOM    985  N   GLY A 173     207.911 151.290 195.379  1.00 29.66           N
ATOM    986  CA  GLY A 173     206.978 152.308 195.767  1.00 29.66           C
ATOM    987  C   GLY A 173     205.938 151.691 196.647  1.00 29.66           C
ATOM    988  O   GLY A 173     204.961 152.343 197.014  1.00 29.66           O
ATOM    989  N   GLY A 174     206.113 150.400 196.987  1.00 40.18           N
ATOM    990  CA  GLY A 174     205.181 149.730 197.849  1.00 40.18           C
ATOM    991  C   GLY A 174     205.559 149.958 199.287  1.00 40.18           C
ATOM    992  O   GLY A 174     206.625 150.482 199.602  1.00 40.18           O
ATOM    993  N   GLY A 175     204.599 149.659 200.184  1.00 77.28           N
ATOM    994  CA  GLY A 175     204.661 149.674 201.624  1.00 77.28           C
ATOM    995  C   GLY A 175     205.261 148.426 202.199  1.00 77.28           C
ATOM    996  O   GLY A 175     205.720 148.424 203.342  1.00 77.28           O
ATOM    997  N   GLU A 176     205.203 147.316 201.436  1.00143.78           N
ATOM    998  CA  GLU A 176     205.565 146.002 201.895  1.00143.78           C
ATOM    999  CB  GLU A 176     207.085 145.762 202.041  1.00143.78           C
ATOM   1000  CG  GLU A 176     207.837 146.708 202.976  1.00143.78           C
ATOM   1001  CD  GLU A 176     209.325 146.421 202.803  1.00143.78           C
ATOM   1002  OE1 GLU A 176     209.676 145.705 201.826  1.00143.78           O
ATOM   1003  OE2 GLU A 176     210.127 146.914 203.640  1.00143.78           O
ATOM   1004  C   GLU A 176     204.807 145.618 203.137  1.00143.78           C
ATOM   1005  O   GLU A 176     205.344 145.596 204.244  1.00143.78           O
ATOM   1006  N   GLY A 177     203.487 145.355 202.965  1.00 27.68           N
ATOM   1007  CA  GLY A 177     202.639 144.895 204.034  1.00 27.68           C
ATOM   1008  C   GLY A 177     201.519 144.075 203.448  1.00 27.68           C
ATOM   1009  O   GLY A 177     201.168 144.220 202.278  1.00 27.68           O
ATOM   1010  N   LYS A 178     200.917 143.180 204.267  1.00 68.15           N
ATOM   1011  CA  LYS A 178     199.817 142.373 203.810  1.00 68.15           C
ATOM   1012  CB  LYS A 178     199.473 141.191 204.735  1.00 68.15           C
ATOM   1013  CG  LYS A 178     200.511 140.068 204.668  1.00 68.15           C
ATOM   1014  CD  LYS A 178     200.310 138.956 205.698  1.00 68.15           C
ATOM   1015  CE  LYS A 178     201.184 139.099 206.943  1.00 68.15           C
ATOM   1016  NZ  LYS A 178     200.945 137.958 207.855  1.00 68.15           N
ATOM   1017  C   LYS A 178     198.626 143.270 203.708  1.00 68.15           C
ATOM   1018  O   LYS A 178     198.519 144.253 204.439  1.00 68.15           O
ATOM   1019  N   CYS A 179     197.697 142.976 202.775  1.00114.52           N
ATOM   1020  CA  CYS A 179     196.593 143.880 202.631  1.00114.52           C
ATOM   1021  CB  CYS A 179     196.496 144.552 201.250  1.00114.52           C
ATOM   1022  SG  CYS A 179     196.528 143.377 199.876  1.00114.52           S
ATOM   1023  C   CYS A 179     195.302 143.211 202.973  1.00114.52           C
ATOM   1024  O   CYS A 179     195.158 142.004 202.862  1.00114.52           O
ATOM   1025  N   LEU A 180     194.322 143.979 203.472  1.00101.57           N
ATOM   1026  CA  LEU A 180     193.036 143.413 203.769  1.00101.57           C
ATOM   1027  CB  LEU A 180     192.604 143.602 205.236  1.00101.57           C
ATOM   1028  CG  LEU A 180     193.622 143.092 206.275  1.00101.57           C
ATOM   1029  CD1 LEU A 180     193.866 141.581 206.149  1.00101.57           C
ATOM   1030  CD2 LEU A 180     194.918 143.917 206.235  1.00101.57           C
ATOM   1031  C   LEU A 180     192.061 144.209 202.953  1.00101.57           C
ATOM   1032  O   LEU A 180     192.059 145.436 203.008  1.00101.57           O
ATOM   1033  N   TYR A 181     191.195 143.527 202.184  1.00 90.30           N
ATOM   1034  CA  TYR A 181     190.266 144.171 201.297  1.00 90.30           C
ATOM   1035  CB  TYR A 181     190.490 143.673 199.851  1.00 90.30           C
ATOM   1036  CG  TYR A 181     189.555 144.277 198.854  1.00 90.30           C
ATOM   1037  CD1 TYR A 181     188.223 143.933 198.841  1.00 90.30           C
ATOM   1038  CD2 TYR A 181     190.017 145.146 197.890  1.00 90.30           C
ATOM   1039  CE1 TYR A 181     187.360 144.465 197.919  1.00 90.30           C
ATOM   1040  CE2 TYR A 181     189.160 145.686 196.959  1.00 90.30           C
ATOM   1041  CZ  TYR A 181     187.830 145.344 196.980  1.00 90.30           C
ATOM   1042  OH  TYR A 181     186.935 145.880 196.037  1.00 90.30           O
ATOM   1043  C   TYR A 181     188.866 143.797 201.698  1.00 90.30           C
ATOM   1044  O   TYR A 181     188.545 142.616 201.830  1.00 90.30           O
ATOM   1045  N   ILE A 182     187.984 144.809 201.876  1.00 93.27           N
ATOM   1046  CA  ILE A 182     186.606 144.544 202.215  1.00 93.27           C
ATOM   1047  CB  ILE A 182     186.134 145.219 203.477  1.00 93.27           C
ATOM   1048  CG1 ILE A 182     186.918 144.749 204.717  1.00 93.27           C
ATOM   1049  CG2 ILE A 182     184.621 144.971 203.589  1.00 93.27           C
ATOM   1050  CD1 ILE A 182     188.317 145.351 204.847  1.00 93.27           C
ATOM   1051  C   ILE A 182     185.724 145.072 201.110  1.00 93.27           C
ATOM   1052  O   ILE A 182     185.815 146.241 200.736  1.00 93.27           O
ATOM   1053  N   ASP A 183     184.829 144.214 200.565  1.00 92.67           N
ATOM   1054  CA  ASP A 183     183.961 144.594 199.473  1.00 92.67           C
ATOM   1055  CB  ASP A 183     184.274 143.794 198.190  1.00 92.67           C
ATOM   1056  CG  ASP A 183     183.521 144.358 196.990  1.00 92.67           C
ATOM   1057  OD1 ASP A 183     182.456 144.994 197.182  1.00 92.67           O
ATOM   1058  OD2 ASP A 183     184.010 144.156 195.848  1.00 92.67           O
ATOM   1059  C   ASP A 183     182.521 144.329 199.833  1.00 92.67           C
ATOM   1060  O   ASP A 183     182.163 143.252 200.310  1.00 92.67           O
ATOM   1061  N   THR A 184     181.670 145.365 199.680  1.00148.14           N
ATOM   1062  CA  THR A 184     180.250 145.282 199.916  1.00148.14           C
ATOM   1063  CB  THR A 184     179.648 146.643 200.040  1.00148.14           C
ATOM   1064  OG1 THR A 184     180.324 147.393 201.036  1.00148.14           O
ATOM   1065  CG2 THR A 184     178.177 146.473 200.430  1.00148.14           C
ATOM   1066  C   THR A 184     179.530 144.629 198.763  1.00148.14           C
ATOM   1067  O   THR A 184     178.619 143.822 198.943  1.00148.14           O
ATOM   1068  N   GLU A 185     179.880 145.059 197.536  1.00141.54           N
ATOM   1069  CA  GLU A 185     179.322 144.612 196.290  1.00141.54           C
ATOM   1070  CB  GLU A 185     179.489 145.634 195.152  1.00141.54           C
ATOM   1071  CG  GLU A 185     180.907 146.164 194.959  1.00141.54           C
ATOM   1072  CD  GLU A 185     180.784 147.374 194.043  1.00141.54           C
ATOM   1073  OE1 GLU A 185     180.504 147.174 192.831  1.00141.54           O
ATOM   1074  OE2 GLU A 185     180.950 148.517 194.548  1.00141.54           O
ATOM   1075  C   GLU A 185     179.856 143.272 195.886  1.00141.54           C
ATOM   1076  O   GLU A 185     179.271 142.607 195.032  1.00141.54           O
ATOM   1077  N   GLY A 186     181.035 142.880 196.403  1.00 34.74           N
ATOM   1078  CA  GLY A 186     181.531 141.556 196.154  1.00 34.74           C
ATOM   1079  C   GLY A 186     182.221 141.489 194.830  1.00 34.74           C
ATOM   1080  O   GLY A 186     182.507 140.406 194.324  1.00 34.74           O
ATOM   1081  N   THR A 187     182.548 142.656 194.260  1.00 74.23           N
ATOM   1082  CA  THR A 187     183.141 142.769 192.962  1.00 74.23           C
ATOM   1083  CB  THR A 187     183.254 144.191 192.501  1.00 74.23           C
ATOM   1084  OG1 THR A 187     184.087 144.929 193.381  1.00 74.23           O
ATOM   1085  CG2 THR A 187     181.846 144.804 192.470  1.00 74.23           C
ATOM   1086  C   THR A 187     184.511 142.171 192.941  1.00 74.23           C
ATOM   1087  O   THR A 187     184.964 141.789 191.867  1.00 74.23           O
ATOM   1088  N   PHE A 188     185.185 142.104 194.112  1.00108.23           N
ATOM   1089  CA  PHE A 188     186.540 141.644 194.338  1.00108.23           C
ATOM   1090  CB  PHE A 188     186.657 140.972 195.720  1.00108.23           C
ATOM   1091  CG  PHE A 188     188.036 140.471 195.974  1.00108.23           C
ATOM   1092  CD1 PHE A 188     189.045 141.328 196.344  1.00108.23           C
ATOM   1093  CD2 PHE A 188     188.309 139.127 195.872  1.00108.23           C
ATOM   1094  CE1 PHE A 188     190.312 140.855 196.588  1.00108.23           C
ATOM   1095  CE2 PHE A 188     189.574 138.650 196.116  1.00108.23           C
ATOM   1096  CZ  PHE A 188     190.580 139.513 196.473  1.00108.23           C
ATOM   1097  C   PHE A 188     186.983 140.671 193.280  1.00108.23           C
ATOM   1098  O   PHE A 188     186.333 139.655 193.037  1.00108.23           O
ATOM   1099  N   ARG A 189     188.112 140.998 192.602  1.00318.99           N
ATOM   1100  CA  ARG A 189     188.586 140.207 191.491  1.00318.99           C
ATOM   1101  CB  ARG A 189     188.986 140.979 190.222  1.00318.99           C
ATOM   1102  CG  ARG A 189     188.000 141.989 189.684  1.00318.99           C
ATOM   1103  CD  ARG A 189     186.567 141.491 189.681  1.00318.99           C
ATOM   1104  NE  ARG A 189     186.292 140.705 188.456  1.00318.99           N
ATOM   1105  CZ  ARG A 189     186.403 139.350 188.487  1.00318.99           C
ATOM   1106  NH1 ARG A 189     186.939 138.731 189.575  1.00318.99           N
ATOM   1107  NH2 ARG A 189     185.951 138.617 187.436  1.00318.99           N
ATOM   1108  C   ARG A 189     189.931 139.658 191.809  1.00318.99           C
ATOM   1109  O   ARG A 189     190.927 140.347 191.580  1.00318.99           O
ATOM   1110  N   PRO A 190     190.017 138.440 192.247  1.00170.31           N
ATOM   1111  CA  PRO A 190     191.292 137.836 192.496  1.00170.31           C
ATOM   1112  CD  PRO A 190     188.935 137.776 192.952  1.00170.31           C
ATOM   1113  CB  PRO A 190     190.995 136.489 193.147  1.00170.31           C
ATOM   1114  CG  PRO A 190     189.620 136.693 193.805  1.00170.31           C
ATOM   1115  C   PRO A 190     191.963 137.704 191.176  1.00170.31           C
ATOM   1116  O   PRO A 190     193.190 137.658 191.121  1.00170.31           O
ATOM   1117  N   VAL A 191     191.164 137.632 190.099  1.00 42.01           N
ATOM   1118  CA  VAL A 191     191.709 137.487 188.786  1.00 42.01           C
ATOM   1119  CB  VAL A 191     190.647 137.466 187.727  1.00 42.01           C
ATOM   1120  CG1 VAL A 191     191.334 137.419 186.352  1.00 42.01           C
ATOM   1121  CG2 VAL A 191     189.706 136.279 188.000  1.00 42.01           C
ATOM   1122  C   VAL A 191     192.572 138.680 188.534  1.00 42.01           C
ATOM   1123  O   VAL A 191     193.686 138.559 188.026  1.00 42.01           O
ATOM   1124  N   ARG A 192     192.079 139.876 188.904  1.00315.50           N
ATOM   1125  CA  ARG A 192     192.848 141.070 188.682  1.00315.50           C
ATOM   1126  CB  ARG A 192     192.116 142.388 188.984  1.00315.50           C
ATOM   1127  CG  ARG A 192     191.323 142.944 187.799  1.00315.50           C
ATOM   1128  CD  ARG A 192     192.211 143.623 186.752  1.00315.50           C
ATOM   1129  NE  ARG A 192     191.333 144.486 185.923  1.00315.50           N
ATOM   1130  CZ  ARG A 192     191.058 144.228 184.611  1.00315.50           C
ATOM   1131  NH1 ARG A 192     191.649 143.253 183.852  1.00315.50           N
ATOM   1132  NH2 ARG A 192     190.094 144.973 184.004  1.00315.50           N
ATOM   1133  C   ARG A 192     194.086 141.037 189.517  1.00315.50           C
ATOM   1134  O   ARG A 192     195.113 141.590 189.125  1.00315.50           O
ATOM   1135  N   LEU A 193     194.015 140.415 190.709  1.00 50.70           N
ATOM   1136  CA  LEU A 193     195.167 140.358 191.563  1.00 50.70           C
ATOM   1137  CB  LEU A 193     194.916 139.545 192.846  1.00 50.70           C
ATOM   1138  CG  LEU A 193     193.811 140.112 193.753  1.00 50.70           C
ATOM   1139  CD1 LEU A 193     193.635 139.239 195.005  1.00 50.70           C
ATOM   1140  CD2 LEU A 193     194.048 141.597 194.078  1.00 50.70           C
ATOM   1141  C   LEU A 193     196.233 139.625 190.819  1.00 50.70           C
ATOM   1142  O   LEU A 193     197.394 140.033 190.794  1.00 50.70           O
ATOM   1143  N   LEU A 194     195.854 138.510 190.176  1.00 96.90           N
ATOM   1144  CA  LEU A 194     196.821 137.770 189.428  1.00 96.90           C
ATOM   1145  CB  LEU A 194     196.302 136.425 188.896  1.00 96.90           C
ATOM   1146  CG  LEU A 194     196.170 135.351 189.994  1.00 96.90           C
ATOM   1147  CD1 LEU A 194     195.128 135.728 191.055  1.00 96.90           C
ATOM   1148  CD2 LEU A 194     195.925 133.965 189.385  1.00 96.90           C
ATOM   1149  C   LEU A 194     197.285 138.610 188.281  1.00 96.90           C
ATOM   1150  O   LEU A 194     198.442 138.521 187.875  1.00 96.90           O
ATOM   1151  N   ALA A 195     196.389 139.438 187.710  1.00 49.47           N
ATOM   1152  CA  ALA A 195     196.748 140.204 186.547  1.00 49.47           C
ATOM   1153  CB  ALA A 195     195.563 141.002 185.975  1.00 49.47           C
ATOM   1154  C   ALA A 195     197.844 141.187 186.828  1.00 49.47           C
ATOM   1155  O   ALA A 195     198.843 141.230 186.114  1.00 49.47           O
ATOM   1156  N   VAL A 196     197.704 142.001 187.886  1.00138.56           N
ATOM   1157  CA  VAL A 196     198.723 142.969 188.163  1.00138.56           C
ATOM   1158  CB  VAL A 196     198.272 144.029 189.099  1.00138.56           C
ATOM   1159  CG1 VAL A 196     197.962 143.337 190.405  1.00138.56           C
ATOM   1160  CG2 VAL A 196     199.330 145.136 189.175  1.00138.56           C
ATOM   1161  C   VAL A 196     199.928 142.233 188.658  1.00138.56           C
ATOM   1162  O   VAL A 196     201.052 142.727 188.589  1.00138.56           O
ATOM   1163  N   ALA A 197     199.706 141.030 189.221  1.00 34.25           N
ATOM   1164  CA  ALA A 197     200.801 140.199 189.620  1.00 34.25           C
ATOM   1165  CB  ALA A 197     200.348 138.852 190.210  1.00 34.25           C
ATOM   1166  C   ALA A 197     201.567 139.915 188.370  1.00 34.25           C
ATOM   1167  O   ALA A 197     202.790 139.871 188.384  1.00 34.25           O
ATOM   1168  N   ASP A 198     200.865 139.708 187.242  1.00 28.42           N
ATOM   1169  CA  ASP A 198     201.530 139.467 185.993  1.00 28.42           C
ATOM   1170  CB  ASP A 198     200.552 139.195 184.837  1.00 28.42           C
ATOM   1171  CG  ASP A 198     199.904 137.838 185.073  1.00 28.42           C
ATOM   1172  OD1 ASP A 198     200.368 137.113 185.993  1.00 28.42           O
ATOM   1173  OD2 ASP A 198     198.932 137.511 184.340  1.00 28.42           O
ATOM   1174  C   ASP A 198     202.295 140.705 185.648  1.00 28.42           C
ATOM   1175  O   ASP A 198     203.364 140.644 185.043  1.00 28.42           O
ATOM   1176  N   ARG A 199     201.746 141.877 186.013  1.00 99.32           N
ATOM   1177  CA  ARG A 199     202.405 143.110 185.707  1.00 99.32           C
ATOM   1178  CB  ARG A 199     201.615 144.338 186.186  1.00 99.32           C
ATOM   1179  CG  ARG A 199     202.413 145.636 186.066  1.00 99.32           C
ATOM   1180  CD  ARG A 199     201.595 146.894 186.353  1.00 99.32           C
ATOM   1181  NE  ARG A 199     200.644 147.053 185.221  1.00 99.32           N
ATOM   1182  CZ  ARG A 199     201.061 147.660 184.072  1.00 99.32           C
ATOM   1183  NH1 ARG A 199     202.333 148.145 183.976  1.00 99.32           N
ATOM   1184  NH2 ARG A 199     200.208 147.768 183.013  1.00 99.32           N
ATOM   1185  C   ARG A 199     203.742 143.161 186.387  1.00 99.32           C
ATOM   1186  O   ARG A 199     204.720 143.597 185.785  1.00 99.32           O
ATOM   1187  N   TYR A 200     203.791 142.811 187.687  1.00115.72           N
ATOM   1188  CA  TYR A 200     204.988 142.840 188.491  1.00115.72           C
ATOM   1189  CB  TYR A 200     204.676 143.050 189.977  1.00115.72           C
ATOM   1190  CG  TYR A 200     203.897 144.317 190.011  1.00115.72           C
ATOM   1191  CD1 TYR A 200     204.454 145.485 189.545  1.00115.72           C
ATOM   1192  CD2 TYR A 200     202.621 144.343 190.525  1.00115.72           C
ATOM   1193  CE1 TYR A 200     203.740 146.659 189.574  1.00115.72           C
ATOM   1194  CE2 TYR A 200     201.904 145.514 190.557  1.00115.72           C
ATOM   1195  CZ  TYR A 200     202.462 146.673 190.079  1.00115.72           C
ATOM   1196  OH  TYR A 200     201.724 147.875 190.111  1.00115.72           O
ATOM   1197  C   TYR A 200     205.886 141.644 188.358  1.00115.72           C
ATOM   1198  O   TYR A 200     207.106 141.778 188.369  1.00115.72           O
ATOM   1199  N   GLY A 201     205.309 140.432 188.284  1.00 32.69           N
ATOM   1200  CA  GLY A 201     206.068 139.217 188.190  1.00 32.69           C
ATOM   1201  C   GLY A 201     206.085 138.506 189.512  1.00 32.69           C
ATOM   1202  O   GLY A 201     206.464 137.338 189.588  1.00 32.69           O
ATOM   1203  N   LEU A 202     205.676 139.187 190.594  1.00107.01           N
ATOM   1204  CA  LEU A 202     205.622 138.567 191.884  1.00107.01           C
ATOM   1205  CB  LEU A 202     205.298 139.630 192.953  1.00107.01           C
ATOM   1206  CG  LEU A 202     205.357 139.191 194.422  1.00107.01           C
ATOM   1207  CD1 LEU A 202     205.013 140.367 195.351  1.00107.01           C
ATOM   1208  CD2 LEU A 202     204.464 137.976 194.688  1.00107.01           C
ATOM   1209  C   LEU A 202     204.526 137.544 191.769  1.00107.01           C
ATOM   1210  O   LEU A 202     203.512 137.787 191.118  1.00107.01           O
ATOM   1211  N   ASN A 203     204.703 136.359 192.390  1.00 99.35           N
ATOM   1212  CA  ASN A 203     203.771 135.278 192.215  1.00 99.35           C
ATOM   1213  CB  ASN A 203     204.172 134.011 192.996  1.00 99.35           C
ATOM   1214  CG  ASN A 203     203.427 132.810 192.428  1.00 99.35           C
ATOM   1215  OD1 ASN A 203     202.210 132.834 192.254  1.00 99.35           O
ATOM   1216  ND2 ASN A 203     204.184 131.722 192.124  1.00 99.35           N
ATOM   1217  C   ASN A 203     202.405 135.698 192.666  1.00 99.35           C
ATOM   1218  O   ASN A 203     202.240 136.369 193.682  1.00 99.35           O
ATOM   1219  N   GLY A 204     201.383 135.292 191.886  1.00 25.16           N
ATOM   1220  CA  GLY A 204     200.004 135.587 192.150  1.00 25.16           C
ATOM   1221  C   GLY A 204     199.644 134.942 193.445  1.00 25.16           C
ATOM   1222  O   GLY A 204     198.805 135.442 194.191  1.00 25.16           O
ATOM   1223  N   GLU A 205     200.255 133.778 193.723  1.00 69.77           N
ATOM   1224  CA  GLU A 205     199.982 133.075 194.940  1.00 69.77           C
ATOM   1225  CB  GLU A 205     200.791 131.774 195.071  1.00 69.77           C
ATOM   1226  CG  GLU A 205     202.305 131.997 195.084  1.00 69.77           C
ATOM   1227  CD  GLU A 205     202.980 130.640 195.218  1.00 69.77           C
ATOM   1228  OE1 GLU A 205     202.546 129.846 196.094  1.00 69.77           O
ATOM   1229  OE2 GLU A 205     203.938 130.377 194.441  1.00 69.77           O
ATOM   1230  C   GLU A 205     200.375 133.967 196.074  1.00 69.77           C
ATOM   1231  O   GLU A 205     199.686 134.030 197.090  1.00 69.77           O
ATOM   1232  N   GLU A 206     201.506 134.682 195.930  1.00 70.96           N
ATOM   1233  CA  GLU A 206     201.949 135.567 196.969  1.00 70.96           C
ATOM   1234  CB  GLU A 206     203.336 136.173 196.723  1.00 70.96           C
ATOM   1235  CG  GLU A 206     204.471 135.154 196.845  1.00 70.96           C
ATOM   1236  CD  GLU A 206     204.597 134.764 198.311  1.00 70.96           C
ATOM   1237  OE1 GLU A 206     203.807 135.299 199.134  1.00 70.96           O
ATOM   1238  OE2 GLU A 206     205.484 133.927 198.627  1.00 70.96           O
ATOM   1239  C   GLU A 206     200.973 136.691 197.098  1.00 70.96           C
ATOM   1240  O   GLU A 206     200.756 137.211 198.191  1.00 70.96           O
ATOM   1241  N   VAL A 207     200.373 137.119 195.973  1.00 45.31           N
ATOM   1242  CA  VAL A 207     199.423 138.193 196.018  1.00 45.31           C
ATOM   1243  CB  VAL A 207     198.879 138.538 194.665  1.00 45.31           C
ATOM   1244  CG1 VAL A 207     197.764 139.583 194.834  1.00 45.31           C
ATOM   1245  CG2 VAL A 207     200.046 139.011 193.782  1.00 45.31           C
ATOM   1246  C   VAL A 207     198.273 137.767 196.878  1.00 45.31           C
ATOM   1247  O   VAL A 207     197.753 138.542 197.676  1.00 45.31           O
ATOM   1248  N   LEU A 208     197.836 136.509 196.713  1.00139.36           N
ATOM   1249  CA  LEU A 208     196.748 135.945 197.457  1.00139.36           C
ATOM   1250  CB  LEU A 208     196.140 134.681 196.826  1.00139.36           C
ATOM   1251  CG  LEU A 208     195.265 135.018 195.595  1.00139.36           C
ATOM   1252  CD1 LEU A 208     196.078 135.512 194.396  1.00139.36           C
ATOM   1253  CD2 LEU A 208     194.342 133.860 195.221  1.00139.36           C
ATOM   1254  C   LEU A 208     197.152 135.708 198.877  1.00139.36           C
ATOM   1255  O   LEU A 208     196.310 135.516 199.752  1.00139.36           O
ATOM   1256  N   ASP A 209     198.467 135.660 199.125  1.00 95.27           N
ATOM   1257  CA  ASP A 209     199.002 135.432 200.434  1.00 95.27           C
ATOM   1258  CB  ASP A 209     200.536 135.498 200.411  1.00 95.27           C
ATOM   1259  CG  ASP A 209     201.055 134.896 201.698  1.00 95.27           C
ATOM   1260  OD1 ASP A 209     200.213 134.554 202.570  1.00 95.27           O
ATOM   1261  OD2 ASP A 209     202.302 134.769 201.824  1.00 95.27           O
ATOM   1262  C   ASP A 209     198.502 136.521 201.343  1.00 95.27           C
ATOM   1263  O   ASP A 209     198.242 136.287 202.523  1.00 95.27           O
ATOM   1264  N   ASN A 210     198.374 137.754 200.815  1.00 78.02           N
ATOM   1265  CA  ASN A 210     197.901 138.886 201.567  1.00 78.02           C
ATOM   1266  CB  ASN A 210     198.625 140.193 201.205  1.00 78.02           C
ATOM   1267  CG  ASN A 210     200.095 140.023 201.561  1.00 78.02           C
ATOM   1268  OD1 ASN A 210     200.494 139.011 202.136  1.00 78.02           O
ATOM   1269  ND2 ASN A 210     200.925 141.042 201.213  1.00 78.02           N
ATOM   1270  C   ASN A 210     196.462 139.071 201.207  1.00 78.02           C
ATOM   1271  O   ASN A 210     195.733 138.087 201.099  1.00 78.02           O
ATOM   1272  N   VAL A 211     196.021 140.343 201.052  1.00132.90           N
ATOM   1273  CA  VAL A 211     194.682 140.665 200.608  1.00132.90           C
ATOM   1274  CB  VAL A 211     194.442 140.343 199.157  1.00132.90           C
ATOM   1275  CG1 VAL A 211     192.996 140.729 198.811  1.00132.90           C
ATOM   1276  CG2 VAL A 211     195.519 140.982 198.269  1.00132.90           C
ATOM   1277  C   VAL A 211     193.663 139.844 201.351  1.00132.90           C
ATOM   1278  O   VAL A 211     193.316 138.766 200.881  1.00132.90           O
ATOM   1279  N   ALA A 212     193.192 140.278 202.545  1.00 50.82           N
ATOM   1280  CA  ALA A 212     192.197 139.475 203.222  1.00 50.82           C
ATOM   1281  CB  ALA A 212     192.300 139.512 204.755  1.00 50.82           C
ATOM   1282  C   ALA A 212     190.834 139.986 202.851  1.00 50.82           C
ATOM   1283  O   ALA A 212     190.523 141.159 203.033  1.00 50.82           O
ATOM   1284  N   TYR A 213     189.957 139.092 202.354  1.00 81.96           N
ATOM   1285  CA  TYR A 213     188.676 139.512 201.850  1.00 81.96           C
ATOM   1286  CB  TYR A 213     188.484 139.042 200.390  1.00 81.96           C
ATOM   1287  CG  TYR A 213     187.121 139.359 199.864  1.00 81.96           C
ATOM   1288  CD1 TYR A 213     186.044 138.553 200.164  1.00 81.96           C
ATOM   1289  CD2 TYR A 213     186.923 140.444 199.041  1.00 81.96           C
ATOM   1290  CE1 TYR A 213     184.791 138.837 199.671  1.00 81.96           C
ATOM   1291  CE2 TYR A 213     185.673 140.733 198.544  1.00 81.96           C
ATOM   1292  CZ  TYR A 213     184.602 139.930 198.860  1.00 81.96           C
ATOM   1293  OH  TYR A 213     183.318 140.224 198.352  1.00 81.96           O
ATOM   1294  C   TYR A 213     187.566 138.913 202.658  1.00 81.96           C
ATOM   1295  O   TYR A 213     187.482 137.697 202.811  1.00 81.96           O
ATOM   1296  N   ALA A 214     186.675 139.769 203.202  1.00 43.07           N
ATOM   1297  CA  ALA A 214     185.506 139.281 203.883  1.00 43.07           C
ATOM   1298  CB  ALA A 214     185.522 139.544 205.399  1.00 43.07           C
ATOM   1299  C   ALA A 214     184.345 140.039 203.311  1.00 43.07           C
ATOM   1300  O   ALA A 214     184.398 141.262 203.197  1.00 43.07           O
ATOM   1301  N   ARG A 215     183.251 139.342 202.933  1.00157.18           N
ATOM   1302  CA  ARG A 215     182.159 140.062 202.337  1.00157.18           C
ATOM   1303  CB  ARG A 215     181.340 139.215 201.351  1.00157.18           C
ATOM   1304  CG  ARG A 215     180.708 140.058 200.243  1.00157.18           C
ATOM   1305  CD  ARG A 215     179.220 140.327 200.420  1.00157.18           C
ATOM   1306  NE  ARG A 215     178.788 141.185 199.283  1.00157.18           N
ATOM   1307  CZ  ARG A 215     178.566 140.624 198.059  1.00157.18           C
ATOM   1308  NH1 ARG A 215     178.864 139.310 197.845  1.00157.18           N
ATOM   1309  NH2 ARG A 215     178.046 141.379 197.050  1.00157.18           N
ATOM   1310  C   ARG A 215     181.271 140.577 203.438  1.00157.18           C
ATOM   1311  O   ARG A 215     180.915 139.837 204.353  1.00157.18           O
ATOM   1312  N   ALA A 216     180.889 141.873 203.361  1.00120.61           N
ATOM   1313  CA  ALA A 216     180.092 142.533 204.369  1.00120.61           C
ATOM   1314  CB  ALA A 216     180.625 143.925 204.756  1.00120.61           C
ATOM   1315  C   ALA A 216     178.693 142.734 203.855  1.00120.61           C
ATOM   1316  O   ALA A 216     178.393 142.449 202.701  1.00120.61           O
ATOM   1317  N   TYR A 217     177.704 142.870 204.752  1.00293.62           N
ATOM   1318  CA  TYR A 217     176.402 143.282 204.292  1.00293.62           C
ATOM   1319  CB  TYR A 217     175.411 142.124 204.451  1.00293.62           C
ATOM   1320  CG  TYR A 217     175.975 141.049 203.580  1.00293.62           C
ATOM   1321  CD1 TYR A 217     176.991 140.238 204.036  1.00293.62           C
ATOM   1322  CD2 TYR A 217     175.519 140.878 202.293  1.00293.62           C
ATOM   1323  CE1 TYR A 217     177.525 139.257 203.238  1.00293.62           C
ATOM   1324  CE2 TYR A 217     176.048 139.895 201.490  1.00293.62           C
ATOM   1325  CZ  TYR A 217     177.048 139.081 201.963  1.00293.62           C
ATOM   1326  OH  TYR A 217     177.591 138.074 201.137  1.00293.62           O
ATOM   1327  C   TYR A 217     175.867 144.512 204.972  1.00293.62           C
ATOM   1328  O   TYR A 217     175.312 145.429 204.370  1.00293.62           O
ATOM   1329  N   ASN A 218     175.995 144.514 206.316  1.00 90.02           N
ATOM   1330  CA  ASN A 218     175.407 145.544 207.123  1.00 90.02           C
ATOM   1331  CB  ASN A 218     175.055 145.129 208.556  1.00 90.02           C
ATOM   1332  CG  ASN A 218     173.793 144.303 208.600  1.00 90.02           C
ATOM   1333  OD1 ASN A 218     173.153 144.037 207.584  1.00 90.02           O
ATOM   1334  ND2 ASN A 218     173.422 143.914 209.847  1.00 90.02           N
ATOM   1335  C   ASN A 218     176.409 146.607 207.349  1.00 90.02           C
ATOM   1336  O   ASN A 218     177.608 146.396 207.194  1.00 90.02           O
ATOM   1337  N   ALA A 219     175.914 147.805 207.694  1.00 45.74           N
ATOM   1338  CA  ALA A 219     176.798 148.814 208.171  1.00 45.74           C
ATOM   1339  CB  ALA A 219     176.094 150.152 208.454  1.00 45.74           C
ATOM   1340  C   ALA A 219     177.288 148.256 209.471  1.00 45.74           C
ATOM   1341  O   ALA A 219     178.444 148.416 209.852  1.00 45.74           O
ATOM   1342  N   ASP A 220     176.384 147.553 210.181  1.00 38.48           N
ATOM   1343  CA  ASP A 220     176.659 146.972 211.463  1.00 38.48           C
ATOM   1344  CB  ASP A 220     175.432 146.273 212.072  1.00 38.48           C
ATOM   1345  CG  ASP A 220     174.418 147.345 212.446  1.00 38.48           C
ATOM   1346  OD1 ASP A 220     174.772 148.551 212.360  1.00 38.48           O
ATOM   1347  OD2 ASP A 220     173.276 146.972 212.826  1.00 38.48           O
ATOM   1348  C   ASP A 220     177.741 145.946 211.331  1.00 38.48           C
ATOM   1349  O   ASP A 220     178.569 145.791 212.225  1.00 38.48           O
ATOM   1350  N   HIS A 221     177.753 145.195 210.218  1.00 61.21           N
ATOM   1351  CA  HIS A 221     178.733 144.166 210.029  1.00 61.21           C
ATOM   1352  ND1 HIS A 221     179.451 141.273 207.614  1.00 61.21           N
ATOM   1353  CG  HIS A 221     179.384 142.127 208.693  1.00 61.21           C
ATOM   1354  CB  HIS A 221     178.481 143.321 208.770  1.00 61.21           C
ATOM   1355  NE2 HIS A 221     180.889 140.502 209.125  1.00 61.21           N
ATOM   1356  CD2 HIS A 221     180.268 141.640 209.606  1.00 61.21           C
ATOM   1357  CE1 HIS A 221     180.366 140.321 207.925  1.00 61.21           C
ATOM   1358  C   HIS A 221     180.089 144.783 209.883  1.00 61.21           C
ATOM   1359  O   HIS A 221     181.090 144.209 210.310  1.00 61.21           O
ATOM   1360  N   GLN A 222     180.163 145.979 209.269  1.00142.48           N
ATOM   1361  CA  GLN A 222     181.455 146.504 208.958  1.00142.48           C
ATOM   1362  CB  GLN A 222     181.448 147.669 207.944  1.00142.48           C
ATOM   1363  CG  GLN A 222     180.645 148.911 208.306  1.00142.48           C
ATOM   1364  CD  GLN A 222     180.525 149.739 207.032  1.00142.48           C
ATOM   1365  OE1 GLN A 222     180.622 150.964 207.063  1.00142.48           O
ATOM   1366  NE2 GLN A 222     180.303 149.054 205.877  1.00142.48           N
ATOM   1367  C   GLN A 222     182.277 146.765 210.178  1.00142.48           C
ATOM   1368  O   GLN A 222     183.446 146.389 210.198  1.00142.48           O
ATOM   1369  N   LEU A 223     181.702 147.336 211.253  1.00131.94           N
ATOM   1370  CA  LEU A 223     182.516 147.599 212.406  1.00131.94           C
ATOM   1371  CB  LEU A 223     181.809 148.401 213.520  1.00131.94           C
ATOM   1372  CG  LEU A 223     180.346 148.016 213.807  1.00131.94           C
ATOM   1373  CD1 LEU A 223     179.443 148.359 212.612  1.00131.94           C
ATOM   1374  CD2 LEU A 223     180.215 146.563 214.283  1.00131.94           C
ATOM   1375  C   LEU A 223     183.035 146.301 212.941  1.00131.94           C
ATOM   1376  O   LEU A 223     184.155 146.241 213.447  1.00131.94           O
ATOM   1377  N   GLU A 224     182.239 145.218 212.846  1.00 67.98           N
ATOM   1378  CA  GLU A 224     182.716 143.955 213.332  1.00 67.98           C
ATOM   1379  CB  GLU A 224     181.717 142.790 213.201  1.00 67.98           C
ATOM   1380  CG  GLU A 224     180.588 142.801 214.234  1.00 67.98           C
ATOM   1381  CD  GLU A 224     179.336 143.393 213.608  1.00 67.98           C
ATOM   1382  OE1 GLU A 224     178.985 142.960 212.479  1.00 67.98           O
ATOM   1383  OE2 GLU A 224     178.707 144.272 214.255  1.00 67.98           O
ATOM   1384  C   GLU A 224     183.923 143.581 212.533  1.00 67.98           C
ATOM   1385  O   GLU A 224     184.910 143.087 213.076  1.00 67.98           O
ATOM   1386  N   LEU A 225     183.876 143.827 211.212  1.00 60.64           N
ATOM   1387  CA  LEU A 225     184.973 143.510 210.345  1.00 60.64           C
ATOM   1388  CB  LEU A 225     184.692 143.847 208.869  1.00 60.64           C
ATOM   1389  CG  LEU A 225     183.637 142.944 208.204  1.00 60.64           C
ATOM   1390  CD1 LEU A 225     183.408 143.340 206.738  1.00 60.64           C
ATOM   1391  CD2 LEU A 225     184.008 141.459 208.348  1.00 60.64           C
ATOM   1392  C   LEU A 225     186.149 144.326 210.766  1.00 60.64           C
ATOM   1393  O   LEU A 225     187.289 143.889 210.623  1.00 60.64           O
ATOM   1394  N   LEU A 226     185.912 145.564 211.235  1.00111.21           N
ATOM   1395  CA  LEU A 226     187.022 146.374 211.640  1.00111.21           C
ATOM   1396  CB  LEU A 226     186.712 147.864 211.846  1.00111.21           C
ATOM   1397  CG  LEU A 226     186.600 148.631 210.514  1.00111.21           C
ATOM   1398  CD1 LEU A 226     185.295 148.351 209.765  1.00111.21           C
ATOM   1399  CD2 LEU A 226     186.873 150.121 210.708  1.00111.21           C
ATOM   1400  C   LEU A 226     187.699 145.847 212.862  1.00111.21           C
ATOM   1401  O   LEU A 226     188.927 145.834 212.926  1.00111.21           O
ATOM   1402  N   GLN A 227     186.929 145.403 213.870  1.00115.50           N
ATOM   1403  CA  GLN A 227     187.524 144.922 215.082  1.00115.50           C
ATOM   1404  CB  GLN A 227     186.462 144.557 216.129  1.00115.50           C
ATOM   1405  CG  GLN A 227     187.010 144.558 217.551  1.00115.50           C
ATOM   1406  CD  GLN A 227     187.307 146.016 217.868  1.00115.50           C
ATOM   1407  OE1 GLN A 227     188.220 146.613 217.302  1.00115.50           O
ATOM   1408  NE2 GLN A 227     186.509 146.611 218.795  1.00115.50           N
ATOM   1409  C   GLN A 227     188.285 143.682 214.743  1.00115.50           C
ATOM   1410  O   GLN A 227     189.406 143.471 215.205  1.00115.50           O
ATOM   1411  N   GLN A 228     187.692 142.831 213.889  1.00 89.68           N
ATOM   1412  CA  GLN A 228     188.343 141.615 213.513  1.00 89.68           C
ATOM   1413  CB  GLN A 228     187.473 140.684 212.646  1.00 89.68           C
ATOM   1414  CG  GLN A 228     187.061 141.239 211.285  1.00 89.68           C
ATOM   1415  CD  GLN A 228     186.142 140.212 210.640  1.00 89.68           C
ATOM   1416  OE1 GLN A 228     186.593 139.294 209.957  1.00 89.68           O
ATOM   1417  NE2 GLN A 228     184.811 140.362 210.874  1.00 89.68           N
ATOM   1418  C   GLN A 228     189.592 141.996 212.795  1.00 89.68           C
ATOM   1419  O   GLN A 228     190.612 141.315 212.890  1.00 89.68           O
ATOM   1420  N   ALA A 229     189.540 143.119 212.061  1.00 31.69           N
ATOM   1421  CA  ALA A 229     190.684 143.571 211.333  1.00 31.69           C
ATOM   1422  CB  ALA A 229     190.417 144.862 210.540  1.00 31.69           C
ATOM   1423  C   ALA A 229     191.780 143.861 212.309  1.00 31.69           C
ATOM   1424  O   ALA A 229     192.932 143.510 212.063  1.00 31.69           O
ATOM   1425  N   ALA A 230     191.446 144.492 213.454  1.00 38.76           N
ATOM   1426  CA  ALA A 230     192.438 144.876 214.419  1.00 38.76           C
ATOM   1427  CB  ALA A 230     191.836 145.630 215.617  1.00 38.76           C
ATOM   1428  C   ALA A 230     193.139 143.665 214.954  1.00 38.76           C
ATOM   1429  O   ALA A 230     194.367 143.637 215.035  1.00 38.76           O
ATOM   1430  N   ASN A 231     192.381 142.611 215.303  1.00 99.57           N
ATOM   1431  CA  ASN A 231     193.009 141.446 215.856  1.00 99.57           C
ATOM   1432  CB  ASN A 231     192.035 140.343 216.324  1.00 99.57           C
ATOM   1433  CG  ASN A 231     191.283 139.732 215.150  1.00 99.57           C
ATOM   1434  OD1 ASN A 231     191.869 139.098 214.274  1.00 99.57           O
ATOM   1435  ND2 ASN A 231     189.934 139.894 215.155  1.00 99.57           N
ATOM   1436  C   ASN A 231     193.910 140.894 214.809  1.00 99.57           C
ATOM   1437  O   ASN A 231     194.977 140.357 215.100  1.00 99.57           O
ATOM   1438  N   MET A 232     193.486 141.021 213.547  1.00151.24           N
ATOM   1439  CA  MET A 232     194.248 140.543 212.438  1.00151.24           C
ATOM   1440  CB  MET A 232     193.483 140.733 211.118  1.00151.24           C
ATOM   1441  CG  MET A 232     193.996 139.866 209.973  1.00151.24           C
ATOM   1442  SD  MET A 232     193.645 138.096 210.184  1.00151.24           S
ATOM   1443  CE  MET A 232     194.344 137.609 208.581  1.00151.24           C
ATOM   1444  C   MET A 232     195.521 141.344 212.367  1.00151.24           C
ATOM   1445  O   MET A 232     196.570 140.822 211.991  1.00151.24           O
ATOM   1446  N   MET A 233     195.447 142.654 212.686  1.00 68.34           N
ATOM   1447  CA  MET A 233     196.580 143.527 212.539  1.00 68.34           C
ATOM   1448  CB  MET A 233     196.216 144.997 212.810  1.00 68.34           C
ATOM   1449  CG  MET A 233     195.168 145.559 211.850  1.00 68.34           C
ATOM   1450  SD  MET A 233     195.717 145.695 210.124  1.00 68.34           S
ATOM   1451  CE  MET A 233     194.146 146.378 209.523  1.00 68.34           C
ATOM   1452  C   MET A 233     197.695 143.202 213.484  1.00 68.34           C
ATOM   1453  O   MET A 233     198.831 142.985 213.068  1.00 68.34           O
ATOM   1454  N   SER A 234     197.376 143.074 214.782  1.00108.42           N
ATOM   1455  CA  SER A 234     198.372 142.905 215.799  1.00108.42           C
ATOM   1456  CB  SER A 234     197.756 142.533 217.147  1.00108.42           C
ATOM   1457  OG  SER A 234     198.717 141.800 217.890  1.00108.42           O
ATOM   1458  C   SER A 234     199.242 141.749 215.477  1.00108.42           C
ATOM   1459  O   SER A 234     200.423 141.739 215.826  1.00108.42           O
ATOM   1460  N   GLU A 235     198.672 140.732 214.817  1.00 78.20           N
ATOM   1461  CA  GLU A 235     199.466 139.579 214.531  1.00 78.20           C
ATOM   1462  CB  GLU A 235     198.718 138.452 213.794  1.00 78.20           C
ATOM   1463  CG  GLU A 235     197.725 137.673 214.660  1.00 78.20           C
ATOM   1464  CD  GLU A 235     196.306 138.091 214.308  1.00 78.20           C
ATOM   1465  OE1 GLU A 235     196.109 138.634 213.189  1.00 78.20           O
ATOM   1466  OE2 GLU A 235     195.395 137.853 215.145  1.00 78.20           O
ATOM   1467  C   GLU A 235     200.618 139.969 213.657  1.00 78.20           C
ATOM   1468  O   GLU A 235     201.753 139.579 213.928  1.00 78.20           O
ATOM   1469  N   SER A 236     200.374 140.760 212.592  1.00 46.27           N
ATOM   1470  CA  SER A 236     201.474 141.081 211.726  1.00 46.27           C
ATOM   1471  CB  SER A 236     201.754 139.998 210.672  1.00 46.27           C
ATOM   1472  OG  SER A 236     200.632 139.858 209.814  1.00 46.27           O
ATOM   1473  C   SER A 236     201.169 142.350 210.990  1.00 46.27           C
ATOM   1474  O   SER A 236     200.014 142.743 210.846  1.00 46.27           O
ATOM   1475  N   ARG A 237     202.220 143.009 210.463  1.00153.11           N
ATOM   1476  CA  ARG A 237     202.060 144.281 209.820  1.00153.11           C
ATOM   1477  CB  ARG A 237     203.398 144.943 209.448  1.00153.11           C
ATOM   1478  CG  ARG A 237     203.240 146.301 208.763  1.00153.11           C
ATOM   1479  CD  ARG A 237     204.569 146.962 208.392  1.00153.11           C
ATOM   1480  NE  ARG A 237     205.290 147.265 209.660  1.00153.11           N
ATOM   1481  CZ  ARG A 237     206.098 146.323 210.231  1.00153.11           C
ATOM   1482  NH1 ARG A 237     206.257 145.106 209.633  1.00153.11           N
ATOM   1483  NH2 ARG A 237     206.749 146.600 211.398  1.00153.11           N
ATOM   1484  C   ARG A 237     201.254 144.146 208.566  1.00153.11           C
ATOM   1485  O   ARG A 237     201.366 143.167 207.828  1.00153.11           O
ATOM   1486  N   PHE A 238     200.390 145.153 208.315  1.00 58.29           N
ATOM   1487  CA  PHE A 238     199.582 145.193 207.128  1.00 58.29           C
ATOM   1488  CB  PHE A 238     198.069 145.081 207.387  1.00 58.29           C
ATOM   1489  CG  PHE A 238     197.762 143.673 207.770  1.00 58.29           C
ATOM   1490  CD1 PHE A 238     197.555 142.720 206.798  1.00 58.29           C
ATOM   1491  CD2 PHE A 238     197.675 143.303 209.092  1.00 58.29           C
ATOM   1492  CE1 PHE A 238     197.267 141.419 207.138  1.00 58.29           C
ATOM   1493  CE2 PHE A 238     197.388 142.003 209.438  1.00 58.29           C
ATOM   1494  CZ  PHE A 238     197.183 141.059 208.461  1.00 58.29           C
ATOM   1495  C   PHE A 238     199.823 146.513 206.468  1.00 58.29           C
ATOM   1496  O   PHE A 238     200.223 147.479 207.109  1.00 58.29           O
ATOM   1497  N   SER A 239     199.715 146.561 205.132  1.00 71.65           N
ATOM   1498  CA  SER A 239     199.901 147.799 204.432  1.00 71.65           C
ATOM   1499  CB  SER A 239     200.395 147.590 202.990  1.00 71.65           C
ATOM   1500  OG  SER A 239     199.401 146.924 202.225  1.00 71.65           O
ATOM   1501  C   SER A 239     198.657 148.638 204.344  1.00 71.65           C
ATOM   1502  O   SER A 239     198.636 149.797 204.764  1.00 71.65           O
ATOM   1503  N   LEU A 240     197.562 148.046 203.822  1.00159.74           N
ATOM   1504  CA  LEU A 240     196.498 148.900 203.375  1.00159.74           C
ATOM   1505  CB  LEU A 240     196.698 149.082 201.853  1.00159.74           C
ATOM   1506  CG  LEU A 240     195.854 150.115 201.097  1.00159.74           C
ATOM   1507  CD1 LEU A 240     194.378 149.791 201.204  1.00159.74           C
ATOM   1508  CD2 LEU A 240     196.205 151.555 201.478  1.00159.74           C
ATOM   1509  C   LEU A 240     195.135 148.313 203.646  1.00159.74           C
ATOM   1510  O   LEU A 240     194.899 147.117 203.473  1.00159.74           O
ATOM   1511  N   LEU A 241     194.195 149.175 204.096  1.00 74.43           N
ATOM   1512  CA  LEU A 241     192.812 148.817 204.279  1.00 74.43           C
ATOM   1513  CB  LEU A 241     192.156 149.489 205.500  1.00 74.43           C
ATOM   1514  CG  LEU A 241     192.722 149.063 206.866  1.00 74.43           C
ATOM   1515  CD1 LEU A 241     192.002 149.792 208.012  1.00 74.43           C
ATOM   1516  CD2 LEU A 241     192.688 147.536 207.030  1.00 74.43           C
ATOM   1517  C   LEU A 241     192.075 149.371 203.095  1.00 74.43           C
ATOM   1518  O   LEU A 241     192.254 150.534 202.741  1.00 74.43           O
ATOM   1519  N   VAL A 242     191.232 148.551 202.434  1.00106.27           N
ATOM   1520  CA  VAL A 242     190.495 149.061 201.308  1.00106.27           C
ATOM   1521  CB  VAL A 242     190.797 148.387 200.000  1.00106.27           C
ATOM   1522  CG1 VAL A 242     192.218 148.719 199.535  1.00106.27           C
ATOM   1523  CG2 VAL A 242     190.563 146.887 200.199  1.00106.27           C
ATOM   1524  C   VAL A 242     189.039 148.804 201.522  1.00106.27           C
ATOM   1525  O   VAL A 242     188.642 147.730 201.970  1.00106.27           O
ATOM   1526  N   VAL A 243     188.201 149.817 201.226  1.00 58.10           N
ATOM   1527  CA  VAL A 243     186.785 149.603 201.247  1.00 58.10           C
ATOM   1528  CB  VAL A 243     186.117 150.099 202.492  1.00 58.10           C
ATOM   1529  CG1 VAL A 243     184.603 149.856 202.366  1.00 58.10           C
ATOM   1530  CG2 VAL A 243     186.762 149.411 203.707  1.00 58.10           C
ATOM   1531  C   VAL A 243     186.219 150.356 200.079  1.00 58.10           C
ATOM   1532  O   VAL A 243     186.124 151.583 200.093  1.00 58.10           O
ATOM   1533  N   ASP A 244     185.808 149.619 199.032  1.00 82.98           N
ATOM   1534  CA  ASP A 244     185.287 150.211 197.833  1.00 82.98           C
ATOM   1535  CB  ASP A 244     185.099 149.198 196.697  1.00 82.98           C
ATOM   1536  CG  ASP A 244     186.487 148.807 196.225  1.00 82.98           C
ATOM   1537  OD1 ASP A 244     187.470 149.085 196.961  1.00 82.98           O
ATOM   1538  OD2 ASP A 244     186.584 148.239 195.109  1.00 82.98           O
ATOM   1539  C   ASP A 244     183.955 150.834 198.103  1.00 82.98           C
ATOM   1540  O   ASP A 244     183.545 151.773 197.425  1.00 82.98           O
ATOM   1541  N   SER A 245     183.198 150.303 199.073  1.00167.30           N
ATOM   1542  CA  SER A 245     181.881 150.851 199.227  1.00167.30           C
ATOM   1543  CB  SER A 245     180.785 149.865 198.791  1.00167.30           C
ATOM   1544  OG  SER A 245     180.993 149.455 197.450  1.00167.30           O
ATOM   1545  C   SER A 245     181.579 151.123 200.671  1.00167.30           C
ATOM   1546  O   SER A 245     180.578 150.632 201.192  1.00167.30           O
ATOM   1547  N   CYS A 246     182.370 151.985 201.332  1.00 67.71           N
ATOM   1548  CA  CYS A 246     182.142 152.288 202.720  1.00 67.71           C
ATOM   1549  CB  CYS A 246     183.136 153.310 203.301  1.00 67.71           C
ATOM   1550  SG  CYS A 246     184.862 152.760 203.333  1.00 67.71           S
ATOM   1551  C   CYS A 246     180.817 152.972 202.836  1.00 67.71           C
ATOM   1552  O   CYS A 246     180.140 152.888 203.859  1.00 67.71           O
ATOM   1553  N   THR A 247     180.482 153.772 201.814  1.00 65.49           N
ATOM   1554  CA  THR A 247     179.268 154.532 201.759  1.00 65.49           C
ATOM   1555  CB  THR A 247     179.327 155.603 200.714  1.00 65.49           C
ATOM   1556  OG1 THR A 247     179.477 155.021 199.426  1.00 65.49           O
ATOM   1557  CG2 THR A 247     180.513 156.532 201.024  1.00 65.49           C
ATOM   1558  C   THR A 247     178.063 153.697 201.431  1.00 65.49           C
ATOM   1559  O   THR A 247     176.967 153.959 201.924  1.00 65.49           O
ATOM   1560  N   ALA A 248     178.252 152.641 200.621  1.00 66.43           N
ATOM   1561  CA  ALA A 248     177.178 151.967 199.938  1.00 66.43           C
ATOM   1562  CB  ALA A 248     177.683 150.775 199.106  1.00 66.43           C
ATOM   1563  C   ALA A 248     176.086 151.441 200.822  1.00 66.43           C
ATOM   1564  O   ALA A 248     174.910 151.598 200.500  1.00 66.43           O
ATOM   1565  N   LEU A 249     176.428 150.815 201.955  1.00125.21           N
ATOM   1566  CA  LEU A 249     175.465 150.152 202.798  1.00125.21           C
ATOM   1567  CB  LEU A 249     176.120 149.452 204.003  1.00125.21           C
ATOM   1568  CG  LEU A 249     177.200 148.417 203.642  1.00125.21           C
ATOM   1569  CD1 LEU A 249     176.632 147.258 202.818  1.00125.21           C
ATOM   1570  CD2 LEU A 249     178.409 149.081 202.977  1.00125.21           C
ATOM   1571  C   LEU A 249     174.488 151.122 203.400  1.00125.21           C
ATOM   1572  O   LEU A 249     173.327 150.785 203.623  1.00125.21           O
ATOM   1573  N   TYR A 250     174.944 152.347 203.710  1.00 82.78           N
ATOM   1574  CA  TYR A 250     174.163 153.325 204.424  1.00 82.78           C
ATOM   1575  CB  TYR A 250     174.963 154.592 204.762  1.00 82.78           C
ATOM   1576  CG  TYR A 250     176.013 154.194 205.740  1.00 82.78           C
ATOM   1577  CD1 TYR A 250     177.232 153.727 205.306  1.00 82.78           C
ATOM   1578  CD2 TYR A 250     175.773 154.277 207.092  1.00 82.78           C
ATOM   1579  CE1 TYR A 250     178.202 153.360 206.208  1.00 82.78           C
ATOM   1580  CE2 TYR A 250     176.739 153.910 207.999  1.00 82.78           C
ATOM   1581  CZ  TYR A 250     177.956 153.453 207.556  1.00 82.78           C
ATOM   1582  OH  TYR A 250     178.950 153.078 208.482  1.00 82.78           O
ATOM   1583  C   TYR A 250     172.938 153.746 203.674  1.00 82.78           C
ATOM   1584  O   TYR A 250     171.903 154.031 204.274  1.00 82.78           O
ATOM   1585  N   ARG A 251     173.037 153.848 202.343  1.00220.86           N
ATOM   1586  CA  ARG A 251     171.945 154.276 201.517  1.00220.86           C
ATOM   1587  CB  ARG A 251     172.404 154.218 200.042  1.00220.86           C
ATOM   1588  CG  ARG A 251     171.722 155.150 199.039  1.00220.86           C
ATOM   1589  CD  ARG A 251     172.287 156.577 199.002  1.00220.86           C
ATOM   1590  NE  ARG A 251     173.693 156.557 198.489  1.00220.86           N
ATOM   1591  CZ  ARG A 251     173.958 156.515 197.148  1.00220.86           C
ATOM   1592  NH1 ARG A 251     172.969 156.231 196.254  1.00220.86           N
ATOM   1593  NH2 ARG A 251     175.221 156.756 196.693  1.00220.86           N
ATOM   1594  C   ARG A 251     170.822 153.287 201.706  1.00220.86           C
ATOM   1595  O   ARG A 251     169.643 153.645 201.715  1.00220.86           O
ATOM   1596  N   THR A 252     171.176 151.988 201.758  1.00 84.76           N
ATOM   1597  CA  THR A 252     170.232 150.904 201.860  1.00 84.76           C
ATOM   1598  CB  THR A 252     170.825 149.664 201.294  1.00 84.76           C
ATOM   1599  OG1 THR A 252     171.964 149.279 202.045  1.00 84.76           O
ATOM   1600  CG2 THR A 252     171.241 149.961 199.844  1.00 84.76           C
ATOM   1601  C   THR A 252     169.686 150.589 203.226  1.00 84.76           C
ATOM   1602  O   THR A 252     168.476 150.449 203.400  1.00 84.76           O
ATOM   1603  N   ASP A 253     170.560 150.457 204.240  1.00 55.39           N
ATOM   1604  CA  ASP A 253     170.110 150.061 205.544  1.00 55.39           C
ATOM   1605  CB  ASP A 253     171.276 149.889 206.533  1.00 55.39           C
ATOM   1606  CG  ASP A 253     172.090 148.675 206.091  1.00 55.39           C
ATOM   1607  OD1 ASP A 253     171.512 147.798 205.396  1.00 55.39           O
ATOM   1608  OD2 ASP A 253     173.299 148.607 206.440  1.00 55.39           O
ATOM   1609  C   ASP A 253     169.214 151.138 206.047  1.00 55.39           C
ATOM   1610  O   ASP A 253     168.232 150.878 206.741  1.00 55.39           O
ATOM   1611  N   PHE A 254     169.549 152.395 205.713  1.00 58.07           N
ATOM   1612  CA  PHE A 254     168.729 153.485 206.142  1.00 58.07           C
ATOM   1613  CB  PHE A 254     169.549 154.670 206.682  1.00 58.07           C
ATOM   1614  CG  PHE A 254     170.241 154.227 207.927  1.00 58.07           C
ATOM   1615  CD1 PHE A 254     169.625 154.350 209.151  1.00 58.07           C
ATOM   1616  CD2 PHE A 254     171.507 153.688 207.870  1.00 58.07           C
ATOM   1617  CE1 PHE A 254     170.262 153.944 210.300  1.00 58.07           C
ATOM   1618  CE2 PHE A 254     172.149 153.280 209.015  1.00 58.07           C
ATOM   1619  CZ  PHE A 254     171.526 153.409 210.233  1.00 58.07           C
ATOM   1620  C   PHE A 254     167.976 153.992 204.952  1.00 58.07           C
ATOM   1621  O   PHE A 254     168.576 154.508 204.010  1.00 58.07           O
ATOM   1622  N   SER A 255     166.631 153.861 204.968  1.00109.33           N
ATOM   1623  CA  SER A 255     165.845 154.411 203.901  1.00109.33           C
ATOM   1624  CB  SER A 255     164.750 153.472 203.347  1.00109.33           C
ATOM   1625  OG  SER A 255     163.819 153.121 204.357  1.00109.33           O
ATOM   1626  C   SER A 255     165.236 155.662 204.451  1.00109.33           C
ATOM   1627  O   SER A 255     164.574 155.635 205.486  1.00109.33           O
ATOM   1628  N   GLY A 256     165.415 156.789 203.731  1.00124.54           N
ATOM   1629  CA  GLY A 256     165.129 158.102 204.243  1.00124.54           C
ATOM   1630  C   GLY A 256     163.723 158.252 204.685  1.00124.54           C
ATOM   1631  O   GLY A 256     162.811 157.586 204.196  1.00124.54           O
ATOM   1632  N   ARG A 257     163.517 159.212 205.611  1.00261.55           N
ATOM   1633  CA  ARG A 257     164.569 160.080 206.087  1.00261.55           C
ATOM   1634  CB  ARG A 257     164.380 161.483 205.481  1.00261.55           C
ATOM   1635  CG  ARG A 257     165.106 162.622 206.189  1.00261.55           C
ATOM   1636  CD  ARG A 257     164.191 163.516 207.023  1.00261.55           C
ATOM   1637  NE  ARG A 257     163.299 164.231 206.070  1.00261.55           N
ATOM   1638  CZ  ARG A 257     163.715 165.396 205.492  1.00261.55           C
ATOM   1639  NH1 ARG A 257     164.952 165.895 205.781  1.00261.55           N
ATOM   1640  NH2 ARG A 257     162.898 166.060 204.622  1.00261.55           N
ATOM   1641  C   ARG A 257     164.423 160.200 207.584  1.00261.55           C
ATOM   1642  O   ARG A 257     163.310 160.162 208.110  1.00261.55           O
ATOM   1643  N   GLY A 258     165.557 160.353 208.309  1.00149.71           N
ATOM   1644  CA  GLY A 258     165.526 160.612 209.728  1.00149.71           C
ATOM   1645  C   GLY A 258     165.145 159.425 210.558  1.00149.71           C
ATOM   1646  O   GLY A 258     164.059 159.425 211.136  1.00149.71           O
ATOM   1647  N   GLU A 259     165.980 158.360 210.664  1.00259.33           N
ATOM   1648  CA  GLU A 259     167.264 158.104 210.063  1.00259.33           C
ATOM   1649  CB  GLU A 259     167.145 157.418 208.702  1.00259.33           C
ATOM   1650  CG  GLU A 259     166.504 156.042 208.870  1.00259.33           C
ATOM   1651  CD  GLU A 259     166.413 155.395 207.508  1.00259.33           C
ATOM   1652  OE1 GLU A 259     166.970 155.988 206.546  1.00259.33           O
ATOM   1653  OE2 GLU A 259     165.797 154.300 207.411  1.00259.33           O
ATOM   1654  C   GLU A 259     168.129 159.318 209.988  1.00259.33           C
ATOM   1655  O   GLU A 259     168.339 159.967 211.009  1.00259.33           O
ATOM   1656  N   LEU A 260     168.671 159.609 208.777  1.00209.02           N
ATOM   1657  CA  LEU A 260     169.541 160.725 208.488  1.00209.02           C
ATOM   1658  CB  LEU A 260     168.827 162.052 208.217  1.00209.02           C
ATOM   1659  CG  LEU A 260     168.444 162.168 206.733  1.00209.02           C
ATOM   1660  CD1 LEU A 260     167.552 161.005 206.276  1.00209.02           C
ATOM   1661  CD2 LEU A 260     167.888 163.561 206.407  1.00209.02           C
ATOM   1662  C   LEU A 260     170.604 160.884 209.520  1.00209.02           C
ATOM   1663  O   LEU A 260     171.716 160.393 209.335  1.00209.02           O
ATOM   1664  N   SER A 261     170.302 161.593 210.620  1.00 45.66           N
ATOM   1665  CA  SER A 261     171.257 161.773 211.667  1.00 45.66           C
ATOM   1666  CB  SER A 261     170.639 162.419 212.916  1.00 45.66           C
ATOM   1667  OG  SER A 261     169.641 161.562 213.453  1.00 45.66           O
ATOM   1668  C   SER A 261     171.736 160.421 212.076  1.00 45.66           C
ATOM   1669  O   SER A 261     172.933 160.214 212.253  1.00 45.66           O
ATOM   1670  N   ALA A 262     170.817 159.447 212.199  1.00 23.17           N
ATOM   1671  CA  ALA A 262     171.222 158.143 212.630  1.00 23.17           C
ATOM   1672  CB  ALA A 262     170.046 157.157 212.729  1.00 23.17           C
ATOM   1673  C   ALA A 262     172.189 157.591 211.635  1.00 23.17           C
ATOM   1674  O   ALA A 262     173.196 156.989 212.007  1.00 23.17           O
ATOM   1675  N   ARG A 263     171.920 157.791 210.333  1.00 75.28           N
ATOM   1676  CA  ARG A 263     172.795 157.218 209.352  1.00 75.28           C
ATOM   1677  CB  ARG A 263     172.356 157.491 207.901  1.00 75.28           C
ATOM   1678  CG  ARG A 263     173.166 156.698 206.870  1.00 75.28           C
ATOM   1679  CD  ARG A 263     172.695 156.891 205.426  1.00 75.28           C
ATOM   1680  NE  ARG A 263     173.592 157.891 204.781  1.00 75.28           N
ATOM   1681  CZ  ARG A 263     173.351 159.222 204.950  1.00 75.28           C
ATOM   1682  NH1 ARG A 263     172.330 159.624 205.760  1.00 75.28           N
ATOM   1683  NH2 ARG A 263     174.131 160.147 204.319  1.00 75.28           N
ATOM   1684  C   ARG A 263     174.153 157.805 209.537  1.00 75.28           C
ATOM   1685  O   ARG A 263     175.147 157.086 209.616  1.00 75.28           O
ATOM   1686  N   GLN A 264     174.213 159.137 209.677  1.00 55.48           N
ATOM   1687  CA  GLN A 264     175.459 159.833 209.814  1.00 55.48           C
ATOM   1688  CB  GLN A 264     175.264 161.351 209.952  1.00 55.48           C
ATOM   1689  CG  GLN A 264     174.590 161.986 208.736  1.00 55.48           C
ATOM   1690  CD  GLN A 264     175.623 162.078 207.627  1.00 55.48           C
ATOM   1691  OE1 GLN A 264     176.628 162.773 207.763  1.00 55.48           O
ATOM   1692  NE2 GLN A 264     175.375 161.361 206.499  1.00 55.48           N
ATOM   1693  C   GLN A 264     176.111 159.373 211.072  1.00 55.48           C
ATOM   1694  O   GLN A 264     177.329 159.208 211.135  1.00 55.48           O
ATOM   1695  N   MET A 265     175.293 159.115 212.103  1.00107.17           N
ATOM   1696  CA  MET A 265     175.809 158.769 213.388  1.00107.17           C
ATOM   1697  CB  MET A 265     174.727 158.425 214.427  1.00107.17           C
ATOM   1698  CG  MET A 265     175.304 157.646 215.616  1.00107.17           C
ATOM   1699  SD  MET A 265     176.429 158.571 216.704  1.00107.17           S
ATOM   1700  CE  MET A 265     175.129 159.203 217.800  1.00107.17           C
ATOM   1701  C   MET A 265     176.655 157.553 213.259  1.00107.17           C
ATOM   1702  O   MET A 265     177.685 157.447 213.919  1.00107.17           O
ATOM   1703  N   HIS A 266     176.229 156.586 212.432  1.00 50.78           N
ATOM   1704  CA  HIS A 266     176.988 155.378 212.312  1.00 50.78           C
ATOM   1705  ND1 HIS A 266     178.009 152.534 210.953  1.00 50.78           N
ATOM   1706  CG  HIS A 266     176.896 152.940 211.652  1.00 50.78           C
ATOM   1707  CB  HIS A 266     176.255 154.289 211.512  1.00 50.78           C
ATOM   1708  NE2 HIS A 266     177.431 150.835 212.264  1.00 50.78           N
ATOM   1709  CD2 HIS A 266     176.555 151.890 212.449  1.00 50.78           C
ATOM   1710  CE1 HIS A 266     178.286 151.269 211.357  1.00 50.78           C
ATOM   1711  C   HIS A 266     178.296 155.648 211.631  1.00 50.78           C
ATOM   1712  O   HIS A 266     179.331 155.124 212.039  1.00 50.78           O
ATOM   1713  N   LEU A 267     178.296 156.490 210.578  1.00105.40           N
ATOM   1714  CA  LEU A 267     179.518 156.692 209.856  1.00105.40           C
ATOM   1715  CB  LEU A 267     179.432 157.574 208.599  1.00105.40           C
ATOM   1716  CG  LEU A 267     178.538 156.998 207.491  1.00105.40           C
ATOM   1717  CD1 LEU A 267     177.068 157.394 207.688  1.00105.40           C
ATOM   1718  CD2 LEU A 267     179.100 157.299 206.098  1.00105.40           C
ATOM   1719  C   LEU A 267     180.525 157.318 210.748  1.00105.40           C
ATOM   1720  O   LEU A 267     181.708 157.069 210.584  1.00105.40           O
ATOM   1721  N   ALA A 268     180.128 158.182 211.692  1.00 35.08           N
ATOM   1722  CA  ALA A 268     181.147 158.755 212.524  1.00 35.08           C
ATOM   1723  CB  ALA A 268     180.580 159.729 213.569  1.00 35.08           C
ATOM   1724  C   ALA A 268     181.813 157.638 213.256  1.00 35.08           C
ATOM   1725  O   ALA A 268     183.038 157.548 213.318  1.00 35.08           O
ATOM   1726  N   ARG A 269     180.994 156.713 213.772  1.00129.45           N
ATOM   1727  CA  ARG A 269     181.468 155.611 214.544  1.00129.45           C
ATOM   1728  CB  ARG A 269     180.282 154.749 215.001  1.00129.45           C
ATOM   1729  CG  ARG A 269     180.457 154.065 216.353  1.00129.45           C
ATOM   1730  CD  ARG A 269     179.161 153.401 216.821  1.00129.45           C
ATOM   1731  NE  ARG A 269     179.182 153.351 218.309  1.00129.45           N
ATOM   1732  CZ  ARG A 269     178.704 154.415 219.020  1.00129.45           C
ATOM   1733  NH1 ARG A 269     178.224 155.513 218.366  1.00129.45           N
ATOM   1734  NH2 ARG A 269     178.702 154.383 220.384  1.00129.45           N
ATOM   1735  C   ARG A 269     182.338 154.801 213.635  1.00129.45           C
ATOM   1736  O   ARG A 269     183.351 154.245 214.054  1.00129.45           O
ATOM   1737  N   PHE A 270     181.924 154.672 212.360  1.00 77.79           N
ATOM   1738  CA  PHE A 270     182.677 153.907 211.405  1.00 77.79           C
ATOM   1739  CB  PHE A 270     181.889 153.712 210.097  1.00 77.79           C
ATOM   1740  CG  PHE A 270     182.722 152.935 209.136  1.00 77.79           C
ATOM   1741  CD1 PHE A 270     182.868 151.573 209.273  1.00 77.79           C
ATOM   1742  CD2 PHE A 270     183.343 153.569 208.084  1.00 77.79           C
ATOM   1743  CE1 PHE A 270     183.632 150.858 208.381  1.00 77.79           C
ATOM   1744  CE2 PHE A 270     184.108 152.858 207.189  1.00 77.79           C
ATOM   1745  CZ  PHE A 270     184.254 151.500 207.337  1.00 77.79           C
ATOM   1746  C   PHE A 270     183.984 154.556 211.039  1.00 77.79           C
ATOM   1747  O   PHE A 270     185.056 153.993 211.231  1.00 77.79           O
ATOM   1748  N   MET A 271     183.930 155.803 210.554  1.00116.65           N
ATOM   1749  CA  MET A 271     185.061 156.496 210.020  1.00116.65           C
ATOM   1750  CB  MET A 271     184.700 157.841 209.366  1.00116.65           C
ATOM   1751  CG  MET A 271     184.138 157.679 207.950  1.00116.65           C
ATOM   1752  SD  MET A 271     182.514 156.870 207.841  1.00116.65           S
ATOM   1753  CE  MET A 271     182.624 156.542 206.058  1.00116.65           C
ATOM   1754  C   MET A 271     186.084 156.726 211.071  1.00116.65           C
ATOM   1755  O   MET A 271     187.281 156.629 210.806  1.00116.65           O
ATOM   1756  N   ARG A 272     185.644 157.025 212.301  1.00107.93           N
ATOM   1757  CA  ARG A 272     186.589 157.312 213.333  1.00107.93           C
ATOM   1758  CB  ARG A 272     185.925 157.649 214.681  1.00107.93           C
ATOM   1759  CG  ARG A 272     185.047 156.529 215.244  1.00107.93           C
ATOM   1760  CD  ARG A 272     184.395 156.878 216.584  1.00107.93           C
ATOM   1761  NE  ARG A 272     185.487 157.019 217.588  1.00107.93           N
ATOM   1762  CZ  ARG A 272     185.912 155.929 218.291  1.00107.93           C
ATOM   1763  NH1 ARG A 272     185.337 154.711 218.074  1.00107.93           N
ATOM   1764  NH2 ARG A 272     186.914 156.057 219.210  1.00107.93           N
ATOM   1765  C   ARG A 272     187.459 156.114 213.536  1.00107.93           C
ATOM   1766  O   ARG A 272     188.671 156.239 213.690  1.00107.93           O
ATOM   1767  N   THR A 273     186.873 154.907 213.506  1.00113.83           N
ATOM   1768  CA  THR A 273     187.659 153.741 213.776  1.00113.83           C
ATOM   1769  CB  THR A 273     186.874 152.460 213.793  1.00113.83           C
ATOM   1770  OG1 THR A 273     186.350 152.176 212.508  1.00113.83           O
ATOM   1771  CG2 THR A 273     185.731 152.601 214.812  1.00113.83           C
ATOM   1772  C   THR A 273     188.716 153.627 212.732  1.00113.83           C
ATOM   1773  O   THR A 273     189.843 153.241 213.029  1.00113.83           O
ATOM   1774  N   LEU A 274     188.391 153.988 211.479  1.00 46.55           N
ATOM   1775  CA  LEU A 274     189.337 153.829 210.416  1.00 46.55           C
ATOM   1776  CB  LEU A 274     188.808 154.338 209.066  1.00 46.55           C
ATOM   1777  CG  LEU A 274     187.580 153.564 208.557  1.00 46.55           C
ATOM   1778  CD1 LEU A 274     187.109 154.105 207.198  1.00 46.55           C
ATOM   1779  CD2 LEU A 274     187.839 152.050 208.541  1.00 46.55           C
ATOM   1780  C   LEU A 274     190.554 154.633 210.740  1.00 46.55           C
ATOM   1781  O   LEU A 274     191.676 154.160 210.561  1.00 46.55           O
ATOM   1782  N   GLN A 275     190.373 155.863 211.256  1.00 95.27           N
ATOM   1783  CA  GLN A 275     191.519 156.684 211.507  1.00 95.27           C
ATOM   1784  CB  GLN A 275     191.194 158.101 212.021  1.00 95.27           C
ATOM   1785  CG  GLN A 275     190.606 158.154 213.430  1.00 95.27           C
ATOM   1786  CD  GLN A 275     190.347 159.613 213.777  1.00 95.27           C
ATOM   1787  OE1 GLN A 275     190.605 160.510 212.977  1.00 95.27           O
ATOM   1788  NE2 GLN A 275     189.821 159.860 215.007  1.00 95.27           N
ATOM   1789  C   GLN A 275     192.361 156.008 212.535  1.00 95.27           C
ATOM   1790  O   GLN A 275     193.586 155.987 212.427  1.00 95.27           O
ATOM   1791  N   ARG A 276     191.708 155.396 213.538  1.00154.38           N
ATOM   1792  CA  ARG A 276     192.396 154.776 214.629  1.00154.38           C
ATOM   1793  CB  ARG A 276     191.439 154.087 215.618  1.00154.38           C
ATOM   1794  CG  ARG A 276     192.138 153.412 216.801  1.00154.38           C
ATOM   1795  CD  ARG A 276     192.607 154.390 217.880  1.00154.38           C
ATOM   1796  NE  ARG A 276     191.386 154.976 218.503  1.00154.38           N
ATOM   1797  CZ  ARG A 276     190.743 154.319 219.513  1.00154.38           C
ATOM   1798  NH1 ARG A 276     191.219 153.123 219.969  1.00154.38           N
ATOM   1799  NH2 ARG A 276     189.617 154.859 220.065  1.00154.38           N
ATOM   1800  C   ARG A 276     193.288 153.712 214.085  1.00154.38           C
ATOM   1801  O   ARG A 276     194.422 153.564 214.535  1.00154.38           O
ATOM   1802  N   LEU A 277     192.805 152.935 213.101  1.00 97.86           N
ATOM   1803  CA  LEU A 277     193.641 151.885 212.603  1.00 97.86           C
ATOM   1804  CB  LEU A 277     192.995 150.978 211.542  1.00 97.86           C
ATOM   1805  CG  LEU A 277     191.952 149.993 212.100  1.00 97.86           C
ATOM   1806  CD1 LEU A 277     190.640 150.680 212.491  1.00 97.86           C
ATOM   1807  CD2 LEU A 277     191.749 148.816 211.140  1.00 97.86           C
ATOM   1808  C   LEU A 277     194.857 152.485 211.988  1.00 97.86           C
ATOM   1809  O   LEU A 277     195.973 152.036 212.239  1.00 97.86           O
ATOM   1810  N   ALA A 278     194.668 153.544 211.185  1.00 35.53           N
ATOM   1811  CA  ALA A 278     195.757 154.192 210.518  1.00 35.53           C
ATOM   1812  CB  ALA A 278     195.298 155.354 209.620  1.00 35.53           C
ATOM   1813  C   ALA A 278     196.671 154.754 211.559  1.00 35.53           C
ATOM   1814  O   ALA A 278     197.886 154.793 211.378  1.00 35.53           O
ATOM   1815  N   ASP A 279     196.096 155.241 212.671  1.00 59.75           N
ATOM   1816  CA  ASP A 279     196.865 155.833 213.728  1.00 59.75           C
ATOM   1817  CB  ASP A 279     195.986 156.465 214.820  1.00 59.75           C
ATOM   1818  CG  ASP A 279     195.316 157.698 214.233  1.00 59.75           C
ATOM   1819  OD1 ASP A 279     195.681 158.083 213.090  1.00 59.75           O
ATOM   1820  OD2 ASP A 279     194.433 158.275 214.922  1.00 59.75           O
ATOM   1821  C   ASP A 279     197.720 154.800 214.405  1.00 59.75           C
ATOM   1822  O   ASP A 279     198.750 155.120 214.997  1.00 59.75           O
ATOM   1823  N   GLU A 280     197.228 153.555 214.467  1.00177.61           N
ATOM   1824  CA  GLU A 280     197.904 152.485 215.151  1.00177.61           C
ATOM   1825  CB  GLU A 280     196.904 151.377 215.514  1.00177.61           C
ATOM   1826  CG  GLU A 280     195.694 151.889 216.297  1.00177.61           C
ATOM   1827  CD  GLU A 280     196.177 152.255 217.677  1.00177.61           C
ATOM   1828  OE1 GLU A 280     197.383 152.004 217.929  1.00177.61           O
ATOM   1829  OE2 GLU A 280     195.369 152.769 218.496  1.00177.61           O
ATOM   1830  C   GLU A 280     198.982 151.799 214.357  1.00177.61           C
ATOM   1831  O   GLU A 280     199.945 151.276 214.914  1.00177.61           O
ATOM   1832  N   PHE A 281     198.685 151.533 213.076  1.00145.81           N
ATOM   1833  CA  PHE A 281     199.579 150.809 212.221  1.00145.81           C
ATOM   1834  CB  PHE A 281     198.832 149.599 211.671  1.00145.81           C
ATOM   1835  CG  PHE A 281     198.377 148.838 212.870  1.00145.81           C
ATOM   1836  CD1 PHE A 281     199.189 147.906 213.474  1.00145.81           C
ATOM   1837  CD2 PHE A 281     197.130 149.075 213.403  1.00145.81           C
ATOM   1838  CE1 PHE A 281     198.757 147.216 214.583  1.00145.81           C
ATOM   1839  CE2 PHE A 281     196.693 148.389 214.511  1.00145.81           C
ATOM   1840  CZ  PHE A 281     197.508 147.455 215.104  1.00145.81           C
ATOM   1841  C   PHE A 281     200.293 151.616 211.171  1.00145.81           C
ATOM   1842  O   PHE A 281     201.338 151.212 210.659  1.00145.81           O
ATOM   1843  N   GLY A 282     199.702 152.750 210.757  1.00 38.47           N
ATOM   1844  CA  GLY A 282     200.252 153.495 209.664  1.00 38.47           C
ATOM   1845  C   GLY A 282     199.583 152.974 208.424  1.00 38.47           C
ATOM   1846  O   GLY A 282     199.853 153.426 207.317  1.00 38.47           O
ATOM   1847  N   ILE A 283     198.662 152.007 208.567  1.00127.06           N
ATOM   1848  CA  ILE A 283     198.014 151.470 207.402  1.00127.06           C
ATOM   1849  CB  ILE A 283     197.080 150.326 207.653  1.00127.06           C
ATOM   1850  CG1 ILE A 283     197.905 149.049 207.789  1.00127.06           C
ATOM   1851  CG2 ILE A 283     196.054 150.272 206.508  1.00127.06           C
ATOM   1852  CD1 ILE A 283     199.016 149.213 208.804  1.00127.06           C
ATOM   1853  C   ILE A 283     197.255 152.527 206.682  1.00127.06           C
ATOM   1854  O   ILE A 283     196.560 153.347 207.280  1.00127.06           O
ATOM   1855  N   ALA A 284     197.408 152.539 205.344  1.00 54.00           N
ATOM   1856  CA  ALA A 284     196.710 153.511 204.560  1.00 54.00           C
ATOM   1857  CB  ALA A 284     197.292 153.714 203.152  1.00 54.00           C
ATOM   1858  C   ALA A 284     195.278 153.084 204.440  1.00 54.00           C
ATOM   1859  O   ALA A 284     194.967 151.900 204.564  1.00 54.00           O
ATOM   1860  N   VAL A 285     194.348 154.046 204.241  1.00154.31           N
ATOM   1861  CA  VAL A 285     192.975 153.639 204.083  1.00154.31           C
ATOM   1862  CB  VAL A 285     192.007 154.015 205.166  1.00154.31           C
ATOM   1863  CG1 VAL A 285     192.407 153.370 206.489  1.00154.31           C
ATOM   1864  CG2 VAL A 285     191.898 155.530 205.205  1.00154.31           C
ATOM   1865  C   VAL A 285     192.396 154.239 202.842  1.00154.31           C
ATOM   1866  O   VAL A 285     192.580 155.420 202.542  1.00154.31           O
ATOM   1867  N   VAL A 286     191.634 153.415 202.097  1.00 50.94           N
ATOM   1868  CA  VAL A 286     191.027 153.875 200.882  1.00 50.94           C
ATOM   1869  CB  VAL A 286     191.442 153.071 199.681  1.00 50.94           C
ATOM   1870  CG1 VAL A 286     190.714 153.612 198.439  1.00 50.94           C
ATOM   1871  CG2 VAL A 286     192.976 153.115 199.568  1.00 50.94           C
ATOM   1872  C   VAL A 286     189.535 153.761 201.007  1.00 50.94           C
ATOM   1873  O   VAL A 286     189.004 152.722 201.398  1.00 50.94           O
ATOM   1874  N   ILE A 287     188.812 154.847 200.658  1.00 55.94           N
ATOM   1875  CA  ILE A 287     187.378 154.832 200.752  1.00 55.94           C
ATOM   1876  CB  ILE A 287     186.872 155.868 201.715  1.00 55.94           C
ATOM   1877  CG1 ILE A 287     187.511 155.641 203.099  1.00 55.94           C
ATOM   1878  CG2 ILE A 287     185.337 155.807 201.739  1.00 55.94           C
ATOM   1879  CD1 ILE A 287     187.321 156.807 204.068  1.00 55.94           C
ATOM   1880  C   ILE A 287     186.809 155.130 199.392  1.00 55.94           C
ATOM   1881  O   ILE A 287     187.223 156.082 198.731  1.00 55.94           O
ATOM   1882  N   THR A 288     185.848 154.306 198.916  1.00 64.47           N
ATOM   1883  CA  THR A 288     185.273 154.598 197.630  1.00 64.47           C
ATOM   1884  CB  THR A 288     185.457 153.505 196.616  1.00 64.47           C
ATOM   1885  OG1 THR A 288     186.835 153.197 196.473  1.00 64.47           O
ATOM   1886  CG2 THR A 288     184.884 153.964 195.267  1.00 64.47           C
ATOM   1887  C   THR A 288     183.824 154.937 197.849  1.00 64.47           C
ATOM   1888  O   THR A 288     183.098 154.238 198.558  1.00 64.47           O
ATOM   1889  N   ASN A 289     183.370 156.055 197.242  1.00 77.94           N
ATOM   1890  CA  ASN A 289     182.053 156.555 197.524  1.00 77.94           C
ATOM   1891  CB  ASN A 289     182.077 158.009 198.035  1.00 77.94           C
ATOM   1892  CG  ASN A 289     183.023 158.117 199.225  1.00 77.94           C
ATOM   1893  OD1 ASN A 289     183.656 157.142 199.628  1.00 77.94           O
ATOM   1894  ND2 ASN A 289     183.131 159.345 199.801  1.00 77.94           N
ATOM   1895  C   ASN A 289     181.210 156.591 196.282  1.00 77.94           C
ATOM   1896  O   ASN A 289     181.630 157.078 195.233  1.00 77.94           O
ATOM   1897  N   GLN A 290     179.967 156.083 196.392  1.00 81.10           N
ATOM   1898  CA  GLN A 290     179.013 156.139 195.320  1.00 81.10           C
ATOM   1899  CB  GLN A 290     177.764 155.297 195.622  1.00 81.10           C
ATOM   1900  CG  GLN A 290     178.068 153.841 195.971  1.00 81.10           C
ATOM   1901  CD  GLN A 290     176.802 153.237 196.567  1.00 81.10           C
ATOM   1902  OE1 GLN A 290     175.880 153.949 196.965  1.00 81.10           O
ATOM   1903  NE2 GLN A 290     176.755 151.880 196.629  1.00 81.10           N
ATOM   1904  C   GLN A 290     178.525 157.564 195.318  1.00 81.10           C
ATOM   1905  O   GLN A 290     178.282 158.136 196.379  1.00 81.10           O
ATOM   1906  N   VAL A 291     178.328 158.171 194.130  1.00 57.43           N
ATOM   1907  CA  VAL A 291     177.983 159.567 194.093  1.00 57.43           C
ATOM   1908  CB  VAL A 291     178.890 160.298 193.144  1.00 57.43           C
ATOM   1909  CG1 VAL A 291     178.453 161.762 193.014  1.00 57.43           C
ATOM   1910  CG2 VAL A 291     180.338 160.113 193.628  1.00 57.43           C
ATOM   1911  C   VAL A 291     176.570 159.757 193.618  1.00 57.43           C
ATOM   1912  O   VAL A 291     176.199 159.340 192.523  1.00 57.43           O
ATOM   1913  N   VAL A 292     175.749 160.446 194.439  1.00 61.36           N
ATOM   1914  CA  VAL A 292     174.381 160.739 194.109  1.00 61.36           C
ATOM   1915  CB  VAL A 292     173.606 161.345 195.242  1.00 61.36           C
ATOM   1916  CG1 VAL A 292     173.493 160.308 196.371  1.00 61.36           C
ATOM   1917  CG2 VAL A 292     174.309 162.645 195.669  1.00 61.36           C
ATOM   1918  C   VAL A 292     174.405 161.727 193.012  1.00 61.36           C
ATOM   1919  O   VAL A 292     175.422 162.356 192.742  1.00 61.36           O
ATOM   1920  N   ALA A 293     173.300 161.801 192.264  1.00 95.28           N
ATOM   1921  CA  ALA A 293     173.197 162.824 191.280  1.00 95.28           C
ATOM   1922  CB  ALA A 293     172.389 162.437 190.121  1.00 95.28           C
ATOM   1923  C   ALA A 293     172.755 164.052 192.027  1.00 95.28           C
ATOM   1924  O   ALA A 293     172.160 163.992 193.108  1.00 95.28           O
ATOM   1925  N   GLN A 294     173.137 165.243 191.533  1.00 65.41           N
ATOM   1926  CA  GLN A 294     172.747 166.418 192.263  1.00 65.41           C
ATOM   1927  CB  GLN A 294     173.826 167.512 192.393  1.00 65.41           C
ATOM   1928  CG  GLN A 294     173.339 168.775 193.114  1.00 65.41           C
ATOM   1929  CD  GLN A 294     174.499 169.759 193.219  1.00 65.41           C
ATOM   1930  OE1 GLN A 294     175.534 169.595 192.574  1.00 65.41           O
ATOM   1931  NE2 GLN A 294     174.321 170.810 194.065  1.00 65.41           N
ATOM   1932  C   GLN A 294     171.610 167.030 191.507  1.00 65.41           C
ATOM   1933  O   GLN A 294     171.654 167.078 190.280  1.00 65.41           O
ATOM   1934  N   VAL A 295     170.534 167.483 192.197  1.00150.72           N
ATOM   1935  CA  VAL A 295     169.504 168.096 191.405  1.00150.72           C
ATOM   1936  CB  VAL A 295     168.248 167.274 191.243  1.00150.72           C
ATOM   1937  CG1 VAL A 295     168.589 166.020 190.421  1.00150.72           C
ATOM   1938  CG2 VAL A 295     167.653 166.953 192.619  1.00150.72           C
ATOM   1939  C   VAL A 295     169.125 169.446 191.882  1.00150.72           C
ATOM   1940  O   VAL A 295     168.308 169.611 192.784  1.00150.72           O
ATOM   1941  N   ASP A 296     169.778 170.474 191.328  1.00146.41           N
ATOM   1942  CA  ASP A 296     169.427 171.768 191.790  1.00146.41           C
ATOM   1943  CB  ASP A 296     170.642 172.706 191.852  1.00146.41           C
ATOM   1944  CG  ASP A 296     171.544 172.281 193.000  1.00146.41           C
ATOM   1945  OD1 ASP A 296     171.197 171.294 193.701  1.00146.41           O
ATOM   1946  OD2 ASP A 296     172.593 172.952 193.196  1.00146.41           O
ATOM   1947  C   ASP A 296     168.361 172.579 191.113  1.00146.41           C
ATOM   1948  O   ASP A 296     167.331 172.889 191.710  1.00146.41           O
ATOM   1949  N   GLY A 297     168.579 172.914 189.819  1.00137.28           N
ATOM   1950  CA  GLY A 297     167.775 173.926 189.174  1.00137.28           C
ATOM   1951  C   GLY A 297     168.091 175.253 189.781  1.00137.28           C
ATOM   1952  O   GLY A 297     167.217 175.905 190.348  1.00137.28           O
ATOM   1953  N   ILE A 298     169.359 175.697 189.679  1.00189.43           N
ATOM   1954  CA  ILE A 298     170.376 174.935 189.022  1.00189.43           C
ATOM   1955  CB  ILE A 298     170.151 174.799 187.540  1.00189.43           C
ATOM   1956  CG1 ILE A 298     171.130 173.780 186.941  1.00189.43           C
ATOM   1957  CG2 ILE A 298     170.208 176.193 186.892  1.00189.43           C
ATOM   1958  CD1 ILE A 298     170.784 173.368 185.510  1.00189.43           C
ATOM   1959  C   ILE A 298     171.673 175.640 189.245  1.00189.43           C
ATOM   1960  O   ILE A 298     171.771 176.850 189.044  1.00189.43           O
ATOM   1961  N   SER A 299     172.708 174.917 189.715  1.00151.46           N
ATOM   1962  CA  SER A 299     173.954 175.603 189.876  1.00151.46           C
ATOM   1963  CB  SER A 299     174.488 175.564 191.317  1.00151.46           C
ATOM   1964  OG  SER A 299     175.723 176.261 191.395  1.00151.46           O
ATOM   1965  C   SER A 299     174.965 174.924 189.011  1.00151.46           C
ATOM   1966  O   SER A 299     175.904 174.306 189.512  1.00151.46           O
ATOM   1967  N   PHE A 300     174.783 175.041 187.680  1.00318.80           N
ATOM   1968  CA  PHE A 300     175.667 174.520 186.675  1.00318.80           C
ATOM   1969  CB  PHE A 300     176.362 173.198 187.053  1.00318.80           C
ATOM   1970  CG  PHE A 300     177.456 172.952 186.071  1.00318.80           C
ATOM   1971  CD1 PHE A 300     178.665 173.599 186.196  1.00318.80           C
ATOM   1972  CD2 PHE A 300     177.283 172.067 185.034  1.00318.80           C
ATOM   1973  CE1 PHE A 300     179.679 173.373 185.294  1.00318.80           C
ATOM   1974  CE2 PHE A 300     178.292 171.837 184.129  1.00318.80           C
ATOM   1975  CZ  PHE A 300     179.494 172.491 184.257  1.00318.80           C
ATOM   1976  C   PHE A 300     174.764 174.253 185.517  1.00318.80           C
ATOM   1977  O   PHE A 300     173.558 174.120 185.712  1.00318.80           O
ATOM   1978  N   ASN A 301     175.279 174.192 184.274  1.00 90.45           N
ATOM   1979  CA  ASN A 301     174.314 173.923 183.252  1.00 90.45           C
ATOM   1980  CB  ASN A 301     174.855 174.097 181.817  1.00 90.45           C
ATOM   1981  CG  ASN A 301     175.138 175.575 181.603  1.00 90.45           C
ATOM   1982  OD1 ASN A 301     176.063 176.134 182.190  1.00 90.45           O
ATOM   1983  ND2 ASN A 301     174.322 176.228 180.734  1.00 90.45           N
ATOM   1984  C   ASN A 301     173.785 172.534 183.487  1.00 90.45           C
ATOM   1985  O   ASN A 301     172.572 172.366 183.599  1.00 90.45           O
ATOM   1986  N   PRO A 302     174.613 171.519 183.592  1.00167.41           N
ATOM   1987  CA  PRO A 302     174.047 170.260 183.992  1.00167.41           C
ATOM   1988  CD  PRO A 302     175.656 171.312 182.594  1.00167.41           C
ATOM   1989  CB  PRO A 302     174.911 169.161 183.382  1.00167.41           C
ATOM   1990  CG  PRO A 302     175.566 169.839 182.174  1.00167.41           C
ATOM   1991  C   PRO A 302     174.091 170.240 185.480  1.00167.41           C
ATOM   1992  O   PRO A 302     174.776 171.081 186.061  1.00167.41           O
ATOM   1993  N   ASP A 303     173.373 169.307 186.128  1.00159.97           N
ATOM   1994  CA  ASP A 303     173.492 169.227 187.551  1.00159.97           C
ATOM   1995  CB  ASP A 303     172.186 168.853 188.266  1.00159.97           C
ATOM   1996  CG  ASP A 303     171.302 170.095 188.235  1.00159.97           C
ATOM   1997  OD1 ASP A 303     171.769 171.129 187.687  1.00159.97           O
ATOM   1998  OD2 ASP A 303     170.160 170.033 188.762  1.00159.97           O
ATOM   1999  C   ASP A 303     174.566 168.220 187.836  1.00159.97           C
ATOM   2000  O   ASP A 303     174.674 167.174 187.200  1.00159.97           O
ATOM   2001  N   PRO A 304     175.386 168.588 188.777  1.00195.13           N
ATOM   2002  CA  PRO A 304     176.568 167.828 189.110  1.00195.13           C
ATOM   2003  CD  PRO A 304     175.590 170.013 188.980  1.00195.13           C
ATOM   2004  CB  PRO A 304     177.607 168.852 189.583  1.00195.13           C
ATOM   2005  CG  PRO A 304     176.795 170.110 189.921  1.00195.13           C
ATOM   2006  C   PRO A 304     176.459 166.671 190.077  1.00195.13           C
ATOM   2007  O   PRO A 304     175.363 166.294 190.481  1.00195.13           O
ATOM   2008  N   LYS A 305     177.607 166.024 190.385  1.00122.91           N
ATOM   2009  CA  LYS A 305     177.607 164.860 191.236  1.00122.91           C
ATOM   2010  CB  LYS A 305     178.821 163.957 190.963  1.00122.91           C
ATOM   2011  CG  LYS A 305     178.648 163.253 189.613  1.00122.91           C
ATOM   2012  CD  LYS A 305     179.892 162.568 189.052  1.00122.91           C
ATOM   2013  CE  LYS A 305     179.627 161.885 187.707  1.00122.91           C
ATOM   2014  NZ  LYS A 305     180.860 161.235 187.211  1.00122.91           N
ATOM   2015  C   LYS A 305     177.392 165.000 192.737  1.00122.91           C
ATOM   2016  O   LYS A 305     176.314 164.674 193.233  1.00122.91           O
ATOM   2017  N   LYS A 306     178.360 165.559 193.501  1.00209.40           N
ATOM   2018  CA  LYS A 306     178.295 165.581 194.956  1.00209.40           C
ATOM   2019  CB  LYS A 306     176.998 166.145 195.553  1.00209.40           C
ATOM   2020  CG  LYS A 306     176.840 167.653 195.403  1.00209.40           C
ATOM   2021  CD  LYS A 306     175.536 168.175 196.008  1.00209.40           C
ATOM   2022  CE  LYS A 306     174.292 167.413 195.548  1.00209.40           C
ATOM   2023  NZ  LYS A 306     174.181 166.131 196.279  1.00209.40           N
ATOM   2024  C   LYS A 306     178.456 164.200 195.540  1.00209.40           C
ATOM   2025  O   LYS A 306     177.739 163.267 195.185  1.00209.40           O
ATOM   2026  N   PRO A 307     179.385 164.067 196.463  1.00 98.86           N
ATOM   2027  CA  PRO A 307     179.679 162.836 197.161  1.00 98.86           C
ATOM   2028  CD  PRO A 307     180.355 165.111 196.743  1.00 98.86           C
ATOM   2029  CB  PRO A 307     181.024 163.066 197.851  1.00 98.86           C
ATOM   2030  CG  PRO A 307     181.124 164.598 197.973  1.00 98.86           C
ATOM   2031  C   PRO A 307     178.581 162.536 198.149  1.00 98.86           C
ATOM   2032  O   PRO A 307     177.933 163.465 198.630  1.00 98.86           O
ATOM   2033  N   ILE A 308     178.392 161.248 198.504  1.00 71.72           N
ATOM   2034  CA  ILE A 308     177.348 160.816 199.399  1.00 71.72           C
ATOM   2035  CB  ILE A 308     176.778 159.488 199.017  1.00 71.72           C
ATOM   2036  CG1 ILE A 308     177.884 158.424 199.088  1.00 71.72           C
ATOM   2037  CG2 ILE A 308     176.127 159.615 197.629  1.00 71.72           C
ATOM   2038  CD1 ILE A 308     177.360 156.995 199.019  1.00 71.72           C
ATOM   2039  C   ILE A 308     177.938 160.659 200.772  1.00 71.72           C
ATOM   2040  O   ILE A 308     179.153 160.588 200.939  1.00 71.72           O
ATOM   2041  N   GLY A 309     177.071 160.655 201.805  1.00 35.92           N
ATOM   2042  CA  GLY A 309     177.462 160.536 203.178  1.00 35.92           C
ATOM   2043  C   GLY A 309     177.495 161.903 203.776  1.00 35.92           C
ATOM   2044  O   GLY A 309     177.692 162.064 204.979  1.00 35.92           O
ATOM   2045  N   GLY A 310     177.340 162.936 202.935  1.00 33.48           N
ATOM   2046  CA  GLY A 310     177.221 164.269 203.447  1.00 33.48           C
ATOM   2047  C   GLY A 310     178.510 164.766 204.012  1.00 33.48           C
ATOM   2048  O   GLY A 310     179.588 164.242 203.739  1.00 33.48           O
ATOM   2049  N   ASN A 311     178.396 165.808 204.857  1.00116.50           N
ATOM   2050  CA  ASN A 311     179.536 166.495 205.383  1.00116.50           C
ATOM   2051  CB  ASN A 311     179.231 167.856 206.052  1.00116.50           C
ATOM   2052  CG  ASN A 311     178.321 167.720 207.257  1.00116.50           C
ATOM   2053  OD1 ASN A 311     177.237 168.300 207.286  1.00116.50           O
ATOM   2054  ND2 ASN A 311     178.769 166.960 208.291  1.00116.50           N
ATOM   2055  C   ASN A 311     180.359 165.648 206.305  1.00116.50           C
ATOM   2056  O   ASN A 311     181.578 165.805 206.361  1.00116.50           O
ATOM   2057  N   ILE A 312     179.729 164.714 207.037  1.00143.13           N
ATOM   2058  CA  ILE A 312     180.424 163.963 208.046  1.00143.13           C
ATOM   2059  CB  ILE A 312     179.509 162.979 208.740  1.00143.13           C
ATOM   2060  CG1 ILE A 312     180.098 162.544 210.084  1.00143.13           C
ATOM   2061  CG2 ILE A 312     179.192 161.800 207.806  1.00143.13           C
ATOM   2062  CD1 ILE A 312     180.015 163.643 211.139  1.00143.13           C
ATOM   2063  C   ILE A 312     181.559 163.229 207.406  1.00143.13           C
ATOM   2064  O   ILE A 312     182.636 163.127 207.990  1.00143.13           O
ATOM   2065  N   LEU A 313     181.339 162.661 206.205  1.00 45.88           N
ATOM   2066  CA  LEU A 313     182.400 161.990 205.514  1.00 45.88           C
ATOM   2067  CB  LEU A 313     181.921 161.262 204.246  1.00 45.88           C
ATOM   2068  CG  LEU A 313     180.894 160.147 204.522  1.00 45.88           C
ATOM   2069  CD1 LEU A 313     180.485 159.425 203.227  1.00 45.88           C
ATOM   2070  CD2 LEU A 313     181.393 159.186 205.612  1.00 45.88           C
ATOM   2071  C   LEU A 313     183.412 163.006 205.079  1.00 45.88           C
ATOM   2072  O   LEU A 313     184.618 162.769 205.144  1.00 45.88           O
ATOM   2073  N   ALA A 314     182.930 164.182 204.637  1.00 36.52           N
ATOM   2074  CA  ALA A 314     183.771 165.199 204.069  1.00 36.52           C
ATOM   2075  CB  ALA A 314     182.975 166.428 203.596  1.00 36.52           C
ATOM   2076  C   ALA A 314     184.784 165.681 205.064  1.00 36.52           C
ATOM   2077  O   ALA A 314     185.927 165.964 204.709  1.00 36.52           O
ATOM   2078  N   HIS A 315     184.397 165.831 206.339  1.00 38.01           N
ATOM   2079  CA  HIS A 315     185.340 166.337 207.295  1.00 38.01           C
ATOM   2080  ND1 HIS A 315     184.011 169.038 208.659  1.00 38.01           N
ATOM   2081  CG  HIS A 315     183.691 167.698 208.651  1.00 38.01           C
ATOM   2082  CB  HIS A 315     184.707 166.595 208.674  1.00 38.01           C
ATOM   2083  NE2 HIS A 315     181.792 168.917 208.612  1.00 38.01           N
ATOM   2084  CD2 HIS A 315     182.331 167.643 208.622  1.00 38.01           C
ATOM   2085  CE1 HIS A 315     182.839 169.721 208.635  1.00 38.01           C
ATOM   2086  C   HIS A 315     186.462 165.365 207.482  1.00 38.01           C
ATOM   2087  O   HIS A 315     187.632 165.746 207.469  1.00 38.01           O
ATOM   2088  N   SER A 316     186.136 164.072 207.651  1.00 72.54           N
ATOM   2089  CA  SER A 316     187.150 163.088 207.891  1.00 72.54           C
ATOM   2090  CB  SER A 316     186.570 161.695 208.190  1.00 72.54           C
ATOM   2091  OG  SER A 316     187.622 160.769 208.419  1.00 72.54           O
ATOM   2092  C   SER A 316     187.997 162.965 206.667  1.00 72.54           C
ATOM   2093  O   SER A 316     189.174 162.614 206.753  1.00 72.54           O
ATOM   2094  N   SER A 317     187.423 163.266 205.484  1.00 72.84           N
ATOM   2095  CA  SER A 317     188.166 163.057 204.277  1.00 72.84           C
ATOM   2096  CB  SER A 317     187.400 163.395 202.975  1.00 72.84           C
ATOM   2097  OG  SER A 317     187.219 164.795 202.823  1.00 72.84           O
ATOM   2098  C   SER A 317     189.421 163.859 204.306  1.00 72.84           C
ATOM   2099  O   SER A 317     189.426 165.075 204.120  1.00 72.84           O
ATOM   2100  N   THR A 318     190.545 163.167 204.542  1.00112.24           N
ATOM   2101  CA  THR A 318     191.806 163.829 204.518  1.00112.24           C
ATOM   2102  CB  THR A 318     192.909 163.019 205.123  1.00112.24           C
ATOM   2103  OG1 THR A 318     194.128 163.736 205.064  1.00112.24           O
ATOM   2104  CG2 THR A 318     193.025 161.682 204.401  1.00112.24           C
ATOM   2105  C   THR A 318     192.107 164.201 203.098  1.00112.24           C
ATOM   2106  O   THR A 318     192.715 165.240 202.847  1.00112.24           O
ATOM   2107  N   THR A 319     191.704 163.352 202.126  1.00 52.39           N
ATOM   2108  CA  THR A 319     191.941 163.677 200.743  1.00 52.39           C
ATOM   2109  CB  THR A 319     193.189 163.055 200.189  1.00 52.39           C
ATOM   2110  OG1 THR A 319     193.098 161.639 200.244  1.00 52.39           O
ATOM   2111  CG2 THR A 319     194.393 163.543 201.013  1.00 52.39           C
ATOM   2112  C   THR A 319     190.795 163.172 199.913  1.00 52.39           C
ATOM   2113  O   THR A 319     189.954 162.413 200.393  1.00 52.39           O
ATOM   2114  N   ARG A 320     190.701 163.623 198.640  1.00213.14           N
ATOM   2115  CA  ARG A 320     189.678 163.076 197.791  1.00213.14           C
ATOM   2116  CB  ARG A 320     188.251 163.579 198.062  1.00213.14           C
ATOM   2117  CG  ARG A 320     188.045 165.083 198.070  1.00213.14           C
ATOM   2118  CD  ARG A 320     186.594 165.428 198.400  1.00213.14           C
ATOM   2119  NE  ARG A 320     186.217 164.674 199.629  1.00213.14           N
ATOM   2120  CZ  ARG A 320     184.914 164.659 200.038  1.00213.14           C
ATOM   2121  NH1 ARG A 320     183.974 165.350 199.330  1.00213.14           N
ATOM   2122  NH2 ARG A 320     184.548 163.962 201.152  1.00213.14           N
ATOM   2123  C   ARG A 320     190.045 163.142 196.338  1.00213.14           C
ATOM   2124  O   ARG A 320     190.823 163.990 195.903  1.00213.14           O
ATOM   2125  N   LEU A 321     189.507 162.183 195.549  1.00 72.21           N
ATOM   2126  CA  LEU A 321     189.840 162.100 194.153  1.00 72.21           C
ATOM   2127  CB  LEU A 321     190.680 160.856 193.820  1.00 72.21           C
ATOM   2128  CG  LEU A 321     192.005 160.781 194.600  1.00 72.21           C
ATOM   2129  CD1 LEU A 321     192.805 159.523 194.227  1.00 72.21           C
ATOM   2130  CD2 LEU A 321     192.816 162.074 194.447  1.00 72.21           C
ATOM   2131  C   LEU A 321     188.585 161.984 193.336  1.00 72.21           C
ATOM   2132  O   LEU A 321     187.923 160.947 193.339  1.00 72.21           O
ATOM   2133  N   SER A 322     188.255 163.033 192.557  1.00 91.49           N
ATOM   2134  CA  SER A 322     187.065 162.986 191.756  1.00 91.49           C
ATOM   2135  CB  SER A 322     186.416 164.365 191.545  1.00 91.49           C
ATOM   2136  OG  SER A 322     185.977 164.892 192.788  1.00 91.49           O
ATOM   2137  C   SER A 322     187.445 162.458 190.407  1.00 91.49           C
ATOM   2138  O   SER A 322     188.227 163.063 189.677  1.00 91.49           O
ATOM   2139  N   LEU A 323     186.870 161.296 190.050  1.00 66.04           N
ATOM   2140  CA  LEU A 323     187.175 160.602 188.835  1.00 66.04           C
ATOM   2141  CB  LEU A 323     187.233 159.080 189.022  1.00 66.04           C
ATOM   2142  CG  LEU A 323     188.291 158.643 190.051  1.00 66.04           C
ATOM   2143  CD1 LEU A 323     188.337 157.113 190.189  1.00 66.04           C
ATOM   2144  CD2 LEU A 323     189.663 159.263 189.744  1.00 66.04           C
ATOM   2145  C   LEU A 323     186.129 160.894 187.807  1.00 66.04           C
ATOM   2146  O   LEU A 323     185.014 161.301 188.125  1.00 66.04           O
ATOM   2147  N   ARG A 324     186.487 160.701 186.522  1.00130.37           N
ATOM   2148  CA  ARG A 324     185.567 160.940 185.449  1.00130.37           C
ATOM   2149  CB  ARG A 324     185.537 162.419 185.038  1.00130.37           C
ATOM   2150  CG  ARG A 324     186.935 162.953 184.766  1.00130.37           C
ATOM   2151  CD  ARG A 324     187.054 164.478 184.774  1.00130.37           C
ATOM   2152  NE  ARG A 324     186.516 164.985 183.485  1.00130.37           N
ATOM   2153  CZ  ARG A 324     187.097 166.073 182.898  1.00130.37           C
ATOM   2154  NH1 ARG A 324     188.174 166.670 183.488  1.00130.37           N
ATOM   2155  NH2 ARG A 324     186.608 166.558 181.720  1.00130.37           N
ATOM   2156  C   ARG A 324     185.953 160.074 184.291  1.00130.37           C
ATOM   2157  O   ARG A 324     187.046 159.509 184.260  1.00130.37           O
ATOM   2158  N   LYS A 325     185.040 159.919 183.310  1.00 74.41           N
ATOM   2159  CA  LYS A 325     185.341 159.047 182.213  1.00 74.41           C
ATOM   2160  CB  LYS A 325     184.246 157.997 181.952  1.00 74.41           C
ATOM   2161  CG  LYS A 325     184.544 157.051 180.786  1.00 74.41           C
ATOM   2162  CD  LYS A 325     183.654 155.805 180.784  1.00 74.41           C
ATOM   2163  CE  LYS A 325     183.814 154.910 179.553  1.00 74.41           C
ATOM   2164  NZ  LYS A 325     182.834 155.301 178.517  1.00 74.41           N
ATOM   2165  C   LYS A 325     185.521 159.832 180.958  1.00 74.41           C
ATOM   2166  O   LYS A 325     184.689 160.659 180.586  1.00 74.41           O
ATOM   2167  N   GLY A 326     186.665 159.593 180.290  1.00 24.99           N
ATOM   2168  CA  GLY A 326     186.945 160.153 179.004  1.00 24.99           C
ATOM   2169  C   GLY A 326     186.693 159.032 178.053  1.00 24.99           C
ATOM   2170  O   GLY A 326     185.904 158.134 178.340  1.00 24.99           O
ATOM   2171  N   ARG A 327     187.352 159.051 176.881  1.00100.33           N
ATOM   2172  CA  ARG A 327     187.164 157.969 175.964  1.00100.33           C
ATOM   2173  CB  ARG A 327     187.424 158.353 174.497  1.00100.33           C
ATOM   2174  CG  ARG A 327     186.429 159.376 173.947  1.00100.33           C
ATOM   2175  CD  ARG A 327     185.098 158.763 173.505  1.00100.33           C
ATOM   2176  NE  ARG A 327     184.242 159.872 172.999  1.00100.33           N
ATOM   2177  CZ  ARG A 327     184.341 160.274 171.698  1.00100.33           C
ATOM   2178  NH1 ARG A 327     185.220 159.657 170.856  1.00100.33           N
ATOM   2179  NH2 ARG A 327     183.559 161.295 171.239  1.00100.33           N
ATOM   2180  C   ARG A 327     188.128 156.879 176.319  1.00100.33           C
ATOM   2181  O   ARG A 327     189.180 157.128 176.905  1.00100.33           O
ATOM   2182  N   GLY A 328     187.754 155.622 176.007  1.00 23.83           N
ATOM   2183  CA  GLY A 328     188.636 154.502 176.169  1.00 23.83           C
ATOM   2184  C   GLY A 328     188.853 154.198 177.617  1.00 23.83           C
ATOM   2185  O   GLY A 328     188.049 154.542 178.481  1.00 23.83           O
ATOM   2186  N   GLU A 329     189.976 153.505 177.891  1.00 45.10           N
ATOM   2187  CA  GLU A 329     190.380 153.117 179.212  1.00 45.10           C
ATOM   2188  CB  GLU A 329     191.663 152.267 179.240  1.00 45.10           C
ATOM   2189  CG  GLU A 329     191.531 150.882 178.608  1.00 45.10           C
ATOM   2190  CD  GLU A 329     192.886 150.195 178.731  1.00 45.10           C
ATOM   2191  OE1 GLU A 329     193.770 150.746 179.442  1.00 45.10           O
ATOM   2192  OE2 GLU A 329     193.053 149.104 178.124  1.00 45.10           O
ATOM   2193  C   GLU A 329     190.709 154.360 179.977  1.00 45.10           C
ATOM   2194  O   GLU A 329     190.514 154.417 181.190  1.00 45.10           O
ATOM   2195  N   GLN A 330     191.231 155.388 179.279  1.00 90.02           N
ATOM   2196  CA  GLN A 330     191.694 156.569 179.953  1.00 90.02           C
ATOM   2197  CB  GLN A 330     192.366 157.603 179.031  1.00 90.02           C
ATOM   2198  CG  GLN A 330     191.434 158.238 178.000  1.00 90.02           C
ATOM   2199  CD  GLN A 330     192.246 159.227 177.175  1.00 90.02           C
ATOM   2200  OE1 GLN A 330     193.448 159.388 177.385  1.00 90.02           O
ATOM   2201  NE2 GLN A 330     191.576 159.909 176.208  1.00 90.02           N
ATOM   2202  C   GLN A 330     190.570 157.240 180.671  1.00 90.02           C
ATOM   2203  O   GLN A 330     189.445 157.320 180.180  1.00 90.02           O
ATOM   2204  N   ARG A 331     190.876 157.735 181.890  1.00 81.33           N
ATOM   2205  CA  ARG A 331     189.899 158.397 182.701  1.00 81.33           C
ATOM   2206  CB  ARG A 331     189.262 157.438 183.701  1.00 81.33           C
ATOM   2207  CG  ARG A 331     188.604 156.331 182.887  1.00 81.33           C
ATOM   2208  CD  ARG A 331     188.102 155.142 183.680  1.00 81.33           C
ATOM   2209  NE  ARG A 331     187.535 154.200 182.680  1.00 81.33           N
ATOM   2210  CZ  ARG A 331     186.221 154.302 182.336  1.00 81.33           C
ATOM   2211  NH1 ARG A 331     185.440 155.236 182.953  1.00 81.33           N
ATOM   2212  NH2 ARG A 331     185.704 153.484 181.374  1.00 81.33           N
ATOM   2213  C   ARG A 331     190.573 159.546 183.388  1.00 81.33           C
ATOM   2214  O   ARG A 331     191.793 159.564 183.542  1.00 81.33           O
ATOM   2215  N   ILE A 332     189.783 160.551 183.819  1.00112.51           N
ATOM   2216  CA  ILE A 332     190.374 161.757 184.335  1.00112.51           C
ATOM   2217  CB  ILE A 332     189.715 163.003 183.820  1.00112.51           C
ATOM   2218  CG1 ILE A 332     189.822 163.091 182.290  1.00112.51           C
ATOM   2219  CG2 ILE A 332     190.338 164.206 184.544  1.00112.51           C
ATOM   2220  CD1 ILE A 332     191.255 163.245 181.790  1.00112.51           C
ATOM   2221  C   ILE A 332     190.300 161.785 185.833  1.00112.51           C
ATOM   2222  O   ILE A 332     189.281 161.438 186.427  1.00112.51           O
ATOM   2223  N   CYS A 333     191.412 162.193 186.487  1.00 49.99           N
ATOM   2224  CA  CYS A 333     191.448 162.223 187.924  1.00 49.99           C
ATOM   2225  CB  CYS A 333     192.526 161.290 188.506  1.00 49.99           C
ATOM   2226  SG  CYS A 333     192.587 161.312 190.321  1.00 49.99           S
ATOM   2227  C   CYS A 333     191.744 163.611 188.413  1.00 49.99           C
ATOM   2228  O   CYS A 333     192.831 164.145 188.195  1.00 49.99           O
ATOM   2229  N   LYS A 334     190.775 164.219 189.129  1.00118.86           N
ATOM   2230  CA  LYS A 334     190.946 165.550 189.642  1.00118.86           C
ATOM   2231  CB  LYS A 334     189.793 166.486 189.236  1.00118.86           C
ATOM   2232  CG  LYS A 334     190.118 167.978 189.337  1.00118.86           C
ATOM   2233  CD  LYS A 334     190.466 168.448 190.746  1.00118.86           C
ATOM   2234  CE  LYS A 334     190.789 169.941 190.830  1.00118.86           C
ATOM   2235  NZ  LYS A 334     192.023 170.236 190.068  1.00118.86           N
ATOM   2236  C   LYS A 334     190.978 165.448 191.141  1.00118.86           C
ATOM   2237  O   LYS A 334     190.143 164.781 191.748  1.00118.86           O
ATOM   2238  N   ILE A 335     191.957 166.128 191.772  1.00123.23           N
ATOM   2239  CA  ILE A 335     192.192 166.082 193.194  1.00123.23           C
ATOM   2240  CB  ILE A 335     193.598 166.480 193.560  1.00123.23           C
ATOM   2241  CG1 ILE A 335     194.654 165.564 192.919  1.00123.23           C
ATOM   2242  CG2 ILE A 335     193.679 166.528 195.095  1.00123.23           C
ATOM   2243  CD1 ILE A 335     194.675 164.144 193.475  1.00123.23           C
ATOM   2244  C   ILE A 335     191.328 167.082 193.905  1.00123.23           C
ATOM   2245  O   ILE A 335     191.083 168.176 193.401  1.00123.23           O
ATOM   2246  N   TYR A 336     190.796 166.701 195.090  1.00 89.08           N
ATOM   2247  CA  TYR A 336     190.092 167.647 195.914  1.00 89.08           C
ATOM   2248  CB  TYR A 336     188.556 167.575 195.832  1.00 89.08           C
ATOM   2249  CG  TYR A 336     188.132 168.148 194.521  1.00 89.08           C
ATOM   2250  CD1 TYR A 336     188.217 169.506 194.303  1.00 89.08           C
ATOM   2251  CD2 TYR A 336     187.631 167.345 193.522  1.00 89.08           C
ATOM   2252  CE1 TYR A 336     187.826 170.054 193.105  1.00 89.08           C
ATOM   2253  CE2 TYR A 336     187.238 167.888 192.321  1.00 89.08           C
ATOM   2254  CZ  TYR A 336     187.336 169.243 192.110  1.00 89.08           C
ATOM   2255  OH  TYR A 336     186.933 169.800 190.878  1.00 89.08           O
ATOM   2256  C   TYR A 336     190.478 167.446 197.355  1.00 89.08           C
ATOM   2257  O   TYR A 336     190.894 166.362 197.761  1.00 89.08           O
ATOM   2258  N   ASP A 337     190.342 168.523 198.161  1.00112.93           N
ATOM   2259  CA  ASP A 337     190.538 168.520 199.591  1.00112.93           C
ATOM   2260  CB  ASP A 337     189.367 167.900 200.370  1.00112.93           C
ATOM   2261  CG  ASP A 337     188.273 168.942 200.460  1.00112.93           C
ATOM   2262  OD1 ASP A 337     188.605 170.143 200.277  1.00112.93           O
ATOM   2263  OD2 ASP A 337     187.102 168.559 200.722  1.00112.93           O
ATOM   2264  C   ASP A 337     191.774 167.829 200.074  1.00112.93           C
ATOM   2265  O   ASP A 337     191.690 166.733 200.626  1.00112.93           O
ATOM   2266  N   SER A 338     192.962 168.430 199.865  1.00 61.14           N
ATOM   2267  CA  SER A 338     194.140 167.860 200.463  1.00 61.14           C
ATOM   2268  CB  SER A 338     194.884 166.873 199.543  1.00 61.14           C
ATOM   2269  OG  SER A 338     195.389 167.549 198.401  1.00 61.14           O
ATOM   2270  C   SER A 338     195.091 168.976 200.779  1.00 61.14           C
ATOM   2271  O   SER A 338     195.392 169.809 199.926  1.00 61.14           O
ATOM   2272  N   PRO A 339     195.567 169.034 201.995  1.00 76.71           N
ATOM   2273  CA  PRO A 339     196.533 170.029 202.372  1.00 76.71           C
ATOM   2274  CD  PRO A 339     194.883 168.463 203.139  1.00 76.71           C
ATOM   2275  CB  PRO A 339     196.584 170.009 203.902  1.00 76.71           C
ATOM   2276  CG  PRO A 339     195.858 168.709 204.301  1.00 76.71           C
ATOM   2277  C   PRO A 339     197.839 169.751 201.707  1.00 76.71           C
ATOM   2278  O   PRO A 339     198.605 170.683 201.466  1.00 76.71           O
ATOM   2279  N   CYS A 340     198.108 168.470 201.407  1.00 97.89           N
ATOM   2280  CA  CYS A 340     199.359 168.076 200.836  1.00 97.89           C
ATOM   2281  CB  CYS A 340     199.583 166.550 200.852  1.00 97.89           C
ATOM   2282  SG  CYS A 340     198.287 165.592 200.016  1.00 97.89           S
ATOM   2283  C   CYS A 340     199.511 168.589 199.437  1.00 97.89           C
ATOM   2284  O   CYS A 340     200.621 168.917 199.022  1.00 97.89           O
ATOM   2285  N   LEU A 341     198.408 168.697 198.670  1.00 77.73           N
ATOM   2286  CA  LEU A 341     198.588 168.970 197.268  1.00 77.73           C
ATOM   2287  CB  LEU A 341     198.115 167.797 196.395  1.00 77.73           C
ATOM   2288  CG  LEU A 341     198.839 166.469 196.680  1.00 77.73           C
ATOM   2289  CD1 LEU A 341     198.313 165.348 195.770  1.00 77.73           C
ATOM   2290  CD2 LEU A 341     200.364 166.633 196.594  1.00 77.73           C
ATOM   2291  C   LEU A 341     197.787 170.149 196.809  1.00 77.73           C
ATOM   2292  O   LEU A 341     196.802 170.559 197.420  1.00 77.73           O
ATOM   2293  N   PRO A 342     198.249 170.719 195.724  1.00154.26           N
ATOM   2294  CA  PRO A 342     197.489 171.746 195.065  1.00154.26           C
ATOM   2295  CD  PRO A 342     199.680 170.913 195.554  1.00154.26           C
ATOM   2296  CB  PRO A 342     198.466 172.486 194.158  1.00154.26           C
ATOM   2297  CG  PRO A 342     199.828 172.265 194.837  1.00154.26           C
ATOM   2298  C   PRO A 342     196.414 171.030 194.313  1.00154.26           C
ATOM   2299  O   PRO A 342     196.607 169.856 194.000  1.00154.26           O
ATOM   2300  N   GLU A 343     195.271 171.678 194.016  1.00 82.65           N
ATOM   2301  CA  GLU A 343     194.295 170.925 193.288  1.00 82.65           C
ATOM   2302  CB  GLU A 343     192.857 171.476 193.326  1.00 82.65           C
ATOM   2303  CG  GLU A 343     192.651 172.800 192.595  1.00 82.65           C
ATOM   2304  CD  GLU A 343     191.156 173.094 192.618  1.00 82.65           C
ATOM   2305  OE1 GLU A 343     190.391 172.230 193.126  1.00 82.65           O
ATOM   2306  OE2 GLU A 343     190.758 174.184 192.128  1.00 82.65           O
ATOM   2307  C   GLU A 343     194.735 170.860 191.862  1.00 82.65           C
ATOM   2308  O   GLU A 343     195.291 171.819 191.327  1.00 82.65           O
ATOM   2309  N   SER A 344     194.508 169.700 191.213  1.00 38.83           N
ATOM   2310  CA  SER A 344     194.909 169.531 189.846  1.00 38.83           C
ATOM   2311  CB  SER A 344     196.426 169.340 189.676  1.00 38.83           C
ATOM   2312  OG  SER A 344     196.838 168.135 190.303  1.00 38.83           O
ATOM   2313  C   SER A 344     194.247 168.295 189.318  1.00 38.83           C
ATOM   2314  O   SER A 344     193.507 167.622 190.033  1.00 38.83           O
ATOM   2315  N   GLU A 345     194.471 167.982 188.023  1.00 47.31           N
ATOM   2316  CA  GLU A 345     193.888 166.793 187.466  1.00 47.31           C
ATOM   2317  CB  GLU A 345     192.531 167.029 186.776  1.00 47.31           C
ATOM   2318  CG  GLU A 345     192.605 167.982 185.581  1.00 47.31           C
ATOM   2319  CD  GLU A 345     191.205 168.125 184.997  1.00 47.31           C
ATOM   2320  OE1 GLU A 345     190.280 167.425 185.491  1.00 47.31           O
ATOM   2321  OE2 GLU A 345     191.044 168.934 184.045  1.00 47.31           O
ATOM   2322  C   GLU A 345     194.816 166.229 186.430  1.00 47.31           C
ATOM   2323  O   GLU A 345     195.621 166.951 185.843  1.00 47.31           O
ATOM   2324  N   ALA A 346     194.737 164.897 186.201  1.00 44.61           N
ATOM   2325  CA  ALA A 346     195.541 164.252 185.197  1.00 44.61           C
ATOM   2326  CB  ALA A 346     196.961 163.905 185.674  1.00 44.61           C
ATOM   2327  C   ALA A 346     194.874 162.957 184.817  1.00 44.61           C
ATOM   2328  O   ALA A 346     194.076 162.409 185.574  1.00 44.61           O
ATOM   2329  N   ILE A 347     195.221 162.426 183.626  1.00160.68           N
ATOM   2330  CA  ILE A 347     194.620 161.255 183.034  1.00160.68           C
ATOM   2331  CB  ILE A 347     194.593 161.371 181.528  1.00160.68           C
ATOM   2332  CG1 ILE A 347     193.722 160.304 180.838  1.00160.68           C
ATOM   2333  CG2 ILE A 347     196.054 161.375 181.051  1.00160.68           C
ATOM   2334  CD1 ILE A 347     194.332 158.903 180.804  1.00160.68           C
ATOM   2335  C   ILE A 347     195.367 160.009 183.431  1.00160.68           C
ATOM   2336  O   ILE A 347     196.569 160.058 183.692  1.00160.68           O
ATOM   2337  N   PHE A 348     194.634 158.875 183.598  1.00 68.39           N
ATOM   2338  CA  PHE A 348     195.262 157.593 183.814  1.00 68.39           C
ATOM   2339  CB  PHE A 348     195.449 157.215 185.290  1.00 68.39           C
ATOM   2340  CG  PHE A 348     194.125 157.056 185.950  1.00 68.39           C
ATOM   2341  CD1 PHE A 348     193.421 158.152 186.389  1.00 68.39           C
ATOM   2342  CD2 PHE A 348     193.602 155.800 186.148  1.00 68.39           C
ATOM   2343  CE1 PHE A 348     192.202 157.996 187.005  1.00 68.39           C
ATOM   2344  CE2 PHE A 348     192.385 155.638 186.764  1.00 68.39           C
ATOM   2345  CZ  PHE A 348     191.682 156.738 187.192  1.00 68.39           C
ATOM   2346  C   PHE A 348     194.431 156.519 183.160  1.00 68.39           C
ATOM   2347  O   PHE A 348     193.204 156.595 183.138  1.00 68.39           O
ATOM   2348  N   ALA A 349     195.096 155.478 182.607  1.00 52.78           N
ATOM   2349  CA  ALA A 349     194.433 154.427 181.874  1.00 52.78           C
ATOM   2350  CB  ALA A 349     195.308 153.824 180.761  1.00 52.78           C
ATOM   2351  C   ALA A 349     194.016 153.289 182.760  1.00 52.78           C
ATOM   2352  O   ALA A 349     194.517 153.124 183.872  1.00 52.78           O
ATOM   2353  N   ILE A 350     193.036 152.486 182.279  1.00 70.08           N
ATOM   2354  CA  ILE A 350     192.640 151.290 182.973  1.00 70.08           C
ATOM   2355  CB  ILE A 350     191.168 151.214 183.263  1.00 70.08           C
ATOM   2356  CG1 ILE A 350     190.748 152.384 184.168  1.00 70.08           C
ATOM   2357  CG2 ILE A 350     190.870 149.836 183.880  1.00 70.08           C
ATOM   2358  CD1 ILE A 350     189.236 152.501 184.345  1.00 70.08           C
ATOM   2359  C   ILE A 350     192.997 150.138 182.080  1.00 70.08           C
ATOM   2360  O   ILE A 350     192.163 149.646 181.320  1.00 70.08           O
ATOM   2361  N   ASN A 351     194.253 149.653 182.177  1.00125.67           N
ATOM   2362  CA  ASN A 351     194.697 148.579 181.334  1.00125.67           C
ATOM   2363  CB  ASN A 351     196.182 148.635 180.913  1.00125.67           C
ATOM   2364  CG  ASN A 351     197.061 148.981 182.096  1.00125.67           C
ATOM   2365  OD1 ASN A 351     197.402 150.146 182.291  1.00125.67           O
ATOM   2366  ND2 ASN A 351     197.429 147.966 182.919  1.00125.67           N
ATOM   2367  C   ASN A 351     194.296 147.253 181.905  1.00125.67           C
ATOM   2368  O   ASN A 351     193.603 147.179 182.919  1.00125.67           O
ATOM   2369  N   SER A 352     194.665 146.160 181.208  1.00 87.87           N
ATOM   2370  CA  SER A 352     194.314 144.839 181.648  1.00 87.87           C
ATOM   2371  CB  SER A 352     194.895 143.739 180.747  1.00 87.87           C
ATOM   2372  OG  SER A 352     194.319 143.823 179.453  1.00 87.87           O
ATOM   2373  C   SER A 352     194.905 144.665 183.006  1.00 87.87           C
ATOM   2374  O   SER A 352     194.357 143.977 183.865  1.00 87.87           O
ATOM   2375  N   ASP A 353     196.098 145.244 183.185  1.00 96.12           N
ATOM   2376  CA  ASP A 353     196.834 145.301 184.408  1.00 96.12           C
ATOM   2377  CB  ASP A 353     198.342 145.522 184.202  1.00 96.12           C
ATOM   2378  CG  ASP A 353     198.910 144.220 183.660  1.00 96.12           C
ATOM   2379  OD1 ASP A 353     198.150 143.215 183.630  1.00 96.12           O
ATOM   2380  OD2 ASP A 353     200.109 144.208 183.276  1.00 96.12           O
ATOM   2381  C   ASP A 353     196.323 146.393 185.295  1.00 96.12           C
ATOM   2382  O   ASP A 353     196.807 146.564 186.410  1.00 96.12           O
ATOM   2383  N   GLY A 354     195.429 147.254 184.788  1.00 44.15           N
ATOM   2384  CA  GLY A 354     194.871 148.267 185.639  1.00 44.15           C
ATOM   2385  C   GLY A 354     195.612 149.567 185.532  1.00 44.15           C
ATOM   2386  O   GLY A 354     196.132 149.932 184.481  1.00 44.15           O
ATOM   2387  N   VAL A 355     195.662 150.311 186.655  1.00 51.80           N
ATOM   2388  CA  VAL A 355     196.176 151.651 186.673  1.00 51.80           C
ATOM   2389  CB  VAL A 355     196.151 152.281 188.037  1.00 51.80           C
ATOM   2390  CG1 VAL A 355     196.766 153.688 187.946  1.00 51.80           C
ATOM   2391  CG2 VAL A 355     194.704 152.267 188.558  1.00 51.80           C
ATOM   2392  C   VAL A 355     197.589 151.684 186.190  1.00 51.80           C
ATOM   2393  O   VAL A 355     198.428 150.884 186.600  1.00 51.80           O
ATOM   2394  N   GLY A 356     197.882 152.667 185.313  1.00 43.27           N
ATOM   2395  CA  GLY A 356     199.174 152.799 184.706  1.00 43.27           C
ATOM   2396  C   GLY A 356     199.123 154.001 183.819  1.00 43.27           C
ATOM   2397  O   GLY A 356     198.794 155.101 184.265  1.00 43.27           O
ATOM   2398  N   ASP A 357     199.491 153.837 182.534  1.00 77.73           N
ATOM   2399  CA  ASP A 357     199.426 154.993 181.693  1.00 77.73           C
ATOM   2400  CB  ASP A 357     200.759 155.752 181.617  1.00 77.73           C
ATOM   2401  CG  ASP A 357     200.406 157.203 181.336  1.00 77.73           C
ATOM   2402  OD1 ASP A 357     199.199 157.538 181.475  1.00 77.73           O
ATOM   2403  OD2 ASP A 357     201.325 157.995 180.996  1.00 77.73           O
ATOM   2404  C   ASP A 357     199.055 154.559 180.280  1.00 77.73           C
ATOM   2405  O   ASP A 357     198.154 155.205 179.677  1.00 77.73           O
ATOM   2406  OXT ASP A 357     199.674 153.581 179.781  1.00 77.73           O
HETATM 2408  PG  ANP A 358     180.227 150.234 190.345  1.00338.69           P
HETATM 2409  O1G ANP A 358     178.780 150.517 189.784  1.00338.69           O
HETATM 2410  O2G ANP A 358     180.244 150.505 191.898  1.00338.69           O
HETATM 2411  O3G ANP A 358     180.597 148.815 190.066  1.00338.69           O
HETATM 2412  PB  ANP A 358     182.863 150.680 189.857  1.00338.69           P
HETATM 2413  O1B ANP A 358     183.880 151.840 189.762  1.00338.69           O
HETATM 2414  O2B ANP A 358     182.925 150.056 191.211  1.00338.69           O
HETATM 2415  N3B ANP A 358     181.327 151.250 189.561  1.00338.69           N
HETATM 2416  PA  ANP A 358     184.384 149.979 187.759  1.00338.69           P
HETATM 2417  O1A ANP A 358     184.278 151.481 187.522  1.00338.69           O
HETATM 2418  O2A ANP A 358     185.687 149.481 188.235  1.00338.69           O
HETATM 2419  O3A ANP A 358     183.239 149.622 188.786  1.00338.69           O
HETATM 2420  O5' ANP A 358     184.058 149.165 186.447  1.00338.69           O
HETATM 2421  C5' ANP A 358     185.066 148.377 185.786  1.00338.69           C
HETATM 2422  C4' ANP A 358     185.813 149.243 184.805  1.00338.69           C
HETATM 2423  O4' ANP A 358     187.114 148.670 184.554  1.00338.69           O
HETATM 2424  C3' ANP A 358     185.165 149.381 183.433  1.00338.69           C
HETATM 2425  O3' ANP A 358     185.527 150.615 182.830  1.00338.69           O
HETATM 2426  C2' ANP A 358     185.779 148.213 182.676  1.00338.69           C
HETATM 2427  O2' ANP A 358     185.758 148.391 181.267  1.00338.69           O
HETATM 2428  C1' ANP A 358     187.205 148.261 183.204  1.00338.69           C
HETATM 2429  N9  ANP A 358     187.877 146.975 183.155  1.00338.69           N
HETATM 2430  C8  ANP A 358     187.623 145.884 183.947  1.00338.69           C
HETATM 2431  N7  ANP A 358     188.431 144.872 183.706  1.00338.69           N
HETATM 2432  C5  ANP A 358     189.189 145.292 182.632  1.00338.69           C
HETATM 2433  C6  ANP A 358     190.177 144.652 181.868  1.00338.69           C
HETATM 2434  N6  ANP A 358     190.495 143.351 181.982  1.00338.69           N
HETATM 2435  N1  ANP A 358     190.704 145.339 180.826  1.00338.69           N
HETATM 2436  C2  ANP A 358     190.296 146.592 180.611  1.00338.69           C
HETATM 2437  N3  ANP A 358     189.377 147.299 181.272  1.00338.69           N
HETATM 2438  C4  ANP A 358     188.828 146.576 182.249  1.00338.69           C
HETATM 2439 MG    MG A 359     184.699 150.495 191.063  1.00 12.31          MG
ATOM   2440  N   PRO B  44     171.255 128.530 200.779  1.00 47.31           N
ATOM   2441  CA  PRO B  44     170.298 127.488 200.318  1.00 47.31           C
ATOM   2442  CD  PRO B  44     172.650 128.152 200.363  1.00 47.31           C
ATOM   2443  CB  PRO B  44     171.097 126.569 199.396  1.00 47.31           C
ATOM   2444  CG  PRO B  44     172.546 126.702 199.875  1.00 47.31           C
ATOM   2445  C   PRO B  44     169.844 126.789 201.559  1.00 47.31           C
ATOM   2446  O   PRO B  44     169.019 125.883 201.451  1.00 47.31           O
ATOM   2447  N   MET B  45     170.333 127.212 202.744  1.00154.27           N
ATOM   2448  CA  MET B  45     170.027 126.476 203.939  1.00154.27           C
ATOM   2449  CB  MET B  45     171.230 126.310 204.885  1.00154.27           C
ATOM   2450  CG  MET B  45     171.764 127.625 205.455  1.00154.27           C
ATOM   2451  SD  MET B  45     172.559 128.715 204.238  1.00154.27           S
ATOM   2452  CE  MET B  45     173.155 129.901 205.476  1.00154.27           C
ATOM   2453  C   MET B  45     168.909 127.103 204.714  1.00154.27           C
ATOM   2454  O   MET B  45     168.864 128.303 204.985  1.00154.27           O
ATOM   2455  N   PRO B  46     168.012 126.229 205.086  1.00 80.81           N
ATOM   2456  CA  PRO B  46     166.826 126.560 205.831  1.00 80.81           C
ATOM   2457  CD  PRO B  46     167.904 124.937 204.432  1.00 80.81           C
ATOM   2458  CB  PRO B  46     165.902 125.345 205.722  1.00 80.81           C
ATOM   2459  CG  PRO B  46     166.809 124.206 205.223  1.00 80.81           C
ATOM   2460  C   PRO B  46     167.134 126.945 207.243  1.00 80.81           C
ATOM   2461  O   PRO B  46     168.140 126.502 207.794  1.00 80.81           O
ATOM   2462  N   LEU B  47     166.223 127.731 207.844  1.00127.00           N
ATOM   2463  CA  LEU B  47     166.310 128.339 209.142  1.00127.00           C
ATOM   2464  CB  LEU B  47     165.059 129.142 209.547  1.00127.00           C
ATOM   2465  CG  LEU B  47     164.443 130.032 208.460  1.00127.00           C
ATOM   2466  CD1 LEU B  47     163.630 129.171 207.478  1.00127.00           C
ATOM   2467  CD2 LEU B  47     163.623 131.184 209.064  1.00127.00           C
ATOM   2468  C   LEU B  47     166.350 127.278 210.183  1.00127.00           C
ATOM   2469  O   LEU B  47     166.798 127.544 211.289  1.00127.00           O
ATOM   2470  N   GLN B  48     165.839 126.070 209.893  1.00 42.76           N
ATOM   2471  CA  GLN B  48     165.721 125.045 210.896  1.00 42.76           C
ATOM   2472  CB  GLN B  48     165.220 123.710 210.320  1.00 42.76           C
ATOM   2473  CG  GLN B  48     163.798 123.782 209.762  1.00 42.76           C
ATOM   2474  CD  GLN B  48     163.429 122.405 209.230  1.00 42.76           C
ATOM   2475  OE1 GLN B  48     164.226 121.470 209.284  1.00 42.76           O
ATOM   2476  NE2 GLN B  48     162.184 122.273 208.698  1.00 42.76           N
ATOM   2477  C   GLN B  48     167.065 124.799 211.508  1.00 42.76           C
ATOM   2478  O   GLN B  48     167.160 124.512 212.701  1.00 42.76           O
ATOM   2479  N   MET B  49     168.142 124.900 210.711  1.00 58.18           N
ATOM   2480  CA  MET B  49     169.461 124.683 211.234  1.00 58.18           C
ATOM   2481  CB  MET B  49     170.559 124.854 210.170  1.00 58.18           C
ATOM   2482  CG  MET B  49     170.505 123.799 209.063  1.00 58.18           C
ATOM   2483  SD  MET B  49     171.792 123.976 207.791  1.00 58.18           S
ATOM   2484  CE  MET B  49     171.253 122.541 206.818  1.00 58.18           C
ATOM   2485  C   MET B  49     169.695 125.713 212.297  1.00 58.18           C
ATOM   2486  O   MET B  49     170.349 125.450 213.303  1.00 58.18           O
ATOM   2487  N   LEU B  50     169.216 126.946 212.058  1.00 56.60           N
ATOM   2488  CA  LEU B  50     169.253 128.007 213.024  1.00 56.60           C
ATOM   2489  CB  LEU B  50     168.834 129.368 212.440  1.00 56.60           C
ATOM   2490  CG  LEU B  50     169.827 129.925 211.405  1.00 56.60           C
ATOM   2491  CD1 LEU B  50     169.363 131.285 210.858  1.00 56.60           C
ATOM   2492  CD2 LEU B  50     171.252 129.974 211.978  1.00 56.60           C
ATOM   2493  C   LEU B  50     168.295 127.682 214.130  1.00 56.60           C
ATOM   2494  O   LEU B  50     168.531 128.032 215.284  1.00 56.60           O
ATOM   2495  N   GLU B  51     167.164 127.034 213.788  1.00 52.23           N
ATOM   2496  CA  GLU B  51     166.163 126.675 214.742  1.00 52.23           C
ATOM   2497  CB  GLU B  51     164.866 126.158 214.097  1.00 52.23           C
ATOM   2498  CG  GLU B  51     164.100 127.232 213.322  1.00 52.23           C
ATOM   2499  CD  GLU B  51     162.850 126.587 212.740  1.00 52.23           C
ATOM   2500  OE1 GLU B  51     162.735 125.336 212.828  1.00 52.23           O
ATOM   2501  OE2 GLU B  51     161.996 127.337 212.197  1.00 52.23           O
ATOM   2502  C   GLU B  51     166.758 125.559 215.518  1.00 52.23           C
ATOM   2503  O   GLU B  51     166.492 124.383 215.276  1.00 52.23           O
ATOM   2504  N   GLY B  52     167.580 125.941 216.504  1.00 30.34           N
ATOM   2505  CA  GLY B  52     168.299 125.028 217.323  1.00 30.34           C
ATOM   2506  C   GLY B  52     168.975 125.885 218.335  1.00 30.34           C
ATOM   2507  O   GLY B  52     168.962 127.110 218.233  1.00 30.34           O
ATOM   2508  N   ASN B  53     169.614 125.253 219.329  1.00 55.97           N
ATOM   2509  CA  ASN B  53     170.296 125.991 220.346  1.00 55.97           C
ATOM   2510  CB  ASN B  53     171.383 126.925 219.781  1.00 55.97           C
ATOM   2511  CG  ASN B  53     172.271 127.385 220.930  1.00 55.97           C
ATOM   2512  OD1 ASN B  53     171.999 127.101 222.096  1.00 55.97           O
ATOM   2513  ND2 ASN B  53     173.363 128.121 220.594  1.00 55.97           N
ATOM   2514  C   ASN B  53     169.326 126.820 221.143  1.00 55.97           C
ATOM   2515  O   ASN B  53     169.656 127.926 221.568  1.00 55.97           O
ATOM   2516  N   GLY B  54     168.087 126.320 221.342  1.00 34.93           N
ATOM   2517  CA  GLY B  54     167.193 126.918 222.302  1.00 34.93           C
ATOM   2518  C   GLY B  54     166.297 128.001 221.770  1.00 34.93           C
ATOM   2519  O   GLY B  54     165.495 128.541 222.530  1.00 34.93           O
ATOM   2520  N   ILE B  55     166.373 128.351 220.476  1.00107.64           N
ATOM   2521  CA  ILE B  55     165.529 129.404 219.975  1.00107.64           C
ATOM   2522  CB  ILE B  55     165.921 129.878 218.603  1.00107.64           C
ATOM   2523  CG1 ILE B  55     167.359 130.427 218.590  1.00107.64           C
ATOM   2524  CG2 ILE B  55     164.868 130.900 218.143  1.00107.64           C
ATOM   2525  CD1 ILE B  55     167.568 131.650 219.480  1.00107.64           C
ATOM   2526  C   ILE B  55     164.130 128.877 219.853  1.00107.64           C
ATOM   2527  O   ILE B  55     163.918 127.731 219.460  1.00107.64           O
ATOM   2528  N   THR B  56     163.130 129.706 220.219  1.00102.11           N
ATOM   2529  CA  THR B  56     161.759 129.295 220.100  1.00102.11           C
ATOM   2530  CB  THR B  56     160.791 130.255 220.729  1.00102.11           C
ATOM   2531  OG1 THR B  56     160.855 131.514 220.076  1.00102.11           O
ATOM   2532  CG2 THR B  56     161.147 130.410 222.217  1.00102.11           C
ATOM   2533  C   THR B  56     161.439 129.234 218.640  1.00102.11           C
ATOM   2534  O   THR B  56     161.838 130.099 217.864  1.00102.11           O
ATOM   2535  N   ALA B  57     160.720 128.174 218.230  1.00 29.16           N
ATOM   2536  CA  ALA B  57     160.343 127.971 216.860  1.00 29.16           C
ATOM   2537  CB  ALA B  57     159.641 126.622 216.632  1.00 29.16           C
ATOM   2538  C   ALA B  57     159.395 129.046 216.419  1.00 29.16           C
ATOM   2539  O   ALA B  57     159.480 129.537 215.295  1.00 29.16           O
ATOM   2540  N   SER B  58     158.471 129.447 217.311  1.00 75.78           N
ATOM   2541  CA  SER B  58     157.404 130.346 216.964  1.00 75.78           C
ATOM   2542  CB  SER B  58     156.474 130.642 218.152  1.00 75.78           C
ATOM   2543  OG  SER B  58     155.441 131.531 217.754  1.00 75.78           O
ATOM   2544  C   SER B  58     157.920 131.658 216.470  1.00 75.78           C
ATOM   2545  O   SER B  58     157.475 132.157 215.437  1.00 75.78           O
ATOM   2546  N   ASP B  59     158.889 132.247 217.185  1.00 87.66           N
ATOM   2547  CA  ASP B  59     159.369 133.549 216.835  1.00 87.66           C
ATOM   2548  CB  ASP B  59     160.465 134.003 217.814  1.00 87.66           C
ATOM   2549  CG  ASP B  59     160.567 135.513 217.757  1.00 87.66           C
ATOM   2550  OD1 ASP B  59     159.844 136.117 216.921  1.00 87.66           O
ATOM   2551  OD2 ASP B  59     161.360 136.084 218.552  1.00 87.66           O
ATOM   2552  C   ASP B  59     159.962 133.463 215.463  1.00 87.66           C
ATOM   2553  O   ASP B  59     159.766 134.339 214.625  1.00 87.66           O
ATOM   2554  N   ILE B  60     160.695 132.375 215.185  1.00 88.93           N
ATOM   2555  CA  ILE B  60     161.320 132.204 213.905  1.00 88.93           C
ATOM   2556  CB  ILE B  60     162.122 130.938 213.819  1.00 88.93           C
ATOM   2557  CG1 ILE B  60     163.261 130.953 214.852  1.00 88.93           C
ATOM   2558  CG2 ILE B  60     162.607 130.783 212.368  1.00 88.93           C
ATOM   2559  CD1 ILE B  60     164.252 132.099 214.650  1.00 88.93           C
ATOM   2560  C   ILE B  60     160.248 132.122 212.873  1.00 88.93           C
ATOM   2561  O   ILE B  60     160.397 132.640 211.766  1.00 88.93           O
ATOM   2562  N   LYS B  61     159.135 131.450 213.217  1.00 29.15           N
ATOM   2563  CA  LYS B  61     158.059 131.287 212.289  1.00 29.15           C
ATOM   2564  CB  LYS B  61     156.867 130.523 212.890  1.00 29.15           C
ATOM   2565  CG  LYS B  61     157.195 129.068 213.231  1.00 29.15           C
ATOM   2566  CD  LYS B  61     156.149 128.394 214.122  1.00 29.15           C
ATOM   2567  CE  LYS B  61     156.481 126.939 214.459  1.00 29.15           C
ATOM   2568  NZ  LYS B  61     155.424 126.365 215.321  1.00 29.15           N
ATOM   2569  C   LYS B  61     157.588 132.650 211.916  1.00 29.15           C
ATOM   2570  O   LYS B  61     157.243 132.898 210.763  1.00 29.15           O
ATOM   2571  N   LYS B  62     157.538 133.573 212.892  1.00208.12           N
ATOM   2572  CA  LYS B  62     157.117 134.898 212.563  1.00208.12           C
ATOM   2573  CB  LYS B  62     156.638 135.732 213.773  1.00208.12           C
ATOM   2574  CG  LYS B  62     157.617 135.985 214.913  1.00208.12           C
ATOM   2575  CD  LYS B  62     158.773 136.896 214.517  1.00208.12           C
ATOM   2576  CE  LYS B  62     158.366 137.920 213.465  1.00208.12           C
ATOM   2577  NZ  LYS B  62     157.100 138.585 213.854  1.00208.12           N
ATOM   2578  C   LYS B  62     158.153 135.573 211.699  1.00208.12           C
ATOM   2579  O   LYS B  62     157.818 136.417 210.872  1.00208.12           O
ATOM   2580  N   ILE B  63     159.449 135.228 211.857  1.00101.67           N
ATOM   2581  CA  ILE B  63     160.471 135.786 211.004  1.00101.67           C
ATOM   2582  CB  ILE B  63     161.885 135.390 211.353  1.00101.67           C
ATOM   2583  CG1 ILE B  63     162.443 136.232 212.517  1.00101.67           C
ATOM   2584  CG2 ILE B  63     162.736 135.502 210.077  1.00101.67           C
ATOM   2585  CD1 ILE B  63     161.777 136.021 213.868  1.00101.67           C
ATOM   2586  C   ILE B  63     160.215 135.387 209.581  1.00101.67           C
ATOM   2587  O   ILE B  63     160.484 136.152 208.657  1.00101.67           O
ATOM   2588  N   HIS B  64     159.698 134.167 209.361  1.00 71.92           N
ATOM   2589  CA  HIS B  64     159.467 133.693 208.027  1.00 71.92           C
ATOM   2590  ND1 HIS B  64     159.721 130.868 209.895  1.00 71.92           N
ATOM   2591  CG  HIS B  64     159.707 131.222 208.565  1.00 71.92           C
ATOM   2592  CB  HIS B  64     158.829 132.293 207.989  1.00 71.92           C
ATOM   2593  NE2 HIS B  64     161.202 129.561 208.876  1.00 71.92           N
ATOM   2594  CD2 HIS B  64     160.618 130.413 207.956  1.00 71.92           C
ATOM   2595  CE1 HIS B  64     160.632 129.871 210.026  1.00 71.92           C
ATOM   2596  C   HIS B  64     158.515 134.627 207.338  1.00 71.92           C
ATOM   2597  O   HIS B  64     158.670 134.902 206.149  1.00 71.92           O
ATOM   2598  N   GLU B  65     157.497 135.139 208.060  1.00121.73           N
ATOM   2599  CA  GLU B  65     156.530 135.994 207.424  1.00121.73           C
ATOM   2600  CB  GLU B  65     155.260 136.322 208.239  1.00121.73           C
ATOM   2601  CG  GLU B  65     155.457 136.987 209.598  1.00121.73           C
ATOM   2602  CD  GLU B  65     155.124 135.950 210.660  1.00121.73           C
ATOM   2603  OE1 GLU B  65     155.154 134.733 210.333  1.00121.73           O
ATOM   2604  OE2 GLU B  65     154.825 136.363 211.812  1.00121.73           O
ATOM   2605  C   GLU B  65     157.159 137.276 206.966  1.00121.73           C
ATOM   2606  O   GLU B  65     156.741 137.847 205.960  1.00121.73           O
ATOM   2607  N   ALA B  66     158.182 137.767 207.688  1.00 40.39           N
ATOM   2608  CA  ALA B  66     158.847 138.995 207.352  1.00 40.39           C
ATOM   2609  CB  ALA B  66     159.989 139.341 208.323  1.00 40.39           C
ATOM   2610  C   ALA B  66     159.440 138.849 205.988  1.00 40.39           C
ATOM   2611  O   ALA B  66     159.490 139.814 205.225  1.00 40.39           O
ATOM   2612  N   GLY B  67     159.882 137.625 205.635  1.00 56.66           N
ATOM   2613  CA  GLY B  67     160.470 137.418 204.343  1.00 56.66           C
ATOM   2614  C   GLY B  67     161.700 136.558 204.430  1.00 56.66           C
ATOM   2615  O   GLY B  67     162.087 135.964 203.425  1.00 56.66           O
ATOM   2616  N   TYR B  68     162.333 136.419 205.613  1.00112.54           N
ATOM   2617  CA  TYR B  68     163.570 135.676 205.675  1.00112.54           C
ATOM   2618  CB  TYR B  68     164.396 135.980 206.938  1.00112.54           C
ATOM   2619  CG  TYR B  68     164.611 137.453 207.000  1.00112.54           C
ATOM   2620  CD1 TYR B  68     165.343 138.098 206.032  1.00112.54           C
ATOM   2621  CD2 TYR B  68     164.098 138.186 208.047  1.00112.54           C
ATOM   2622  CE1 TYR B  68     165.543 139.457 206.098  1.00112.54           C
ATOM   2623  CE2 TYR B  68     164.295 139.545 208.119  1.00112.54           C
ATOM   2624  CZ  TYR B  68     165.018 140.183 207.140  1.00112.54           C
ATOM   2625  OH  TYR B  68     165.225 141.577 207.207  1.00112.54           O
ATOM   2626  C   TYR B  68     163.313 134.191 205.686  1.00112.54           C
ATOM   2627  O   TYR B  68     162.431 133.716 206.397  1.00112.54           O
ATOM   2628  N   TYR B  69     163.902 133.450 204.716  1.00237.46           N
ATOM   2629  CA  TYR B  69     163.930 132.003 204.710  1.00237.46           C
ATOM   2630  CB  TYR B  69     163.598 131.381 203.342  1.00237.46           C
ATOM   2631  CG  TYR B  69     163.631 129.892 203.515  1.00237.46           C
ATOM   2632  CD1 TYR B  69     162.494 129.236 203.928  1.00237.46           C
ATOM   2633  CD2 TYR B  69     164.772 129.149 203.280  1.00237.46           C
ATOM   2634  CE1 TYR B  69     162.488 127.872 204.099  1.00237.46           C
ATOM   2635  CE2 TYR B  69     164.774 127.784 203.450  1.00237.46           C
ATOM   2636  CZ  TYR B  69     163.628 127.144 203.859  1.00237.46           C
ATOM   2637  OH  TYR B  69     163.618 125.744 204.035  1.00237.46           O
ATOM   2638  C   TYR B  69     165.257 131.401 205.082  1.00237.46           C
ATOM   2639  O   TYR B  69     165.331 130.336 205.690  1.00237.46           O
ATOM   2640  N   THR B  70     166.350 132.032 204.607  1.00144.08           N
ATOM   2641  CA  THR B  70     167.640 131.394 204.618  1.00144.08           C
ATOM   2642  CB  THR B  70     168.591 132.023 203.639  1.00144.08           C
ATOM   2643  OG1 THR B  70     167.975 132.177 202.375  1.00144.08           O
ATOM   2644  CG2 THR B  70     169.793 131.088 203.460  1.00144.08           C
ATOM   2645  C   THR B  70     168.296 131.569 205.947  1.00144.08           C
ATOM   2646  O   THR B  70     167.916 132.423 206.745  1.00144.08           O
ATOM   2647  N   VAL B  71     169.298 130.712 206.225  1.00 55.50           N
ATOM   2648  CA  VAL B  71     170.116 130.891 207.384  1.00 55.50           C
ATOM   2649  CB  VAL B  71     171.099 129.778 207.590  1.00 55.50           C
ATOM   2650  CG1 VAL B  71     172.056 130.181 208.724  1.00 55.50           C
ATOM   2651  CG2 VAL B  71     170.315 128.485 207.876  1.00 55.50           C
ATOM   2652  C   VAL B  71     170.889 132.142 207.117  1.00 55.50           C
ATOM   2653  O   VAL B  71     171.128 132.965 207.997  1.00 55.50           O
ATOM   2654  N   GLU B  72     171.262 132.309 205.840  1.00120.94           N
ATOM   2655  CA  GLU B  72     172.033 133.390 205.316  1.00120.94           C
ATOM   2656  CB  GLU B  72     172.195 133.242 203.796  1.00120.94           C
ATOM   2657  CG  GLU B  72     172.836 131.924 203.352  1.00120.94           C
ATOM   2658  CD  GLU B  72     174.271 132.186 202.935  1.00120.94           C
ATOM   2659  OE1 GLU B  72     174.481 133.141 202.141  1.00120.94           O
ATOM   2660  OE2 GLU B  72     175.173 131.435 203.395  1.00120.94           O
ATOM   2661  C   GLU B  72     171.263 134.652 205.538  1.00120.94           C
ATOM   2662  O   GLU B  72     171.848 135.718 205.660  1.00120.94           O
ATOM   2663  N   SER B  73     169.925 134.593 205.566  1.00 55.46           N
ATOM   2664  CA  SER B  73     169.153 135.798 205.705  1.00 55.46           C
ATOM   2665  CB  SER B  73     167.640 135.540 205.791  1.00 55.46           C
ATOM   2666  OG  SER B  73     167.318 134.916 207.025  1.00 55.46           O
ATOM   2667  C   SER B  73     169.562 136.510 206.951  1.00 55.46           C
ATOM   2668  O   SER B  73     169.846 137.700 206.912  1.00 55.46           O
ATOM   2669  N   ILE B  74     169.590 135.811 208.095  1.00149.87           N
ATOM   2670  CA  ILE B  74     170.008 136.379 209.346  1.00149.87           C
ATOM   2671  CB  ILE B  74     169.733 135.458 210.508  1.00149.87           C
ATOM   2672  CG1 ILE B  74     169.839 136.181 211.864  1.00149.87           C
ATOM   2673  CG2 ILE B  74     170.663 134.244 210.377  1.00149.87           C
ATOM   2674  CD1 ILE B  74     171.248 136.637 212.237  1.00149.87           C
ATOM   2675  C   ILE B  74     171.477 136.663 209.250  1.00149.87           C
ATOM   2676  O   ILE B  74     171.971 137.646 209.797  1.00149.87           O
ATOM   2677  N   ALA B  75     172.231 135.795 208.546  1.00 62.75           N
ATOM   2678  CA  ALA B  75     173.647 135.986 208.465  1.00 62.75           C
ATOM   2679  CB  ALA B  75     174.338 134.927 207.589  1.00 62.75           C
ATOM   2680  C   ALA B  75     173.900 137.328 207.841  1.00 62.75           C
ATOM   2681  O   ALA B  75     174.833 138.034 208.204  1.00 62.75           O
ATOM   2682  N   TYR B  76     173.113 137.641 206.805  1.00172.38           N
ATOM   2683  CA  TYR B  76     173.023 138.821 205.997  1.00172.38           C
ATOM   2684  CB  TYR B  76     172.605 138.556 204.545  1.00172.38           C
ATOM   2685  CG  TYR B  76     173.687 137.668 204.043  1.00172.38           C
ATOM   2686  CD1 TYR B  76     174.940 137.754 204.603  1.00172.38           C
ATOM   2687  CD2 TYR B  76     173.480 136.796 203.000  1.00172.38           C
ATOM   2688  CE1 TYR B  76     175.963 136.954 204.161  1.00172.38           C
ATOM   2689  CE2 TYR B  76     174.505 135.996 202.551  1.00172.38           C
ATOM   2690  CZ  TYR B  76     175.747 136.072 203.135  1.00172.38           C
ATOM   2691  OH  TYR B  76     176.805 135.256 202.682  1.00172.38           O
ATOM   2692  C   TYR B  76     172.168 139.905 206.582  1.00172.38           C
ATOM   2693  O   TYR B  76     172.043 140.968 205.984  1.00172.38           O
ATOM   2694  N   THR B  77     171.407 139.619 207.649  1.00133.98           N
ATOM   2695  CA  THR B  77     170.407 140.543 208.121  1.00133.98           C
ATOM   2696  CB  THR B  77     169.473 139.938 209.130  1.00133.98           C
ATOM   2697  OG1 THR B  77     168.380 140.813 209.373  1.00133.98           O
ATOM   2698  CG2 THR B  77     170.249 139.688 210.434  1.00133.98           C
ATOM   2699  C   THR B  77     170.986 141.771 208.747  1.00133.98           C
ATOM   2700  O   THR B  77     171.996 141.724 209.445  1.00133.98           O
ATOM   2701  N   PRO B  78     170.344 142.886 208.460  1.00 91.05           N
ATOM   2702  CA  PRO B  78     170.615 144.129 209.127  1.00 91.05           C
ATOM   2703  CD  PRO B  78     169.664 143.081 207.193  1.00 91.05           C
ATOM   2704  CB  PRO B  78     169.943 145.223 208.294  1.00 91.05           C
ATOM   2705  CG  PRO B  78     169.001 144.459 207.344  1.00 91.05           C
ATOM   2706  C   PRO B  78     170.046 143.936 210.498  1.00 91.05           C
ATOM   2707  O   PRO B  78     169.016 143.275 210.618  1.00 91.05           O
ATOM   2708  N   LYS B  79     170.696 144.484 211.539  1.00144.08           N
ATOM   2709  CA  LYS B  79     170.295 144.196 212.886  1.00144.08           C
ATOM   2710  CB  LYS B  79     171.312 144.741 213.905  1.00144.08           C
ATOM   2711  CG  LYS B  79     171.442 143.911 215.186  1.00144.08           C
ATOM   2712  CD  LYS B  79     170.139 143.648 215.935  1.00144.08           C
ATOM   2713  CE  LYS B  79     170.331 142.816 217.206  1.00144.08           C
ATOM   2714  NZ  LYS B  79     170.821 141.462 216.865  1.00144.08           N
ATOM   2715  C   LYS B  79     168.958 144.803 213.194  1.00144.08           C
ATOM   2716  O   LYS B  79     168.067 144.141 213.727  1.00144.08           O
ATOM   2717  N   ARG B  80     168.778 146.085 212.832  1.00153.17           N
ATOM   2718  CA  ARG B  80     167.595 146.819 213.184  1.00153.17           C
ATOM   2719  CB  ARG B  80     167.646 148.265 212.679  1.00153.17           C
ATOM   2720  CG  ARG B  80     168.857 149.033 213.193  1.00153.17           C
ATOM   2721  CD  ARG B  80     168.913 150.476 212.693  1.00153.17           C
ATOM   2722  NE  ARG B  80     170.136 151.105 213.268  1.00153.17           N
ATOM   2723  CZ  ARG B  80     171.331 150.998 212.616  1.00153.17           C
ATOM   2724  NH1 ARG B  80     171.404 150.327 211.430  1.00153.17           N
ATOM   2725  NH2 ARG B  80     172.452 151.564 213.151  1.00153.17           N
ATOM   2726  C   ARG B  80     166.396 146.208 212.541  1.00153.17           C
ATOM   2727  O   ARG B  80     165.357 146.041 213.178  1.00153.17           O
ATOM   2728  N   GLN B  81     166.524 145.836 211.257  1.00 85.28           N
ATOM   2729  CA  GLN B  81     165.397 145.359 210.511  1.00 85.28           C
ATOM   2730  CB  GLN B  81     165.722 145.044 209.041  1.00 85.28           C
ATOM   2731  CG  GLN B  81     166.058 146.285 208.214  1.00 85.28           C
ATOM   2732  CD  GLN B  81     166.357 145.838 206.790  1.00 85.28           C
ATOM   2733  OE1 GLN B  81     166.228 144.662 206.455  1.00 85.28           O
ATOM   2734  NE2 GLN B  81     166.764 146.804 205.924  1.00 85.28           N
ATOM   2735  C   GLN B  81     164.869 144.108 211.132  1.00 85.28           C
ATOM   2736  O   GLN B  81     163.661 143.878 211.137  1.00 85.28           O
ATOM   2737  N   LEU B  82     165.760 143.240 211.637  1.00 57.73           N
ATOM   2738  CA  LEU B  82     165.304 142.027 212.255  1.00 57.73           C
ATOM   2739  CB  LEU B  82     166.442 141.085 212.670  1.00 57.73           C
ATOM   2740  CG  LEU B  82     165.924 139.756 213.248  1.00 57.73           C
ATOM   2741  CD1 LEU B  82     165.339 138.854 212.149  1.00 57.73           C
ATOM   2742  CD2 LEU B  82     166.989 139.061 214.108  1.00 57.73           C
ATOM   2743  C   LEU B  82     164.568 142.389 213.510  1.00 57.73           C
ATOM   2744  O   LEU B  82     163.571 141.768 213.871  1.00 57.73           O
ATOM   2745  N   LEU B  83     165.072 143.418 214.211  1.00101.55           N
ATOM   2746  CA  LEU B  83     164.541 143.909 215.452  1.00101.55           C
ATOM   2747  CB  LEU B  83     165.411 145.081 215.964  1.00101.55           C
ATOM   2748  CG  LEU B  83     165.063 145.756 217.312  1.00101.55           C
ATOM   2749  CD1 LEU B  83     166.073 146.882 217.589  1.00101.55           C
ATOM   2750  CD2 LEU B  83     163.617 146.273 217.413  1.00101.55           C
ATOM   2751  C   LEU B  83     163.160 144.427 215.187  1.00101.55           C
ATOM   2752  O   LEU B  83     162.265 144.304 216.021  1.00101.55           O
ATOM   2753  N   LEU B  84     162.964 145.010 213.994  1.00142.59           N
ATOM   2754  CA  LEU B  84     161.765 145.701 213.616  1.00142.59           C
ATOM   2755  CB  LEU B  84     161.848 146.297 212.201  1.00142.59           C
ATOM   2756  CG  LEU B  84     160.573 147.047 211.773  1.00142.59           C
ATOM   2757  CD1 LEU B  84     160.319 148.273 212.664  1.00142.59           C
ATOM   2758  CD2 LEU B  84     160.604 147.395 210.276  1.00142.59           C
ATOM   2759  C   LEU B  84     160.578 144.797 213.648  1.00142.59           C
ATOM   2760  O   LEU B  84     159.467 145.254 213.912  1.00142.59           O
ATOM   2761  N   ILE B  85     160.757 143.502 213.348  1.00130.09           N
ATOM   2762  CA  ILE B  85     159.611 142.645 213.304  1.00130.09           C
ATOM   2763  CB  ILE B  85     159.919 141.257 212.849  1.00130.09           C
ATOM   2764  CG1 ILE B  85     160.850 141.249 211.624  1.00130.09           C
ATOM   2765  CG2 ILE B  85     158.555 140.674 212.473  1.00130.09           C
ATOM   2766  CD1 ILE B  85     160.248 141.892 210.379  1.00130.09           C
ATOM   2767  C   ILE B  85     159.051 142.565 214.699  1.00130.09           C
ATOM   2768  O   ILE B  85     159.796 142.467 215.673  1.00130.09           O
ATOM   2769  N   LYS B  86     157.709 142.635 214.832  1.00 66.39           N
ATOM   2770  CA  LYS B  86     157.069 142.637 216.122  1.00 66.39           C
ATOM   2771  CB  LYS B  86     155.623 143.163 216.088  1.00 66.39           C
ATOM   2772  CG  LYS B  86     155.523 144.644 215.718  1.00 66.39           C
ATOM   2773  CD  LYS B  86     154.101 145.094 215.374  1.00 66.39           C
ATOM   2774  CE  LYS B  86     154.000 146.576 215.006  1.00 66.39           C
ATOM   2775  NZ  LYS B  86     154.308 147.414 216.186  1.00 66.39           N
ATOM   2776  C   LYS B  86     157.027 141.250 216.684  1.00 66.39           C
ATOM   2777  O   LYS B  86     157.134 140.266 215.957  1.00 66.39           O
ATOM   2778  N   GLY B  87     156.866 141.141 218.020  1.00 24.29           N
ATOM   2779  CA  GLY B  87     156.813 139.856 218.654  1.00 24.29           C
ATOM   2780  C   GLY B  87     158.210 139.403 218.935  1.00 24.29           C
ATOM   2781  O   GLY B  87     158.464 138.207 219.071  1.00 24.29           O
ATOM   2782  N   ILE B  88     159.163 140.354 219.014  1.00 95.63           N
ATOM   2783  CA  ILE B  88     160.521 139.970 219.273  1.00 95.63           C
ATOM   2784  CB  ILE B  88     161.454 140.148 218.090  1.00 95.63           C
ATOM   2785  CG1 ILE B  88     161.087 139.226 216.911  1.00 95.63           C
ATOM   2786  CG2 ILE B  88     162.899 139.927 218.564  1.00 95.63           C
ATOM   2787  CD1 ILE B  88     159.935 139.720 216.044  1.00 95.63           C
ATOM   2788  C   ILE B  88     161.079 140.804 220.386  1.00 95.63           C
ATOM   2789  O   ILE B  88     160.711 141.965 220.561  1.00 95.63           O
ATOM   2790  N   SER B  89     161.964 140.194 221.206  1.00 52.63           N
ATOM   2791  CA  SER B  89     162.699 140.947 222.176  1.00 52.63           C
ATOM   2792  CB  SER B  89     162.852 140.273 223.550  1.00 52.63           C
ATOM   2793  OG  SER B  89     163.731 139.164 223.460  1.00 52.63           O
ATOM   2794  C   SER B  89     164.062 141.067 221.563  1.00 52.63           C
ATOM   2795  O   SER B  89     164.513 140.169 220.855  1.00 52.63           O
ATOM   2796  N   GLU B  90     164.765 142.176 221.846  1.00 79.88           N
ATOM   2797  CA  GLU B  90     166.001 142.502 221.190  1.00 79.88           C
ATOM   2798  CB  GLU B  90     166.645 143.759 221.798  1.00 79.88           C
ATOM   2799  CG  GLU B  90     165.755 144.999 221.736  1.00 79.88           C
ATOM   2800  CD  GLU B  90     165.709 145.466 220.295  1.00 79.88           C
ATOM   2801  OE1 GLU B  90     166.528 144.954 219.487  1.00 79.88           O
ATOM   2802  OE2 GLU B  90     164.857 146.341 219.987  1.00 79.88           O
ATOM   2803  C   GLU B  90     166.992 141.403 221.396  1.00 79.88           C
ATOM   2804  O   GLU B  90     167.718 141.032 220.474  1.00 79.88           O
ATOM   2805  N   ALA B  91     167.030 140.841 222.615  1.00 31.44           N
ATOM   2806  CA  ALA B  91     168.007 139.851 222.956  1.00 31.44           C
ATOM   2807  CB  ALA B  91     167.857 139.335 224.397  1.00 31.44           C
ATOM   2808  C   ALA B  91     167.850 138.685 222.041  1.00 31.44           C
ATOM   2809  O   ALA B  91     168.841 138.084 221.625  1.00 31.44           O
ATOM   2810  N   LYS B  92     166.600 138.326 221.697  1.00136.37           N
ATOM   2811  CA  LYS B  92     166.445 137.202 220.824  1.00136.37           C
ATOM   2812  CB  LYS B  92     164.997 136.841 220.436  1.00136.37           C
ATOM   2813  CG  LYS B  92     164.281 135.878 221.386  1.00136.37           C
ATOM   2814  CD  LYS B  92     163.680 136.509 222.636  1.00136.37           C
ATOM   2815  CE  LYS B  92     162.264 137.043 222.406  1.00136.37           C
ATOM   2816  NZ  LYS B  92     161.371 135.943 221.975  1.00136.37           N
ATOM   2817  C   LYS B  92     167.146 137.501 219.544  1.00136.37           C
ATOM   2818  O   LYS B  92     167.825 136.639 218.993  1.00136.37           O
ATOM   2819  N   ALA B  93     167.024 138.741 219.047  1.00 28.36           N
ATOM   2820  CA  ALA B  93     167.632 139.080 217.794  1.00 28.36           C
ATOM   2821  CB  ALA B  93     167.393 140.546 217.396  1.00 28.36           C
ATOM   2822  C   ALA B  93     169.105 138.882 217.928  1.00 28.36           C
ATOM   2823  O   ALA B  93     169.766 138.422 216.998  1.00 28.36           O
ATOM   2824  N   ASP B  94     169.656 139.235 219.104  1.00 34.94           N
ATOM   2825  CA  ASP B  94     171.066 139.129 219.327  1.00 34.94           C
ATOM   2826  CB  ASP B  94     171.463 139.608 220.732  1.00 34.94           C
ATOM   2827  CG  ASP B  94     171.155 141.095 220.813  1.00 34.94           C
ATOM   2828  OD1 ASP B  94     170.830 141.690 219.750  1.00 34.94           O
ATOM   2829  OD2 ASP B  94     171.239 141.657 221.937  1.00 34.94           O
ATOM   2830  C   ASP B  94     171.473 137.691 219.214  1.00 34.94           C
ATOM   2831  O   ASP B  94     172.458 137.367 218.553  1.00 34.94           O
ATOM   2832  N   LYS B  95     170.708 136.789 219.857  1.00115.32           N
ATOM   2833  CA  LYS B  95     170.996 135.380 219.871  1.00115.32           C
ATOM   2834  CB  LYS B  95     170.061 134.595 220.806  1.00115.32           C
ATOM   2835  CG  LYS B  95     170.246 134.942 222.285  1.00115.32           C
ATOM   2836  CD  LYS B  95     171.645 134.629 222.821  1.00115.32           C
ATOM   2837  CE  LYS B  95     171.904 133.134 223.021  1.00115.32           C
ATOM   2838  NZ  LYS B  95     173.274 132.923 223.539  1.00115.32           N
ATOM   2839  C   LYS B  95     170.832 134.819 218.495  1.00115.32           C
ATOM   2840  O   LYS B  95     171.554 133.902 218.106  1.00115.32           O
ATOM   2841  N   LEU B  96     169.853 135.333 217.727  1.00 97.86           N
ATOM   2842  CA  LEU B  96     169.679 134.842 216.391  1.00 97.86           C
ATOM   2843  CB  LEU B  96     168.485 135.446 215.625  1.00 97.86           C
ATOM   2844  CG  LEU B  96     167.133 134.742 215.876  1.00 97.86           C
ATOM   2845  CD1 LEU B  96     166.713 134.761 217.350  1.00 97.86           C
ATOM   2846  CD2 LEU B  96     166.047 135.304 214.945  1.00 97.86           C
ATOM   2847  C   LEU B  96     170.926 135.147 215.642  1.00 97.86           C
ATOM   2848  O   LEU B  96     171.362 134.377 214.789  1.00 97.86           O
ATOM   2849  N   LEU B  97     171.525 136.304 215.943  1.00102.16           N
ATOM   2850  CA  LEU B  97     172.741 136.698 215.311  1.00102.16           C
ATOM   2851  CB  LEU B  97     173.114 138.130 215.739  1.00102.16           C
ATOM   2852  CG  LEU B  97     174.167 138.828 214.865  1.00102.16           C
ATOM   2853  CD1 LEU B  97     174.460 140.245 215.387  1.00102.16           C
ATOM   2854  CD2 LEU B  97     175.425 137.972 214.683  1.00102.16           C
ATOM   2855  C   LEU B  97     173.796 135.719 215.749  1.00102.16           C
ATOM   2856  O   LEU B  97     174.674 135.348 214.973  1.00102.16           O
ATOM   2857  N   GLY B  98     173.735 135.261 217.017  1.00 31.64           N
ATOM   2858  CA  GLY B  98     174.741 134.363 217.517  1.00 31.64           C
ATOM   2859  C   GLY B  98     174.731 133.076 216.747  1.00 31.64           C
ATOM   2860  O   GLY B  98     175.779 132.580 216.340  1.00 31.64           O
ATOM   2861  N   GLU B  99     173.539 132.492 216.537  1.00124.36           N
ATOM   2862  CA  GLU B  99     173.424 131.248 215.833  1.00124.36           C
ATOM   2863  CB  GLU B  99     172.008 130.658 215.915  1.00124.36           C
ATOM   2864  CG  GLU B  99     171.937 129.205 215.451  1.00124.36           C
ATOM   2865  CD  GLU B  99     172.698 128.361 216.464  1.00124.36           C
ATOM   2866  OE1 GLU B  99     173.939 128.544 216.579  1.00124.36           O
ATOM   2867  OE2 GLU B  99     172.048 127.522 217.141  1.00124.36           O
ATOM   2868  C   GLU B  99     173.762 131.457 214.390  1.00124.36           C
ATOM   2869  O   GLU B  99     174.326 130.577 213.741  1.00124.36           O
ATOM   2870  N   ALA B 100     173.398 132.630 213.840  1.00 33.80           N
ATOM   2871  CA  ALA B 100     173.631 132.895 212.450  1.00 33.80           C
ATOM   2872  CB  ALA B 100     173.113 134.276 212.018  1.00 33.80           C
ATOM   2873  C   ALA B 100     175.102 132.879 212.194  1.00 33.80           C
ATOM   2874  O   ALA B 100     175.569 132.264 211.238  1.00 33.80           O
ATOM   2875  N   SER B 101     175.876 133.547 213.066  1.00 66.77           N
ATOM   2876  CA  SER B 101     177.295 133.596 212.898  1.00 66.77           C
ATOM   2877  CB  SER B 101     177.988 134.498 213.933  1.00 66.77           C
ATOM   2878  OG  SER B 101     177.572 135.845 213.763  1.00 66.77           O
ATOM   2879  C   SER B 101     177.817 132.211 213.087  1.00 66.77           C
ATOM   2880  O   SER B 101     178.801 131.812 212.466  1.00 66.77           O
ATOM   2881  N   LYS B 102     177.151 131.430 213.953  1.00127.55           N
ATOM   2882  CA  LYS B 102     177.628 130.110 214.230  1.00127.55           C
ATOM   2883  CB  LYS B 102     176.757 129.372 215.262  1.00127.55           C
ATOM   2884  CG  LYS B 102     177.262 127.967 215.598  1.00127.55           C
ATOM   2885  CD  LYS B 102     178.595 127.961 216.349  1.00127.55           C
ATOM   2886  CE  LYS B 102     179.796 128.318 215.471  1.00127.55           C
ATOM   2887  NZ  LYS B 102     180.034 127.248 214.477  1.00127.55           N
ATOM   2888  C   LYS B 102     177.607 129.307 212.967  1.00127.55           C
ATOM   2889  O   LYS B 102     178.559 128.596 212.652  1.00127.55           O
ATOM   2890  N   LEU B 103     176.480 129.373 212.239  1.00 82.97           N
ATOM   2891  CA  LEU B 103     176.260 128.657 211.015  1.00 82.97           C
ATOM   2892  CB  LEU B 103     174.769 128.503 210.681  1.00 82.97           C
ATOM   2893  CG  LEU B 103     174.027 127.641 211.718  1.00 82.97           C
ATOM   2894  CD1 LEU B 103     172.570 127.389 211.302  1.00 82.97           C
ATOM   2895  CD2 LEU B 103     174.796 126.344 212.014  1.00 82.97           C
ATOM   2896  C   LEU B 103     176.947 129.261 209.824  1.00 82.97           C
ATOM   2897  O   LEU B 103     177.272 128.536 208.886  1.00 82.97           O
ATOM   2898  N   VAL B 104     177.118 130.600 209.768  1.00 64.02           N
ATOM   2899  CA  VAL B 104     177.712 131.149 208.575  1.00 64.02           C
ATOM   2900  CB  VAL B 104     176.748 131.971 207.768  1.00 64.02           C
ATOM   2901  CG1 VAL B 104     177.500 132.604 206.585  1.00 64.02           C
ATOM   2902  CG2 VAL B 104     175.568 131.076 207.352  1.00 64.02           C
ATOM   2903  C   VAL B 104     178.858 132.055 208.929  1.00 64.02           C
ATOM   2904  O   VAL B 104     178.718 132.957 209.753  1.00 64.02           O
ATOM   2905  N   PRO B 105     180.007 131.819 208.339  1.00113.26           N
ATOM   2906  CA  PRO B 105     181.137 132.686 208.560  1.00113.26           C
ATOM   2907  CD  PRO B 105     180.422 130.469 208.004  1.00113.26           C
ATOM   2908  CB  PRO B 105     182.388 131.859 208.256  1.00113.26           C
ATOM   2909  CG  PRO B 105     181.860 130.635 207.486  1.00113.26           C
ATOM   2910  C   PRO B 105     181.037 133.954 207.762  1.00113.26           C
ATOM   2911  O   PRO B 105     180.807 133.875 206.558  1.00113.26           O
ATOM   2912  N   MET B 106     181.041 135.108 208.454  1.00207.06           N
ATOM   2913  CA  MET B 106     181.113 136.479 208.034  1.00207.06           C
ATOM   2914  CB  MET B 106     180.190 137.379 208.868  1.00207.06           C
ATOM   2915  CG  MET B 106     178.783 137.536 208.275  1.00207.06           C
ATOM   2916  SD  MET B 106     177.837 136.028 207.927  1.00207.06           S
ATOM   2917  CE  MET B 106     178.029 136.200 206.128  1.00207.06           C
ATOM   2918  C   MET B 106     182.485 137.085 207.976  1.00207.06           C
ATOM   2919  O   MET B 106     182.646 138.170 207.423  1.00207.06           O
ATOM   2920  N   GLY B 107     183.484 136.472 208.638  1.00 46.50           N
ATOM   2921  CA  GLY B 107     184.759 137.111 208.850  1.00 46.50           C
ATOM   2922  C   GLY B 107     185.656 137.066 207.652  1.00 46.50           C
ATOM   2923  O   GLY B 107     185.265 136.678 206.552  1.00 46.50           O
ATOM   2924  N   PHE B 108     186.920 137.491 207.871  1.00 86.60           N
ATOM   2925  CA  PHE B 108     187.897 137.573 206.822  1.00 86.60           C
ATOM   2926  CB  PHE B 108     189.251 138.191 207.223  1.00 86.60           C
ATOM   2927  CG  PHE B 108     189.072 139.637 207.522  1.00 86.60           C
ATOM   2928  CD1 PHE B 108     188.658 140.506 206.538  1.00 86.60           C
ATOM   2929  CD2 PHE B 108     189.361 140.131 208.773  1.00 86.60           C
ATOM   2930  CE1 PHE B 108     188.502 141.845 206.807  1.00 86.60           C
ATOM   2931  CE2 PHE B 108     189.208 141.469 209.046  1.00 86.60           C
ATOM   2932  CZ  PHE B 108     188.775 142.328 208.064  1.00 86.60           C
ATOM   2933  C   PHE B 108     188.218 136.210 206.314  1.00 86.60           C
ATOM   2934  O   PHE B 108     188.131 135.219 207.037  1.00 86.60           O
ATOM   2935  N   THR B 109     188.564 136.142 205.012  1.00113.29           N
ATOM   2936  CA  THR B 109     188.971 134.907 204.414  1.00113.29           C
ATOM   2937  CB  THR B 109     187.862 134.189 203.698  1.00113.29           C
ATOM   2938  OG1 THR B 109     188.281 132.887 203.329  1.00113.29           O
ATOM   2939  CG2 THR B 109     187.447 134.986 202.456  1.00113.29           C
ATOM   2940  C   THR B 109     190.083 135.209 203.452  1.00113.29           C
ATOM   2941  O   THR B 109     190.280 136.356 203.051  1.00113.29           O
ATOM   2942  N   THR B 110     190.847 134.167 203.064  1.00 38.49           N
ATOM   2943  CA  THR B 110     191.993 134.317 202.212  1.00 38.49           C
ATOM   2944  CB  THR B 110     192.852 133.088 202.184  1.00 38.49           C
ATOM   2945  OG1 THR B 110     192.105 131.986 201.688  1.00 38.49           O
ATOM   2946  CG2 THR B 110     193.339 132.795 203.613  1.00 38.49           C
ATOM   2947  C   THR B 110     191.559 134.597 200.806  1.00 38.49           C
ATOM   2948  O   THR B 110     190.489 134.183 200.364  1.00 38.49           O
ATOM   2949  N   ALA B 111     192.417 135.325 200.064  1.00 33.90           N
ATOM   2950  CA  ALA B 111     192.162 135.703 198.701  1.00 33.90           C
ATOM   2951  CB  ALA B 111     193.271 136.593 198.116  1.00 33.90           C
ATOM   2952  C   ALA B 111     192.072 134.480 197.840  1.00 33.90           C
ATOM   2953  O   ALA B 111     191.258 134.416 196.918  1.00 33.90           O
ATOM   2954  N   THR B 112     192.913 133.469 198.121  1.00 36.15           N
ATOM   2955  CA  THR B 112     192.961 132.292 197.301  1.00 36.15           C
ATOM   2956  CB  THR B 112     193.977 131.295 197.778  1.00 36.15           C
ATOM   2957  OG1 THR B 112     193.640 130.836 199.079  1.00 36.15           O
ATOM   2958  CG2 THR B 112     195.361 131.966 197.794  1.00 36.15           C
ATOM   2959  C   THR B 112     191.625 131.617 197.318  1.00 36.15           C
ATOM   2960  O   THR B 112     191.166 131.115 196.293  1.00 36.15           O
ATOM   2961  N   GLU B 113     190.968 131.583 198.492  1.00 73.14           N
ATOM   2962  CA  GLU B 113     189.710 130.905 198.637  1.00 73.14           C
ATOM   2963  CB  GLU B 113     189.218 130.911 200.095  1.00 73.14           C
ATOM   2964  CG  GLU B 113     187.879 130.203 200.311  1.00 73.14           C
ATOM   2965  CD  GLU B 113     186.786 131.260 200.267  1.00 73.14           C
ATOM   2966  OE1 GLU B 113     186.878 132.229 201.068  1.00 73.14           O
ATOM   2967  OE2 GLU B 113     185.850 131.119 199.436  1.00 73.14           O
ATOM   2968  C   GLU B 113     188.658 131.545 197.780  1.00 73.14           C
ATOM   2969  O   GLU B 113     187.912 130.866 197.078  1.00 73.14           O
ATOM   2970  N   TYR B 114     188.580 132.882 197.788  1.00 57.11           N
ATOM   2971  CA  TYR B 114     187.587 133.571 197.016  1.00 57.11           C
ATOM   2972  CB  TYR B 114     187.628 135.096 197.233  1.00 57.11           C
ATOM   2973  CG  TYR B 114     186.568 135.735 196.400  1.00 57.11           C
ATOM   2974  CD1 TYR B 114     185.261 135.766 196.833  1.00 57.11           C
ATOM   2975  CD2 TYR B 114     186.879 136.315 195.192  1.00 57.11           C
ATOM   2976  CE1 TYR B 114     184.282 136.358 196.070  1.00 57.11           C
ATOM   2977  CE2 TYR B 114     185.905 136.909 194.423  1.00 57.11           C
ATOM   2978  CZ  TYR B 114     184.603 136.930 194.863  1.00 57.11           C
ATOM   2979  OH  TYR B 114     183.601 137.539 194.078  1.00 57.11           O
ATOM   2980  C   TYR B 114     187.885 133.292 195.581  1.00 57.11           C
ATOM   2981  O   TYR B 114     186.986 133.195 194.747  1.00 57.11           O
ATOM   2982  N   HIS B 115     189.185 133.183 195.261  1.00 43.34           N
ATOM   2983  CA  HIS B 115     189.629 132.940 193.922  1.00 43.34           C
ATOM   2984  ND1 HIS B 115     191.864 131.701 191.688  1.00 43.34           N
ATOM   2985  CG  HIS B 115     191.703 132.841 192.444  1.00 43.34           C
ATOM   2986  CB  HIS B 115     191.163 132.859 193.842  1.00 43.34           C
ATOM   2987  NE2 HIS B 115     192.562 133.400 190.434  1.00 43.34           N
ATOM   2988  CD2 HIS B 115     192.134 133.869 191.663  1.00 43.34           C
ATOM   2989  CE1 HIS B 115     192.380 132.093 190.496  1.00 43.34           C
ATOM   2990  C   HIS B 115     189.059 131.632 193.469  1.00 43.34           C
ATOM   2991  O   HIS B 115     188.580 131.517 192.342  1.00 43.34           O
ATOM   2992  N   ILE B 116     189.087 130.605 194.342  1.00128.59           N
ATOM   2993  CA  ILE B 116     188.563 129.325 193.955  1.00128.59           C
ATOM   2994  CB  ILE B 116     188.805 128.218 194.957  1.00128.59           C
ATOM   2995  CG1 ILE B 116     188.753 126.840 194.272  1.00128.59           C
ATOM   2996  CG2 ILE B 116     187.769 128.327 196.085  1.00128.59           C
ATOM   2997  CD1 ILE B 116     187.387 126.470 193.696  1.00128.59           C
ATOM   2998  C   ILE B 116     187.090 129.491 193.739  1.00128.59           C
ATOM   2999  O   ILE B 116     186.510 128.914 192.824  1.00128.59           O
ATOM   3000  N   ARG B 117     186.434 130.309 194.578  1.00182.52           N
ATOM   3001  CA  ARG B 117     185.021 130.493 194.443  1.00182.52           C
ATOM   3002  CB  ARG B 117     184.463 131.496 195.465  1.00182.52           C
ATOM   3003  CG  ARG B 117     182.953 131.701 195.364  1.00182.52           C
ATOM   3004  CD  ARG B 117     182.145 130.487 195.823  1.00182.52           C
ATOM   3005  NE  ARG B 117     182.388 130.316 197.283  1.00182.52           N
ATOM   3006  CZ  ARG B 117     181.629 131.002 198.187  1.00182.52           C
ATOM   3007  NH1 ARG B 117     180.648 131.846 197.753  1.00182.52           N
ATOM   3008  NH2 ARG B 117     181.852 130.844 199.524  1.00182.52           N
ATOM   3009  C   ARG B 117     184.764 131.042 193.080  1.00182.52           C
ATOM   3010  O   ARG B 117     183.804 130.652 192.415  1.00182.52           O
ATOM   3011  N   ARG B 118     185.611 131.974 192.611  1.00216.94           N
ATOM   3012  CA  ARG B 118     185.319 132.464 191.305  1.00216.94           C
ATOM   3013  CB  ARG B 118     185.823 133.856 190.897  1.00216.94           C
ATOM   3014  CG  ARG B 118     187.300 134.195 190.887  1.00216.94           C
ATOM   3015  CD  ARG B 118     187.438 135.639 190.400  1.00216.94           C
ATOM   3016  NE  ARG B 118     186.122 136.305 190.654  1.00216.94           N
ATOM   3017  CZ  ARG B 118     185.208 136.448 189.647  1.00216.94           C
ATOM   3018  NH1 ARG B 118     185.524 136.032 188.388  1.00216.94           N
ATOM   3019  NH2 ARG B 118     183.983 137.000 189.893  1.00216.94           N
ATOM   3020  C   ARG B 118     185.563 131.415 190.274  1.00216.94           C
ATOM   3021  O   ARG B 118     185.071 131.537 189.156  1.00216.94           O
ATOM   3022  N   SER B 119     186.390 130.394 190.565  1.00 50.78           N
ATOM   3023  CA  SER B 119     186.479 129.344 189.588  1.00 50.78           C
ATOM   3024  CB  SER B 119     187.604 128.322 189.844  1.00 50.78           C
ATOM   3025  OG  SER B 119     187.243 127.415 190.874  1.00 50.78           O
ATOM   3026  C   SER B 119     185.170 128.594 189.583  1.00 50.78           C
ATOM   3027  O   SER B 119     184.727 128.103 188.547  1.00 50.78           O
ATOM   3028  N   GLU B 120     184.501 128.523 190.754  1.00 89.39           N
ATOM   3029  CA  GLU B 120     183.301 127.753 190.983  1.00 89.39           C
ATOM   3030  CB  GLU B 120     182.884 127.749 192.463  1.00 89.39           C
ATOM   3031  CG  GLU B 120     183.904 127.056 193.367  1.00 89.39           C
ATOM   3032  CD  GLU B 120     183.982 125.598 192.941  1.00 89.39           C
ATOM   3033  OE1 GLU B 120     183.125 125.172 192.122  1.00 89.39           O
ATOM   3034  OE2 GLU B 120     184.904 124.890 193.427  1.00 89.39           O
ATOM   3035  C   GLU B 120     182.120 128.245 190.195  1.00 89.39           C
ATOM   3036  O   GLU B 120     181.263 127.464 189.785  1.00 89.39           O
ATOM   3037  N   LEU B 121     182.035 129.560 189.968  1.00123.13           N
ATOM   3038  CA  LEU B 121     180.879 130.168 189.387  1.00123.13           C
ATOM   3039  CB  LEU B 121     181.154 131.675 189.316  1.00123.13           C
ATOM   3040  CG  LEU B 121     179.944 132.555 189.075  1.00123.13           C
ATOM   3041  CD1 LEU B 121     180.337 134.036 189.142  1.00123.13           C
ATOM   3042  CD2 LEU B 121     179.256 132.140 187.783  1.00123.13           C
ATOM   3043  C   LEU B 121     180.586 129.526 188.051  1.00123.13           C
ATOM   3044  O   LEU B 121     181.401 129.531 187.130  1.00123.13           O
ATOM   3045  N   ILE B 122     179.367 128.952 187.942  1.00 65.40           N
ATOM   3046  CA  ILE B 122     178.848 128.200 186.829  1.00 65.40           C
ATOM   3047  CB  ILE B 122     177.510 127.630 187.168  1.00 65.40           C
ATOM   3048  CG1 ILE B 122     177.655 126.773 188.436  1.00 65.40           C
ATOM   3049  CG2 ILE B 122     176.984 126.845 185.955  1.00 65.40           C
ATOM   3050  CD1 ILE B 122     176.335 126.505 189.146  1.00 65.40           C
ATOM   3051  C   ILE B 122     178.702 129.097 185.641  1.00 65.40           C
ATOM   3052  O   ILE B 122     179.019 128.712 184.516  1.00 65.40           O
ATOM   3053  N   THR B 123     178.229 130.335 185.871  1.00 96.27           N
ATOM   3054  CA  THR B 123     178.137 131.288 184.807  1.00 96.27           C
ATOM   3055  CB  THR B 123     179.511 131.560 184.267  1.00 96.27           C
ATOM   3056  OG1 THR B 123     180.410 131.982 185.277  1.00 96.27           O
ATOM   3057  CG2 THR B 123     179.394 132.652 183.229  1.00 96.27           C
ATOM   3058  C   THR B 123     177.342 130.750 183.637  1.00 96.27           C
ATOM   3059  O   THR B 123     177.931 130.291 182.660  1.00 96.27           O
ATOM   3060  N   ILE B 124     175.985 130.789 183.695  1.00202.77           N
ATOM   3061  CA  ILE B 124     175.166 130.257 182.623  1.00202.77           C
ATOM   3062  CB  ILE B 124     173.672 130.232 182.843  1.00202.77           C
ATOM   3063  CG1 ILE B 124     173.089 131.624 183.126  1.00202.77           C
ATOM   3064  CG2 ILE B 124     173.367 129.187 183.915  1.00202.77           C
ATOM   3065  CD1 ILE B 124     173.474 132.180 184.494  1.00202.77           C
ATOM   3066  C   ILE B 124     175.391 130.966 181.322  1.00202.77           C
ATOM   3067  O   ILE B 124     175.458 132.192 181.249  1.00202.77           O
ATOM   3068  N   THR B 125     175.490 130.165 180.241  1.00 54.44           N
ATOM   3069  CA  THR B 125     175.766 130.653 178.918  1.00 54.44           C
ATOM   3070  CB  THR B 125     176.284 129.590 177.992  1.00 54.44           C
ATOM   3071  OG1 THR B 125     175.303 128.581 177.808  1.00 54.44           O
ATOM   3072  CG2 THR B 125     177.557 128.980 178.603  1.00 54.44           C
ATOM   3073  C   THR B 125     174.534 131.233 178.285  1.00 54.44           C
ATOM   3074  O   THR B 125     173.401 130.875 178.598  1.00 54.44           O
ATOM   3075  N   THR B 126     174.771 132.166 177.343  1.00 77.06           N
ATOM   3076  CA  THR B 126     173.799 132.914 176.593  1.00 77.06           C
ATOM   3077  CB  THR B 126     174.438 134.009 175.792  1.00 77.06           C
ATOM   3078  OG1 THR B 126     175.336 133.453 174.847  1.00 77.06           O
ATOM   3079  CG2 THR B 126     175.201 134.943 176.744  1.00 77.06           C
ATOM   3080  C   THR B 126     173.057 132.032 175.630  1.00 77.06           C
ATOM   3081  O   THR B 126     171.914 132.320 175.274  1.00 77.06           O
ATOM   3082  N   GLY B 127     173.692 130.943 175.158  1.00 36.55           N
ATOM   3083  CA  GLY B 127     173.090 130.129 174.142  1.00 36.55           C
ATOM   3084  C   GLY B 127     173.701 130.573 172.853  1.00 36.55           C
ATOM   3085  O   GLY B 127     173.415 130.038 171.783  1.00 36.55           O
ATOM   3086  N   SER B 128     174.564 131.599 172.949  1.00110.42           N
ATOM   3087  CA  SER B 128     175.289 132.146 171.842  1.00110.42           C
ATOM   3088  CB  SER B 128     174.898 133.612 171.624  1.00110.42           C
ATOM   3089  OG  SER B 128     175.771 134.217 170.693  1.00110.42           O
ATOM   3090  C   SER B 128     176.745 132.103 172.218  1.00110.42           C
ATOM   3091  O   SER B 128     177.164 132.698 173.206  1.00110.42           O
ATOM   3092  N   LYS B 129     177.577 131.425 171.409  1.00 37.55           N
ATOM   3093  CA  LYS B 129     178.957 131.224 171.765  1.00 37.55           C
ATOM   3094  CB  LYS B 129     179.703 130.342 170.750  1.00 37.55           C
ATOM   3095  CG  LYS B 129     179.189 128.903 170.704  1.00 37.55           C
ATOM   3096  CD  LYS B 129     179.681 128.116 169.487  1.00 37.55           C
ATOM   3097  CE  LYS B 129     179.167 126.677 169.439  1.00 37.55           C
ATOM   3098  NZ  LYS B 129     179.683 125.997 168.230  1.00 37.55           N
ATOM   3099  C   LYS B 129     179.703 132.525 171.849  1.00 37.55           C
ATOM   3100  O   LYS B 129     180.524 132.716 172.745  1.00 37.55           O
ATOM   3101  N   GLN B 130     179.450 133.443 170.900  1.00 70.44           N
ATOM   3102  CA  GLN B 130     180.169 134.685 170.784  1.00 70.44           C
ATOM   3103  CB  GLN B 130     179.831 135.423 169.478  1.00 70.44           C
ATOM   3104  CG  GLN B 130     180.228 134.639 168.226  1.00 70.44           C
ATOM   3105  CD  GLN B 130     179.846 135.469 167.009  1.00 70.44           C
ATOM   3106  OE1 GLN B 130     180.049 135.053 165.869  1.00 70.44           O
ATOM   3107  NE2 GLN B 130     179.274 136.678 167.254  1.00 70.44           N
ATOM   3108  C   GLN B 130     179.877 135.622 171.917  1.00 70.44           C
ATOM   3109  O   GLN B 130     180.768 136.326 172.387  1.00 70.44           O
ATOM   3110  N   LEU B 131     178.613 135.723 172.361  1.00107.79           N
ATOM   3111  CA  LEU B 131     178.392 136.576 173.493  1.00107.79           C
ATOM   3112  CB  LEU B 131     176.922 136.804 173.878  1.00107.79           C
ATOM   3113  CG  LEU B 131     176.149 137.654 172.860  1.00107.79           C
ATOM   3114  CD1 LEU B 131     175.808 136.846 171.605  1.00107.79           C
ATOM   3115  CD2 LEU B 131     174.944 138.344 173.509  1.00107.79           C
ATOM   3116  C   LEU B 131     179.056 135.931 174.653  1.00107.79           C
ATOM   3117  O   LEU B 131     179.548 136.588 175.569  1.00107.79           O
ATOM   3118  N   ASP B 132     179.071 134.595 174.633  1.00 91.54           N
ATOM   3119  CA  ASP B 132     179.611 133.851 175.719  1.00 91.54           C
ATOM   3120  CB  ASP B 132     179.496 132.348 175.445  1.00 91.54           C
ATOM   3121  CG  ASP B 132     179.137 131.716 176.768  1.00 91.54           C
ATOM   3122  OD1 ASP B 132     178.592 132.463 177.624  1.00 91.54           O
ATOM   3123  OD2 ASP B 132     179.374 130.492 176.939  1.00 91.54           O
ATOM   3124  C   ASP B 132     181.058 134.226 175.827  1.00 91.54           C
ATOM   3125  O   ASP B 132     181.582 134.381 176.929  1.00 91.54           O
ATOM   3126  N   THR B 133     181.749 134.379 174.677  1.00 99.20           N
ATOM   3127  CA  THR B 133     183.136 134.755 174.704  1.00 99.20           C
ATOM   3128  CB  THR B 133     183.845 134.660 173.380  1.00 99.20           C
ATOM   3129  OG1 THR B 133     185.249 134.677 173.589  1.00 99.20           O
ATOM   3130  CG2 THR B 133     183.457 135.860 172.504  1.00 99.20           C
ATOM   3131  C   THR B 133     183.243 136.168 175.189  1.00 99.20           C
ATOM   3132  O   THR B 133     184.201 136.525 175.874  1.00 99.20           O
ATOM   3133  N   LEU B 134     182.274 137.029 174.817  1.00 56.17           N
ATOM   3134  CA  LEU B 134     182.324 138.395 175.259  1.00 56.17           C
ATOM   3135  CB  LEU B 134     181.133 139.225 174.746  1.00 56.17           C
ATOM   3136  CG  LEU B 134     181.066 139.366 173.215  1.00 56.17           C
ATOM   3137  CD1 LEU B 134     179.851 140.207 172.789  1.00 56.17           C
ATOM   3138  CD2 LEU B 134     182.389 139.902 172.644  1.00 56.17           C
ATOM   3139  C   LEU B 134     182.219 138.410 176.752  1.00 56.17           C
ATOM   3140  O   LEU B 134     183.035 139.013 177.442  1.00 56.17           O
ATOM   3141  N   LEU B 135     181.204 137.699 177.269  1.00 90.23           N
ATOM   3142  CA  LEU B 135     180.842 137.573 178.653  1.00 90.23           C
ATOM   3143  CB  LEU B 135     179.447 136.966 178.866  1.00 90.23           C
ATOM   3144  CG  LEU B 135     178.317 137.897 178.390  1.00 90.23           C
ATOM   3145  CD1 LEU B 135     176.932 137.274 178.629  1.00 90.23           C
ATOM   3146  CD2 LEU B 135     178.455 139.295 179.014  1.00 90.23           C
ATOM   3147  C   LEU B 135     181.838 136.734 179.377  1.00 90.23           C
ATOM   3148  O   LEU B 135     181.827 136.683 180.605  1.00 90.23           O
ATOM   3149  N   GLN B 136     182.704 136.031 178.627  1.00135.14           N
ATOM   3150  CA  GLN B 136     183.626 135.087 179.184  1.00135.14           C
ATOM   3151  CB  GLN B 136     184.795 135.708 179.993  1.00135.14           C
ATOM   3152  CG  GLN B 136     184.455 136.386 181.324  1.00135.14           C
ATOM   3153  CD  GLN B 136     184.864 135.457 182.461  1.00135.14           C
ATOM   3154  OE1 GLN B 136     185.329 134.342 182.231  1.00135.14           O
ATOM   3155  NE2 GLN B 136     184.685 135.928 183.725  1.00135.14           N
ATOM   3156  C   GLN B 136     182.882 134.068 179.986  1.00135.14           C
ATOM   3157  O   GLN B 136     182.852 134.081 181.214  1.00135.14           O
ATOM   3158  N   GLY B 137     182.178 133.175 179.261  1.00 36.84           N
ATOM   3159  CA  GLY B 137     181.529 132.062 179.886  1.00 36.84           C
ATOM   3160  C   GLY B 137     180.093 132.359 180.173  1.00 36.84           C
ATOM   3161  O   GLY B 137     179.400 131.521 180.748  1.00 36.84           O
ATOM   3162  N   GLY B 138     179.602 133.551 179.785  1.00 37.67           N
ATOM   3163  CA  GLY B 138     178.209 133.841 179.973  1.00 37.67           C
ATOM   3164  C   GLY B 138     177.997 134.603 181.247  1.00 37.67           C
ATOM   3165  O   GLY B 138     178.936 134.980 181.941  1.00 37.67           O
ATOM   3166  N   VAL B 139     176.721 134.858 181.591  1.00 93.19           N
ATOM   3167  CA  VAL B 139     176.419 135.644 182.755  1.00 93.19           C
ATOM   3168  CB  VAL B 139     174.977 136.051 182.848  1.00 93.19           C
ATOM   3169  CG1 VAL B 139     174.119 134.781 182.986  1.00 93.19           C
ATOM   3170  CG2 VAL B 139     174.820 137.035 184.019  1.00 93.19           C
ATOM   3171  C   VAL B 139     176.752 134.861 183.983  1.00 93.19           C
ATOM   3172  O   VAL B 139     176.422 133.681 184.093  1.00 93.19           O
ATOM   3173  N   GLU B 140     177.412 135.517 184.961  1.00150.78           N
ATOM   3174  CA  GLU B 140     177.825 134.793 186.124  1.00150.78           C
ATOM   3175  CB  GLU B 140     179.168 135.258 186.748  1.00150.78           C
ATOM   3176  CG  GLU B 140     179.363 136.733 187.110  1.00150.78           C
ATOM   3177  CD  GLU B 140     180.786 136.890 187.682  1.00150.78           C
ATOM   3178  OE1 GLU B 140     180.966 136.698 188.914  1.00150.78           O
ATOM   3179  OE2 GLU B 140     181.715 137.201 186.889  1.00150.78           O
ATOM   3180  C   GLU B 140     176.719 134.626 187.117  1.00150.78           C
ATOM   3181  O   GLU B 140     175.746 135.377 187.170  1.00150.78           O
ATOM   3182  N   THR B 141     176.848 133.546 187.901  1.00132.53           N
ATOM   3183  CA  THR B 141     175.912 133.108 188.882  1.00132.53           C
ATOM   3184  CB  THR B 141     176.199 131.666 189.229  1.00132.53           C
ATOM   3185  OG1 THR B 141     175.079 131.025 189.807  1.00132.53           O
ATOM   3186  CG2 THR B 141     177.392 131.607 190.192  1.00132.53           C
ATOM   3187  C   THR B 141     176.045 134.000 190.085  1.00132.53           C
ATOM   3188  O   THR B 141     177.148 134.323 190.520  1.00132.53           O
ATOM   3189  N   GLY B 142     174.905 134.463 190.633  1.00 38.87           N
ATOM   3190  CA  GLY B 142     174.915 135.236 191.848  1.00 38.87           C
ATOM   3191  C   GLY B 142     175.247 136.681 191.604  1.00 38.87           C
ATOM   3192  O   GLY B 142     175.601 137.389 192.548  1.00 38.87           O
ATOM   3193  N   SER B 143     175.128 137.173 190.353  1.00107.46           N
ATOM   3194  CA  SER B 143     175.481 138.542 190.068  1.00107.46           C
ATOM   3195  CB  SER B 143     176.607 138.664 189.030  1.00107.46           C
ATOM   3196  OG  SER B 143     177.770 138.004 189.504  1.00107.46           O
ATOM   3197  C   SER B 143     174.289 139.257 189.491  1.00107.46           C
ATOM   3198  O   SER B 143     173.163 138.766 189.553  1.00107.46           O
ATOM   3199  N   ILE B 144     174.512 140.481 188.952  1.00163.87           N
ATOM   3200  CA  ILE B 144     173.442 141.223 188.331  1.00163.87           C
ATOM   3201  CB  ILE B 144     173.059 142.525 188.973  1.00163.87           C
ATOM   3202  CG1 ILE B 144     174.197 143.534 188.914  1.00163.87           C
ATOM   3203  CG2 ILE B 144     172.554 142.270 190.392  1.00163.87           C
ATOM   3204  CD1 ILE B 144     173.700 144.933 189.257  1.00163.87           C
ATOM   3205  C   ILE B 144     173.832 141.580 186.926  1.00163.87           C
ATOM   3206  O   ILE B 144     175.010 141.655 186.581  1.00163.87           O
ATOM   3207  N   THR B 145     172.829 141.802 186.053  1.00121.01           N
ATOM   3208  CA  THR B 145     173.143 142.114 184.686  1.00121.01           C
ATOM   3209  CB  THR B 145     172.830 140.982 183.749  1.00121.01           C
ATOM   3210  OG1 THR B 145     173.434 139.781 184.202  1.00121.01           O
ATOM   3211  CG2 THR B 145     173.407 141.328 182.369  1.00121.01           C
ATOM   3212  C   THR B 145     172.293 143.282 184.253  1.00121.01           C
ATOM   3213  O   THR B 145     171.301 143.617 184.898  1.00121.01           O
ATOM   3214  N   GLU B 146     172.674 143.945 183.135  1.00130.92           N
ATOM   3215  CA  GLU B 146     171.937 145.088 182.649  1.00130.92           C
ATOM   3216  CB  GLU B 146     172.642 146.426 182.929  1.00130.92           C
ATOM   3217  CG  GLU B 146     172.482 146.943 184.357  1.00130.92           C
ATOM   3218  CD  GLU B 146     171.541 148.134 184.328  1.00130.92           C
ATOM   3219  OE1 GLU B 146     171.350 148.687 183.214  1.00130.92           O
ATOM   3220  OE2 GLU B 146     171.020 148.520 185.407  1.00130.92           O
ATOM   3221  C   GLU B 146     171.755 145.031 181.156  1.00130.92           C
ATOM   3222  O   GLU B 146     172.643 144.615 180.413  1.00130.92           O
ATOM   3223  N   LEU B 147     170.568 145.465 180.674  1.00 60.17           N
ATOM   3224  CA  LEU B 147     170.341 145.544 179.257  1.00 60.17           C
ATOM   3225  CB  LEU B 147     169.100 144.782 178.763  1.00 60.17           C
ATOM   3226  CG  LEU B 147     169.234 143.253 178.886  1.00 60.17           C
ATOM   3227  CD1 LEU B 147     167.971 142.538 178.379  1.00 60.17           C
ATOM   3228  CD2 LEU B 147     170.514 142.751 178.199  1.00 60.17           C
ATOM   3229  C   LEU B 147     170.168 146.988 178.894  1.00 60.17           C
ATOM   3230  O   LEU B 147     169.305 147.686 179.424  1.00 60.17           O
ATOM   3231  N   PHE B 148     171.018 147.477 177.974  1.00 99.73           N
ATOM   3232  CA  PHE B 148     170.926 148.826 177.486  1.00 99.73           C
ATOM   3233  CB  PHE B 148     172.294 149.509 177.359  1.00 99.73           C
ATOM   3234  CG  PHE B 148     172.642 150.099 178.673  1.00 99.73           C
ATOM   3235  CD1 PHE B 148     172.579 149.361 179.830  1.00 99.73           C
ATOM   3236  CD2 PHE B 148     173.079 151.400 178.723  1.00 99.73           C
ATOM   3237  CE1 PHE B 148     172.915 149.937 181.030  1.00 99.73           C
ATOM   3238  CE2 PHE B 148     173.420 151.975 179.918  1.00 99.73           C
ATOM   3239  CZ  PHE B 148     173.332 151.243 181.075  1.00 99.73           C
ATOM   3240  C   PHE B 148     170.385 148.743 176.098  1.00 99.73           C
ATOM   3241  O   PHE B 148     170.922 148.000 175.282  1.00 99.73           O
ATOM   3242  N   GLY B 149     169.309 149.496 175.782  1.00 39.64           N
ATOM   3243  CA  GLY B 149     168.795 149.445 174.439  1.00 39.64           C
ATOM   3244  C   GLY B 149     167.615 150.364 174.307  1.00 39.64           C
ATOM   3245  O   GLY B 149     166.975 150.720 175.297  1.00 39.64           O
ATOM   3246  N   GLU B 150     167.356 150.843 173.068  1.00 74.11           N
ATOM   3247  CA  GLU B 150     166.223 151.697 172.822  1.00 74.11           C
ATOM   3248  CB  GLU B 150     166.344 152.453 171.489  1.00 74.11           C
ATOM   3249  CG  GLU B 150     167.497 153.458 171.474  1.00 74.11           C
ATOM   3250  CD  GLU B 150     167.518 154.141 170.115  1.00 74.11           C
ATOM   3251  OE1 GLU B 150     166.740 153.711 169.222  1.00 74.11           O
ATOM   3252  OE2 GLU B 150     168.319 155.100 169.951  1.00 74.11           O
ATOM   3253  C   GLU B 150     164.921 150.954 172.786  1.00 74.11           C
ATOM   3254  O   GLU B 150     164.050 151.147 173.631  1.00 74.11           O
ATOM   3255  N   PHE B 151     164.781 150.045 171.802  1.00 82.23           N
ATOM   3256  CA  PHE B 151     163.584 149.277 171.598  1.00 82.23           C
ATOM   3257  CB  PHE B 151     162.336 150.127 171.293  1.00 82.23           C
ATOM   3258  CG  PHE B 151     162.559 150.859 170.013  1.00 82.23           C
ATOM   3259  CD1 PHE B 151     163.287 152.026 169.991  1.00 82.23           C
ATOM   3260  CD2 PHE B 151     162.029 150.384 168.836  1.00 82.23           C
ATOM   3261  CE1 PHE B 151     163.491 152.706 168.813  1.00 82.23           C
ATOM   3262  CE2 PHE B 151     162.230 151.059 167.654  1.00 82.23           C
ATOM   3263  CZ  PHE B 151     162.963 152.221 167.641  1.00 82.23           C
ATOM   3264  C   PHE B 151     163.878 148.432 170.402  1.00 82.23           C
ATOM   3265  O   PHE B 151     164.876 148.674 169.726  1.00 82.23           O
ATOM   3266  N   ARG B 152     163.059 147.389 170.138  1.00179.81           N
ATOM   3267  CA  ARG B 152     163.235 146.636 168.920  1.00179.81           C
ATOM   3268  CB  ARG B 152     163.290 147.646 167.755  1.00179.81           C
ATOM   3269  CG  ARG B 152     163.122 147.217 166.298  1.00179.81           C
ATOM   3270  CD  ARG B 152     163.827 148.256 165.418  1.00179.81           C
ATOM   3271  NE  ARG B 152     163.153 148.410 164.100  1.00179.81           N
ATOM   3272  CZ  ARG B 152     162.208 149.387 163.953  1.00179.81           C
ATOM   3273  NH1 ARG B 152     161.649 149.978 165.049  1.00179.81           N
ATOM   3274  NH2 ARG B 152     161.850 149.817 162.709  1.00179.81           N
ATOM   3275  C   ARG B 152     164.557 145.910 168.983  1.00179.81           C
ATOM   3276  O   ARG B 152     164.974 145.278 168.014  1.00179.81           O
ATOM   3277  N   THR B 153     165.259 145.991 170.130  1.00 70.04           N
ATOM   3278  CA  THR B 153     166.547 145.377 170.329  1.00 70.04           C
ATOM   3279  CB  THR B 153     167.291 145.957 171.493  1.00 70.04           C
ATOM   3280  OG1 THR B 153     166.609 145.684 172.708  1.00 70.04           O
ATOM   3281  CG2 THR B 153     167.404 147.475 171.276  1.00 70.04           C
ATOM   3282  C   THR B 153     166.524 143.889 170.521  1.00 70.04           C
ATOM   3283  O   THR B 153     167.428 143.202 170.048  1.00 70.04           O
ATOM   3284  N   GLY B 154     165.521 143.342 171.236  1.00 36.15           N
ATOM   3285  CA  GLY B 154     165.506 141.927 171.493  1.00 36.15           C
ATOM   3286  C   GLY B 154     166.113 141.622 172.834  1.00 36.15           C
ATOM   3287  O   GLY B 154     166.426 140.470 173.130  1.00 36.15           O
ATOM   3288  N   LYS B 155     166.292 142.640 173.693  1.00132.17           N
ATOM   3289  CA  LYS B 155     166.868 142.415 174.990  1.00132.17           C
ATOM   3290  CB  LYS B 155     167.087 143.742 175.740  1.00132.17           C
ATOM   3291  CG  LYS B 155     165.860 144.655 175.728  1.00132.17           C
ATOM   3292  CD  LYS B 155     166.064 145.977 176.472  1.00132.17           C
ATOM   3293  CE  LYS B 155     166.325 147.168 175.546  1.00132.17           C
ATOM   3294  NZ  LYS B 155     165.083 147.525 174.827  1.00132.17           N
ATOM   3295  C   LYS B 155     165.996 141.478 175.781  1.00132.17           C
ATOM   3296  O   LYS B 155     166.476 140.596 176.486  1.00132.17           O
ATOM   3297  N   SER B 156     164.672 141.635 175.696  1.00 99.63           N
ATOM   3298  CA  SER B 156     163.758 140.775 176.393  1.00 99.63           C
ATOM   3299  CB  SER B 156     162.256 141.094 176.312  1.00 99.63           C
ATOM   3300  OG  SER B 156     162.039 142.433 176.724  1.00 99.63           O
ATOM   3301  C   SER B 156     163.875 139.443 175.752  1.00 99.63           C
ATOM   3302  O   SER B 156     163.713 138.411 176.399  1.00 99.63           O
ATOM   3303  N   GLN B 157     164.153 139.450 174.436  1.00121.54           N
ATOM   3304  CA  GLN B 157     164.280 138.230 173.697  1.00121.54           C
ATOM   3305  CB  GLN B 157     164.588 138.446 172.205  1.00121.54           C
ATOM   3306  CG  GLN B 157     163.391 138.927 171.388  1.00121.54           C
ATOM   3307  CD  GLN B 157     162.438 137.748 171.257  1.00121.54           C
ATOM   3308  OE1 GLN B 157     162.729 136.648 171.725  1.00121.54           O
ATOM   3309  NE2 GLN B 157     161.268 137.977 170.603  1.00121.54           N
ATOM   3310  C   GLN B 157     165.437 137.486 174.269  1.00121.54           C
ATOM   3311  O   GLN B 157     165.387 136.263 174.410  1.00121.54           O
ATOM   3312  N   ILE B 158     166.523 138.207 174.611  1.00151.81           N
ATOM   3313  CA  ILE B 158     167.642 137.503 175.157  1.00151.81           C
ATOM   3314  CB  ILE B 158     168.950 138.262 175.251  1.00151.81           C
ATOM   3315  CG1 ILE B 158     168.940 139.468 176.188  1.00151.81           C
ATOM   3316  CG2 ILE B 158     169.346 138.632 173.821  1.00151.81           C
ATOM   3317  CD1 ILE B 158     170.309 140.146 176.282  1.00151.81           C
ATOM   3318  C   ILE B 158     167.237 136.913 176.463  1.00151.81           C
ATOM   3319  O   ILE B 158     167.613 135.799 176.816  1.00151.81           O
ATOM   3320  N   CYS B 159     166.411 137.655 177.198  1.00123.57           N
ATOM   3321  CA  CYS B 159     165.911 137.271 178.477  1.00123.57           C
ATOM   3322  CB  CYS B 159     164.950 138.384 178.893  1.00123.57           C
ATOM   3323  SG  CYS B 159     163.833 137.885 180.185  1.00123.57           S
ATOM   3324  C   CYS B 159     165.171 135.962 178.377  1.00123.57           C
ATOM   3325  O   CYS B 159     165.329 135.087 179.229  1.00123.57           O
ATOM   3326  N   HIS B 160     164.323 135.789 177.347  1.00 51.47           N
ATOM   3327  CA  HIS B 160     163.594 134.558 177.188  1.00 51.47           C
ATOM   3328  ND1 HIS B 160     160.431 135.325 177.198  1.00 51.47           N
ATOM   3329  CG  HIS B 160     161.439 135.553 176.289  1.00 51.47           C
ATOM   3330  CB  HIS B 160     162.570 134.601 176.039  1.00 51.47           C
ATOM   3331  NE2 HIS B 160     160.000 137.291 176.256  1.00 51.47           N
ATOM   3332  CD2 HIS B 160     161.160 136.759 175.722  1.00 51.47           C
ATOM   3333  CE1 HIS B 160     159.598 136.395 177.138  1.00 51.47           C
ATOM   3334  C   HIS B 160     164.545 133.440 176.887  1.00 51.47           C
ATOM   3335  O   HIS B 160     164.433 132.346 177.439  1.00 51.47           O
ATOM   3336  N   THR B 161     165.530 133.688 176.006  1.00 40.64           N
ATOM   3337  CA  THR B 161     166.419 132.634 175.608  1.00 40.64           C
ATOM   3338  CB  THR B 161     167.393 133.045 174.543  1.00 40.64           C
ATOM   3339  OG1 THR B 161     168.256 134.066 175.019  1.00 40.64           O
ATOM   3340  CG2 THR B 161     166.594 133.548 173.327  1.00 40.64           C
ATOM   3341  C   THR B 161     167.182 132.171 176.807  1.00 40.64           C
ATOM   3342  O   THR B 161     167.476 130.986 176.952  1.00 40.64           O
ATOM   3343  N   LEU B 162     167.547 133.112 177.695  1.00 54.30           N
ATOM   3344  CA  LEU B 162     168.277 132.779 178.880  1.00 54.30           C
ATOM   3345  CB  LEU B 162     168.675 134.033 179.675  1.00 54.30           C
ATOM   3346  CG  LEU B 162     169.550 135.007 178.859  1.00 54.30           C
ATOM   3347  CD1 LEU B 162     169.929 136.247 179.683  1.00 54.30           C
ATOM   3348  CD2 LEU B 162     170.769 134.292 178.252  1.00 54.30           C
ATOM   3349  C   LEU B 162     167.404 131.932 179.754  1.00 54.30           C
ATOM   3350  O   LEU B 162     167.845 130.932 180.318  1.00 54.30           O
ATOM   3351  N   ALA B 163     166.113 132.292 179.852  1.00 50.67           N
ATOM   3352  CA  ALA B 163     165.198 131.608 180.718  1.00 50.67           C
ATOM   3353  CB  ALA B 163     163.771 132.182 180.650  1.00 50.67           C
ATOM   3354  C   ALA B 163     165.120 130.178 180.301  1.00 50.67           C
ATOM   3355  O   ALA B 163     164.939 129.289 181.130  1.00 50.67           O
ATOM   3356  N   VAL B 164     165.153 129.914 178.989  1.00 85.66           N
ATOM   3357  CA  VAL B 164     165.089 128.553 178.551  1.00 85.66           C
ATOM   3358  CB  VAL B 164     164.622 128.449 177.143  1.00 85.66           C
ATOM   3359  CG1 VAL B 164     164.733 126.990 176.668  1.00 85.66           C
ATOM   3360  CG2 VAL B 164     163.177 128.988 177.168  1.00 85.66           C
ATOM   3361  C   VAL B 164     166.381 127.820 178.785  1.00 85.66           C
ATOM   3362  O   VAL B 164     166.385 126.676 179.232  1.00 85.66           O
ATOM   3363  N   THR B 165     167.519 128.482 178.527  1.00142.26           N
ATOM   3364  CA  THR B 165     168.825 127.891 178.608  1.00142.26           C
ATOM   3365  CB  THR B 165     169.877 128.758 177.983  1.00142.26           C
ATOM   3366  OG1 THR B 165     171.157 128.191 178.192  1.00142.26           O
ATOM   3367  CG2 THR B 165     169.803 130.175 178.553  1.00142.26           C
ATOM   3368  C   THR B 165     169.224 127.530 180.011  1.00142.26           C
ATOM   3369  O   THR B 165     170.083 126.671 180.206  1.00142.26           O
ATOM   3370  N   CYS B 166     168.647 128.178 181.037  1.00122.08           N
ATOM   3371  CA  CYS B 166     169.084 127.900 182.379  1.00122.08           C
ATOM   3372  CB  CYS B 166     168.562 128.885 183.445  1.00122.08           C
ATOM   3373  SG  CYS B 166     166.795 129.257 183.335  1.00122.08           S
ATOM   3374  C   CYS B 166     168.826 126.469 182.761  1.00122.08           C
ATOM   3375  O   CYS B 166     169.518 125.914 183.612  1.00122.08           O
ATOM   3376  N   GLN B 167     167.826 125.829 182.139  1.00137.19           N
ATOM   3377  CA  GLN B 167     167.448 124.467 182.399  1.00137.19           C
ATOM   3378  CB  GLN B 167     166.284 124.057 181.480  1.00137.19           C
ATOM   3379  CG  GLN B 167     165.415 122.903 181.972  1.00137.19           C
ATOM   3380  CD  GLN B 167     164.054 123.497 182.313  1.00137.19           C
ATOM   3381  OE1 GLN B 167     163.701 124.572 181.830  1.00137.19           O
ATOM   3382  NE2 GLN B 167     163.258 122.778 183.147  1.00137.19           N
ATOM   3383  C   GLN B 167     168.593 123.550 182.035  1.00137.19           C
ATOM   3384  O   GLN B 167     168.763 122.481 182.621  1.00137.19           O
ATOM   3385  N   LEU B 168     169.404 123.952 181.038  1.00 69.38           N
ATOM   3386  CA  LEU B 168     170.426 123.133 180.442  1.00 69.38           C
ATOM   3387  CB  LEU B 168     171.188 123.880 179.337  1.00 69.38           C
ATOM   3388  CG  LEU B 168     170.275 124.377 178.201  1.00 69.38           C
ATOM   3389  CD1 LEU B 168     171.080 125.120 177.123  1.00 69.38           C
ATOM   3390  CD2 LEU B 168     169.421 123.234 177.632  1.00 69.38           C
ATOM   3391  C   LEU B 168     171.444 122.662 181.438  1.00 69.38           C
ATOM   3392  O   LEU B 168     171.747 123.311 182.438  1.00 69.38           O
ATOM   3393  N   PRO B 169     171.969 121.492 181.154  1.00 80.79           N
ATOM   3394  CA  PRO B 169     173.007 120.901 181.955  1.00 80.79           C
ATOM   3395  CD  PRO B 169     171.265 120.503 180.360  1.00 80.79           C
ATOM   3396  CB  PRO B 169     173.119 119.443 181.501  1.00 80.79           C
ATOM   3397  CG  PRO B 169     172.292 119.370 180.203  1.00 80.79           C
ATOM   3398  C   PRO B 169     174.243 121.719 181.768  1.00 80.79           C
ATOM   3399  O   PRO B 169     174.390 122.342 180.720  1.00 80.79           O
ATOM   3400  N   ILE B 170     175.160 121.683 182.750  1.00 53.53           N
ATOM   3401  CA  ILE B 170     176.318 122.532 182.805  1.00 53.53           C
ATOM   3402  CB  ILE B 170     177.185 122.263 184.000  1.00 53.53           C
ATOM   3403  CG1 ILE B 170     176.404 122.542 185.295  1.00 53.53           C
ATOM   3404  CG2 ILE B 170     178.463 123.108 183.863  1.00 53.53           C
ATOM   3405  CD1 ILE B 170     177.112 122.048 186.556  1.00 53.53           C
ATOM   3406  C   ILE B 170     177.153 122.345 181.580  1.00 53.53           C
ATOM   3407  O   ILE B 170     177.798 123.286 181.122  1.00 53.53           O
ATOM   3408  N   ASP B 171     177.199 121.119 181.033  1.00 42.67           N
ATOM   3409  CA  ASP B 171     177.996 120.875 179.864  1.00 42.67           C
ATOM   3410  CB  ASP B 171     177.870 119.428 179.367  1.00 42.67           C
ATOM   3411  CG  ASP B 171     178.523 118.532 180.407  1.00 42.67           C
ATOM   3412  OD1 ASP B 171     179.754 118.683 180.633  1.00 42.67           O
ATOM   3413  OD2 ASP B 171     177.799 117.683 180.990  1.00 42.67           O
ATOM   3414  C   ASP B 171     177.495 121.775 178.778  1.00 42.67           C
ATOM   3415  O   ASP B 171     178.271 122.276 177.965  1.00 42.67           O
ATOM   3416  N   MET B 172     176.165 121.973 178.741  1.00 73.53           N
ATOM   3417  CA  MET B 172     175.482 122.839 177.822  1.00 73.53           C
ATOM   3418  CB  MET B 172     173.951 122.690 177.850  1.00 73.53           C
ATOM   3419  CG  MET B 172     173.465 121.352 177.289  1.00 73.53           C
ATOM   3420  SD  MET B 172     171.660 121.137 177.296  1.00 73.53           S
ATOM   3421  CE  MET B 172     171.694 119.476 176.564  1.00 73.53           C
ATOM   3422  C   MET B 172     175.826 124.257 178.161  1.00 73.53           C
ATOM   3423  O   MET B 172     175.663 125.159 177.341  1.00 73.53           O
ATOM   3424  N   GLY B 173     176.252 124.507 179.412  1.00 29.98           N
ATOM   3425  CA  GLY B 173     176.596 125.842 179.809  1.00 29.98           C
ATOM   3426  C   GLY B 173     175.502 126.378 180.677  1.00 29.98           C
ATOM   3427  O   GLY B 173     175.512 127.553 181.043  1.00 29.98           O
ATOM   3428  N   GLY B 174     174.512 125.528 181.008  1.00 39.96           N
ATOM   3429  CA  GLY B 174     173.432 125.943 181.856  1.00 39.96           C
ATOM   3430  C   GLY B 174     173.812 125.756 183.299  1.00 39.96           C
ATOM   3431  O   GLY B 174     174.831 125.152 183.627  1.00 39.96           O
ATOM   3432  N   GLY B 175     173.021 126.396 184.183  1.00 75.46           N
ATOM   3433  CA  GLY B 175     173.045 126.352 185.622  1.00 75.46           C
ATOM   3434  C   GLY B 175     172.337 125.155 186.191  1.00 75.46           C
ATOM   3435  O   GLY B 175     172.592 124.763 187.331  1.00 75.46           O
ATOM   3436  N   GLU B 176     171.385 124.578 185.429  1.00 72.41           N
ATOM   3437  CA  GLU B 176     170.520 123.537 185.919  1.00 72.41           C
ATOM   3438  CB  GLU B 176     171.253 122.234 186.291  1.00 72.41           C
ATOM   3439  CG  GLU B 176     171.800 121.473 185.081  1.00 72.41           C
ATOM   3440  CD  GLU B 176     172.497 120.215 185.582  1.00 72.41           C
ATOM   3441  OE1 GLU B 176     172.487 119.985 186.821  1.00 72.41           O
ATOM   3442  OE2 GLU B 176     173.045 119.465 184.731  1.00 72.41           O
ATOM   3443  C   GLU B 176     169.734 123.996 187.117  1.00 72.41           C
ATOM   3444  O   GLU B 176     169.973 123.554 188.239  1.00 72.41           O
ATOM   3445  N   GLY B 177     168.791 124.947 186.904  1.00 28.29           N
ATOM   3446  CA  GLY B 177     167.919 125.388 187.961  1.00 28.29           C
ATOM   3447  C   GLY B 177     166.624 125.875 187.364  1.00 28.29           C
ATOM   3448  O   GLY B 177     166.573 126.277 186.203  1.00 28.29           O
ATOM   3449  N   LYS B 178     165.526 125.852 188.156  1.00186.99           N
ATOM   3450  CA  LYS B 178     164.277 126.361 187.659  1.00186.99           C
ATOM   3451  CB  LYS B 178     163.016 125.895 188.414  1.00186.99           C
ATOM   3452  CG  LYS B 178     163.240 125.519 189.874  1.00186.99           C
ATOM   3453  CD  LYS B 178     164.046 124.226 190.024  1.00186.99           C
ATOM   3454  CE  LYS B 178     163.290 122.976 189.569  1.00186.99           C
ATOM   3455  NZ  LYS B 178     162.110 122.753 190.434  1.00186.99           N
ATOM   3456  C   LYS B 178     164.364 127.852 187.618  1.00186.99           C
ATOM   3457  O   LYS B 178     165.110 128.466 188.379  1.00186.99           O
ATOM   3458  N   CYS B 179     163.622 128.481 186.687  1.00110.45           N
ATOM   3459  CA  CYS B 179     163.759 129.899 186.528  1.00110.45           C
ATOM   3460  CB  CYS B 179     164.238 130.297 185.124  1.00110.45           C
ATOM   3461  SG  CYS B 179     163.520 129.243 183.835  1.00110.45           S
ATOM   3462  C   CYS B 179     162.492 130.611 186.869  1.00110.45           C
ATOM   3463  O   CYS B 179     161.406 130.067 186.755  1.00110.45           O
ATOM   3464  N   LEU B 180     162.592 131.852 187.375  1.00 96.42           N
ATOM   3465  CA  LEU B 180     161.407 132.624 187.629  1.00 96.42           C
ATOM   3466  CB  LEU B 180     161.236 133.081 189.090  1.00 96.42           C
ATOM   3467  CG  LEU B 180     161.138 131.927 190.099  1.00 96.42           C
ATOM   3468  CD1 LEU B 180     162.465 131.162 190.177  1.00 96.42           C
ATOM   3469  CD2 LEU B 180     160.649 132.417 191.472  1.00 96.42           C
ATOM   3470  C   LEU B 180     161.562 133.878 186.825  1.00 96.42           C
ATOM   3471  O   LEU B 180     162.591 134.544 186.899  1.00 96.42           O
ATOM   3472  N   TYR B 181     160.526 134.237 186.046  1.00110.67           N
ATOM   3473  CA  TYR B 181     160.546 135.369 185.160  1.00110.67           C
ATOM   3474  CB  TYR B 181     160.143 134.940 183.729  1.00110.67           C
ATOM   3475  CG  TYR B 181     160.134 136.059 182.729  1.00110.67           C
ATOM   3476  CD1 TYR B 181     159.238 137.108 182.797  1.00110.67           C
ATOM   3477  CD2 TYR B 181     160.988 136.023 181.655  1.00110.67           C
ATOM   3478  CE1 TYR B 181     159.223 138.122 181.870  1.00110.67           C
ATOM   3479  CE2 TYR B 181     160.971 137.032 180.725  1.00110.67           C
ATOM   3480  CZ  TYR B 181     160.105 138.087 180.823  1.00110.67           C
ATOM   3481  OH  TYR B 181     160.116 139.111 179.852  1.00110.67           O
ATOM   3482  C   TYR B 181     159.484 136.336 185.600  1.00110.67           C
ATOM   3483  O   TYR B 181     158.321 135.963 185.747  1.00110.67           O
ATOM   3484  N   ILE B 182     159.856 137.625 185.771  1.00 90.65           N
ATOM   3485  CA  ILE B 182     158.884 138.637 186.111  1.00 90.65           C
ATOM   3486  CB  ILE B 182     159.192 139.393 187.376  1.00 90.65           C
ATOM   3487  CG1 ILE B 182     159.198 138.468 188.607  1.00 90.65           C
ATOM   3488  CG2 ILE B 182     158.172 140.538 187.486  1.00 90.65           C
ATOM   3489  CD1 ILE B 182     160.421 137.560 188.706  1.00 90.65           C
ATOM   3490  C   ILE B 182     158.857 139.665 185.006  1.00 90.65           C
ATOM   3491  O   ILE B 182     159.889 140.224 184.639  1.00 90.65           O
ATOM   3492  N   ASP B 183     157.655 139.949 184.452  1.00 92.07           N
ATOM   3493  CA  ASP B 183     157.509 140.879 183.355  1.00 92.07           C
ATOM   3494  CB  ASP B 183     157.010 140.161 182.084  1.00 92.07           C
ATOM   3495  CG  ASP B 183     157.048 141.082 180.873  1.00 92.07           C
ATOM   3496  OD1 ASP B 183     157.000 142.325 181.043  1.00 92.07           O
ATOM   3497  OD2 ASP B 183     157.129 140.540 179.740  1.00 92.07           O
ATOM   3498  C   ASP B 183     156.494 141.942 183.702  1.00 92.07           C
ATOM   3499  O   ASP B 183     155.389 141.646 184.155  1.00 92.07           O
ATOM   3500  N   THR B 184     156.888 143.229 183.567  1.00 76.71           N
ATOM   3501  CA  THR B 184     156.006 144.353 183.790  1.00 76.71           C
ATOM   3502  CB  THR B 184     156.753 145.628 184.053  1.00 76.71           C
ATOM   3503  OG1 THR B 184     157.492 146.008 182.903  1.00 76.71           O
ATOM   3504  CG2 THR B 184     157.703 145.404 185.242  1.00 76.71           C
ATOM   3505  C   THR B 184     155.104 144.617 182.609  1.00 76.71           C
ATOM   3506  O   THR B 184     153.936 144.970 182.760  1.00 76.71           O
ATOM   3507  N   GLU B 185     155.677 144.537 181.393  1.00 82.51           N
ATOM   3508  CA  GLU B 185     155.036 144.772 180.127  1.00 82.51           C
ATOM   3509  CB  GLU B 185     156.052 145.047 179.005  1.00 82.51           C
ATOM   3510  CG  GLU B 185     156.813 146.361 179.208  1.00 82.51           C
ATOM   3511  CD  GLU B 185     157.793 146.548 178.057  1.00 82.51           C
ATOM   3512  OE1 GLU B 185     157.812 145.678 177.146  1.00 82.51           O
ATOM   3513  OE2 GLU B 185     158.536 147.566 178.074  1.00 82.51           O
ATOM   3514  C   GLU B 185     154.179 143.610 179.720  1.00 82.51           C
ATOM   3515  O   GLU B 185     153.323 143.750 178.848  1.00 82.51           O
ATOM   3516  N   GLY B 186     154.472 142.406 180.243  1.00 34.36           N
ATOM   3517  CA  GLY B 186     153.634 141.268 179.990  1.00 34.36           C
ATOM   3518  C   GLY B 186     153.966 140.645 178.672  1.00 34.36           C
ATOM   3519  O   GLY B 186     153.218 139.813 178.164  1.00 34.36           O
ATOM   3520  N   THR B 187     155.129 141.003 178.113  1.00 66.09           N
ATOM   3521  CA  THR B 187     155.583 140.567 176.827  1.00 66.09           C
ATOM   3522  CB  THR B 187     156.845 141.255 176.400  1.00 66.09           C
ATOM   3523  OG1 THR B 187     157.897 140.959 177.306  1.00 66.09           O
ATOM   3524  CG2 THR B 187     156.588 142.771 176.363  1.00 66.09           C
ATOM   3525  C   THR B 187     155.847 139.094 176.814  1.00 66.09           C
ATOM   3526  O   THR B 187     155.846 138.505 175.735  1.00 66.09           O
ATOM   3527  N   PHE B 188     156.107 138.497 178.002  1.00102.13           N
ATOM   3528  CA  PHE B 188     156.469 137.113 178.233  1.00102.13           C
ATOM   3529  CB  PHE B 188     155.968 136.618 179.605  1.00102.13           C
ATOM   3530  CG  PHE B 188     156.326 135.185 179.807  1.00102.13           C
ATOM   3531  CD1 PHE B 188     157.581 134.819 180.237  1.00102.13           C
ATOM   3532  CD2 PHE B 188     155.392 134.200 179.585  1.00102.13           C
ATOM   3533  CE1 PHE B 188     157.902 133.495 180.429  1.00102.13           C
ATOM   3534  CE2 PHE B 188     155.707 132.875 179.775  1.00102.13           C
ATOM   3535  CZ  PHE B 188     156.965 132.519 180.198  1.00102.13           C
ATOM   3536  C   PHE B 188     155.906 136.218 177.174  1.00102.13           C
ATOM   3537  O   PHE B 188     154.708 136.225 176.892  1.00102.13           O
ATOM   3538  N   ARG B 189     156.801 135.433 176.538  1.00186.80           N
ATOM   3539  CA  ARG B 189     156.405 134.671 175.392  1.00186.80           C
ATOM   3540  CB  ARG B 189     157.164 135.163 174.150  1.00186.80           C
ATOM   3541  CG  ARG B 189     156.638 134.631 172.826  1.00186.80           C
ATOM   3542  CD  ARG B 189     155.227 135.123 172.509  1.00186.80           C
ATOM   3543  NE  ARG B 189     155.246 136.609 172.623  1.00186.80           N
ATOM   3544  CZ  ARG B 189     154.075 137.309 172.593  1.00186.80           C
ATOM   3545  NH1 ARG B 189     152.890 136.647 172.452  1.00186.80           N
ATOM   3546  NH2 ARG B 189     154.088 138.669 172.709  1.00186.80           N
ATOM   3547  C   ARG B 189     156.727 133.220 175.579  1.00186.80           C
ATOM   3548  O   ARG B 189     157.797 132.755 175.188  1.00186.80           O
ATOM   3549  N   PRO B 190     155.795 132.489 176.128  1.00 73.36           N
ATOM   3550  CA  PRO B 190     155.938 131.075 176.345  1.00 73.36           C
ATOM   3551  CD  PRO B 190     154.415 132.929 176.227  1.00 73.36           C
ATOM   3552  CB  PRO B 190     154.622 130.630 176.975  1.00 73.36           C
ATOM   3553  CG  PRO B 190     153.603 131.634 176.402  1.00 73.36           C
ATOM   3554  C   PRO B 190     156.171 130.415 175.027  1.00 73.36           C
ATOM   3555  O   PRO B 190     156.811 129.365 174.996  1.00 73.36           O
ATOM   3556  N   VAL B 191     155.650 130.990 173.926  1.00101.33           N
ATOM   3557  CA  VAL B 191     155.863 130.353 172.661  1.00101.33           C
ATOM   3558  CB  VAL B 191     155.173 131.003 171.495  1.00101.33           C
ATOM   3559  CG1 VAL B 191     153.666 131.069 171.794  1.00101.33           C
ATOM   3560  CG2 VAL B 191     155.838 132.343 171.170  1.00101.33           C
ATOM   3561  C   VAL B 191     157.336 130.361 172.410  1.00101.33           C
ATOM   3562  O   VAL B 191     157.888 129.393 171.891  1.00101.33           O
ATOM   3563  N   ARG B 192     158.023 131.459 172.779  1.00243.63           N
ATOM   3564  CA  ARG B 192     159.439 131.502 172.547  1.00243.63           C
ATOM   3565  CB  ARG B 192     160.085 132.907 172.691  1.00243.63           C
ATOM   3566  CG  ARG B 192     159.660 133.887 171.571  1.00243.63           C
ATOM   3567  CD  ARG B 192     160.731 134.879 171.071  1.00243.63           C
ATOM   3568  NE  ARG B 192     161.361 134.313 169.834  1.00243.63           N
ATOM   3569  CZ  ARG B 192     160.984 134.653 168.557  1.00243.63           C
ATOM   3570  NH1 ARG B 192     161.183 135.889 167.969  1.00243.63           N
ATOM   3571  NH2 ARG B 192     160.438 133.692 167.753  1.00243.63           N
ATOM   3572  C   ARG B 192     160.123 130.478 173.402  1.00243.63           C
ATOM   3573  O   ARG B 192     161.156 129.935 173.012  1.00243.63           O
ATOM   3574  N   LEU B 193     159.571 130.188 174.598  1.00103.40           N
ATOM   3575  CA  LEU B 193     160.148 129.179 175.449  1.00103.40           C
ATOM   3576  CB  LEU B 193     159.326 128.929 176.729  1.00103.40           C
ATOM   3577  CG  LEU B 193     159.380 130.036 177.801  1.00103.40           C
ATOM   3578  CD1 LEU B 193     160.718 130.035 178.547  1.00103.40           C
ATOM   3579  CD2 LEU B 193     159.060 131.413 177.216  1.00103.40           C
ATOM   3580  C   LEU B 193     160.114 127.886 174.700  1.00103.40           C
ATOM   3581  O   LEU B 193     161.086 127.132 174.684  1.00103.40           O
ATOM   3582  N   LEU B 194     158.978 127.592 174.050  1.00 96.30           N
ATOM   3583  CA  LEU B 194     158.894 126.371 173.310  1.00 96.30           C
ATOM   3584  CB  LEU B 194     157.486 126.070 172.770  1.00 96.30           C
ATOM   3585  CG  LEU B 194     156.515 125.602 173.874  1.00 96.30           C
ATOM   3586  CD1 LEU B 194     156.279 126.681 174.938  1.00 96.30           C
ATOM   3587  CD2 LEU B 194     155.206 125.071 173.277  1.00 96.30           C
ATOM   3588  C   LEU B 194     159.868 126.434 172.176  1.00 96.30           C
ATOM   3589  O   LEU B 194     160.427 125.414 171.777  1.00 96.30           O
ATOM   3590  N   ALA B 195     160.081 127.636 171.608  1.00 45.85           N
ATOM   3591  CA  ALA B 195     160.956 127.763 170.474  1.00 45.85           C
ATOM   3592  CB  ALA B 195     160.974 129.193 169.906  1.00 45.85           C
ATOM   3593  C   ALA B 195     162.377 127.406 170.807  1.00 45.85           C
ATOM   3594  O   ALA B 195     163.002 126.612 170.112  1.00 45.85           O
ATOM   3595  N   VAL B 196     162.946 127.964 171.888  1.00128.21           N
ATOM   3596  CA  VAL B 196     164.300 127.618 172.227  1.00128.21           C
ATOM   3597  CB  VAL B 196     164.893 128.466 173.303  1.00128.21           C
ATOM   3598  CG1 VAL B 196     165.352 129.804 172.711  1.00128.21           C
ATOM   3599  CG2 VAL B 196     163.784 128.680 174.324  1.00128.21           C
ATOM   3600  C   VAL B 196     164.314 126.191 172.636  1.00128.21           C
ATOM   3601  O   VAL B 196     165.333 125.511 172.530  1.00128.21           O
ATOM   3602  N   ALA B 197     163.174 125.714 173.159  1.00 34.59           N
ATOM   3603  CA  ALA B 197     163.067 124.337 173.516  1.00 34.59           C
ATOM   3604  CB  ALA B 197     161.683 123.970 174.078  1.00 34.59           C
ATOM   3605  C   ALA B 197     163.273 123.550 172.263  1.00 34.59           C
ATOM   3606  O   ALA B 197     163.930 122.517 172.291  1.00 34.59           O
ATOM   3607  N   ASP B 198     162.724 123.997 171.117  1.00112.13           N
ATOM   3608  CA  ASP B 198     162.958 123.219 169.933  1.00112.13           C
ATOM   3609  CB  ASP B 198     162.076 123.562 168.702  1.00112.13           C
ATOM   3610  CG  ASP B 198     162.348 124.924 168.074  1.00112.13           C
ATOM   3611  OD1 ASP B 198     163.533 125.341 167.977  1.00112.13           O
ATOM   3612  OD2 ASP B 198     161.346 125.579 167.680  1.00112.13           O
ATOM   3613  C   ASP B 198     164.409 123.313 169.587  1.00112.13           C
ATOM   3614  O   ASP B 198     164.977 122.401 168.989  1.00112.13           O
ATOM   3615  N   ARG B 199     165.055 124.440 169.936  1.00133.43           N
ATOM   3616  CA  ARG B 199     166.444 124.575 169.617  1.00133.43           C
ATOM   3617  CB  ARG B 199     167.047 125.902 170.088  1.00133.43           C
ATOM   3618  CG  ARG B 199     168.532 126.052 169.751  1.00133.43           C
ATOM   3619  CD  ARG B 199     168.812 126.161 168.250  1.00133.43           C
ATOM   3620  NE  ARG B 199     170.284 126.303 168.075  1.00133.43           N
ATOM   3621  CZ  ARG B 199     171.075 125.192 168.007  1.00133.43           C
ATOM   3622  NH1 ARG B 199     170.516 123.950 168.101  1.00133.43           N
ATOM   3623  NH2 ARG B 199     172.423 125.323 167.843  1.00133.43           N
ATOM   3624  C   ARG B 199     167.221 123.500 170.318  1.00133.43           C
ATOM   3625  O   ARG B 199     168.128 122.916 169.733  1.00133.43           O
ATOM   3626  N   TYR B 200     166.947 123.293 171.621  1.00114.10           N
ATOM   3627  CA  TYR B 200     167.627 122.333 172.451  1.00114.10           C
ATOM   3628  CB  TYR B 200     167.598 122.751 173.927  1.00114.10           C
ATOM   3629  CG  TYR B 200     168.193 124.118 173.936  1.00114.10           C
ATOM   3630  CD1 TYR B 200     169.493 124.309 173.530  1.00114.10           C
ATOM   3631  CD2 TYR B 200     167.462 125.204 174.360  1.00114.10           C
ATOM   3632  CE1 TYR B 200     170.049 125.567 173.534  1.00114.10           C
ATOM   3633  CE2 TYR B 200     168.012 126.464 174.369  1.00114.10           C
ATOM   3634  CZ  TYR B 200     169.307 126.647 173.953  1.00114.10           C
ATOM   3635  OH  TYR B 200     169.874 127.939 173.960  1.00114.10           O
ATOM   3636  C   TYR B 200     167.129 120.923 172.336  1.00114.10           C
ATOM   3637  O   TYR B 200     167.916 119.980 172.347  1.00114.10           O
ATOM   3638  N   GLY B 201     165.800 120.731 172.266  1.00 31.79           N
ATOM   3639  CA  GLY B 201     165.226 119.418 172.191  1.00 31.79           C
ATOM   3640  C   GLY B 201     164.607 119.029 173.505  1.00 31.79           C
ATOM   3641  O   GLY B 201     163.826 118.079 173.558  1.00 31.79           O
ATOM   3642  N   LEU B 202     164.924 119.738 174.606  1.00 45.03           N
ATOM   3643  CA  LEU B 202     164.292 119.408 175.855  1.00 45.03           C
ATOM   3644  CB  LEU B 202     164.825 120.215 177.051  1.00 45.03           C
ATOM   3645  CG  LEU B 202     166.306 119.944 177.378  1.00 45.03           C
ATOM   3646  CD1 LEU B 202     166.771 120.781 178.582  1.00 45.03           C
ATOM   3647  CD2 LEU B 202     166.575 118.442 177.560  1.00 45.03           C
ATOM   3648  C   LEU B 202     162.849 119.762 175.674  1.00 45.03           C
ATOM   3649  O   LEU B 202     162.521 120.720 174.978  1.00 45.03           O
ATOM   3650  N   ASN B 203     161.941 118.996 176.309  1.00111.09           N
ATOM   3651  CA  ASN B 203     160.540 119.193 176.068  1.00111.09           C
ATOM   3652  CB  ASN B 203     159.656 118.145 176.772  1.00111.09           C
ATOM   3653  CG  ASN B 203     158.332 118.016 176.027  1.00111.09           C
ATOM   3654  OD1 ASN B 203     158.033 116.967 175.460  1.00111.09           O
ATOM   3655  ND2 ASN B 203     157.513 119.100 176.021  1.00111.09           N
ATOM   3656  C   ASN B 203     160.143 120.560 176.535  1.00111.09           C
ATOM   3657  O   ASN B 203     160.613 121.053 177.559  1.00111.09           O
ATOM   3658  N   GLY B 204     159.250 121.207 175.759  1.00 25.66           N
ATOM   3659  CA  GLY B 204     158.752 122.525 176.032  1.00 25.66           C
ATOM   3660  C   GLY B 204     158.011 122.479 177.327  1.00 25.66           C
ATOM   3661  O   GLY B 204     157.953 123.464 178.061  1.00 25.66           O
ATOM   3662  N   GLU B 205     157.375 121.329 177.610  1.00 94.42           N
ATOM   3663  CA  GLU B 205     156.638 121.162 178.825  1.00 94.42           C
ATOM   3664  CB  GLU B 205     155.994 119.770 178.947  1.00 94.42           C
ATOM   3665  CG  GLU B 205     155.201 119.576 180.241  1.00 94.42           C
ATOM   3666  CD  GLU B 205     153.911 120.376 180.125  1.00 94.42           C
ATOM   3667  OE1 GLU B 205     153.707 121.016 179.059  1.00 94.42           O
ATOM   3668  OE2 GLU B 205     153.114 120.359 181.100  1.00 94.42           O
ATOM   3669  C   GLU B 205     157.605 121.313 179.956  1.00 94.42           C
ATOM   3670  O   GLU B 205     157.285 121.916 180.979  1.00 94.42           O
ATOM   3671  N   GLU B 206     158.821 120.758 179.798  1.00 72.37           N
ATOM   3672  CA  GLU B 206     159.830 120.862 180.813  1.00 72.37           C
ATOM   3673  CB  GLU B 206     161.097 120.037 180.520  1.00 72.37           C
ATOM   3674  CG  GLU B 206     160.954 118.539 180.806  1.00 72.37           C
ATOM   3675  CD  GLU B 206     160.224 117.865 179.653  1.00 72.37           C
ATOM   3676  OE1 GLU B 206     159.020 118.170 179.444  1.00 72.37           O
ATOM   3677  OE2 GLU B 206     160.867 117.025 178.967  1.00 72.37           O
ATOM   3678  C   GLU B 206     160.239 122.296 180.942  1.00 72.37           C
ATOM   3679  O   GLU B 206     160.565 122.767 182.028  1.00 72.37           O
ATOM   3680  N   VAL B 207     160.264 123.042 179.827  1.00 45.95           N
ATOM   3681  CA  VAL B 207     160.652 124.417 179.926  1.00 45.95           C
ATOM   3682  CB  VAL B 207     160.712 125.105 178.600  1.00 45.95           C
ATOM   3683  CG1 VAL B 207     161.016 126.592 178.843  1.00 45.95           C
ATOM   3684  CG2 VAL B 207     161.762 124.388 177.735  1.00 45.95           C
ATOM   3685  C   VAL B 207     159.648 125.128 180.778  1.00 45.95           C
ATOM   3686  O   VAL B 207     159.987 125.999 181.576  1.00 45.95           O
ATOM   3687  N   LEU B 208     158.368 124.771 180.600  1.00 75.85           N
ATOM   3688  CA  LEU B 208     157.253 125.330 181.304  1.00 75.85           C
ATOM   3689  CB  LEU B 208     155.907 124.916 180.685  1.00 75.85           C
ATOM   3690  CG  LEU B 208     155.763 125.389 179.222  1.00 75.85           C
ATOM   3691  CD1 LEU B 208     154.372 125.067 178.652  1.00 75.85           C
ATOM   3692  CD2 LEU B 208     156.146 126.872 179.073  1.00 75.85           C
ATOM   3693  C   LEU B 208     157.285 124.906 182.742  1.00 75.85           C
ATOM   3694  O   LEU B 208     156.678 125.557 183.590  1.00 75.85           O
ATOM   3695  N   ASP B 209     157.940 123.769 183.059  1.00131.19           N
ATOM   3696  CA  ASP B 209     157.932 123.323 184.425  1.00131.19           C
ATOM   3697  CB  ASP B 209     158.476 121.891 184.683  1.00131.19           C
ATOM   3698  CG  ASP B 209     159.977 121.718 184.480  1.00131.19           C
ATOM   3699  OD1 ASP B 209     160.737 122.718 184.560  1.00131.19           O
ATOM   3700  OD2 ASP B 209     160.386 120.551 184.241  1.00131.19           O
ATOM   3701  C   ASP B 209     158.638 124.330 185.287  1.00131.19           C
ATOM   3702  O   ASP B 209     158.341 124.447 186.475  1.00131.19           O
ATOM   3703  N   ASN B 210     159.610 125.069 184.717  1.00 86.75           N
ATOM   3704  CA  ASN B 210     160.338 126.091 185.421  1.00 86.75           C
ATOM   3705  CB  ASN B 210     161.828 126.148 185.044  1.00 86.75           C
ATOM   3706  CG  ASN B 210     162.489 124.898 185.609  1.00 86.75           C
ATOM   3707  OD1 ASN B 210     161.904 124.187 186.425  1.00 86.75           O
ATOM   3708  ND2 ASN B 210     163.749 124.625 185.175  1.00 86.75           N
ATOM   3709  C   ASN B 210     159.710 127.399 185.054  1.00 86.75           C
ATOM   3710  O   ASN B 210     158.488 127.460 184.951  1.00 86.75           O
ATOM   3711  N   VAL B 211     160.527 128.475 184.887  1.00194.96           N
ATOM   3712  CA  VAL B 211     160.035 129.781 184.492  1.00194.96           C
ATOM   3713  CB  VAL B 211     159.752 129.984 183.022  1.00194.96           C
ATOM   3714  CG1 VAL B 211     161.063 130.148 182.253  1.00194.96           C
ATOM   3715  CG2 VAL B 211     158.899 128.815 182.507  1.00194.96           C
ATOM   3716  C   VAL B 211     158.780 130.156 185.216  1.00194.96           C
ATOM   3717  O   VAL B 211     157.692 129.838 184.747  1.00194.96           O
ATOM   3718  N   ALA B 212     158.882 130.793 186.403  1.00 51.04           N
ATOM   3719  CA  ALA B 212     157.669 131.181 187.078  1.00 51.04           C
ATOM   3720  CB  ALA B 212     157.778 131.135 188.611  1.00 51.04           C
ATOM   3721  C   ALA B 212     157.354 132.597 186.692  1.00 51.04           C
ATOM   3722  O   ALA B 212     158.168 133.498 186.870  1.00 51.04           O
ATOM   3723  N   TYR B 213     156.130 132.842 186.182  1.00 81.83           N
ATOM   3724  CA  TYR B 213     155.785 134.147 185.680  1.00 81.83           C
ATOM   3725  CB  TYR B 213     155.336 134.067 184.202  1.00 81.83           C
ATOM   3726  CG  TYR B 213     154.854 135.380 183.675  1.00 81.83           C
ATOM   3727  CD1 TYR B 213     153.582 135.830 183.955  1.00 81.83           C
ATOM   3728  CD2 TYR B 213     155.659 136.151 182.866  1.00 81.83           C
ATOM   3729  CE1 TYR B 213     153.129 137.031 183.462  1.00 81.83           C
ATOM   3730  CE2 TYR B 213     155.212 137.354 182.368  1.00 81.83           C
ATOM   3731  CZ  TYR B 213     153.946 137.798 182.667  1.00 81.83           C
ATOM   3732  OH  TYR B 213     153.485 139.032 182.158  1.00 81.83           O
ATOM   3733  C   TYR B 213     154.653 134.738 186.468  1.00 81.83           C
ATOM   3734  O   TYR B 213     153.583 134.143 186.592  1.00 81.83           O
ATOM   3735  N   ALA B 214     154.874 135.950 187.025  1.00 43.34           N
ATOM   3736  CA  ALA B 214     153.822 136.668 187.694  1.00 43.34           C
ATOM   3737  CB  ALA B 214     154.030 136.794 189.213  1.00 43.34           C
ATOM   3738  C   ALA B 214     153.837 138.057 187.126  1.00 43.34           C
ATOM   3739  O   ALA B 214     154.894 138.678 187.028  1.00 43.34           O
ATOM   3740  N   ARG B 215     152.661 138.596 186.737  1.00161.20           N
ATOM   3741  CA  ARG B 215     152.671 139.904 186.142  1.00161.20           C
ATOM   3742  CB  ARG B 215     151.518 140.121 185.149  1.00161.20           C
ATOM   3743  CG  ARG B 215     151.892 141.077 184.017  1.00161.20           C
ATOM   3744  CD  ARG B 215     151.441 142.516 184.224  1.00161.20           C
ATOM   3745  NE  ARG B 215     151.894 143.290 183.038  1.00161.20           N
ATOM   3746  CZ  ARG B 215     151.196 143.217 181.868  1.00161.20           C
ATOM   3747  NH1 ARG B 215     150.148 142.351 181.752  1.00161.20           N
ATOM   3748  NH2 ARG B 215     151.552 144.006 180.814  1.00161.20           N
ATOM   3749  C   ARG B 215     152.603 140.927 187.244  1.00161.20           C
ATOM   3750  O   ARG B 215     151.783 140.816 188.154  1.00161.20           O
ATOM   3751  N   ALA B 216     153.471 141.963 187.173  1.00121.01           N
ATOM   3752  CA  ALA B 216     153.577 142.983 188.191  1.00121.01           C
ATOM   3753  CB  ALA B 216     155.029 143.268 188.614  1.00121.01           C
ATOM   3754  C   ALA B 216     153.008 144.275 187.665  1.00121.01           C
ATOM   3755  O   ALA B 216     152.639 144.379 186.501  1.00121.01           O
ATOM   3756  N   TYR B 217     152.560 145.179 188.548  1.00290.16           N
ATOM   3757  CA  TYR B 217     152.235 146.501 188.075  1.00290.16           C
ATOM   3758  CB  TYR B 217     150.728 146.741 188.172  1.00290.16           C
ATOM   3759  CG  TYR B 217     150.162 145.725 187.239  1.00290.16           C
ATOM   3760  CD1 TYR B 217     149.990 144.423 187.653  1.00290.16           C
ATOM   3761  CD2 TYR B 217     149.848 146.058 185.943  1.00290.16           C
ATOM   3762  CE1 TYR B 217     149.480 143.476 186.799  1.00290.16           C
ATOM   3763  CE2 TYR B 217     149.336 145.115 185.085  1.00290.16           C
ATOM   3764  CZ  TYR B 217     149.147 143.824 185.514  1.00290.16           C
ATOM   3765  OH  TYR B 217     148.622 142.856 184.632  1.00290.16           O
ATOM   3766  C   TYR B 217     152.974 147.610 188.764  1.00290.16           C
ATOM   3767  O   TYR B 217     153.462 148.568 188.165  1.00290.16           O
ATOM   3768  N   ASN B 218     153.015 147.501 190.108  1.00 79.35           N
ATOM   3769  CA  ASN B 218     153.527 148.558 190.928  1.00 79.35           C
ATOM   3770  CB  ASN B 218     152.874 148.642 192.315  1.00 79.35           C
ATOM   3771  CG  ASN B 218     151.393 148.905 192.131  1.00 79.35           C
ATOM   3772  OD1 ASN B 218     150.989 149.799 191.388  1.00 79.35           O
ATOM   3773  ND2 ASN B 218     150.559 148.085 192.822  1.00 79.35           N
ATOM   3774  C   ASN B 218     154.958 148.291 191.196  1.00 79.35           C
ATOM   3775  O   ASN B 218     155.433 147.167 191.055  1.00 79.35           O
ATOM   3776  N   ALA B 219     155.698 149.354 191.546  1.00 49.72           N
ATOM   3777  CA  ALA B 219     157.024 149.146 192.019  1.00 49.72           C
ATOM   3778  CB  ALA B 219     157.766 150.457 192.332  1.00 49.72           C
ATOM   3779  C   ALA B 219     156.814 148.412 193.301  1.00 49.72           C
ATOM   3780  O   ALA B 219     157.573 147.519 193.673  1.00 49.72           O
ATOM   3781  N   ASP B 220     155.723 148.788 193.992  1.00 94.08           N
ATOM   3782  CA  ASP B 220     155.360 148.257 195.269  1.00 94.08           C
ATOM   3783  CB  ASP B 220     154.095 148.915 195.830  1.00 94.08           C
ATOM   3784  CG  ASP B 220     154.139 148.666 197.320  1.00 94.08           C
ATOM   3785  OD1 ASP B 220     155.231 148.261 197.800  1.00 94.08           O
ATOM   3786  OD2 ASP B 220     153.098 148.878 197.998  1.00 94.08           O
ATOM   3787  C   ASP B 220     155.090 146.788 195.147  1.00 94.08           C
ATOM   3788  O   ASP B 220     155.387 146.019 196.058  1.00 94.08           O
ATOM   3789  N   HIS B 221     154.495 146.356 194.023  1.00 67.78           N
ATOM   3790  CA  HIS B 221     154.170 144.974 193.817  1.00 67.78           C
ATOM   3791  ND1 HIS B 221     152.159 142.896 191.274  1.00 67.78           N
ATOM   3792  CG  HIS B 221     152.879 143.341 192.360  1.00 67.78           C
ATOM   3793  CB  HIS B 221     153.385 144.745 192.513  1.00 67.78           C
ATOM   3794  NE2 HIS B 221     152.355 141.166 192.657  1.00 67.78           N
ATOM   3795  CD2 HIS B 221     152.989 142.272 193.193  1.00 67.78           C
ATOM   3796  CE1 HIS B 221     151.872 141.589 191.504  1.00 67.78           C
ATOM   3797  C   HIS B 221     155.438 144.181 193.709  1.00 67.78           C
ATOM   3798  O   HIS B 221     155.502 143.025 194.129  1.00 67.78           O
ATOM   3799  N   GLN B 222     156.496 144.793 193.146  1.00 49.72           N
ATOM   3800  CA  GLN B 222     157.692 144.067 192.841  1.00 49.72           C
ATOM   3801  CB  GLN B 222     158.779 144.946 192.199  1.00 49.72           C
ATOM   3802  CG  GLN B 222     158.404 145.452 190.804  1.00 49.72           C
ATOM   3803  CD  GLN B 222     159.552 146.303 190.281  1.00 49.72           C
ATOM   3804  OE1 GLN B 222     160.420 146.732 191.039  1.00 49.72           O
ATOM   3805  NE2 GLN B 222     159.560 146.555 188.945  1.00 49.72           N
ATOM   3806  C   GLN B 222     158.279 143.455 194.071  1.00 49.72           C
ATOM   3807  O   GLN B 222     158.606 142.269 194.068  1.00 49.72           O
ATOM   3808  N   LEU B 223     158.391 144.223 195.170  1.00128.95           N
ATOM   3809  CA  LEU B 223     159.018 143.677 196.336  1.00128.95           C
ATOM   3810  CB  LEU B 223     159.269 144.692 197.474  1.00128.95           C
ATOM   3811  CG  LEU B 223     158.147 145.710 197.748  1.00128.95           C
ATOM   3812  CD1 LEU B 223     157.994 146.684 196.569  1.00128.95           C
ATOM   3813  CD2 LEU B 223     156.835 145.032 198.170  1.00128.95           C
ATOM   3814  C   LEU B 223     158.207 142.526 196.840  1.00128.95           C
ATOM   3815  O   LEU B 223     158.770 141.547 197.329  1.00128.95           O
ATOM   3816  N   GLU B 224     156.864 142.597 196.742  1.00123.11           N
ATOM   3817  CA  GLU B 224     156.118 141.480 197.239  1.00123.11           C
ATOM   3818  CB  GLU B 224     154.585 141.643 197.330  1.00123.11           C
ATOM   3819  CG  GLU B 224     153.838 141.975 196.043  1.00123.11           C
ATOM   3820  CD  GLU B 224     153.332 143.404 196.167  1.00123.11           C
ATOM   3821  OE1 GLU B 224     153.918 144.167 196.978  1.00123.11           O
ATOM   3822  OE2 GLU B 224     152.346 143.751 195.463  1.00123.11           O
ATOM   3823  C   GLU B 224     156.437 140.278 196.408  1.00123.11           C
ATOM   3824  O   GLU B 224     156.540 139.169 196.929  1.00123.11           O
ATOM   3825  N   LEU B 225     156.623 140.468 195.089  1.00 57.55           N
ATOM   3826  CA  LEU B 225     156.956 139.374 194.225  1.00 57.55           C
ATOM   3827  CB  LEU B 225     157.090 139.778 192.746  1.00 57.55           C
ATOM   3828  CG  LEU B 225     155.750 140.130 192.077  1.00 57.55           C
ATOM   3829  CD1 LEU B 225     155.950 140.526 190.605  1.00 57.55           C
ATOM   3830  CD2 LEU B 225     154.735 138.986 192.244  1.00 57.55           C
ATOM   3831  C   LEU B 225     158.276 138.825 194.659  1.00 57.55           C
ATOM   3832  O   LEU B 225     158.532 137.631 194.515  1.00 57.55           O
ATOM   3833  N   LEU B 226     159.172 139.700 195.153  1.00 53.16           N
ATOM   3834  CA  LEU B 226     160.479 139.282 195.573  1.00 53.16           C
ATOM   3835  CB  LEU B 226     161.398 140.459 195.932  1.00 53.16           C
ATOM   3836  CG  LEU B 226     161.770 141.312 194.708  1.00 53.16           C
ATOM   3837  CD1 LEU B 226     162.695 142.477 195.095  1.00 53.16           C
ATOM   3838  CD2 LEU B 226     162.355 140.436 193.586  1.00 53.16           C
ATOM   3839  C   LEU B 226     160.407 138.382 196.768  1.00 53.16           C
ATOM   3840  O   LEU B 226     161.071 137.348 196.804  1.00 53.16           O
ATOM   3841  N   GLN B 227     159.603 138.749 197.786  1.00 40.94           N
ATOM   3842  CA  GLN B 227     159.516 137.947 198.973  1.00 40.94           C
ATOM   3843  CB  GLN B 227     158.634 138.587 200.059  1.00 40.94           C
ATOM   3844  CG  GLN B 227     159.197 139.902 200.604  1.00 40.94           C
ATOM   3845  CD  GLN B 227     158.235 140.426 201.660  1.00 40.94           C
ATOM   3846  OE1 GLN B 227     157.771 139.679 202.521  1.00 40.94           O
ATOM   3847  NE2 GLN B 227     157.918 141.746 201.591  1.00 40.94           N
ATOM   3848  C   GLN B 227     158.895 136.645 198.599  1.00 40.94           C
ATOM   3849  O   GLN B 227     159.317 135.580 199.046  1.00 40.94           O
ATOM   3850  N   GLN B 228     157.877 136.706 197.729  1.00 78.12           N
ATOM   3851  CA  GLN B 228     157.197 135.521 197.315  1.00 78.12           C
ATOM   3852  CB  GLN B 228     156.050 135.823 196.339  1.00 78.12           C
ATOM   3853  CG  GLN B 228     155.240 134.590 195.945  1.00 78.12           C
ATOM   3854  CD  GLN B 228     154.078 135.060 195.082  1.00 78.12           C
ATOM   3855  OE1 GLN B 228     154.153 136.100 194.429  1.00 78.12           O
ATOM   3856  NE2 GLN B 228     152.966 134.278 195.089  1.00 78.12           N
ATOM   3857  C   GLN B 228     158.216 134.676 196.631  1.00 78.12           C
ATOM   3858  O   GLN B 228     158.202 133.451 196.733  1.00 78.12           O
ATOM   3859  N   ALA B 229     159.144 135.333 195.916  1.00 31.87           N
ATOM   3860  CA  ALA B 229     160.161 134.630 195.199  1.00 31.87           C
ATOM   3861  CB  ALA B 229     161.096 135.570 194.421  1.00 31.87           C
ATOM   3862  C   ALA B 229     160.995 133.864 196.178  1.00 31.87           C
ATOM   3863  O   ALA B 229     161.336 132.711 195.927  1.00 31.87           O
ATOM   3864  N   ALA B 230     161.329 134.479 197.331  1.00 37.30           N
ATOM   3865  CA  ALA B 230     162.184 133.841 198.291  1.00 37.30           C
ATOM   3866  CB  ALA B 230     162.492 134.739 199.500  1.00 37.30           C
ATOM   3867  C   ALA B 230     161.540 132.590 198.803  1.00 37.30           C
ATOM   3868  O   ALA B 230     162.178 131.540 198.889  1.00 37.30           O
ATOM   3869  N   ASN B 231     160.238 132.661 199.122  1.00 69.70           N
ATOM   3870  CA  ASN B 231     159.538 131.524 199.645  1.00 69.70           C
ATOM   3871  CB  ASN B 231     158.054 131.817 199.927  1.00 69.70           C
ATOM   3872  CG  ASN B 231     157.453 130.617 200.647  1.00 69.70           C
ATOM   3873  OD1 ASN B 231     157.572 129.479 200.196  1.00 69.70           O
ATOM   3874  ND2 ASN B 231     156.791 130.876 201.807  1.00 69.70           N
ATOM   3875  C   ASN B 231     159.601 130.461 198.606  1.00 69.70           C
ATOM   3876  O   ASN B 231     159.750 129.278 198.905  1.00 69.70           O
ATOM   3877  N   MET B 232     159.478 130.867 197.337  1.00119.47           N
ATOM   3878  CA  MET B 232     159.540 129.910 196.278  1.00119.47           C
ATOM   3879  CB  MET B 232     159.217 130.490 194.895  1.00119.47           C
ATOM   3880  CG  MET B 232     157.745 130.863 194.740  1.00119.47           C
ATOM   3881  SD  MET B 232     157.216 131.021 193.014  1.00119.47           S
ATOM   3882  CE  MET B 232     157.333 129.247 192.645  1.00119.47           C
ATOM   3883  C   MET B 232     160.918 129.323 196.220  1.00119.47           C
ATOM   3884  O   MET B 232     161.080 128.165 195.845  1.00119.47           O
ATOM   3885  N   MET B 233     161.965 130.113 196.520  1.00149.81           N
ATOM   3886  CA  MET B 233     163.285 129.576 196.362  1.00149.81           C
ATOM   3887  CB  MET B 233     164.366 130.656 196.299  1.00149.81           C
ATOM   3888  CG  MET B 233     164.392 131.236 194.889  1.00149.81           C
ATOM   3889  SD  MET B 233     165.437 132.686 194.638  1.00149.81           S
ATOM   3890  CE  MET B 233     164.036 133.840 194.694  1.00149.81           C
ATOM   3891  C   MET B 233     163.661 128.518 197.348  1.00149.81           C
ATOM   3892  O   MET B 233     164.161 127.464 196.964  1.00149.81           O
ATOM   3893  N   SER B 234     163.360 128.729 198.636  1.00 94.40           N
ATOM   3894  CA  SER B 234     163.798 127.829 199.662  1.00 94.40           C
ATOM   3895  CB  SER B 234     163.179 128.196 201.010  1.00 94.40           C
ATOM   3896  OG  SER B 234     161.769 128.037 200.960  1.00 94.40           O
ATOM   3897  C   SER B 234     163.305 126.457 199.360  1.00 94.40           C
ATOM   3898  O   SER B 234     163.931 125.465 199.735  1.00 94.40           O
ATOM   3899  N   GLU B 235     162.155 126.369 198.676  1.00104.58           N
ATOM   3900  CA  GLU B 235     161.598 125.081 198.394  1.00104.58           C
ATOM   3901  CB  GLU B 235     160.226 125.151 197.694  1.00104.58           C
ATOM   3902  CG  GLU B 235     160.283 125.583 196.230  1.00104.58           C
ATOM   3903  CD  GLU B 235     158.902 126.076 195.812  1.00104.58           C
ATOM   3904  OE1 GLU B 235     158.024 126.213 196.705  1.00104.58           O
ATOM   3905  OE2 GLU B 235     158.713 126.333 194.593  1.00104.58           O
ATOM   3906  C   GLU B 235     162.541 124.318 197.511  1.00104.58           C
ATOM   3907  O   GLU B 235     162.798 123.141 197.759  1.00104.58           O
ATOM   3908  N   SER B 236     163.104 124.961 196.463  1.00 44.56           N
ATOM   3909  CA  SER B 236     163.978 124.223 195.592  1.00 44.56           C
ATOM   3910  CB  SER B 236     163.231 123.409 194.521  1.00 44.56           C
ATOM   3911  OG  SER B 236     162.513 124.280 193.660  1.00 44.56           O
ATOM   3912  C   SER B 236     164.889 125.179 194.876  1.00 44.56           C
ATOM   3913  O   SER B 236     164.584 126.360 194.729  1.00 44.56           O
ATOM   3914  N   ARG B 237     166.032 124.669 194.370  1.00 67.69           N
ATOM   3915  CA  ARG B 237     167.022 125.508 193.753  1.00 67.69           C
ATOM   3916  CB  ARG B 237     168.319 124.761 193.394  1.00 67.69           C
ATOM   3917  CG  ARG B 237     169.087 124.249 194.615  1.00 67.69           C
ATOM   3918  CD  ARG B 237     168.364 123.133 195.371  1.00 67.69           C
ATOM   3919  NE  ARG B 237     169.226 122.740 196.522  1.00 67.69           N
ATOM   3920  CZ  ARG B 237     170.167 121.763 196.368  1.00 67.69           C
ATOM   3921  NH1 ARG B 237     170.320 121.147 195.160  1.00 67.69           N
ATOM   3922  NH2 ARG B 237     170.955 121.403 197.423  1.00 67.69           N
ATOM   3923  C   ARG B 237     166.496 126.125 192.496  1.00 67.69           C
ATOM   3924  O   ARG B 237     165.747 125.507 191.743  1.00 67.69           O
ATOM   3925  N   PHE B 238     166.880 127.397 192.255  1.00 65.42           N
ATOM   3926  CA  PHE B 238     166.485 128.104 191.065  1.00 65.42           C
ATOM   3927  CB  PHE B 238     165.564 129.309 191.325  1.00 65.42           C
ATOM   3928  CG  PHE B 238     164.222 128.796 191.721  1.00 65.42           C
ATOM   3929  CD1 PHE B 238     163.320 128.405 190.759  1.00 65.42           C
ATOM   3930  CD2 PHE B 238     163.860 128.710 193.044  1.00 65.42           C
ATOM   3931  CE1 PHE B 238     162.076 127.934 191.107  1.00 65.42           C
ATOM   3932  CE2 PHE B 238     162.617 128.239 193.399  1.00 65.42           C
ATOM   3933  CZ  PHE B 238     161.722 127.850 192.431  1.00 65.42           C
ATOM   3934  C   PHE B 238     167.729 128.637 190.423  1.00 65.42           C
ATOM   3935  O   PHE B 238     168.740 128.862 191.084  1.00 65.42           O
ATOM   3936  N   SER B 239     167.724 128.739 189.082  1.00106.64           N
ATOM   3937  CA  SER B 239     168.849 129.266 188.363  1.00106.64           C
ATOM   3938  CB  SER B 239     168.913 128.766 186.910  1.00106.64           C
ATOM   3939  OG  SER B 239     170.044 129.319 186.253  1.00106.64           O
ATOM   3940  C   SER B 239     168.872 130.766 188.302  1.00106.64           C
ATOM   3941  O   SER B 239     169.812 131.411 188.769  1.00106.64           O
ATOM   3942  N   LEU B 240     167.808 131.369 187.727  1.00157.66           N
ATOM   3943  CA  LEU B 240     167.918 132.765 187.414  1.00157.66           C
ATOM   3944  CB  LEU B 240     168.462 132.979 185.979  1.00157.66           C
ATOM   3945  CG  LEU B 240     168.376 134.407 185.405  1.00157.66           C
ATOM   3946  CD1 LEU B 240     169.326 134.582 184.215  1.00157.66           C
ATOM   3947  CD2 LEU B 240     166.946 134.720 184.936  1.00157.66           C
ATOM   3948  C   LEU B 240     166.661 133.549 187.622  1.00157.66           C
ATOM   3949  O   LEU B 240     165.548 133.082 187.382  1.00157.66           O
ATOM   3950  N   LEU B 241     166.842 134.795 188.116  1.00 83.17           N
ATOM   3951  CA  LEU B 241     165.760 135.732 188.210  1.00 83.17           C
ATOM   3952  CB  LEU B 241     165.767 136.687 189.416  1.00 83.17           C
ATOM   3953  CG  LEU B 241     165.388 136.087 190.778  1.00 83.17           C
ATOM   3954  CD1 LEU B 241     165.148 137.224 191.784  1.00 83.17           C
ATOM   3955  CD2 LEU B 241     164.191 135.128 190.676  1.00 83.17           C
ATOM   3956  C   LEU B 241     165.872 136.637 187.032  1.00 83.17           C
ATOM   3957  O   LEU B 241     166.966 137.059 186.655  1.00 83.17           O
ATOM   3958  N   VAL B 242     164.728 136.945 186.397  1.00120.85           N
ATOM   3959  CA  VAL B 242     164.808 137.852 185.299  1.00120.85           C
ATOM   3960  CB  VAL B 242     164.551 137.257 183.969  1.00120.85           C
ATOM   3961  CG1 VAL B 242     163.143 136.636 183.931  1.00120.85           C
ATOM   3962  CG2 VAL B 242     164.719 138.439 183.021  1.00120.85           C
ATOM   3963  C   VAL B 242     163.776 138.915 185.454  1.00120.85           C
ATOM   3964  O   VAL B 242     162.640 138.648 185.843  1.00120.85           O
ATOM   3965  N   VAL B 243     164.171 140.173 185.181  1.00 57.16           N
ATOM   3966  CA  VAL B 243     163.211 141.232 185.160  1.00 57.16           C
ATOM   3967  CB  VAL B 243     163.216 142.073 186.396  1.00 57.16           C
ATOM   3968  CG1 VAL B 243     162.190 143.204 186.222  1.00 57.16           C
ATOM   3969  CG2 VAL B 243     162.949 141.167 187.609  1.00 57.16           C
ATOM   3970  C   VAL B 243     163.565 142.110 183.998  1.00 57.16           C
ATOM   3971  O   VAL B 243     164.533 142.867 184.037  1.00 57.16           O
ATOM   3972  N   ASP B 244     162.768 142.030 182.920  1.00168.06           N
ATOM   3973  CA  ASP B 244     163.022 142.813 181.747  1.00168.06           C
ATOM   3974  CB  ASP B 244     162.454 142.225 180.428  1.00168.06           C
ATOM   3975  CG  ASP B 244     161.018 141.733 180.540  1.00168.06           C
ATOM   3976  OD1 ASP B 244     160.579 141.378 181.664  1.00168.06           O
ATOM   3977  OD2 ASP B 244     160.350 141.658 179.475  1.00168.06           O
ATOM   3978  C   ASP B 244     162.733 144.268 181.980  1.00168.06           C
ATOM   3979  O   ASP B 244     163.246 145.132 181.272  1.00168.06           O
ATOM   3980  N   SER B 245     161.889 144.611 182.968  1.00170.96           N
ATOM   3981  CA  SER B 245     161.629 146.016 183.119  1.00170.96           C
ATOM   3982  CB  SER B 245     160.232 146.403 182.623  1.00170.96           C
ATOM   3983  OG  SER B 245     160.069 146.012 181.270  1.00170.96           O
ATOM   3984  C   SER B 245     161.664 146.426 184.565  1.00170.96           C
ATOM   3985  O   SER B 245     160.701 147.006 185.067  1.00170.96           O
ATOM   3986  N   CYS B 246     162.804 146.228 185.249  1.00 69.95           N
ATOM   3987  CA  CYS B 246     162.916 146.580 186.641  1.00 69.95           C
ATOM   3988  CB  CYS B 246     164.308 146.299 187.239  1.00 69.95           C
ATOM   3989  SG  CYS B 246     164.763 144.547 187.319  1.00 69.95           S
ATOM   3990  C   CYS B 246     162.766 148.061 186.755  1.00 69.95           C
ATOM   3991  O   CYS B 246     162.317 148.587 187.771  1.00 69.95           O
ATOM   3992  N   THR B 247     163.268 148.771 185.737  1.00136.45           N
ATOM   3993  CA  THR B 247     163.231 150.199 185.674  1.00136.45           C
ATOM   3994  CB  THR B 247     164.213 150.734 184.681  1.00136.45           C
ATOM   3995  OG1 THR B 247     164.121 152.143 184.654  1.00136.45           O
ATOM   3996  CG2 THR B 247     163.931 150.154 183.288  1.00136.45           C
ATOM   3997  C   THR B 247     161.882 150.760 185.318  1.00136.45           C
ATOM   3998  O   THR B 247     161.504 151.828 185.798  1.00136.45           O
ATOM   3999  N   ALA B 248     161.104 150.027 184.505  1.00 64.58           N
ATOM   4000  CA  ALA B 248     159.966 150.572 183.811  1.00 64.58           C
ATOM   4001  CB  ALA B 248     159.249 149.518 182.950  1.00 64.58           C
ATOM   4002  C   ALA B 248     158.918 151.201 184.680  1.00 64.58           C
ATOM   4003  O   ALA B 248     158.423 152.279 184.356  1.00 64.58           O
ATOM   4004  N   LEU B 249     158.550 150.571 185.800  1.00 69.05           N
ATOM   4005  CA  LEU B 249     157.455 151.042 186.606  1.00 69.05           C
ATOM   4006  CB  LEU B 249     157.079 150.049 187.713  1.00 69.05           C
ATOM   4007  CG  LEU B 249     156.571 148.713 187.143  1.00 69.05           C
ATOM   4008  CD1 LEU B 249     156.170 147.737 188.260  1.00 69.05           C
ATOM   4009  CD2 LEU B 249     155.453 148.945 186.114  1.00 69.05           C
ATOM   4010  C   LEU B 249     157.749 152.367 187.246  1.00 69.05           C
ATOM   4011  O   LEU B 249     156.842 153.154 187.510  1.00 69.05           O
ATOM   4012  N   TYR B 250     159.024 152.640 187.551  1.00 81.07           N
ATOM   4013  CA  TYR B 250     159.404 153.826 188.269  1.00 81.07           C
ATOM   4014  CB  TYR B 250     160.891 153.822 188.662  1.00 81.07           C
ATOM   4015  CG  TYR B 250     161.047 152.735 189.673  1.00 81.07           C
ATOM   4016  CD1 TYR B 250     161.257 151.432 189.283  1.00 81.07           C
ATOM   4017  CD2 TYR B 250     160.971 153.021 191.017  1.00 81.07           C
ATOM   4018  CE1 TYR B 250     161.398 150.433 190.218  1.00 81.07           C
ATOM   4019  CE2 TYR B 250     161.111 152.027 191.957  1.00 81.07           C
ATOM   4020  CZ  TYR B 250     161.326 150.731 191.557  1.00 81.07           C
ATOM   4021  OH  TYR B 250     161.471 149.707 192.516  1.00 81.07           O
ATOM   4022  C   TYR B 250     159.099 155.086 187.516  1.00 81.07           C
ATOM   4023  O   TYR B 250     158.749 156.096 188.125  1.00 81.07           O
ATOM   4024  N   ARG B 251     159.269 155.095 186.183  1.00184.12           N
ATOM   4025  CA  ARG B 251     158.981 156.300 185.456  1.00184.12           C
ATOM   4026  CB  ARG B 251     159.421 156.226 183.979  1.00184.12           C
ATOM   4027  CG  ARG B 251     158.897 155.022 183.195  1.00184.12           C
ATOM   4028  CD  ARG B 251     159.516 154.908 181.797  1.00184.12           C
ATOM   4029  NE  ARG B 251     160.963 155.262 181.903  1.00184.12           N
ATOM   4030  CZ  ARG B 251     161.785 155.074 180.828  1.00184.12           C
ATOM   4031  NH1 ARG B 251     161.292 154.495 179.696  1.00184.12           N
ATOM   4032  NH2 ARG B 251     163.092 155.469 180.875  1.00184.12           N
ATOM   4033  C   ARG B 251     157.520 156.626 185.581  1.00184.12           C
ATOM   4034  O   ARG B 251     157.138 157.797 185.584  1.00184.12           O
ATOM   4035  N   THR B 252     156.652 155.598 185.592  1.00149.10           N
ATOM   4036  CA  THR B 252     155.234 155.823 185.705  1.00149.10           C
ATOM   4037  CB  THR B 252     154.410 154.718 185.137  1.00149.10           C
ATOM   4038  OG1 THR B 252     153.078 154.904 185.576  1.00149.10           O
ATOM   4039  CG2 THR B 252     154.937 153.346 185.568  1.00149.10           C
ATOM   4040  C   THR B 252     154.680 156.109 187.071  1.00149.10           C
ATOM   4041  O   THR B 252     153.916 157.057 187.242  1.00149.10           O
ATOM   4042  N   ASP B 253     155.028 155.297 188.084  1.00 49.33           N
ATOM   4043  CA  ASP B 253     154.433 155.474 189.379  1.00 49.33           C
ATOM   4044  CB  ASP B 253     154.872 154.398 190.387  1.00 49.33           C
ATOM   4045  CG  ASP B 253     154.238 153.079 189.961  1.00 49.33           C
ATOM   4046  OD1 ASP B 253     153.396 153.103 189.023  1.00 49.33           O
ATOM   4047  OD2 ASP B 253     154.583 152.031 190.569  1.00 49.33           O
ATOM   4048  C   ASP B 253     154.859 156.807 189.886  1.00 49.33           C
ATOM   4049  O   ASP B 253     154.108 157.488 190.584  1.00 49.33           O
ATOM   4050  N   PHE B 254     156.099 157.206 189.555  1.00 55.95           N
ATOM   4051  CA  PHE B 254     156.572 158.480 189.994  1.00 55.95           C
ATOM   4052  CB  PHE B 254     158.001 158.420 190.564  1.00 55.95           C
ATOM   4053  CG  PHE B 254     157.950 157.572 191.787  1.00 55.95           C
ATOM   4054  CD1 PHE B 254     157.625 158.123 193.006  1.00 55.95           C
ATOM   4055  CD2 PHE B 254     158.221 156.226 191.714  1.00 55.95           C
ATOM   4056  CE1 PHE B 254     157.577 157.342 194.136  1.00 55.95           C
ATOM   4057  CE2 PHE B 254     158.173 155.441 192.842  1.00 55.95           C
ATOM   4058  CZ  PHE B 254     157.851 155.998 194.056  1.00 55.95           C
ATOM   4059  C   PHE B 254     156.606 159.396 188.810  1.00 55.95           C
ATOM   4060  O   PHE B 254     157.377 159.184 187.876  1.00 55.95           O
ATOM   4061  N   SER B 255     155.768 160.455 188.833  1.00 99.93           N
ATOM   4062  CA  SER B 255     155.778 161.428 187.778  1.00 99.93           C
ATOM   4063  CB  SER B 255     154.376 161.845 187.300  1.00 99.93           C
ATOM   4064  OG  SER B 255     153.624 162.367 188.383  1.00 99.93           O
ATOM   4065  C   SER B 255     156.493 162.614 188.346  1.00 99.93           C
ATOM   4066  O   SER B 255     156.121 163.128 189.398  1.00 99.93           O
ATOM   4067  N   GLY B 256     157.515 163.108 187.619  1.00125.52           N
ATOM   4068  CA  GLY B 256     158.478 164.037 188.150  1.00125.52           C
ATOM   4069  C   GLY B 256     157.953 165.389 188.509  1.00125.52           C
ATOM   4070  O   GLY B 256     156.975 165.888 187.952  1.00125.52           O
ATOM   4071  N   ARG B 257     158.670 166.022 189.470  1.00184.56           N
ATOM   4072  CA  ARG B 257     159.793 165.324 190.044  1.00184.56           C
ATOM   4073  CB  ARG B 257     161.167 165.682 189.460  1.00184.56           C
ATOM   4074  CG  ARG B 257     161.615 167.117 189.727  1.00184.56           C
ATOM   4075  CD  ARG B 257     163.059 167.365 189.291  1.00184.56           C
ATOM   4076  NE  ARG B 257     163.556 168.575 190.003  1.00184.56           N
ATOM   4077  CZ  ARG B 257     164.901 168.784 190.109  1.00184.56           C
ATOM   4078  NH1 ARG B 257     165.769 167.926 189.499  1.00184.56           N
ATOM   4079  NH2 ARG B 257     165.385 169.838 190.828  1.00184.56           N
ATOM   4080  C   ARG B 257     159.860 165.641 191.508  1.00184.56           C
ATOM   4081  O   ARG B 257     159.380 166.684 191.951  1.00184.56           O
ATOM   4082  N   GLY B 258     160.489 164.738 192.294  1.00152.37           N
ATOM   4083  CA  GLY B 258     160.699 164.994 193.692  1.00152.37           C
ATOM   4084  C   GLY B 258     159.529 164.635 194.558  1.00152.37           C
ATOM   4085  O   GLY B 258     158.935 165.534 195.152  1.00152.37           O
ATOM   4086  N   GLU B 259     159.121 163.343 194.669  1.00265.51           N
ATOM   4087  CA  GLU B 259     159.620 162.150 194.034  1.00265.51           C
ATOM   4088  CB  GLU B 259     158.992 161.912 192.654  1.00265.51           C
ATOM   4089  CG  GLU B 259     157.492 161.634 192.782  1.00265.51           C
ATOM   4090  CD  GLU B 259     156.910 161.405 191.399  1.00265.51           C
ATOM   4091  OE1 GLU B 259     157.708 161.311 190.429  1.00265.51           O
ATOM   4092  OE2 GLU B 259     155.657 161.324 191.298  1.00265.51           O
ATOM   4093  C   GLU B 259     161.106 162.124 193.958  1.00265.51           C
ATOM   4094  O   GLU B 259     161.754 162.317 194.984  1.00265.51           O
ATOM   4095  N   LEU B 260     161.639 161.848 192.737  1.00148.37           N
ATOM   4096  CA  LEU B 260     163.043 161.794 192.406  1.00148.37           C
ATOM   4097  CB  LEU B 260     163.748 163.160 192.470  1.00148.37           C
ATOM   4098  CG  LEU B 260     163.303 164.151 191.379  1.00148.37           C
ATOM   4099  CD1 LEU B 260     164.051 165.486 191.509  1.00148.37           C
ATOM   4100  CD2 LEU B 260     163.433 163.540 189.972  1.00148.37           C
ATOM   4101  C   LEU B 260     163.731 160.903 193.382  1.00148.37           C
ATOM   4102  O   LEU B 260     163.922 159.711 193.148  1.00148.37           O
ATOM   4103  N   SER B 261     164.142 161.501 194.509  1.00102.03           N
ATOM   4104  CA  SER B 261     164.779 160.817 195.579  1.00102.03           C
ATOM   4105  CB  SER B 261     164.942 161.714 196.809  1.00102.03           C
ATOM   4106  OG  SER B 261     165.307 160.913 197.917  1.00102.03           O
ATOM   4107  C   SER B 261     163.920 159.673 195.989  1.00102.03           C
ATOM   4108  O   SER B 261     164.419 158.566 196.156  1.00102.03           O
ATOM   4109  N   ALA B 262     162.603 159.893 196.130  1.00 28.66           N
ATOM   4110  CA  ALA B 262     161.735 158.837 196.559  1.00 28.66           C
ATOM   4111  CB  ALA B 262     160.264 159.280 196.648  1.00 28.66           C
ATOM   4112  C   ALA B 262     161.820 157.735 195.553  1.00 28.66           C
ATOM   4113  O   ALA B 262     161.882 156.561 195.916  1.00 28.66           O
ATOM   4114  N   ARG B 263     161.846 158.086 194.253  1.00108.68           N
ATOM   4115  CA  ARG B 263     161.869 157.073 193.238  1.00108.68           C
ATOM   4116  CB  ARG B 263     161.900 157.671 191.820  1.00108.68           C
ATOM   4117  CG  ARG B 263     161.844 156.631 190.699  1.00108.68           C
ATOM   4118  CD  ARG B 263     163.217 156.136 190.240  1.00108.68           C
ATOM   4119  NE  ARG B 263     163.926 157.276 189.591  1.00108.68           N
ATOM   4120  CZ  ARG B 263     163.837 157.464 188.242  1.00108.68           C
ATOM   4121  NH1 ARG B 263     163.093 156.611 187.478  1.00108.68           N
ATOM   4122  NH2 ARG B 263     164.494 158.507 187.657  1.00108.68           N
ATOM   4123  C   ARG B 263     163.114 156.263 193.423  1.00108.68           C
ATOM   4124  O   ARG B 263     163.062 155.035 193.493  1.00108.68           O
ATOM   4125  N   GLN B 264     164.271 156.938 193.567  1.00114.94           N
ATOM   4126  CA  GLN B 264     165.500 156.213 193.711  1.00114.94           C
ATOM   4127  CB  GLN B 264     166.783 157.057 193.721  1.00114.94           C
ATOM   4128  CG  GLN B 264     167.254 157.447 192.321  1.00114.94           C
ATOM   4129  CD  GLN B 264     166.620 158.771 191.963  1.00114.94           C
ATOM   4130  OE1 GLN B 264     166.738 159.736 192.714  1.00114.94           O
ATOM   4131  NE2 GLN B 264     165.933 158.827 190.791  1.00114.94           N
ATOM   4132  C   GLN B 264     165.457 155.440 194.984  1.00114.94           C
ATOM   4133  O   GLN B 264     165.970 154.326 195.067  1.00114.94           O
ATOM   4134  N   MET B 265     164.788 156.002 195.999  1.00 74.37           N
ATOM   4135  CA  MET B 265     164.759 155.436 197.312  1.00 74.37           C
ATOM   4136  CB  MET B 265     163.839 156.202 198.271  1.00 74.37           C
ATOM   4137  CG  MET B 265     163.699 155.516 199.629  1.00 74.37           C
ATOM   4138  SD  MET B 265     162.622 156.382 200.808  1.00 74.37           S
ATOM   4139  CE  MET B 265     163.929 157.494 201.393  1.00 74.37           C
ATOM   4140  C   MET B 265     164.211 154.053 197.221  1.00 74.37           C
ATOM   4141  O   MET B 265     164.662 153.160 197.934  1.00 74.37           O
ATOM   4142  N   HIS B 266     163.189 153.848 196.373  1.00 54.77           N
ATOM   4143  CA  HIS B 266     162.581 152.553 196.267  1.00 54.77           C
ATOM   4144  ND1 HIS B 266     160.685 150.132 195.064  1.00 54.77           N
ATOM   4145  CG  HIS B 266     160.437 151.343 195.670  1.00 54.77           C
ATOM   4146  CB  HIS B 266     161.264 152.580 195.471  1.00 54.77           C
ATOM   4147  NE2 HIS B 266     158.884 149.845 196.337  1.00 54.77           N
ATOM   4148  CD2 HIS B 266     159.333 151.150 196.444  1.00 54.77           C
ATOM   4149  CE1 HIS B 266     159.728 149.273 195.497  1.00 54.77           C
ATOM   4150  C   HIS B 266     163.509 151.582 195.597  1.00 54.77           C
ATOM   4151  O   HIS B 266     163.620 150.427 196.007  1.00 54.77           O
ATOM   4152  N   LEU B 267     164.219 152.038 194.549  1.00 71.35           N
ATOM   4153  CA  LEU B 267     165.082 151.186 193.783  1.00 71.35           C
ATOM   4154  CB  LEU B 267     165.807 151.955 192.666  1.00 71.35           C
ATOM   4155  CG  LEU B 267     164.875 152.426 191.537  1.00 71.35           C
ATOM   4156  CD1 LEU B 267     165.627 153.281 190.503  1.00 71.35           C
ATOM   4157  CD2 LEU B 267     164.162 151.224 190.897  1.00 71.35           C
ATOM   4158  C   LEU B 267     166.132 150.657 194.694  1.00 71.35           C
ATOM   4159  O   LEU B 267     166.550 149.521 194.536  1.00 71.35           O
ATOM   4160  N   ALA B 268     166.627 151.447 195.659  1.00 41.67           N
ATOM   4161  CA  ALA B 268     167.645 150.889 196.503  1.00 41.67           C
ATOM   4162  CB  ALA B 268     168.140 151.878 197.571  1.00 41.67           C
ATOM   4163  C   ALA B 268     167.065 149.716 197.216  1.00 41.67           C
ATOM   4164  O   ALA B 268     167.612 148.615 197.182  1.00 41.67           O
ATOM   4165  N   ARG B 269     165.880 149.902 197.812  1.00148.33           N
ATOM   4166  CA  ARG B 269     165.298 148.817 198.531  1.00148.33           C
ATOM   4167  CB  ARG B 269     164.161 149.231 199.491  1.00148.33           C
ATOM   4168  CG  ARG B 269     163.086 150.170 198.949  1.00148.33           C
ATOM   4169  CD  ARG B 269     162.321 150.830 200.103  1.00148.33           C
ATOM   4170  NE  ARG B 269     161.631 152.045 199.589  1.00148.33           N
ATOM   4171  CZ  ARG B 269     161.287 153.038 200.461  1.00148.33           C
ATOM   4172  NH1 ARG B 269     161.560 152.902 201.791  1.00148.33           N
ATOM   4173  NH2 ARG B 269     160.671 154.167 200.007  1.00148.33           N
ATOM   4174  C   ARG B 269     164.980 147.709 197.587  1.00148.33           C
ATOM   4175  O   ARG B 269     164.974 146.542 197.973  1.00148.33           O
ATOM   4176  N   PHE B 270     164.659 148.039 196.326  1.00 70.02           N
ATOM   4177  CA  PHE B 270     164.417 146.995 195.371  1.00 70.02           C
ATOM   4178  CB  PHE B 270     163.849 147.562 194.057  1.00 70.02           C
ATOM   4179  CG  PHE B 270     163.614 146.444 193.099  1.00 70.02           C
ATOM   4180  CD1 PHE B 270     162.493 145.652 193.207  1.00 70.02           C
ATOM   4181  CD2 PHE B 270     164.507 146.196 192.082  1.00 70.02           C
ATOM   4182  CE1 PHE B 270     162.272 144.624 192.322  1.00 70.02           C
ATOM   4183  CE2 PHE B 270     164.291 145.169 191.193  1.00 70.02           C
ATOM   4184  CZ  PHE B 270     163.172 144.380 191.313  1.00 70.02           C
ATOM   4185  C   PHE B 270     165.681 146.243 195.031  1.00 70.02           C
ATOM   4186  O   PHE B 270     165.785 145.037 195.235  1.00 70.02           O
ATOM   4187  N   MET B 271     166.710 146.970 194.566  1.00113.81           N
ATOM   4188  CA  MET B 271     167.928 146.422 194.047  1.00113.81           C
ATOM   4189  CB  MET B 271     168.874 147.479 193.446  1.00113.81           C
ATOM   4190  CG  MET B 271     168.520 147.882 192.010  1.00113.81           C
ATOM   4191  SD  MET B 271     166.970 148.809 191.796  1.00113.81           S
ATOM   4192  CE  MET B 271     167.123 148.969 189.994  1.00113.81           C
ATOM   4193  C   MET B 271     168.666 145.674 195.100  1.00113.81           C
ATOM   4194  O   MET B 271     169.223 144.614 194.821  1.00113.81           O
ATOM   4195  N   ARG B 272     168.684 146.186 196.342  1.00166.28           N
ATOM   4196  CA  ARG B 272     169.422 145.479 197.347  1.00166.28           C
ATOM   4197  CB  ARG B 272     169.334 146.025 198.773  1.00166.28           C
ATOM   4198  CG  ARG B 272     170.444 146.975 199.183  1.00166.28           C
ATOM   4199  CD  ARG B 272     170.767 146.804 200.670  1.00166.28           C
ATOM   4200  NE  ARG B 272     172.072 146.095 200.788  1.00166.28           N
ATOM   4201  CZ  ARG B 272     172.767 146.148 201.962  1.00166.28           C
ATOM   4202  NH1 ARG B 272     172.238 146.788 203.042  1.00166.28           N
ATOM   4203  NH2 ARG B 272     173.993 145.562 202.064  1.00166.28           N
ATOM   4204  C   ARG B 272     168.872 144.109 197.500  1.00166.28           C
ATOM   4205  O   ARG B 272     169.618 143.146 197.645  1.00166.28           O
ATOM   4206  N   THR B 273     167.542 143.980 197.473  1.00 38.98           N
ATOM   4207  CA  THR B 273     166.951 142.702 197.720  1.00 38.98           C
ATOM   4208  CB  THR B 273     165.454 142.727 197.625  1.00 38.98           C
ATOM   4209  OG1 THR B 273     164.919 143.650 198.561  1.00 38.98           O
ATOM   4210  CG2 THR B 273     164.919 141.313 197.911  1.00 38.98           C
ATOM   4211  C   THR B 273     167.449 141.749 196.690  1.00 38.98           C
ATOM   4212  O   THR B 273     167.712 140.586 196.987  1.00 38.98           O
ATOM   4213  N   LEU B 274     167.611 142.227 195.446  1.00 49.15           N
ATOM   4214  CA  LEU B 274     168.021 141.355 194.391  1.00 49.15           C
ATOM   4215  CB  LEU B 274     168.171 142.080 193.044  1.00 49.15           C
ATOM   4216  CG  LEU B 274     166.840 142.653 192.528  1.00 49.15           C
ATOM   4217  CD1 LEU B 274     167.014 143.322 191.156  1.00 49.15           C
ATOM   4218  CD2 LEU B 274     165.733 141.586 192.545  1.00 49.15           C
ATOM   4219  C   LEU B 274     169.355 140.780 194.741  1.00 49.15           C
ATOM   4220  O   LEU B 274     169.578 139.583 194.570  1.00 49.15           O
ATOM   4221  N   GLN B 275     170.273 141.608 195.273  1.00 85.16           N
ATOM   4222  CA  GLN B 275     171.587 141.104 195.540  1.00 85.16           C
ATOM   4223  CB  GLN B 275     172.590 142.158 196.050  1.00 85.16           C
ATOM   4224  CG  GLN B 275     172.308 142.695 197.453  1.00 85.16           C
ATOM   4225  CD  GLN B 275     173.386 143.714 197.793  1.00 85.16           C
ATOM   4226  OE1 GLN B 275     173.377 144.309 198.869  1.00 85.16           O
ATOM   4227  NE2 GLN B 275     174.343 143.923 196.849  1.00 85.16           N
ATOM   4228  C   GLN B 275     171.484 140.022 196.561  1.00 85.16           C
ATOM   4229  O   GLN B 275     172.131 138.984 196.437  1.00 85.16           O
ATOM   4230  N   ARG B 276     170.622 140.216 197.577  1.00127.20           N
ATOM   4231  CA  ARG B 276     170.513 139.264 198.641  1.00127.20           C
ATOM   4232  CB  ARG B 276     169.495 139.652 199.723  1.00127.20           C
ATOM   4233  CG  ARG B 276     170.056 140.660 200.720  1.00127.20           C
ATOM   4234  CD  ARG B 276     170.608 140.021 201.994  1.00127.20           C
ATOM   4235  NE  ARG B 276     169.441 139.595 202.815  1.00127.20           N
ATOM   4236  CZ  ARG B 276     168.846 140.493 203.653  1.00127.20           C
ATOM   4237  NH1 ARG B 276     169.315 141.773 203.725  1.00127.20           N
ATOM   4238  NH2 ARG B 276     167.780 140.112 204.415  1.00127.20           N
ATOM   4239  C   ARG B 276     170.084 137.958 198.087  1.00127.20           C
ATOM   4240  O   ARG B 276     170.539 136.909 198.538  1.00127.20           O
ATOM   4241  N   LEU B 277     169.187 137.982 197.096  1.00141.43           N
ATOM   4242  CA  LEU B 277     168.703 136.738 196.597  1.00141.43           C
ATOM   4243  CB  LEU B 277     167.670 136.908 195.489  1.00141.43           C
ATOM   4244  CG  LEU B 277     166.904 135.605 195.271  1.00141.43           C
ATOM   4245  CD1 LEU B 277     165.868 135.407 196.387  1.00141.43           C
ATOM   4246  CD2 LEU B 277     166.317 135.521 193.867  1.00141.43           C
ATOM   4247  C   LEU B 277     169.867 136.012 195.999  1.00141.43           C
ATOM   4248  O   LEU B 277     170.080 134.829 196.256  1.00141.43           O
ATOM   4249  N   ALA B 278     170.674 136.734 195.202  1.00 40.29           N
ATOM   4250  CA  ALA B 278     171.821 136.178 194.546  1.00 40.29           C
ATOM   4251  CB  ALA B 278     172.545 137.197 193.650  1.00 40.29           C
ATOM   4252  C   ALA B 278     172.781 135.727 195.600  1.00 40.29           C
ATOM   4253  O   ALA B 278     173.511 134.756 195.421  1.00 40.29           O
ATOM   4254  N   ASP B 279     172.835 136.467 196.719  1.00 72.76           N
ATOM   4255  CA  ASP B 279     173.736 136.165 197.793  1.00 72.76           C
ATOM   4256  CB  ASP B 279     173.737 137.252 198.879  1.00 72.76           C
ATOM   4257  CG  ASP B 279     174.345 138.509 198.278  1.00 72.76           C
ATOM   4258  OD1 ASP B 279     174.917 138.411 197.160  1.00 72.76           O
ATOM   4259  OD2 ASP B 279     174.246 139.584 198.928  1.00 72.76           O
ATOM   4260  C   ASP B 279     173.347 134.879 198.468  1.00 72.76           C
ATOM   4261  O   ASP B 279     174.176 134.225 199.100  1.00 72.76           O
ATOM   4262  N   GLU B 280     172.038 134.577 198.495  1.00192.01           N
ATOM   4263  CA  GLU B 280     171.530 133.406 199.165  1.00192.01           C
ATOM   4264  CB  GLU B 280     170.057 133.589 199.572  1.00192.01           C
ATOM   4265  CG  GLU B 280     169.725 134.926 200.249  1.00192.01           C
ATOM   4266  CD  GLU B 280     170.404 135.056 201.599  1.00192.01           C
ATOM   4267  OE1 GLU B 280     171.645 134.855 201.654  1.00192.01           O
ATOM   4268  OE2 GLU B 280     169.694 135.376 202.590  1.00192.01           O
ATOM   4269  C   GLU B 280     171.550 132.139 198.341  1.00192.01           C
ATOM   4270  O   GLU B 280     171.628 131.040 198.888  1.00192.01           O
ATOM   4271  N   PHE B 281     171.183 132.255 197.049  1.00144.26           N
ATOM   4272  CA  PHE B 281     171.096 131.138 196.140  1.00144.26           C
ATOM   4273  CB  PHE B 281     169.740 131.130 195.431  1.00144.26           C
ATOM   4274  CG  PHE B 281     168.784 131.005 196.568  1.00144.26           C
ATOM   4275  CD1 PHE B 281     168.429 129.770 197.060  1.00144.26           C
ATOM   4276  CD2 PHE B 281     168.268 132.131 197.167  1.00144.26           C
ATOM   4277  CE1 PHE B 281     167.556 129.663 198.118  1.00144.26           C
ATOM   4278  CE2 PHE B 281     167.395 132.030 198.224  1.00144.26           C
ATOM   4279  CZ  PHE B 281     167.036 130.793 198.701  1.00144.26           C
ATOM   4280  C   PHE B 281     172.207 130.993 195.144  1.00144.26           C
ATOM   4281  O   PHE B 281     172.466 129.899 194.642  1.00144.26           O
ATOM   4282  N   GLY B 282     172.842 132.114 194.763  1.00 39.86           N
ATOM   4283  CA  GLY B 282     173.783 132.072 193.686  1.00 39.86           C
ATOM   4284  C   GLY B 282     172.992 132.355 192.440  1.00 39.86           C
ATOM   4285  O   GLY B 282     173.523 132.356 191.336  1.00 39.86           O
ATOM   4286  N   ILE B 283     171.686 132.636 192.595  1.00134.12           N
ATOM   4287  CA  ILE B 283     170.789 132.890 191.496  1.00134.12           C
ATOM   4288  CB  ILE B 283     169.451 133.414 191.944  1.00134.12           C
ATOM   4289  CG1 ILE B 283     168.793 132.537 193.019  1.00134.12           C
ATOM   4290  CG2 ILE B 283     168.590 133.595 190.683  1.00134.12           C
ATOM   4291  CD1 ILE B 283     168.418 131.141 192.551  1.00134.12           C
ATOM   4292  C   ILE B 283     171.330 134.041 190.702  1.00134.12           C
ATOM   4293  O   ILE B 283     171.690 135.072 191.266  1.00134.12           O
ATOM   4294  N   ALA B 284     171.392 133.897 189.361  1.00 46.77           N
ATOM   4295  CA  ALA B 284     171.849 134.982 188.534  1.00 46.77           C
ATOM   4296  CB  ALA B 284     172.225 134.552 187.106  1.00 46.77           C
ATOM   4297  C   ALA B 284     170.739 135.985 188.432  1.00 46.77           C
ATOM   4298  O   ALA B 284     169.569 135.640 188.595  1.00 46.77           O
ATOM   4299  N   VAL B 285     171.069 137.274 188.186  1.00123.90           N
ATOM   4300  CA  VAL B 285     169.990 138.218 188.097  1.00123.90           C
ATOM   4301  CB  VAL B 285     169.872 139.110 189.298  1.00123.90           C
ATOM   4302  CG1 VAL B 285     170.729 140.361 189.102  1.00123.90           C
ATOM   4303  CG2 VAL B 285     168.388 139.377 189.563  1.00123.90           C
ATOM   4304  C   VAL B 285     170.151 139.059 186.859  1.00123.90           C
ATOM   4305  O   VAL B 285     171.240 139.542 186.542  1.00123.90           O
ATOM   4306  N   VAL B 286     169.046 139.262 186.108  1.00118.18           N
ATOM   4307  CA  VAL B 286     169.189 140.037 184.909  1.00118.18           C
ATOM   4308  CB  VAL B 286     168.956 139.239 183.656  1.00118.18           C
ATOM   4309  CG1 VAL B 286     167.497 139.366 183.223  1.00118.18           C
ATOM   4310  CG2 VAL B 286     169.994 139.643 182.605  1.00118.18           C
ATOM   4311  C   VAL B 286     168.241 141.205 184.974  1.00118.18           C
ATOM   4312  O   VAL B 286     167.068 141.068 185.324  1.00118.18           O
ATOM   4313  N   ILE B 287     168.749 142.411 184.640  1.00116.18           N
ATOM   4314  CA  ILE B 287     167.958 143.608 184.730  1.00116.18           C
ATOM   4315  CB  ILE B 287     168.605 144.640 185.611  1.00116.18           C
ATOM   4316  CG1 ILE B 287     168.981 144.058 186.989  1.00116.18           C
ATOM   4317  CG2 ILE B 287     167.641 145.832 185.708  1.00116.18           C
ATOM   4318  CD1 ILE B 287     167.793 143.634 187.848  1.00116.18           C
ATOM   4319  C   ILE B 287     167.890 144.218 183.357  1.00116.18           C
ATOM   4320  O   ILE B 287     168.910 144.360 182.684  1.00116.18           O
ATOM   4321  N   THR B 288     166.680 144.597 182.892  1.00 73.25           N
ATOM   4322  CA  THR B 288     166.607 145.204 181.590  1.00 73.25           C
ATOM   4323  CB  THR B 288     165.763 144.400 180.641  1.00 73.25           C
ATOM   4324  OG1 THR B 288     166.226 143.059 180.575  1.00 73.25           O
ATOM   4325  CG2 THR B 288     165.819 145.039 179.249  1.00 73.25           C
ATOM   4326  C   THR B 288     166.098 146.612 181.786  1.00 73.25           C
ATOM   4327  O   THR B 288     165.092 146.840 182.460  1.00 73.25           O
ATOM   4328  N   ASN B 289     166.809 147.612 181.213  1.00 84.20           N
ATOM   4329  CA  ASN B 289     166.463 148.986 181.481  1.00 84.20           C
ATOM   4330  CB  ASN B 289     167.613 149.796 182.109  1.00 84.20           C
ATOM   4331  CG  ASN B 289     168.043 149.116 183.400  1.00 84.20           C
ATOM   4332  OD1 ASN B 289     167.595 148.016 183.721  1.00 84.20           O
ATOM   4333  ND2 ASN B 289     168.943 149.790 184.164  1.00 84.20           N
ATOM   4334  C   ASN B 289     166.088 149.720 180.224  1.00 84.20           C
ATOM   4335  O   ASN B 289     166.760 149.631 179.197  1.00 84.20           O
ATOM   4336  N   GLN B 290     164.982 150.491 180.299  1.00101.54           N
ATOM   4337  CA  GLN B 290     164.554 151.307 179.197  1.00101.54           C
ATOM   4338  CB  GLN B 290     163.123 151.840 179.358  1.00101.54           C
ATOM   4339  CG  GLN B 290     162.078 150.741 179.533  1.00101.54           C
ATOM   4340  CD  GLN B 290     161.757 150.665 181.011  1.00101.54           C
ATOM   4341  OE1 GLN B 290     161.514 151.688 181.649  1.00101.54           O
ATOM   4342  NE2 GLN B 290     161.757 149.425 181.568  1.00101.54           N
ATOM   4343  C   GLN B 290     165.456 152.504 179.205  1.00101.54           C
ATOM   4344  O   GLN B 290     165.752 153.045 180.265  1.00101.54           O
ATOM   4345  N   VAL B 291     165.917 152.976 178.031  1.00122.23           N
ATOM   4346  CA  VAL B 291     166.848 154.075 178.064  1.00122.23           C
ATOM   4347  CB  VAL B 291     168.095 153.834 177.262  1.00122.23           C
ATOM   4348  CG1 VAL B 291     168.990 152.830 177.997  1.00122.23           C
ATOM   4349  CG2 VAL B 291     167.663 153.325 175.880  1.00122.23           C
ATOM   4350  C   VAL B 291     166.233 155.344 177.558  1.00122.23           C
ATOM   4351  O   VAL B 291     165.692 155.409 176.457  1.00122.23           O
ATOM   4352  N   VAL B 292     166.352 156.414 178.371  1.00 74.34           N
ATOM   4353  CA  VAL B 292     165.865 157.725 178.045  1.00 74.34           C
ATOM   4354  CB  VAL B 292     165.934 158.668 179.212  1.00 74.34           C
ATOM   4355  CG1 VAL B 292     164.977 158.149 180.302  1.00 74.34           C
ATOM   4356  CG2 VAL B 292     167.396 158.765 179.684  1.00 74.34           C
ATOM   4357  C   VAL B 292     166.729 158.240 176.945  1.00 74.34           C
ATOM   4358  O   VAL B 292     167.802 157.715 176.673  1.00 74.34           O
ATOM   4359  N   ALA B 293     166.207 159.210 176.190  1.00 54.49           N
ATOM   4360  CA  ALA B 293     166.923 159.919 175.189  1.00 54.49           C
ATOM   4361  CB  ALA B 293     166.028 160.734 174.234  1.00 54.49           C
ATOM   4362  C   ALA B 293     167.743 160.887 175.980  1.00 54.49           C
ATOM   4363  O   ALA B 293     167.303 161.354 177.031  1.00 54.49           O
ATOM   4364  N   GLN B 294     168.972 161.205 175.529  1.00 58.26           N
ATOM   4365  CA  GLN B 294     169.739 162.156 176.286  1.00 58.26           C
ATOM   4366  CB  GLN B 294     171.207 161.748 176.531  1.00 58.26           C
ATOM   4367  CG  GLN B 294     171.960 162.700 177.470  1.00 58.26           C
ATOM   4368  CD  GLN B 294     173.334 162.107 177.759  1.00 58.26           C
ATOM   4369  OE1 GLN B 294     173.651 161.002 177.324  1.00 58.26           O
ATOM   4370  NE2 GLN B 294     174.175 162.858 178.521  1.00 58.26           N
ATOM   4371  C   GLN B 294     169.718 163.444 175.512  1.00 58.26           C
ATOM   4372  O   GLN B 294     169.915 163.444 174.297  1.00 58.26           O
ATOM   4373  N   VAL B 295     169.440 164.585 176.184  1.00135.43           N
ATOM   4374  CA  VAL B 295     169.377 165.814 175.437  1.00135.43           C
ATOM   4375  CB  VAL B 295     168.000 166.425 175.432  1.00135.43           C
ATOM   4376  CG1 VAL B 295     167.513 166.589 176.882  1.00135.43           C
ATOM   4377  CG2 VAL B 295     168.050 167.746 174.647  1.00135.43           C
ATOM   4378  C   VAL B 295     170.332 166.826 175.943  1.00135.43           C
ATOM   4379  O   VAL B 295     170.084 167.536 176.915  1.00135.43           O
ATOM   4380  N   ASP B 296     171.512 166.868 175.323  1.00120.51           N
ATOM   4381  CA  ASP B 296     172.460 167.788 175.834  1.00120.51           C
ATOM   4382  CB  ASP B 296     173.878 167.187 175.814  1.00120.51           C
ATOM   4383  CG  ASP B 296     174.809 168.020 176.689  1.00120.51           C
ATOM   4384  OD1 ASP B 296     174.326 168.955 177.381  1.00120.51           O
ATOM   4385  OD2 ASP B 296     176.031 167.713 176.680  1.00120.51           O
ATOM   4386  C   ASP B 296     172.590 169.175 175.267  1.00120.51           C
ATOM   4387  O   ASP B 296     172.488 170.161 175.995  1.00120.51           O
ATOM   4388  N   GLY B 297     172.771 169.282 173.932  1.00 45.39           N
ATOM   4389  CA  GLY B 297     173.247 170.510 173.335  1.00 45.39           C
ATOM   4390  C   GLY B 297     174.599 170.203 172.798  1.00 45.39           C
ATOM   4391  O   GLY B 297     175.132 170.940 171.971  1.00 45.39           O
ATOM   4392  N   ILE B 298     175.199 169.092 173.265  1.00 97.31           N
ATOM   4393  CA  ILE B 298     176.499 168.767 172.769  1.00 97.31           C
ATOM   4394  CB  ILE B 298     177.308 167.858 173.649  1.00 97.31           C
ATOM   4395  CG1 ILE B 298     178.735 167.732 173.087  1.00 97.31           C
ATOM   4396  CG2 ILE B 298     176.567 166.518 173.801  1.00 97.31           C
ATOM   4397  CD1 ILE B 298     179.720 167.067 174.047  1.00 97.31           C
ATOM   4398  C   ILE B 298     176.252 168.061 171.480  1.00 97.31           C
ATOM   4399  O   ILE B 298     175.414 167.164 171.395  1.00 97.31           O
ATOM   4400  N   SER B 299     176.957 168.479 170.417  1.00151.35           N
ATOM   4401  CA  SER B 299     176.696 167.893 169.139  1.00151.35           C
ATOM   4402  CB  SER B 299     177.428 168.607 167.990  1.00151.35           C
ATOM   4403  OG  SER B 299     177.130 167.980 166.751  1.00151.35           O
ATOM   4404  C   SER B 299     177.141 166.468 169.146  1.00151.35           C
ATOM   4405  O   SER B 299     178.262 166.152 169.539  1.00151.35           O
ATOM   4406  N   PHE B 300     176.240 165.561 168.721  1.00221.74           N
ATOM   4407  CA  PHE B 300     176.600 164.182 168.588  1.00221.74           C
ATOM   4408  CB  PHE B 300     176.304 163.355 169.852  1.00221.74           C
ATOM   4409  CG  PHE B 300     177.056 162.071 169.762  1.00221.74           C
ATOM   4410  CD1 PHE B 300     178.414 162.056 169.988  1.00221.74           C
ATOM   4411  CD2 PHE B 300     176.417 160.886 169.481  1.00221.74           C
ATOM   4412  CE1 PHE B 300     179.127 160.883 169.919  1.00221.74           C
ATOM   4413  CE2 PHE B 300     177.127 159.709 169.411  1.00221.74           C
ATOM   4414  CZ  PHE B 300     178.483 159.705 169.628  1.00221.74           C
ATOM   4415  C   PHE B 300     175.735 163.678 167.479  1.00221.74           C
ATOM   4416  O   PHE B 300     174.535 163.951 167.456  1.00221.74           O
ATOM   4417  N   ASN B 301     176.313 162.942 166.511  1.00 62.18           N
ATOM   4418  CA  ASN B 301     175.492 162.506 165.422  1.00 62.18           C
ATOM   4419  CB  ASN B 301     176.288 161.861 164.268  1.00 62.18           C
ATOM   4420  CG  ASN B 301     177.191 162.937 163.681  1.00 62.18           C
ATOM   4421  OD1 ASN B 301     178.144 163.379 164.321  1.00 62.18           O
ATOM   4422  ND2 ASN B 301     176.887 163.372 162.429  1.00 62.18           N
ATOM   4423  C   ASN B 301     174.477 161.543 165.955  1.00 62.18           C
ATOM   4424  O   ASN B 301     173.295 161.652 165.632  1.00 62.18           O
ATOM   4425  N   PRO B 302     174.877 160.605 166.775  1.00154.92           N
ATOM   4426  CA  PRO B 302     173.884 159.724 167.320  1.00154.92           C
ATOM   4427  CD  PRO B 302     176.138 159.909 166.555  1.00154.92           C
ATOM   4428  CB  PRO B 302     174.618 158.456 167.750  1.00154.92           C
ATOM   4429  CG  PRO B 302     175.857 158.427 166.844  1.00154.92           C
ATOM   4430  C   PRO B 302     173.202 160.408 168.455  1.00154.92           C
ATOM   4431  O   PRO B 302     173.759 161.364 168.990  1.00154.92           O
ATOM   4432  N   ASP B 303     171.992 159.956 168.829  1.00141.54           N
ATOM   4433  CA  ASP B 303     171.367 160.539 169.976  1.00141.54           C
ATOM   4434  CB  ASP B 303     169.832 160.449 169.967  1.00141.54           C
ATOM   4435  CG  ASP B 303     169.318 161.422 168.915  1.00141.54           C
ATOM   4436  OD1 ASP B 303     170.134 162.243 168.419  1.00141.54           O
ATOM   4437  OD2 ASP B 303     168.101 161.356 168.594  1.00141.54           O
ATOM   4438  C   ASP B 303     171.875 159.748 171.131  1.00141.54           C
ATOM   4439  O   ASP B 303     171.807 158.520 171.138  1.00141.54           O
ATOM   4440  N   PRO B 304     172.423 160.424 172.097  1.00159.75           N
ATOM   4441  CA  PRO B 304     172.981 159.728 173.217  1.00159.75           C
ATOM   4442  CD  PRO B 304     173.071 161.703 171.872  1.00159.75           C
ATOM   4443  CB  PRO B 304     173.890 160.734 173.934  1.00159.75           C
ATOM   4444  CG  PRO B 304     173.581 162.091 173.268  1.00159.75           C
ATOM   4445  C   PRO B 304     171.934 159.094 174.089  1.00159.75           C
ATOM   4446  O   PRO B 304     170.913 159.719 174.363  1.00159.75           O
ATOM   4447  N   LYS B 305     172.122 157.819 174.480  1.00190.80           N
ATOM   4448  CA  LYS B 305     171.088 157.196 175.262  1.00190.80           C
ATOM   4449  CB  LYS B 305     171.114 155.666 175.133  1.00190.80           C
ATOM   4450  CG  LYS B 305     170.933 155.203 173.687  1.00190.80           C
ATOM   4451  CD  LYS B 305     169.694 155.795 173.009  1.00190.80           C
ATOM   4452  CE  LYS B 305     168.381 155.477 173.726  1.00190.80           C
ATOM   4453  NZ  LYS B 305     167.255 156.159 173.050  1.00190.80           N
ATOM   4454  C   LYS B 305     171.043 157.522 176.734  1.00190.80           C
ATOM   4455  O   LYS B 305     170.204 158.302 177.179  1.00190.80           O
ATOM   4456  N   LYS B 306     172.016 156.996 177.516  1.00118.00           N
ATOM   4457  CA  LYS B 306     172.010 157.105 178.960  1.00118.00           C
ATOM   4458  CB  LYS B 306     171.745 158.541 179.437  1.00118.00           C
ATOM   4459  CG  LYS B 306     172.038 158.799 180.912  1.00118.00           C
ATOM   4460  CD  LYS B 306     172.133 160.294 181.218  1.00118.00           C
ATOM   4461  CE  LYS B 306     172.428 160.621 182.680  1.00118.00           C
ATOM   4462  NZ  LYS B 306     172.507 162.088 182.856  1.00118.00           N
ATOM   4463  C   LYS B 306     170.951 156.194 179.539  1.00118.00           C
ATOM   4464  O   LYS B 306     169.790 156.241 179.136  1.00118.00           O
ATOM   4465  N   PRO B 307     171.333 155.351 180.478  1.00 95.25           N
ATOM   4466  CA  PRO B 307     170.449 154.432 181.162  1.00 95.25           C
ATOM   4467  CD  PRO B 307     172.732 155.037 180.702  1.00 95.25           C
ATOM   4468  CB  PRO B 307     171.357 153.408 181.845  1.00 95.25           C
ATOM   4469  CG  PRO B 307     172.721 154.115 181.933  1.00 95.25           C
ATOM   4470  C   PRO B 307     169.593 155.182 182.154  1.00 95.25           C
ATOM   4471  O   PRO B 307     170.034 156.206 182.673  1.00 95.25           O
ATOM   4472  N   ILE B 308     168.385 154.663 182.453  1.00224.14           N
ATOM   4473  CA  ILE B 308     167.406 155.255 183.336  1.00224.14           C
ATOM   4474  CB  ILE B 308     166.022 154.914 182.851  1.00224.14           C
ATOM   4475  CG1 ILE B 308     164.875 155.584 183.613  1.00224.14           C
ATOM   4476  CG2 ILE B 308     165.931 153.394 182.954  1.00224.14           C
ATOM   4477  CD1 ILE B 308     164.529 154.882 184.924  1.00224.14           C
ATOM   4478  C   ILE B 308     167.609 154.689 184.713  1.00224.14           C
ATOM   4479  O   ILE B 308     168.217 153.637 184.889  1.00224.14           O
ATOM   4480  N   GLY B 309     167.160 155.435 185.741  1.00 38.18           N
ATOM   4481  CA  GLY B 309     167.248 155.028 187.107  1.00 38.18           C
ATOM   4482  C   GLY B 309     168.402 155.740 187.719  1.00 38.18           C
ATOM   4483  O   GLY B 309     168.629 155.668 188.925  1.00 38.18           O
ATOM   4484  N   GLY B 310     169.188 156.425 186.878  1.00 33.83           N
ATOM   4485  CA  GLY B 310     170.229 157.255 187.395  1.00 33.83           C
ATOM   4486  C   GLY B 310     171.339 156.444 187.982  1.00 33.83           C
ATOM   4487  O   GLY B 310     171.498 155.256 187.714  1.00 33.83           O
ATOM   4488  N   ASN B 311     172.125 157.114 188.846  1.00 68.09           N
ATOM   4489  CA  ASN B 311     173.323 156.586 189.428  1.00 68.09           C
ATOM   4490  CB  ASN B 311     174.064 157.634 190.277  1.00 68.09           C
ATOM   4491  CG  ASN B 311     174.526 158.753 189.351  1.00 68.09           C
ATOM   4492  OD1 ASN B 311     174.715 159.890 189.779  1.00 68.09           O
ATOM   4493  ND2 ASN B 311     174.707 158.428 188.042  1.00 68.09           N
ATOM   4494  C   ASN B 311     173.058 155.402 190.309  1.00 68.09           C
ATOM   4495  O   ASN B 311     173.828 154.443 190.304  1.00 68.09           O
ATOM   4496  N   ILE B 312     171.948 155.417 191.067  1.00114.38           N
ATOM   4497  CA  ILE B 312     171.699 154.397 192.054  1.00114.38           C
ATOM   4498  CB  ILE B 312     170.412 154.628 192.797  1.00114.38           C
ATOM   4499  CG1 ILE B 312     170.532 155.879 193.688  1.00114.38           C
ATOM   4500  CG2 ILE B 312     170.076 153.356 193.589  1.00114.38           C
ATOM   4501  CD1 ILE B 312     170.682 157.188 192.917  1.00114.38           C
ATOM   4502  C   ILE B 312     171.669 153.046 191.412  1.00114.38           C
ATOM   4503  O   ILE B 312     172.141 152.072 191.996  1.00114.38           O
ATOM   4504  N   LEU B 313     171.060 152.927 190.221  1.00 85.67           N
ATOM   4505  CA  LEU B 313     171.097 151.666 189.540  1.00 85.67           C
ATOM   4506  CB  LEU B 313     170.203 151.633 188.289  1.00 85.67           C
ATOM   4507  CG  LEU B 313     168.698 151.681 188.612  1.00 85.67           C
ATOM   4508  CD1 LEU B 313     168.324 152.976 189.345  1.00 85.67           C
ATOM   4509  CD2 LEU B 313     167.847 151.446 187.354  1.00 85.67           C
ATOM   4510  C   LEU B 313     172.508 151.383 189.112  1.00 85.67           C
ATOM   4511  O   LEU B 313     172.978 150.249 189.185  1.00 85.67           O
ATOM   4512  N   ALA B 314     173.233 152.430 188.677  1.00 43.20           N
ATOM   4513  CA  ALA B 314     174.546 152.268 188.117  1.00 43.20           C
ATOM   4514  CB  ALA B 314     175.153 153.597 187.638  1.00 43.20           C
ATOM   4515  C   ALA B 314     175.500 151.673 189.111  1.00 43.20           C
ATOM   4516  O   ALA B 314     176.368 150.886 188.739  1.00 43.20           O
ATOM   4517  N   HIS B 315     175.408 152.065 190.393  1.00 60.46           N
ATOM   4518  CA  HIS B 315     176.328 151.560 191.378  1.00 60.46           C
ATOM   4519  ND1 HIS B 315     177.769 154.224 192.458  1.00 60.46           N
ATOM   4520  CG  HIS B 315     176.499 153.728 192.644  1.00 60.46           C
ATOM   4521  CB  HIS B 315     176.185 152.266 192.736  1.00 60.46           C
ATOM   4522  NE2 HIS B 315     176.408 155.980 192.556  1.00 60.46           N
ATOM   4523  CD2 HIS B 315     175.679 154.813 192.704  1.00 60.46           C
ATOM   4524  CE1 HIS B 315     177.658 155.575 192.412  1.00 60.46           C
ATOM   4525  C   HIS B 315     176.124 150.093 191.609  1.00 60.46           C
ATOM   4526  O   HIS B 315     177.087 149.329 191.664  1.00 60.46           O
ATOM   4527  N   SER B 316     174.860 149.655 191.756  1.00 79.85           N
ATOM   4528  CA  SER B 316     174.588 148.269 192.014  1.00 79.85           C
ATOM   4529  CB  SER B 316     173.094 147.979 192.242  1.00 79.85           C
ATOM   4530  OG  SER B 316     172.636 148.646 193.408  1.00 79.85           O
ATOM   4531  C   SER B 316     175.006 147.487 190.808  1.00 79.85           C
ATOM   4532  O   SER B 316     175.386 146.321 190.912  1.00 79.85           O
ATOM   4533  N   SER B 317     174.963 148.133 189.628  1.00115.12           N
ATOM   4534  CA  SER B 317     175.231 147.466 188.387  1.00115.12           C
ATOM   4535  CB  SER B 317     175.310 148.422 187.190  1.00115.12           C
ATOM   4536  OG  SER B 317     174.134 149.207 187.122  1.00115.12           O
ATOM   4537  C   SER B 317     176.566 146.811 188.445  1.00115.12           C
ATOM   4538  O   SER B 317     177.600 147.456 188.268  1.00115.12           O
ATOM   4539  N   THR B 318     176.569 145.487 188.662  1.00127.25           N
ATOM   4540  CA  THR B 318     177.808 144.782 188.656  1.00127.25           C
ATOM   4541  CB  THR B 318     177.743 143.402 189.237  1.00127.25           C
ATOM   4542  OG1 THR B 318     179.050 142.868 189.346  1.00127.25           O
ATOM   4543  CG2 THR B 318     176.902 142.508 188.338  1.00127.25           C
ATOM   4544  C   THR B 318     178.310 144.734 187.246  1.00127.25           C
ATOM   4545  O   THR B 318     179.518 144.747 187.018  1.00127.25           O
ATOM   4546  N   THR B 319     177.391 144.654 186.259  1.00112.57           N
ATOM   4547  CA  THR B 319     177.803 144.607 184.879  1.00112.57           C
ATOM   4548  CB  THR B 319     177.909 143.203 184.367  1.00112.57           C
ATOM   4549  OG1 THR B 319     178.380 143.194 183.029  1.00112.57           O
ATOM   4550  CG2 THR B 319     176.525 142.545 184.458  1.00112.57           C
ATOM   4551  C   THR B 319     176.797 145.338 184.027  1.00112.57           C
ATOM   4552  O   THR B 319     175.699 145.655 184.484  1.00112.57           O
ATOM   4553  N   ARG B 320     177.160 145.638 182.753  1.00153.01           N
ATOM   4554  CA  ARG B 320     176.272 146.365 181.878  1.00153.01           C
ATOM   4555  CB  ARG B 320     176.519 147.880 181.912  1.00153.01           C
ATOM   4556  CG  ARG B 320     176.030 148.543 183.198  1.00153.01           C
ATOM   4557  CD  ARG B 320     174.516 148.727 183.181  1.00153.01           C
ATOM   4558  NE  ARG B 320     174.094 149.431 184.421  1.00153.01           N
ATOM   4559  CZ  ARG B 320     174.163 150.792 184.491  1.00153.01           C
ATOM   4560  NH1 ARG B 320     174.804 151.499 183.516  1.00153.01           N
ATOM   4561  NH2 ARG B 320     173.592 151.447 185.542  1.00153.01           N
ATOM   4562  C   ARG B 320     176.449 145.932 180.446  1.00153.01           C
ATOM   4563  O   ARG B 320     177.555 145.613 180.013  1.00153.01           O
ATOM   4564  N   LEU B 321     175.343 145.901 179.662  1.00123.45           N
ATOM   4565  CA  LEU B 321     175.480 145.553 178.272  1.00123.45           C
ATOM   4566  CB  LEU B 321     175.083 144.105 177.945  1.00123.45           C
ATOM   4567  CG  LEU B 321     175.969 143.074 178.671  1.00123.45           C
ATOM   4568  CD1 LEU B 321     175.618 142.972 180.163  1.00123.45           C
ATOM   4569  CD2 LEU B 321     175.968 141.721 177.955  1.00123.45           C
ATOM   4570  C   LEU B 321     174.663 146.482 177.418  1.00123.45           C
ATOM   4571  O   LEU B 321     173.434 146.424 177.397  1.00123.45           O
ATOM   4572  N   SER B 322     175.346 147.342 176.634  1.00 95.86           N
ATOM   4573  CA  SER B 322     174.643 148.286 175.812  1.00 95.86           C
ATOM   4574  CB  SER B 322     175.399 149.612 175.614  1.00 95.86           C
ATOM   4575  OG  SER B 322     176.602 149.386 174.894  1.00 95.86           O
ATOM   4576  C   SER B 322     174.443 147.675 174.457  1.00 95.86           C
ATOM   4577  O   SER B 322     175.396 147.367 173.745  1.00 95.86           O
ATOM   4578  N   LEU B 323     173.163 147.490 174.085  1.00121.92           N
ATOM   4579  CA  LEU B 323     172.721 146.886 172.857  1.00121.92           C
ATOM   4580  CB  LEU B 323     171.392 146.121 173.013  1.00121.92           C
ATOM   4581  CG  LEU B 323     171.441 144.837 173.867  1.00121.92           C
ATOM   4582  CD1 LEU B 323     172.120 143.684 173.122  1.00121.92           C
ATOM   4583  CD2 LEU B 323     172.074 145.089 175.238  1.00121.92           C
ATOM   4584  C   LEU B 323     172.461 147.940 171.821  1.00121.92           C
ATOM   4585  O   LEU B 323     172.208 149.099 172.143  1.00121.92           O
ATOM   4586  N   ARG B 324     172.514 147.545 170.529  1.00138.59           N
ATOM   4587  CA  ARG B 324     172.243 148.456 169.448  1.00138.59           C
ATOM   4588  CB  ARG B 324     173.503 149.117 168.870  1.00138.59           C
ATOM   4589  CG  ARG B 324     174.343 149.884 169.890  1.00138.59           C
ATOM   4590  CD  ARG B 324     175.668 150.380 169.310  1.00138.59           C
ATOM   4591  NE  ARG B 324     176.507 150.847 170.447  1.00138.59           N
ATOM   4592  CZ  ARG B 324     177.248 149.945 171.154  1.00138.59           C
ATOM   4593  NH1 ARG B 324     177.203 148.621 170.828  1.00138.59           N
ATOM   4594  NH2 ARG B 324     178.032 150.366 172.189  1.00138.59           N
ATOM   4595  C   ARG B 324     171.677 147.653 168.319  1.00138.59           C
ATOM   4596  O   ARG B 324     171.784 146.427 168.309  1.00138.59           O
ATOM   4597  N   LYS B 325     171.046 148.315 167.324  1.00111.12           N
ATOM   4598  CA  LYS B 325     170.559 147.495 166.256  1.00111.12           C
ATOM   4599  CB  LYS B 325     169.041 147.547 166.003  1.00111.12           C
ATOM   4600  CG  LYS B 325     168.558 148.712 165.146  1.00111.12           C
ATOM   4601  CD  LYS B 325     167.159 148.462 164.574  1.00111.12           C
ATOM   4602  CE  LYS B 325     166.619 149.599 163.704  1.00111.12           C
ATOM   4603  NZ  LYS B 325     165.958 150.619 164.548  1.00111.12           N
ATOM   4604  C   LYS B 325     171.254 147.836 164.980  1.00111.12           C
ATOM   4605  O   LYS B 325     171.419 149.000 164.614  1.00111.12           O
ATOM   4606  N   GLY B 326     171.718 146.779 164.290  1.00 25.42           N
ATOM   4607  CA  GLY B 326     172.320 146.892 162.999  1.00 25.42           C
ATOM   4608  C   GLY B 326     171.245 146.480 162.051  1.00 25.42           C
ATOM   4609  O   GLY B 326     170.061 146.653 162.334  1.00 25.42           O
ATOM   4610  N   ARG B 327     171.628 145.929 160.886  1.00100.78           N
ATOM   4611  CA  ARG B 327     170.634 145.481 159.958  1.00100.78           C
ATOM   4612  CB  ARG B 327     171.125 145.446 158.501  1.00100.78           C
ATOM   4613  CG  ARG B 327     171.438 146.830 157.928  1.00100.78           C
ATOM   4614  CD  ARG B 327     170.197 147.598 157.470  1.00100.78           C
ATOM   4615  NE  ARG B 327     170.655 148.919 156.958  1.00100.78           N
ATOM   4616  CZ  ARG B 327     171.060 149.048 155.661  1.00100.78           C
ATOM   4617  NH1 ARG B 327     171.039 147.968 154.827  1.00100.78           N
ATOM   4618  NH2 ARG B 327     171.487 150.260 155.199  1.00100.78           N
ATOM   4619  C   ARG B 327     170.236 144.085 160.326  1.00100.78           C
ATOM   4620  O   ARG B 327     171.003 143.345 160.941  1.00100.78           O
ATOM   4621  N   GLY B 328     168.984 143.717 159.985  1.00 24.95           N
ATOM   4622  CA  GLY B 328     168.505 142.374 160.148  1.00 24.95           C
ATOM   4623  C   GLY B 328     168.344 142.031 161.594  1.00 24.95           C
ATOM   4624  O   GLY B 328     168.171 142.889 162.458  1.00 24.95           O
ATOM   4625  N   GLU B 329     168.396 140.713 161.860  1.00 97.26           N
ATOM   4626  CA  GLU B 329     168.265 140.094 163.146  1.00 97.26           C
ATOM   4627  CB  GLU B 329     168.376 138.563 163.017  1.00 97.26           C
ATOM   4628  CG  GLU B 329     167.465 137.958 161.944  1.00 97.26           C
ATOM   4629  CD  GLU B 329     166.204 137.403 162.582  1.00 97.26           C
ATOM   4630  OE1 GLU B 329     165.281 138.207 162.879  1.00 97.26           O
ATOM   4631  OE2 GLU B 329     166.151 136.159 162.775  1.00 97.26           O
ATOM   4632  C   GLU B 329     169.453 140.529 163.961  1.00 97.26           C
ATOM   4633  O   GLU B 329     169.361 140.717 165.174  1.00 97.26           O
ATOM   4634  N   GLN B 330     170.612 140.704 163.291  1.00 83.04           N
ATOM   4635  CA  GLN B 330     171.858 140.987 163.952  1.00 83.04           C
ATOM   4636  CB  GLN B 330     173.049 141.050 162.983  1.00 83.04           C
ATOM   4637  CG  GLN B 330     173.332 139.717 162.288  1.00 83.04           C
ATOM   4638  CD  GLN B 330     173.836 138.738 163.339  1.00 83.04           C
ATOM   4639  OE1 GLN B 330     173.935 139.070 164.519  1.00 83.04           O
ATOM   4640  NE2 GLN B 330     174.165 137.493 162.901  1.00 83.04           N
ATOM   4641  C   GLN B 330     171.797 142.289 164.694  1.00 83.04           C
ATOM   4642  O   GLN B 330     171.270 143.285 164.201  1.00 83.04           O
ATOM   4643  N   ARG B 331     172.357 142.288 165.925  1.00165.11           N
ATOM   4644  CA  ARG B 331     172.404 143.439 166.788  1.00165.11           C
ATOM   4645  CB  ARG B 331     171.371 143.395 167.924  1.00165.11           C
ATOM   4646  CG  ARG B 331     170.015 144.019 167.583  1.00165.11           C
ATOM   4647  CD  ARG B 331     169.314 143.490 166.333  1.00165.11           C
ATOM   4648  NE  ARG B 331     167.909 143.980 166.417  1.00165.11           N
ATOM   4649  CZ  ARG B 331     167.324 144.677 165.400  1.00165.11           C
ATOM   4650  NH1 ARG B 331     168.006 144.934 164.247  1.00165.11           N
ATOM   4651  NH2 ARG B 331     166.046 145.131 165.551  1.00165.11           N
ATOM   4652  C   ARG B 331     173.770 143.511 167.414  1.00165.11           C
ATOM   4653  O   ARG B 331     174.478 142.509 167.496  1.00165.11           O
ATOM   4654  N   ILE B 332     174.171 144.710 167.896  1.00164.20           N
ATOM   4655  CA  ILE B 332     175.518 144.854 168.393  1.00164.20           C
ATOM   4656  CB  ILE B 332     176.239 146.052 167.828  1.00164.20           C
ATOM   4657  CG1 ILE B 332     177.762 145.861 167.868  1.00164.20           C
ATOM   4658  CG2 ILE B 332     175.805 147.292 168.622  1.00164.20           C
ATOM   4659  CD1 ILE B 332     178.357 145.849 169.274  1.00164.20           C
ATOM   4660  C   ILE B 332     175.506 144.956 169.895  1.00164.20           C
ATOM   4661  O   ILE B 332     174.660 145.632 170.480  1.00164.20           O
ATOM   4662  N   CYS B 333     176.439 144.246 170.570  1.00 57.36           N
ATOM   4663  CA  CYS B 333     176.467 144.286 172.008  1.00 57.36           C
ATOM   4664  CB  CYS B 333     176.205 142.906 172.642  1.00 57.36           C
ATOM   4665  SG  CYS B 333     176.233 142.935 174.459  1.00 57.36           S
ATOM   4666  C   CYS B 333     177.798 144.781 172.513  1.00 57.36           C
ATOM   4667  O   CYS B 333     178.839 144.164 172.291  1.00 57.36           O
ATOM   4668  N   LYS B 334     177.780 145.918 173.245  1.00107.66           N
ATOM   4669  CA  LYS B 334     178.963 146.505 173.825  1.00107.66           C
ATOM   4670  CB  LYS B 334     179.106 148.011 173.545  1.00107.66           C
ATOM   4671  CG  LYS B 334     180.162 148.699 174.418  1.00107.66           C
ATOM   4672  CD  LYS B 334     181.604 148.269 174.146  1.00107.66           C
ATOM   4673  CE  LYS B 334     182.361 149.220 173.217  1.00107.66           C
ATOM   4674  NZ  LYS B 334     183.746 148.738 173.019  1.00107.66           N
ATOM   4675  C   LYS B 334     178.879 146.370 175.317  1.00107.66           C
ATOM   4676  O   LYS B 334     177.839 146.632 175.917  1.00107.66           O
ATOM   4677  N   ILE B 335     180.002 145.975 175.952  1.00120.31           N
ATOM   4678  CA  ILE B 335     180.090 145.758 177.377  1.00120.31           C
ATOM   4679  CB  ILE B 335     181.147 144.755 177.766  1.00120.31           C
ATOM   4680  CG1 ILE B 335     180.824 143.350 177.229  1.00120.31           C
ATOM   4681  CG2 ILE B 335     181.290 144.785 179.297  1.00120.31           C
ATOM   4682  CD1 ILE B 335     179.615 142.704 177.900  1.00120.31           C
ATOM   4683  C   ILE B 335     180.446 147.032 178.086  1.00120.31           C
ATOM   4684  O   ILE B 335     181.186 147.869 177.569  1.00120.31           O
ATOM   4685  N   TYR B 336     179.860 147.222 179.289  1.00110.15           N
ATOM   4686  CA  TYR B 336     180.138 148.358 180.127  1.00110.15           C
ATOM   4687  CB  TYR B 336     178.989 149.374 180.058  1.00110.15           C
ATOM   4688  CG  TYR B 336     179.093 150.161 178.798  1.00110.15           C
ATOM   4689  CD1 TYR B 336     180.135 151.042 178.611  1.00110.15           C
ATOM   4690  CD2 TYR B 336     178.131 150.054 177.824  1.00110.15           C
ATOM   4691  CE1 TYR B 336     180.238 151.786 177.462  1.00110.15           C
ATOM   4692  CE2 TYR B 336     178.227 150.795 176.671  1.00110.15           C
ATOM   4693  CZ  TYR B 336     179.280 151.660 176.488  1.00110.15           C
ATOM   4694  OH  TYR B 336     179.375 152.419 175.303  1.00110.15           O
ATOM   4695  C   TYR B 336     180.237 147.923 181.563  1.00110.15           C
ATOM   4696  O   TYR B 336     179.571 146.982 181.988  1.00110.15           O
ATOM   4697  N   ASP B 337     181.078 148.634 182.347  1.00 92.07           N
ATOM   4698  CA  ASP B 337     181.159 148.503 183.783  1.00 92.07           C
ATOM   4699  CB  ASP B 337     179.947 149.183 184.458  1.00 92.07           C
ATOM   4700  CG  ASP B 337     180.070 149.165 185.977  1.00 92.07           C
ATOM   4701  OD1 ASP B 337     181.127 148.718 186.496  1.00 92.07           O
ATOM   4702  OD2 ASP B 337     179.092 149.603 186.641  1.00 92.07           O
ATOM   4703  C   ASP B 337     181.240 147.086 184.292  1.00 92.07           C
ATOM   4704  O   ASP B 337     180.252 146.572 184.814  1.00 92.07           O
ATOM   4705  N   SER B 338     182.398 146.398 184.128  1.00124.23           N
ATOM   4706  CA  SER B 338     182.568 145.105 184.752  1.00124.23           C
ATOM   4707  CB  SER B 338     182.258 143.903 183.838  1.00124.23           C
ATOM   4708  OG  SER B 338     180.872 143.779 183.597  1.00124.23           O
ATOM   4709  C   SER B 338     184.015 144.901 185.106  1.00124.23           C
ATOM   4710  O   SER B 338     184.898 145.123 184.278  1.00124.23           O
ATOM   4711  N   PRO B 339     184.280 144.463 186.317  1.00176.18           N
ATOM   4712  CA  PRO B 339     185.626 144.166 186.729  1.00176.18           C
ATOM   4713  CD  PRO B 339     183.416 144.767 187.445  1.00176.18           C
ATOM   4714  CB  PRO B 339     185.563 143.953 188.236  1.00176.18           C
ATOM   4715  CG  PRO B 339     184.339 144.771 188.674  1.00176.18           C
ATOM   4716  C   PRO B 339     186.119 142.979 185.979  1.00176.18           C
ATOM   4717  O   PRO B 339     187.312 142.881 185.701  1.00176.18           O
ATOM   4718  N   CYS B 340     185.189 142.082 185.627  1.00 70.19           N
ATOM   4719  CA  CYS B 340     185.495 140.832 185.006  1.00 70.19           C
ATOM   4720  CB  CYS B 340     184.238 139.970 184.798  1.00 70.19           C
ATOM   4721  SG  CYS B 340     183.356 139.625 186.350  1.00 70.19           S
ATOM   4722  C   CYS B 340     186.090 141.048 183.651  1.00 70.19           C
ATOM   4723  O   CYS B 340     186.979 140.301 183.241  1.00 70.19           O
ATOM   4724  N   LEU B 341     185.635 142.085 182.919  1.00141.01           N
ATOM   4725  CA  LEU B 341     185.982 142.094 181.525  1.00141.01           C
ATOM   4726  CB  LEU B 341     184.753 141.900 180.622  1.00141.01           C
ATOM   4727  CG  LEU B 341     183.849 140.719 181.016  1.00141.01           C
ATOM   4728  CD1 LEU B 341     183.030 141.028 182.278  1.00141.01           C
ATOM   4729  CD2 LEU B 341     182.953 140.299 179.853  1.00141.01           C
ATOM   4730  C   LEU B 341     186.568 143.385 181.055  1.00141.01           C
ATOM   4731  O   LEU B 341     186.416 144.449 181.651  1.00141.01           O
ATOM   4732  N   PRO B 342     187.271 143.249 179.957  1.00158.94           N
ATOM   4733  CA  PRO B 342     187.734 144.401 179.235  1.00158.94           C
ATOM   4734  CD  PRO B 342     188.180 142.122 179.811  1.00158.94           C
ATOM   4735  CB  PRO B 342     188.833 143.907 178.300  1.00158.94           C
ATOM   4736  CG  PRO B 342     189.381 142.663 179.018  1.00158.94           C
ATOM   4737  C   PRO B 342     186.539 144.952 178.527  1.00158.94           C
ATOM   4738  O   PRO B 342     185.636 144.178 178.215  1.00158.94           O
ATOM   4739  N   GLU B 343     186.485 146.274 178.278  1.00 43.29           N
ATOM   4740  CA  GLU B 343     185.348 146.791 177.574  1.00 43.29           C
ATOM   4741  CB  GLU B 343     185.250 148.326 177.602  1.00 43.29           C
ATOM   4742  CG  GLU B 343     183.994 148.870 176.919  1.00 43.29           C
ATOM   4743  CD  GLU B 343     184.014 150.388 177.025  1.00 43.29           C
ATOM   4744  OE1 GLU B 343     184.938 150.922 177.694  1.00 43.29           O
ATOM   4745  OE2 GLU B 343     183.103 151.034 176.441  1.00 43.29           O
ATOM   4746  C   GLU B 343     185.490 146.344 176.144  1.00 43.29           C
ATOM   4747  O   GLU B 343     186.591 146.387 175.593  1.00 43.29           O
ATOM   4748  N   SER B 344     184.381 145.892 175.504  1.00 83.59           N
ATOM   4749  CA  SER B 344     184.472 145.404 174.148  1.00 83.59           C
ATOM   4750  CB  SER B 344     185.142 144.019 174.068  1.00 83.59           C
ATOM   4751  OG  SER B 344     185.215 143.571 172.723  1.00 83.59           O
ATOM   4752  C   SER B 344     183.080 145.278 173.560  1.00 83.59           C
ATOM   4753  O   SER B 344     182.087 145.517 174.246  1.00 83.59           O
ATOM   4754  N   GLU B 345     182.972 144.919 172.251  1.00110.10           N
ATOM   4755  CA  GLU B 345     181.692 144.787 171.587  1.00110.10           C
ATOM   4756  CB  GLU B 345     181.328 145.985 170.691  1.00110.10           C
ATOM   4757  CG  GLU B 345     181.029 147.288 171.426  1.00110.10           C
ATOM   4758  CD  GLU B 345     180.716 148.357 170.386  1.00110.10           C
ATOM   4759  OE1 GLU B 345     180.013 148.033 169.392  1.00110.10           O
ATOM   4760  OE2 GLU B 345     181.181 149.513 170.569  1.00110.10           O
ATOM   4761  C   GLU B 345     181.727 143.631 170.619  1.00110.10           C
ATOM   4762  O   GLU B 345     182.789 143.267 170.115  1.00110.10           O
ATOM   4763  N   ALA B 346     180.544 143.029 170.330  1.00 52.51           N
ATOM   4764  CA  ALA B 346     180.429 141.967 169.356  1.00 52.51           C
ATOM   4765  CB  ALA B 346     180.888 140.597 169.882  1.00 52.51           C
ATOM   4766  C   ALA B 346     178.979 141.822 168.953  1.00 52.51           C
ATOM   4767  O   ALA B 346     178.077 142.214 169.689  1.00 52.51           O
ATOM   4768  N   ILE B 347     178.720 141.208 167.774  1.00115.66           N
ATOM   4769  CA  ILE B 347     177.398 141.097 167.199  1.00115.66           C
ATOM   4770  CB  ILE B 347     177.411 141.212 165.699  1.00115.66           C
ATOM   4771  CG1 ILE B 347     177.981 142.577 165.279  1.00115.66           C
ATOM   4772  CG2 ILE B 347     175.988 140.963 165.175  1.00115.66           C
ATOM   4773  CD1 ILE B 347     177.169 143.762 165.803  1.00115.66           C
ATOM   4774  C   ILE B 347     176.759 139.776 167.546  1.00115.66           C
ATOM   4775  O   ILE B 347     177.456 138.796 167.810  1.00115.66           O
ATOM   4776  N   PHE B 348     175.402 139.753 167.656  1.00 80.97           N
ATOM   4777  CA  PHE B 348     174.677 138.515 167.830  1.00 80.97           C
ATOM   4778  CB  PHE B 348     174.470 138.081 169.293  1.00 80.97           C
ATOM   4779  CG  PHE B 348     173.611 139.039 170.049  1.00 80.97           C
ATOM   4780  CD1 PHE B 348     174.132 140.204 170.566  1.00 80.97           C
ATOM   4781  CD2 PHE B 348     172.282 138.754 170.269  1.00 80.97           C
ATOM   4782  CE1 PHE B 348     173.335 141.075 171.275  1.00 80.97           C
ATOM   4783  CE2 PHE B 348     171.481 139.620 170.977  1.00 80.97           C
ATOM   4784  CZ  PHE B 348     172.008 140.785 171.481  1.00 80.97           C
ATOM   4785  C   PHE B 348     173.325 138.626 167.166  1.00 80.97           C
ATOM   4786  O   PHE B 348     172.717 139.694 167.150  1.00 80.97           O
ATOM   4787  N   ALA B 349     172.819 137.506 166.595  1.00 49.90           N
ATOM   4788  CA  ALA B 349     171.579 137.494 165.850  1.00 49.90           C
ATOM   4789  CB  ALA B 349     171.565 136.477 164.698  1.00 49.90           C
ATOM   4790  C   ALA B 349     170.388 137.197 166.716  1.00 49.90           C
ATOM   4791  O   ALA B 349     170.514 136.679 167.825  1.00 49.90           O
ATOM   4792  N   ILE B 350     169.183 137.559 166.214  1.00 68.06           N
ATOM   4793  CA  ILE B 350     167.949 137.260 166.896  1.00 68.06           C
ATOM   4794  CB  ILE B 350     167.085 138.475 167.072  1.00 68.06           C
ATOM   4795  CG1 ILE B 350     167.832 139.544 167.886  1.00 68.06           C
ATOM   4796  CG2 ILE B 350     165.752 138.040 167.707  1.00 68.06           C
ATOM   4797  CD1 ILE B 350     167.161 140.916 167.847  1.00 68.06           C
ATOM   4798  C   ILE B 350     167.181 136.312 166.021  1.00 68.06           C
ATOM   4799  O   ILE B 350     166.332 136.740 165.241  1.00 68.06           O
ATOM   4800  N   ASN B 351     167.418 134.991 166.177  1.00 58.62           N
ATOM   4801  CA  ASN B 351     166.799 133.993 165.342  1.00 58.62           C
ATOM   4802  CB  ASN B 351     167.608 132.694 165.223  1.00 58.62           C
ATOM   4803  CG  ASN B 351     168.810 133.016 164.350  1.00 58.62           C
ATOM   4804  OD1 ASN B 351     168.721 133.833 163.434  1.00 58.62           O
ATOM   4805  ND2 ASN B 351     169.968 132.364 164.640  1.00 58.62           N
ATOM   4806  C   ASN B 351     165.432 133.656 165.858  1.00 58.62           C
ATOM   4807  O   ASN B 351     164.962 134.217 166.846  1.00 58.62           O
ATOM   4808  N   SER B 352     164.735 132.742 165.148  1.00 87.26           N
ATOM   4809  CA  SER B 352     163.426 132.319 165.562  1.00 87.26           C
ATOM   4810  CB  SER B 352     162.814 131.242 164.651  1.00 87.26           C
ATOM   4811  OG  SER B 352     161.524 130.878 165.123  1.00 87.26           O
ATOM   4812  C   SER B 352     163.601 131.727 166.914  1.00 87.26           C
ATOM   4813  O   SER B 352     162.727 131.800 167.777  1.00 87.26           O
ATOM   4814  N   ASP B 353     164.748 131.060 167.079  1.00156.48           N
ATOM   4815  CA  ASP B 353     165.197 130.472 168.297  1.00156.48           C
ATOM   4816  CB  ASP B 353     166.236 129.377 168.099  1.00156.48           C
ATOM   4817  CG  ASP B 353     166.149 128.617 169.394  1.00156.48           C
ATOM   4818  OD1 ASP B 353     165.061 128.028 169.628  1.00156.48           O
ATOM   4819  OD2 ASP B 353     167.136 128.638 170.175  1.00156.48           O
ATOM   4820  C   ASP B 353     165.821 131.503 169.187  1.00156.48           C
ATOM   4821  O   ASP B 353     166.204 131.203 170.314  1.00156.48           O
ATOM   4822  N   GLY B 354     166.082 132.716 168.676  1.00 43.97           N
ATOM   4823  CA  GLY B 354     166.629 133.716 169.548  1.00 43.97           C
ATOM   4824  C   GLY B 354     168.121 133.795 169.441  1.00 43.97           C
ATOM   4825  O   GLY B 354     168.710 133.543 168.391  1.00 43.97           O
ATOM   4826  N   VAL B 355     168.763 134.172 170.567  1.00 56.21           N
ATOM   4827  CA  VAL B 355     170.165 134.472 170.625  1.00 56.21           C
ATOM   4828  CB  VAL B 355     170.632 134.830 172.006  1.00 56.21           C
ATOM   4829  CG1 VAL B 355     172.154 135.053 171.978  1.00 56.21           C
ATOM   4830  CG2 VAL B 355     169.820 136.042 172.492  1.00 56.21           C
ATOM   4831  C   VAL B 355     170.979 133.310 170.160  1.00 56.21           C
ATOM   4832  O   VAL B 355     170.768 132.167 170.559  1.00 56.21           O
ATOM   4833  N   GLY B 356     171.978 133.614 169.309  1.00 35.78           N
ATOM   4834  CA  GLY B 356     172.828 132.618 168.730  1.00 35.78           C
ATOM   4835  C   GLY B 356     173.789 133.339 167.843  1.00 35.78           C
ATOM   4836  O   GLY B 356     174.508 134.235 168.282  1.00 35.78           O
ATOM   4837  N   ASP B 357     173.855 132.922 166.564  1.00 20.72           N
ATOM   4838  CA  ASP B 357     174.718 133.585 165.633  1.00 20.72           C
ATOM   4839  CB  ASP B 357     175.712 132.634 164.948  1.00 20.72           C
ATOM   4840  CG  ASP B 357     176.721 132.196 166.001  1.00 20.72           C
ATOM   4841  OD1 ASP B 357     176.715 132.791 167.111  1.00 20.72           O
ATOM   4842  OD2 ASP B 357     177.514 131.262 165.708  1.00 20.72           O
ATOM   4843  C   ASP B 357     173.827 134.183 164.550  1.00 20.72           C
ATOM   4844  O   ASP B 357     174.370 134.887 163.656  1.00 20.72           O
ATOM   4845  OXT ASP B 357     172.592 133.942 164.603  1.00 20.72           O
HETATM 4847  PG  ANP B 358     160.269 147.080 174.237  1.00193.76           P
HETATM 4848  O1G ANP B 358     159.719 148.442 173.670  1.00193.76           O
HETATM 4849  O2G ANP B 358     160.492 147.211 175.792  1.00193.76           O
HETATM 4850  O3G ANP B 358     159.283 145.994 173.957  1.00193.76           O
HETATM 4851  PB  ANP B 358     162.084 145.115 173.759  1.00193.76           P
HETATM 4852  O1B ANP B 358     163.610 144.894 173.672  1.00193.76           O
HETATM 4853  O2B ANP B 358     161.590 144.726 175.114  1.00193.76           O
HETATM 4854  N3B ANP B 358     161.724 146.711 173.459  1.00193.76           N
HETATM 4855  PA  ANP B 358     162.333 143.450 171.671  1.00193.76           P
HETATM 4856  O1A ANP B 358     163.535 144.357 171.434  1.00193.76           O
HETATM 4857  O2A ANP B 358     162.624 142.086 172.152  1.00193.76           O
HETATM 4858  O3A ANP B 358     161.408 144.218 172.691  1.00193.76           O
HETATM 4859  O5' ANP B 358     161.481 143.277 170.358  1.00193.76           O
HETATM 4860  C5' ANP B 358     161.369 141.999 169.699  1.00193.76           C
HETATM 4861  C4' ANP B 358     162.509 141.838 168.726  1.00193.76           C
HETATM 4862  O4' ANP B 358     162.734 140.431 168.479  1.00193.76           O
HETATM 4863  C3' ANP B 358     162.275 142.452 167.349  1.00193.76           C
HETATM 4864  O3' ANP B 358     163.512 142.815 166.750  1.00193.76           O
HETATM 4865  C2' ANP B 358     161.632 141.299 166.593  1.00193.76           C
HETATM 4866  O2' ANP B 358     161.778 141.410 165.184  1.00193.76           O
HETATM 4867  C1' ANP B 358     162.444 140.128 167.129  1.00193.76           C
HETATM 4868  N9  ANP B 358     161.730 138.866 167.081  1.00193.76           N
HETATM 4869  C8  ANP B 358     160.673 138.488 167.872  1.00193.76           C
HETATM 4870  N7  ANP B 358     160.264 137.259 167.634  1.00193.76           N
HETATM 4871  C5  ANP B 358     161.034 136.844 166.570  1.00193.76           C
HETATM 4872  C6  ANP B 358     161.031 135.669 165.805  1.00193.76           C
HETATM 4873  N6  ANP B 358     160.083 134.716 165.884  1.00193.76           N
HETATM 4874  N1  ANP B 358     161.890 135.601 164.755  1.00193.76           N
HETATM 4875  C2  ANP B 358     162.731 136.618 164.549  1.00193.76           C
HETATM 4876  N3  ANP B 358     162.822 137.776 165.206  1.00193.76           N
HETATM 4877  C4  ANP B 358     161.916 137.843 166.185  1.00193.76           C
HETATM 4878 MG    MG B 359     162.925 143.478 174.975  1.00 12.32          MG
ATOM   4879  N   PRO C  44     136.933 142.717 185.251  1.00 48.56           N
ATOM   4880  CA  PRO C  44     135.537 142.954 184.791  1.00 48.56           C
ATOM   4881  CD  PRO C  44     137.380 141.348 184.821  1.00 48.56           C
ATOM   4882  CB  PRO C  44     135.205 141.792 183.857  1.00 48.56           C
ATOM   4883  CG  PRO C  44     136.109 140.647 184.324  1.00 48.56           C
ATOM   4884  C   PRO C  44     134.706 142.938 186.032  1.00 48.56           C
ATOM   4885  O   PRO C  44     133.493 143.109 185.925  1.00 48.56           O
ATOM   4886  N   MET C  45     135.333 142.777 187.217  1.00 72.11           N
ATOM   4887  CA  MET C  45     134.569 142.610 188.421  1.00 72.11           C
ATOM   4888  CB  MET C  45     135.164 141.557 189.372  1.00 72.11           C
ATOM   4889  CG  MET C  45     135.139 140.136 188.803  1.00 72.11           C
ATOM   4890  SD  MET C  45     135.836 138.870 189.905  1.00 72.11           S
ATOM   4891  CE  MET C  45     135.550 137.487 188.762  1.00 72.11           C
ATOM   4892  C   MET C  45     134.461 143.891 189.190  1.00 72.11           C
ATOM   4893  O   MET C  45     135.436 144.587 189.474  1.00 72.11           O
ATOM   4894  N   PRO C  46     133.233 144.163 189.547  1.00160.51           N
ATOM   4895  CA  PRO C  46     132.899 145.344 190.298  1.00160.51           C
ATOM   4896  CD  PRO C  46     132.127 143.735 188.703  1.00160.51           C
ATOM   4897  CB  PRO C  46     131.385 145.503 190.191  1.00160.51           C
ATOM   4898  CG  PRO C  46     131.042 144.812 188.862  1.00160.51           C
ATOM   4899  C   PRO C  46     133.390 145.276 191.710  1.00160.51           C
ATOM   4900  O   PRO C  46     133.529 144.187 192.263  1.00160.51           O
ATOM   4901  N   LEU C  47     133.599 146.462 192.304  1.00155.97           N
ATOM   4902  CA  LEU C  47     134.152 146.731 193.599  1.00155.97           C
ATOM   4903  CB  LEU C  47     134.325 148.253 193.809  1.00155.97           C
ATOM   4904  CG  LEU C  47     135.170 148.704 195.022  1.00155.97           C
ATOM   4905  CD1 LEU C  47     134.479 148.464 196.371  1.00155.97           C
ATOM   4906  CD2 LEU C  47     136.578 148.096 194.957  1.00155.97           C
ATOM   4907  C   LEU C  47     133.248 146.182 194.652  1.00155.97           C
ATOM   4908  O   LEU C  47     133.697 145.927 195.760  1.00155.97           O
ATOM   4909  N   GLN C  48     131.952 145.983 194.359  1.00 92.37           N
ATOM   4910  CA  GLN C  48     131.020 145.545 195.365  1.00 92.37           C
ATOM   4911  CB  GLN C  48     129.618 145.276 194.793  1.00 92.37           C
ATOM   4912  CG  GLN C  48     128.606 144.810 195.841  1.00 92.37           C
ATOM   4913  CD  GLN C  48     127.276 144.583 195.138  1.00 92.37           C
ATOM   4914  OE1 GLN C  48     126.284 144.209 195.762  1.00 92.37           O
ATOM   4915  NE2 GLN C  48     127.250 144.819 193.799  1.00 92.37           N
ATOM   4916  C   GLN C  48     131.519 144.272 195.982  1.00 92.37           C
ATOM   4917  O   GLN C  48     131.317 144.039 197.173  1.00 92.37           O
ATOM   4918  N   MET C  49     132.179 143.406 195.191  1.00 93.28           N
ATOM   4919  CA  MET C  49     132.694 142.171 195.718  1.00 93.28           C
ATOM   4920  CB  MET C  49     133.420 141.328 194.657  1.00 93.28           C
ATOM   4921  CG  MET C  49     132.497 140.812 193.551  1.00 93.28           C
ATOM   4922  SD  MET C  49     131.259 139.602 194.104  1.00 93.28           S
ATOM   4923  CE  MET C  49     130.517 139.376 192.462  1.00 93.28           C
ATOM   4924  C   MET C  49     133.693 142.517 196.783  1.00 93.28           C
ATOM   4925  O   MET C  49     133.816 141.820 197.788  1.00 93.28           O
ATOM   4926  N   LEU C  50     134.486 143.574 196.546  1.00 56.60           N
ATOM   4927  CA  LEU C  50     135.401 144.111 197.511  1.00 56.60           C
ATOM   4928  CB  LEU C  50     136.342 145.176 196.923  1.00 56.60           C
ATOM   4929  CG  LEU C  50     137.341 144.607 195.899  1.00 56.60           C
ATOM   4930  CD1 LEU C  50     138.260 145.703 195.338  1.00 56.60           C
ATOM   4931  CD2 LEU C  50     138.125 143.427 196.492  1.00 56.60           C
ATOM   4932  C   LEU C  50     134.613 144.757 198.611  1.00 56.60           C
ATOM   4933  O   LEU C  50     135.038 144.762 199.764  1.00 56.60           O
ATOM   4934  N   GLU C  51     133.457 145.360 198.264  1.00 52.56           N
ATOM   4935  CA  GLU C  51     132.614 146.011 199.217  1.00 52.56           C
ATOM   4936  CB  GLU C  51     131.467 146.809 198.575  1.00 52.56           C
ATOM   4937  CG  GLU C  51     131.933 148.039 197.796  1.00 52.56           C
ATOM   4938  CD  GLU C  51     130.702 148.718 197.213  1.00 52.56           C
ATOM   4939  OE1 GLU C  51     129.591 148.138 197.341  1.00 52.56           O
ATOM   4940  OE2 GLU C  51     130.857 149.824 196.629  1.00 52.56           O
ATOM   4941  C   GLU C  51     132.000 144.908 199.996  1.00 52.56           C
ATOM   4942  O   GLU C  51     130.867 144.495 199.754  1.00 52.56           O
ATOM   4943  N   GLY C  52     132.765 144.425 200.983  1.00 29.68           N
ATOM   4944  CA  GLY C  52     132.382 143.327 201.800  1.00 29.68           C
ATOM   4945  C   GLY C  52     133.462 143.221 202.818  1.00 29.68           C
ATOM   4946  O   GLY C  52     134.488 143.891 202.721  1.00 29.68           O
ATOM   4947  N   ASN C  53     133.266 142.344 203.812  1.00 60.90           N
ATOM   4948  CA  ASN C  53     134.246 142.166 204.839  1.00 60.90           C
ATOM   4949  CB  ASN C  53     135.618 141.730 204.291  1.00 60.90           C
ATOM   4950  CG  ASN C  53     136.469 141.244 205.457  1.00 60.90           C
ATOM   4951  OD1 ASN C  53     136.040 140.407 206.249  1.00 60.90           O
ATOM   4952  ND2 ASN C  53     137.709 141.791 205.573  1.00 60.90           N
ATOM   4953  C   ASN C  53     134.425 143.433 205.630  1.00 60.90           C
ATOM   4954  O   ASN C  53     135.534 143.751 206.058  1.00 60.90           O
ATOM   4955  N   GLY C  54     133.338 144.211 205.822  1.00 34.77           N
ATOM   4956  CA  GLY C  54     133.365 145.285 206.782  1.00 34.77           C
ATOM   4957  C   GLY C  54     133.791 146.624 206.253  1.00 34.77           C
ATOM   4958  O   GLY C  54     133.793 147.593 207.012  1.00 34.77           O
ATOM   4959  N   ILE C  55     134.150 146.753 204.966  1.00 53.76           N
ATOM   4960  CA  ILE C  55     134.569 148.048 204.497  1.00 53.76           C
ATOM   4961  CB  ILE C  55     135.278 148.016 203.173  1.00 53.76           C
ATOM   4962  CG1 ILE C  55     136.588 147.217 203.279  1.00 53.76           C
ATOM   4963  CG2 ILE C  55     135.479 149.467 202.705  1.00 53.76           C
ATOM   4964  CD1 ILE C  55     137.227 146.918 201.924  1.00 53.76           C
ATOM   4965  C   ILE C  55     133.362 148.919 204.332  1.00 53.76           C
ATOM   4966  O   ILE C  55     132.304 148.463 203.900  1.00 53.76           O
ATOM   4967  N   THR C  56     133.486 150.208 204.711  1.00 97.70           N
ATOM   4968  CA  THR C  56     132.384 151.117 204.568  1.00 97.70           C
ATOM   4969  CB  THR C  56     132.614 152.447 205.225  1.00 97.70           C
ATOM   4970  OG1 THR C  56     133.716 153.109 204.620  1.00 97.70           O
ATOM   4971  CG2 THR C  56     132.891 152.216 206.720  1.00 97.70           C
ATOM   4972  C   THR C  56     132.190 151.365 203.106  1.00 97.70           C
ATOM   4973  O   THR C  56     133.150 151.501 202.349  1.00 97.70           O
ATOM   4974  N   ALA C  57     130.916 151.403 202.673  1.00 31.22           N
ATOM   4975  CA  ALA C  57     130.568 151.623 201.299  1.00 31.22           C
ATOM   4976  CB  ALA C  57     129.057 151.515 201.035  1.00 31.22           C
ATOM   4977  C   ALA C  57     130.977 153.001 200.883  1.00 31.22           C
ATOM   4978  O   ALA C  57     131.453 153.206 199.767  1.00 31.22           O
ATOM   4979  N   SER C  58     130.811 153.982 201.788  1.00 33.05           N
ATOM   4980  CA  SER C  58     131.003 155.369 201.465  1.00 33.05           C
ATOM   4981  CB  SER C  58     130.781 156.291 202.676  1.00 33.05           C
ATOM   4982  OG  SER C  58     129.434 156.203 203.116  1.00 33.05           O
ATOM   4983  C   SER C  58     132.384 155.639 200.952  1.00 33.05           C
ATOM   4984  O   SER C  58     132.544 156.273 199.911  1.00 33.05           O
ATOM   4985  N   ASP C  59     133.422 155.153 201.654  1.00 34.43           N
ATOM   4986  CA  ASP C  59     134.772 155.455 201.266  1.00 34.43           C
ATOM   4987  CB  ASP C  59     135.812 154.827 202.211  1.00 34.43           C
ATOM   4988  CG  ASP C  59     135.708 155.520 203.562  1.00 34.43           C
ATOM   4989  OD1 ASP C  59     135.004 156.562 203.642  1.00 34.43           O
ATOM   4990  OD2 ASP C  59     136.335 155.019 204.534  1.00 34.43           O
ATOM   4991  C   ASP C  59     135.013 154.890 199.903  1.00 34.43           C
ATOM   4992  O   ASP C  59     135.688 155.492 199.070  1.00 34.43           O
ATOM   4993  N   ILE C  60     134.469 153.695 199.640  1.00 91.91           N
ATOM   4994  CA  ILE C  60     134.628 153.079 198.357  1.00 91.91           C
ATOM   4995  CB  ILE C  60     133.969 151.737 198.267  1.00 91.91           C
ATOM   4996  CG1 ILE C  60     134.651 150.728 199.206  1.00 91.91           C
ATOM   4997  CG2 ILE C  60     133.965 151.332 196.785  1.00 91.91           C
ATOM   4998  CD1 ILE C  60     136.126 150.498 198.884  1.00 91.91           C
ATOM   4999  C   ILE C  60     133.958 153.951 197.353  1.00 91.91           C
ATOM   5000  O   ILE C  60     134.420 154.106 196.226  1.00 91.91           O
ATOM   5001  N   LYS C  61     132.820 154.538 197.739  1.00121.37           N
ATOM   5002  CA  LYS C  61     132.100 155.356 196.819  1.00121.37           C
ATOM   5003  CB  LYS C  61     130.842 155.957 197.465  1.00121.37           C
ATOM   5004  CG  LYS C  61     129.836 156.513 196.463  1.00121.37           C
ATOM   5005  CD  LYS C  61     128.458 156.762 197.079  1.00121.37           C
ATOM   5006  CE  LYS C  61     127.759 155.484 197.548  1.00121.37           C
ATOM   5007  NZ  LYS C  61     128.418 154.965 198.767  1.00121.37           N
ATOM   5008  C   LYS C  61     133.010 156.466 196.408  1.00121.37           C
ATOM   5009  O   LYS C  61     133.021 156.866 195.246  1.00121.37           O
ATOM   5010  N   LYS C  62     133.796 157.008 197.358  1.00134.67           N
ATOM   5011  CA  LYS C  62     134.696 158.067 197.008  1.00134.67           C
ATOM   5012  CB  LYS C  62     135.243 158.867 198.209  1.00134.67           C
ATOM   5013  CG  LYS C  62     136.230 158.165 199.134  1.00134.67           C
ATOM   5014  CD  LYS C  62     136.687 159.075 200.274  1.00134.67           C
ATOM   5015  CE  LYS C  62     135.508 159.550 201.129  1.00134.67           C
ATOM   5016  NZ  LYS C  62     135.975 160.428 202.221  1.00134.67           N
ATOM   5017  C   LYS C  62     135.790 157.543 196.124  1.00134.67           C
ATOM   5018  O   LYS C  62     136.310 158.277 195.286  1.00134.67           O
ATOM   5019  N   ILE C  63     136.180 156.259 196.281  1.00 92.32           N
ATOM   5020  CA  ILE C  63     137.236 155.711 195.467  1.00 92.32           C
ATOM   5021  CB  ILE C  63     137.685 154.315 195.815  1.00 92.32           C
ATOM   5022  CG1 ILE C  63     139.141 154.123 195.358  1.00 92.32           C
ATOM   5023  CG2 ILE C  63     136.770 153.299 195.113  1.00 92.32           C
ATOM   5024  CD1 ILE C  63     139.791 152.857 195.913  1.00 92.32           C
ATOM   5025  C   ILE C  63     136.786 155.697 194.037  1.00 92.32           C
ATOM   5026  O   ILE C  63     137.590 155.861 193.121  1.00 92.32           O
ATOM   5027  N   HIS C  64     135.480 155.468 193.806  1.00 70.56           N
ATOM   5028  CA  HIS C  64     134.957 155.397 192.470  1.00 70.56           C
ATOM   5029  ND1 HIS C  64     132.730 153.530 194.250  1.00 70.56           N
ATOM   5030  CG  HIS C  64     133.033 153.803 192.935  1.00 70.56           C
ATOM   5031  CB  HIS C  64     133.437 155.155 192.426  1.00 70.56           C
ATOM   5032  NE2 HIS C  64     132.494 151.621 193.135  1.00 70.56           N
ATOM   5033  CD2 HIS C  64     132.884 152.626 192.268  1.00 70.56           C
ATOM   5034  CE1 HIS C  64     132.414 152.212 194.314  1.00 70.56           C
ATOM   5035  C   HIS C  64     135.218 156.704 191.785  1.00 70.56           C
ATOM   5036  O   HIS C  64     135.511 156.737 190.591  1.00 70.56           O
ATOM   5037  N   GLU C  65     135.112 157.821 192.529  1.00 77.26           N
ATOM   5038  CA  GLU C  65     135.300 159.132 191.971  1.00 77.26           C
ATOM   5039  CB  GLU C  65     135.025 160.270 192.971  1.00 77.26           C
ATOM   5040  CG  GLU C  65     133.535 160.562 193.169  1.00 77.26           C
ATOM   5041  CD  GLU C  65     132.934 159.529 194.108  1.00 77.26           C
ATOM   5042  OE1 GLU C  65     133.184 159.632 195.337  1.00 77.26           O
ATOM   5043  OE2 GLU C  65     132.208 158.628 193.608  1.00 77.26           O
ATOM   5044  C   GLU C  65     136.703 159.290 191.467  1.00 77.26           C
ATOM   5045  O   GLU C  65     136.930 159.939 190.448  1.00 77.26           O
ATOM   5046  N   ALA C  66     137.683 158.692 192.168  1.00 39.32           N
ATOM   5047  CA  ALA C  66     139.071 158.793 191.812  1.00 39.32           C
ATOM   5048  CB  ALA C  66     139.992 158.026 192.777  1.00 39.32           C
ATOM   5049  C   ALA C  66     139.256 158.213 190.448  1.00 39.32           C
ATOM   5050  O   ALA C  66     140.089 158.690 189.677  1.00 39.32           O
ATOM   5051  N   GLY C  67     138.463 157.179 190.104  1.00 55.86           N
ATOM   5052  CA  GLY C  67     138.597 156.573 188.812  1.00 55.86           C
ATOM   5053  C   GLY C  67     138.542 155.073 188.897  1.00 55.86           C
ATOM   5054  O   GLY C  67     138.243 154.429 187.893  1.00 55.86           O
ATOM   5055  N   TYR C  68     138.781 154.461 190.077  1.00115.40           N
ATOM   5056  CA  TYR C  68     138.816 153.017 190.119  1.00115.40           C
ATOM   5057  CB  TYR C  68     139.558 152.449 191.344  1.00115.40           C
ATOM   5058  CG  TYR C  68     140.941 153.007 191.356  1.00115.40           C
ATOM   5059  CD1 TYR C  68     141.800 152.784 190.304  1.00115.40           C
ATOM   5060  CD2 TYR C  68     141.390 153.725 192.441  1.00115.40           C
ATOM   5061  CE1 TYR C  68     143.076 153.294 190.324  1.00115.40           C
ATOM   5062  CE2 TYR C  68     142.667 154.237 192.468  1.00115.40           C
ATOM   5063  CZ  TYR C  68     143.511 154.023 191.405  1.00115.40           C
ATOM   5064  OH  TYR C  68     144.821 154.546 191.425  1.00115.40           O
ATOM   5065  C   TYR C  68     137.426 152.437 190.153  1.00115.40           C
[truncated: 192,050 more chars]
