# Supplementary material for: Real-time tracking reveals catalytic roles for the two DNA binding sites of Rad51
Source: Nat Commun. 2020 Jun 11;11:2950. doi: 10.1038/s41467-020-16750-3 (PMC7289862; doi:10.1038/s41467-020-16750-3)
Supplement: Supplementary file 4 — Source Data [file 41467_2020_16750_MOESM4_ESM.zip › Source data_7.txt]

HEADER    SpRad51-dsDNA.B99990001_renum
ATOM      1  N   PRO A  44     149.363 131.042 211.431  1.00138.65           N  
ATOM      2  CA  PRO A  44     149.476 129.571 211.634  1.00138.65           C  
ATOM      3  CD  PRO A  44     148.185 131.572 212.199  1.00138.65           C  
ATOM      4  CB  PRO A  44     148.232 129.158 212.420  1.00138.65           C  
ATOM      5  CG  PRO A  44     147.763 130.432 213.130  1.00138.65           C  
ATOM      6  C   PRO A  44     149.511 128.972 210.263  1.00138.65           C  
ATOM      7  O   PRO A  44     149.304 127.766 210.142  1.00138.65           O  
ATOM      8  N   MET A  45     149.771 129.785 209.218  1.00 78.34           N  
ATOM      9  CA  MET A  45     149.772 129.236 207.894  1.00 78.34           C  
ATOM     10  CB  MET A  45     148.826 129.974 206.932  1.00 78.34           C  
ATOM     11  CG  MET A  45     147.352 129.852 207.326  1.00 78.34           C  
ATOM     12  SD  MET A  45     146.196 130.711 206.218  1.00 78.34           S  
ATOM     13  CE  MET A  45     146.402 129.544 204.842  1.00 78.34           C  
ATOM     14  C   MET A  45     151.153 129.329 207.324  1.00 78.34           C  
ATOM     15  O   MET A  45     151.683 130.415 207.099  1.00 78.34           O  
ATOM     16  N   PRO A  46     151.722 128.184 207.058  1.00156.07           N  
ATOM     17  CA  PRO A  46     153.053 128.120 206.514  1.00156.07           C  
ATOM     18  CD  PRO A  46     151.421 127.024 207.883  1.00156.07           C  
ATOM     19  CB  PRO A  46     153.517 126.679 206.709  1.00156.07           C  
ATOM     20  CG  PRO A  46     152.719 126.204 207.936  1.00156.07           C  
ATOM     21  C   PRO A  46     153.095 128.578 205.088  1.00156.07           C  
ATOM     22  O   PRO A  46     152.075 128.531 204.404  1.00156.07           O  
ATOM     23  N   LEU A  47     154.293 128.989 204.630  1.00106.81           N  
ATOM     24  CA  LEU A  47     154.573 129.577 203.349  1.00106.81           C  
ATOM     25  CB  LEU A  47     156.047 130.025 203.260  1.00106.81           C  
ATOM     26  CG  LEU A  47     156.358 131.177 202.275  1.00106.81           C  
ATOM     27  CD1 LEU A  47     157.871 131.300 202.035  1.00106.81           C  
ATOM     28  CD2 LEU A  47     155.520 131.148 200.992  1.00106.81           C  
ATOM     29  C   LEU A  47     154.301 128.540 202.292  1.00106.81           C  
ATOM     30  O   LEU A  47     154.030 128.863 201.138  1.00106.81           O  
ATOM     31  N   GLN A  48     154.369 127.247 202.658  1.00 90.74           N  
ATOM     32  CA  GLN A  48     154.191 126.180 201.710  1.00 90.74           C  
ATOM     33  CB  GLN A  48     154.271 124.781 202.347  1.00 90.74           C  
ATOM     34  CG  GLN A  48     155.676 124.413 202.831  1.00 90.74           C  
ATOM     35  CD  GLN A  48     155.987 125.230 204.076  1.00 90.74           C  
ATOM     36  OE1 GLN A  48     155.257 125.177 205.064  1.00 90.74           O  
ATOM     37  NE2 GLN A  48     157.101 126.008 204.032  1.00 90.74           N  
ATOM     38  C   GLN A  48     152.852 126.318 201.044  1.00 90.74           C  
ATOM     39  O   GLN A  48     152.687 125.923 199.892  1.00 90.74           O  
ATOM     40  N   MET A  49     151.844 126.868 201.743  1.00143.30           N  
ATOM     41  CA  MET A  49     150.550 127.036 201.137  1.00143.30           C  
ATOM     42  CB  MET A  49     149.532 127.707 202.076  1.00143.30           C  
ATOM     43  CG  MET A  49     148.150 127.893 201.446  1.00143.30           C  
ATOM     44  SD  MET A  49     147.209 126.356 201.212  1.00143.30           S  
ATOM     45  CE  MET A  49     146.891 126.101 202.981  1.00143.30           C  
ATOM     46  C   MET A  49     150.720 127.941 199.956  1.00143.30           C  
ATOM     47  O   MET A  49     150.025 127.817 198.949  1.00143.30           O  
ATOM     48  N   LEU A  50     151.636 128.912 200.091  1.00 79.35           N  
ATOM     49  CA  LEU A  50     152.003 129.871 199.092  1.00 79.35           C  
ATOM     50  CB  LEU A  50     152.906 130.987 199.637  1.00 79.35           C  
ATOM     51  CG  LEU A  50     152.189 131.855 200.687  1.00 79.35           C  
ATOM     52  CD1 LEU A  50     153.106 132.965 201.221  1.00 79.35           C  
ATOM     53  CD2 LEU A  50     150.853 132.388 200.144  1.00 79.35           C  
ATOM     54  C   LEU A  50     152.714 129.189 197.970  1.00 79.35           C  
ATOM     55  O   LEU A  50     152.814 129.752 196.881  1.00 79.35           O  
ATOM     56  N   GLU A  51     153.329 128.012 198.209  1.00127.94           N  
ATOM     57  CA  GLU A  51     153.923 127.409 197.055  1.00127.94           C  
ATOM     58  CB  GLU A  51     155.052 126.396 197.340  1.00127.94           C  
ATOM     59  CG  GLU A  51     154.692 125.176 198.179  1.00127.94           C  
ATOM     60  CD  GLU A  51     155.986 124.395 198.379  1.00127.94           C  
ATOM     61  OE1 GLU A  51     157.069 124.965 198.078  1.00127.94           O  
ATOM     62  OE2 GLU A  51     155.911 123.223 198.834  1.00127.94           O1-
ATOM     63  C   GLU A  51     152.806 126.807 196.268  1.00127.94           C  
ATOM     64  O   GLU A  51     152.490 125.621 196.359  1.00127.94           O  
ATOM     65  N   GLY A  52     152.191 127.675 195.445  1.00 30.49           N  
ATOM     66  CA  GLY A  52     151.061 127.388 194.627  1.00 30.49           C  
ATOM     67  C   GLY A  52     150.912 128.581 193.741  1.00 30.49           C  
ATOM     68  O   GLY A  52     151.620 129.572 193.904  1.00 30.49           O  
ATOM     69  N   ASN A  53     149.980 128.496 192.774  1.00 93.09           N  
ATOM     70  CA  ASN A  53     149.683 129.538 191.834  1.00 93.09           C  
ATOM     71  CB  ASN A  53     148.895 130.742 192.400  1.00 93.09           C  
ATOM     72  CG  ASN A  53     149.696 131.467 193.469  1.00 93.09           C  
ATOM     73  OD1 ASN A  53     149.708 131.062 194.631  1.00 93.09           O  
ATOM     74  ND2 ASN A  53     150.378 132.575 193.074  1.00 93.09           N  
ATOM     75  C   ASN A  53     150.913 130.016 191.119  1.00 93.09           C  
ATOM     76  O   ASN A  53     151.078 131.214 190.893  1.00 93.09           O  
ATOM     77  N   GLY A  54     151.817 129.088 190.747  1.00 26.31           N  
ATOM     78  CA  GLY A  54     152.912 129.431 189.877  1.00 26.31           C  
ATOM     79  C   GLY A  54     154.113 129.955 190.602  1.00 26.31           C  
ATOM     80  O   GLY A  54     155.115 130.277 189.965  1.00 26.31           O  
ATOM     81  N   ILE A  55     154.069 130.056 191.940  1.00105.90           N  
ATOM     82  CA  ILE A  55     155.211 130.551 192.660  1.00105.90           C  
ATOM     83  CB  ILE A  55     154.925 130.808 194.115  1.00105.90           C  
ATOM     84  CG1 ILE A  55     153.839 131.881 194.307  1.00105.90           C  
ATOM     85  CG2 ILE A  55     156.257 131.169 194.792  1.00105.90           C  
ATOM     86  CD1 ILE A  55     154.268 133.284 193.883  1.00105.90           C  
ATOM     87  C   ILE A  55     156.255 129.475 192.630  1.00105.90           C  
ATOM     88  O   ILE A  55     155.951 128.303 192.843  1.00105.90           O  
ATOM     89  N   THR A  56     157.523 129.841 192.346  1.00 29.59           N  
ATOM     90  CA  THR A  56     158.558 128.846 192.302  1.00 29.59           C  
ATOM     91  CB  THR A  56     159.806 129.310 191.609  1.00 29.59           C  
ATOM     92  OG1 THR A  56     159.513 129.688 190.273  1.00 29.59           O  
ATOM     93  CG2 THR A  56     160.831 128.162 191.623  1.00 29.59           C  
ATOM     94  C   THR A  56     158.931 128.483 193.706  1.00 29.59           C  
ATOM     95  O   THR A  56     158.969 129.330 194.598  1.00 29.59           O  
ATOM     96  N   ALA A  57     159.216 127.185 193.923  1.00 29.00           N  
ATOM     97  CA  ALA A  57     159.588 126.666 195.207  1.00 29.00           C  
ATOM     98  CB  ALA A  57     159.808 125.144 195.190  1.00 29.00           C  
ATOM     99  C   ALA A  57     160.883 127.301 195.605  1.00 29.00           C  
ATOM    100  O   ALA A  57     161.108 127.606 196.773  1.00 29.00           O  
ATOM    101  N   SER A  58     161.798 127.502 194.645  1.00 72.16           N  
ATOM    102  CA  SER A  58     163.058 128.091 194.990  1.00 72.16           C  
ATOM    103  CB  SER A  58     164.029 128.165 193.799  1.00 72.16           C  
ATOM    104  OG  SER A  58     163.517 129.038 192.804  1.00 72.16           O  
ATOM    105  C   SER A  58     162.813 129.489 195.456  1.00 72.16           C  
ATOM    106  O   SER A  58     163.453 129.951 196.398  1.00 72.16           O  
ATOM    107  N   ASP A  59     161.870 130.193 194.799  1.00 40.26           N  
ATOM    108  CA  ASP A  59     161.537 131.539 195.152  1.00 40.26           C  
ATOM    109  CB  ASP A  59     160.454 132.148 194.243  1.00 40.26           C  
ATOM    110  CG  ASP A  59     161.046 132.375 192.858  1.00 40.26           C  
ATOM    111  OD1 ASP A  59     162.297 132.306 192.726  1.00 40.26           O  
ATOM    112  OD2 ASP A  59     160.251 132.626 191.913  1.00 40.26           O1-
ATOM    113  C   ASP A  59     160.986 131.528 196.541  1.00 40.26           C  
ATOM    114  O   ASP A  59     161.278 132.407 197.347  1.00 40.26           O  
ATOM    115  N   ILE A  60     160.173 130.512 196.870  1.00105.01           N  
ATOM    116  CA  ILE A  60     159.593 130.469 198.185  1.00105.01           C  
ATOM    117  CB  ILE A  60     158.622 129.331 198.433  1.00105.01           C  
ATOM    118  CG1 ILE A  60     157.654 129.706 199.561  1.00105.01           C  
ATOM    119  CG2 ILE A  60     159.375 128.052 198.817  1.00105.01           C  
ATOM    120  CD1 ILE A  60     156.530 128.685 199.732  1.00105.01           C  
ATOM    121  C   ILE A  60     160.729 130.348 199.144  1.00105.01           C  
ATOM    122  O   ILE A  60     160.713 130.934 200.226  1.00105.01           O  
ATOM    123  N   LYS A  61     161.749 129.568 198.744  1.00178.41           N  
ATOM    124  CA  LYS A  61     162.900 129.288 199.547  1.00178.41           C  
ATOM    125  CB  LYS A  61     163.854 128.283 198.881  1.00178.41           C  
ATOM    126  CG  LYS A  61     164.857 127.665 199.854  1.00178.41           C  
ATOM    127  CD  LYS A  61     164.253 126.593 200.766  1.00178.41           C  
ATOM    128  CE  LYS A  61     162.908 126.980 201.385  1.00178.41           C  
ATOM    129  NZ  LYS A  61     161.817 126.731 200.417  1.00178.41           N1+
ATOM    130  C   LYS A  61     163.662 130.556 199.752  1.00178.41           C  
ATOM    131  O   LYS A  61     164.314 130.717 200.779  1.00178.41           O  
ATOM    132  N   LYS A  62     163.669 131.463 198.752  1.00 44.23           N  
ATOM    133  CA  LYS A  62     164.354 132.704 198.952  1.00 44.23           C  
ATOM    134  CB  LYS A  62     164.375 133.587 197.693  1.00 44.23           C  
ATOM    135  CG  LYS A  62     165.218 133.005 196.556  1.00 44.23           C  
ATOM    136  CD  LYS A  62     165.004 133.709 195.215  1.00 44.23           C  
ATOM    137  CE  LYS A  62     165.847 133.129 194.077  1.00 44.23           C  
ATOM    138  NZ  LYS A  62     165.578 133.866 192.822  1.00 44.23           N1+
ATOM    139  C   LYS A  62     163.622 133.457 200.018  1.00 44.23           C  
ATOM    140  O   LYS A  62     164.220 134.002 200.945  1.00 44.23           O  
ATOM    141  N   ILE A  63     162.281 133.438 199.931  1.00 58.27           N  
ATOM    142  CA  ILE A  63     161.395 134.133 200.828  1.00 58.27           C  
ATOM    143  CB  ILE A  63     159.947 133.898 200.508  1.00 58.27           C  
ATOM    144  CG1 ILE A  63     159.616 134.421 199.101  1.00 58.27           C  
ATOM    145  CG2 ILE A  63     159.104 134.543 201.621  1.00 58.27           C  
ATOM    146  CD1 ILE A  63     158.251 133.967 198.587  1.00 58.27           C  
ATOM    147  C   ILE A  63     161.617 133.676 202.234  1.00 58.27           C  
ATOM    148  O   ILE A  63     161.502 134.460 203.174  1.00 58.27           O  
ATOM    149  N   HIS A  64     161.928 132.386 202.423  1.00 91.38           N  
ATOM    150  CA  HIS A  64     162.072 131.840 203.749  1.00 91.38           C  
ATOM    151  ND1 HIS A  64     161.021 129.033 202.063  1.00 91.38           N  
ATOM    152  CG  HIS A  64     161.244 129.472 203.349  1.00 91.38           C  
ATOM    153  CB  HIS A  64     162.399 130.336 203.761  1.00 91.38           C  
ATOM    154  NE2 HIS A  64     159.370 128.215 203.308  1.00 91.38           N  
ATOM    155  CD2 HIS A  64     160.227 128.962 204.096  1.00 91.38           C  
ATOM    156  CE1 HIS A  64     159.888 128.286 202.095  1.00 91.38           C  
ATOM    157  C   HIS A  64     163.180 132.543 204.483  1.00 91.38           C  
ATOM    158  O   HIS A  64     163.103 132.725 205.696  1.00 91.38           O  
ATOM    159  N   GLU A  65     164.238 132.956 203.763  1.00 92.44           N  
ATOM    160  CA  GLU A  65     165.421 133.548 204.329  1.00 92.44           C  
ATOM    161  CB  GLU A  65     166.501 133.821 203.269  1.00 92.44           C  
ATOM    162  CG  GLU A  65     167.072 132.548 202.642  1.00 92.44           C  
ATOM    163  CD  GLU A  65     167.954 131.866 203.678  1.00 92.44           C  
ATOM    164  OE1 GLU A  65     168.777 132.577 204.315  1.00 92.44           O  
ATOM    165  OE2 GLU A  65     167.815 130.625 203.849  1.00 92.44           O1-
ATOM    166  C   GLU A  65     165.108 134.858 204.991  1.00 92.44           C  
ATOM    167  O   GLU A  65     165.812 135.276 205.908  1.00 92.44           O  
ATOM    168  N   ALA A  66     164.058 135.549 204.521  1.00 71.61           N  
ATOM    169  CA  ALA A  66     163.645 136.835 205.007  1.00 71.61           C  
ATOM    170  CB  ALA A  66     162.421 137.386 204.257  1.00 71.61           C  
ATOM    171  C   ALA A  66     163.297 136.760 206.458  1.00 71.61           C  
ATOM    172  O   ALA A  66     163.343 137.769 207.160  1.00 71.61           O  
ATOM    173  N   GLY A  67     162.887 135.577 206.941  1.00 35.06           N  
ATOM    174  CA  GLY A  67     162.475 135.451 208.303  1.00 35.06           C  
ATOM    175  C   GLY A  67     161.000 135.258 208.252  1.00 35.06           C  
ATOM    176  O   GLY A  67     160.364 134.985 209.268  1.00 35.06           O  
ATOM    177  N   TYR A  68     160.415 135.397 207.044  1.00110.22           N  
ATOM    178  CA  TYR A  68     159.008 135.168 206.919  1.00110.22           C  
ATOM    179  CB  TYR A  68     158.371 135.815 205.675  1.00110.22           C  
ATOM    180  CG  TYR A  68     158.670 137.276 205.714  1.00110.22           C  
ATOM    181  CD1 TYR A  68     158.312 138.045 206.797  1.00110.22           C  
ATOM    182  CD2 TYR A  68     159.278 137.886 204.640  1.00110.22           C  
ATOM    183  CE1 TYR A  68     158.585 139.393 206.823  1.00110.22           C  
ATOM    184  CE2 TYR A  68     159.553 139.233 204.658  1.00110.22           C  
ATOM    185  CZ  TYR A  68     159.209 139.988 205.753  1.00110.22           C  
ATOM    186  OH  TYR A  68     159.490 141.369 205.774  1.00110.22           O  
ATOM    187  C   TYR A  68     158.824 133.686 206.807  1.00110.22           C  
ATOM    188  O   TYR A  68     159.478 133.031 206.000  1.00110.22           O  
ATOM    189  N   TYR A  69     158.113 133.104 207.791  1.00235.80           N  
ATOM    190  CA  TYR A  69     157.705 131.724 207.829  1.00235.80           C  
ATOM    191  CB  TYR A  69     157.887 131.070 209.216  1.00235.80           C  
ATOM    192  CG  TYR A  69     157.552 129.632 209.014  1.00235.80           C  
ATOM    193  CD1 TYR A  69     158.483 128.779 208.468  1.00235.80           C  
ATOM    194  CD2 TYR A  69     156.310 129.140 209.346  1.00235.80           C  
ATOM    195  CE1 TYR A  69     158.184 127.454 208.256  1.00235.80           C  
ATOM    196  CE2 TYR A  69     156.003 127.818 209.134  1.00235.80           C  
ATOM    197  CZ  TYR A  69     156.941 126.973 208.588  1.00235.80           C  
ATOM    198  OH  TYR A  69     156.628 125.615 208.371  1.00235.80           O  
ATOM    199  C   TYR A  69     156.281 131.495 207.406  1.00235.80           C  
ATOM    200  O   TYR A  69     155.925 130.405 206.963  1.00235.80           O  
ATOM    201  N   THR A  70     155.392 132.482 207.639  1.00 62.46           N  
ATOM    202  CA  THR A  70     153.989 132.202 207.477  1.00 62.46           C  
ATOM    203  CB  THR A  70     153.227 132.309 208.768  1.00 62.46           C  
ATOM    204  OG1 THR A  70     153.325 133.626 209.292  1.00 62.46           O  
ATOM    205  CG2 THR A  70     153.813 131.301 209.772  1.00 62.46           C  
ATOM    206  C   THR A  70     153.353 133.137 206.494  1.00 62.46           C  
ATOM    207  O   THR A  70     153.857 134.220 206.204  1.00 62.46           O  
ATOM    208  N   VAL A  71     152.193 132.707 205.957  1.00 43.49           N  
ATOM    209  CA  VAL A  71     151.460 133.433 204.963  1.00 43.49           C  
ATOM    210  CB  VAL A  71     150.237 132.704 204.486  1.00 43.49           C  
ATOM    211  CG1 VAL A  71     149.474 133.618 203.512  1.00 43.49           C  
ATOM    212  CG2 VAL A  71     150.671 131.364 203.869  1.00 43.49           C  
ATOM    213  C   VAL A  71     150.999 134.737 205.536  1.00 43.49           C  
ATOM    214  O   VAL A  71     151.031 135.762 204.862  1.00 43.49           O  
ATOM    215  N   GLU A  72     150.545 134.754 206.799  1.00144.41           N  
ATOM    216  CA  GLU A  72     150.071 136.000 207.322  1.00144.41           C  
ATOM    217  CB  GLU A  72     149.395 135.895 208.700  1.00144.41           C  
ATOM    218  CG  GLU A  72     150.246 135.219 209.764  1.00144.41           C  
ATOM    219  CD  GLU A  72     150.119 133.724 209.542  1.00144.41           C  
ATOM    220  OE1 GLU A  72     149.335 133.324 208.640  1.00144.41           O  
ATOM    221  OE2 GLU A  72     150.803 132.962 210.275  1.00144.41           O1-
ATOM    222  C   GLU A  72     151.206 136.974 207.398  1.00144.41           C  
ATOM    223  O   GLU A  72     151.022 138.168 207.172  1.00144.41           O  
ATOM    224  N   SER A  73     152.423 136.497 207.707  1.00 75.54           N  
ATOM    225  CA  SER A  73     153.542 137.386 207.820  1.00 75.54           C  
ATOM    226  CB  SER A  73     154.844 136.654 208.183  1.00 75.54           C  
ATOM    227  OG  SER A  73     155.915 137.581 208.279  1.00 75.54           O  
ATOM    228  C   SER A  73     153.744 138.071 206.500  1.00 75.54           C  
ATOM    229  O   SER A  73     154.086 139.252 206.456  1.00 75.54           O  
ATOM    230  N   ILE A  74     153.557 137.346 205.381  1.00110.83           N  
ATOM    231  CA  ILE A  74     153.725 137.977 204.101  1.00110.83           C  
ATOM    232  CB  ILE A  74     153.736 137.072 202.893  1.00110.83           C  
ATOM    233  CG1 ILE A  74     152.361 136.462 202.599  1.00110.83           C  
ATOM    234  CG2 ILE A  74     154.841 136.026 203.114  1.00110.83           C  
ATOM    235  CD1 ILE A  74     152.259 135.791 201.231  1.00110.83           C  
ATOM    236  C   ILE A  74     152.617 138.971 203.925  1.00110.83           C  
ATOM    237  O   ILE A  74     152.805 140.025 203.321  1.00110.83           O  
ATOM    238  N   ALA A  75     151.410 138.645 204.427  1.00 43.51           N  
ATOM    239  CA  ALA A  75     150.277 139.510 204.266  1.00 43.51           C  
ATOM    240  CB  ALA A  75     148.997 138.935 204.894  1.00 43.51           C  
ATOM    241  C   ALA A  75     150.558 140.816 204.939  1.00 43.51           C  
ATOM    242  O   ALA A  75     150.173 141.875 204.448  1.00 43.51           O  
ATOM    243  N   TYR A  76     151.200 140.753 206.114  1.00123.71           N  
ATOM    244  CA  TYR A  76     151.536 141.884 206.929  1.00123.71           C  
ATOM    245  CB  TYR A  76     151.847 141.513 208.389  1.00123.71           C  
ATOM    246  CG  TYR A  76     150.662 140.730 208.840  1.00123.71           C  
ATOM    247  CD1 TYR A  76     149.389 141.201 208.611  1.00123.71           C  
ATOM    248  CD2 TYR A  76     150.822 139.547 209.526  1.00123.71           C  
ATOM    249  CE1 TYR A  76     148.290 140.482 209.021  1.00123.71           C  
ATOM    250  CE2 TYR A  76     149.728 138.825 209.939  1.00123.71           C  
ATOM    251  CZ  TYR A  76     148.460 139.289 209.682  1.00123.71           C  
ATOM    252  OH  TYR A  76     147.339 138.544 210.105  1.00123.71           O  
ATOM    253  C   TYR A  76     152.682 142.672 206.366  1.00123.71           C  
ATOM    254  O   TYR A  76     152.855 143.830 206.738  1.00123.71           O  
ATOM    255  N   THR A  77     153.551 142.042 205.545  1.00 68.36           N  
ATOM    256  CA  THR A  77     154.752 142.679 205.059  1.00 68.36           C  
ATOM    257  CB  THR A  77     155.669 141.732 204.338  1.00 68.36           C  
ATOM    258  OG1 THR A  77     156.043 140.664 205.196  1.00 68.36           O  
ATOM    259  CG2 THR A  77     156.918 142.508 203.887  1.00 68.36           C  
ATOM    260  C   THR A  77     154.468 143.824 204.127  1.00 68.36           C  
ATOM    261  O   THR A  77     153.607 143.767 203.250  1.00 68.36           O  
ATOM    262  N   PRO A  78     155.222 144.882 204.328  1.00 80.09           N  
ATOM    263  CA  PRO A  78     155.156 146.063 203.505  1.00 80.09           C  
ATOM    264  CD  PRO A  78     155.853 145.142 205.610  1.00 80.09           C  
ATOM    265  CB  PRO A  78     155.875 147.168 204.284  1.00 80.09           C  
ATOM    266  CG  PRO A  78     156.673 146.420 205.367  1.00 80.09           C  
ATOM    267  C   PRO A  78     155.783 145.746 202.185  1.00 80.09           C  
ATOM    268  O   PRO A  78     156.670 144.895 202.141  1.00 80.09           O  
ATOM    269  N   LYS A  79     155.352 146.420 201.101  1.00 61.43           N  
ATOM    270  CA  LYS A  79     155.842 146.079 199.798  1.00 61.43           C  
ATOM    271  CB  LYS A  79     155.123 146.787 198.635  1.00 61.43           C  
ATOM    272  CG  LYS A  79     155.506 146.168 197.286  1.00 61.43           C  
ATOM    273  CD  LYS A  79     154.545 146.471 196.134  1.00 61.43           C  
ATOM    274  CE  LYS A  79     154.887 145.695 194.856  1.00 61.43           C  
ATOM    275  NZ  LYS A  79     153.829 145.871 193.837  1.00 61.43           N1+
ATOM    276  C   LYS A  79     157.305 146.360 199.686  1.00 61.43           C  
ATOM    277  O   LYS A  79     158.035 145.609 199.043  1.00 61.43           O  
ATOM    278  N   ARG A  80     157.770 147.449 200.315  1.00184.26           N  
ATOM    279  CA  ARG A  80     159.136 147.875 200.213  1.00184.26           C  
ATOM    280  CB  ARG A  80     159.383 149.152 201.026  1.00184.26           C  
ATOM    281  CG  ARG A  80     160.850 149.556 201.076  1.00184.26           C  
ATOM    282  CD  ARG A  80     161.104 150.830 201.885  1.00184.26           C  
ATOM    283  NE  ARG A  80     160.880 150.501 203.321  1.00184.26           N  
ATOM    284  CZ  ARG A  80     161.898 149.985 204.070  1.00184.26           C  
ATOM    285  NH1 ARG A  80     163.123 149.777 203.506  1.00184.26           N1+
ATOM    286  NH2 ARG A  80     161.691 149.679 205.384  1.00184.26           N  
ATOM    287  C   ARG A  80     160.077 146.835 200.741  1.00184.26           C  
ATOM    288  O   ARG A  80     161.090 146.538 200.109  1.00184.26           O  
ATOM    289  N   GLN A  81     159.771 146.244 201.911  1.00 84.02           N  
ATOM    290  CA  GLN A  81     160.681 145.299 202.495  1.00 84.02           C  
ATOM    291  CB  GLN A  81     160.221 144.748 203.860  1.00 84.02           C  
ATOM    292  CG  GLN A  81     160.231 145.782 204.987  1.00 84.02           C  
ATOM    293  CD  GLN A  81     159.816 145.093 206.282  1.00 84.02           C  
ATOM    294  OE1 GLN A  81     159.564 143.890 206.314  1.00 84.02           O  
ATOM    295  NE2 GLN A  81     159.743 145.882 207.388  1.00 84.02           N  
ATOM    296  C   GLN A  81     160.804 144.127 201.583  1.00 84.02           C  
ATOM    297  O   GLN A  81     161.888 143.571 201.421  1.00 84.02           O  
ATOM    298  N   LEU A  82     159.676 143.722 200.975  1.00 60.39           N  
ATOM    299  CA  LEU A  82     159.621 142.588 200.102  1.00 60.39           C  
ATOM    300  CB  LEU A  82     158.200 142.306 199.586  1.00 60.39           C  
ATOM    301  CG  LEU A  82     158.116 141.082 198.656  1.00 60.39           C  
ATOM    302  CD1 LEU A  82     158.260 139.773 199.447  1.00 60.39           C  
ATOM    303  CD2 LEU A  82     156.864 141.121 197.770  1.00 60.39           C  
ATOM    304  C   LEU A  82     160.456 142.856 198.888  1.00 60.39           C  
ATOM    305  O   LEU A  82     161.111 141.958 198.368  1.00 60.39           O  
ATOM    306  N   LEU A  83     160.412 144.098 198.372  1.00 93.81           N  
ATOM    307  CA  LEU A  83     161.124 144.469 197.178  1.00 93.81           C  
ATOM    308  CB  LEU A  83     160.724 145.884 196.695  1.00 93.81           C  
ATOM    309  CG  LEU A  83     161.216 146.337 195.295  1.00 93.81           C  
ATOM    310  CD1 LEU A  83     160.721 147.762 195.000  1.00 93.81           C  
ATOM    311  CD2 LEU A  83     162.738 146.230 195.095  1.00 93.81           C  
ATOM    312  C   LEU A  83     162.607 144.456 197.421  1.00 93.81           C  
ATOM    313  O   LEU A  83     163.372 143.992 196.577  1.00 93.81           O  
ATOM    314  N   LEU A  84     163.051 144.935 198.599  1.00144.41           N  
ATOM    315  CA  LEU A  84     164.452 145.165 198.838  1.00144.41           C  
ATOM    316  CB  LEU A  84     164.736 145.821 200.208  1.00144.41           C  
ATOM    317  CG  LEU A  84     164.343 145.004 201.456  1.00144.41           C  
ATOM    318  CD1 LEU A  84     165.285 143.813 201.690  1.00144.41           C  
ATOM    319  CD2 LEU A  84     164.226 145.913 202.690  1.00144.41           C  
ATOM    320  C   LEU A  84     165.251 143.906 198.699  1.00144.41           C  
ATOM    321  O   LEU A  84     166.371 143.947 198.190  1.00144.41           O  
ATOM    322  N   ILE A  85     164.721 142.752 199.141  1.00146.77           N  
ATOM    323  CA  ILE A  85     165.480 141.541 199.009  1.00146.77           C  
ATOM    324  CB  ILE A  85     164.826 140.318 199.589  1.00146.77           C  
ATOM    325  CG1 ILE A  85     163.477 140.026 198.921  1.00146.77           C  
ATOM    326  CG2 ILE A  85     164.740 140.515 201.106  1.00146.77           C  
ATOM    327  CD1 ILE A  85     162.903 138.657 199.288  1.00146.77           C  
ATOM    328  C   ILE A  85     165.748 141.318 197.556  1.00146.77           C  
ATOM    329  O   ILE A  85     164.906 141.594 196.706  1.00146.77           O  
ATOM    330  N   LYS A  86     166.960 140.817 197.252  1.00194.71           N  
ATOM    331  CA  LYS A  86     167.490 140.745 195.919  1.00194.71           C  
ATOM    332  CB  LYS A  86     168.951 140.268 195.909  1.00194.71           C  
ATOM    333  CG  LYS A  86     169.893 141.251 196.605  1.00194.71           C  
ATOM    334  CD  LYS A  86     171.276 140.673 196.910  1.00194.71           C  
ATOM    335  CE  LYS A  86     172.209 141.666 197.606  1.00194.71           C  
ATOM    336  NZ  LYS A  86     173.521 141.033 197.864  1.00194.71           N1+
ATOM    337  C   LYS A  86     166.735 139.893 194.935  1.00194.71           C  
ATOM    338  O   LYS A  86     166.379 140.336 193.867  1.00194.71           O  
ATOM    339  N   GLY A  87     166.362 138.661 195.206  1.00171.02           N  
ATOM    340  CA  GLY A  87     165.866 137.857 194.113  1.00171.02           C  
ATOM    341  C   GLY A  87     164.594 138.309 193.410  1.00171.02           C  
ATOM    342  O   GLY A  87     164.258 137.695 192.400  1.00171.02           O  
ATOM    343  N   ILE A  88     163.777 139.267 193.914  1.00227.66           N  
ATOM    344  CA  ILE A  88     162.489 139.433 193.263  1.00227.66           C  
ATOM    345  CB  ILE A  88     161.301 139.300 194.176  1.00227.66           C  
ATOM    346  CG1 ILE A  88     161.302 140.414 195.233  1.00227.66           C  
ATOM    347  CG2 ILE A  88     161.256 137.883 194.750  1.00227.66           C  
ATOM    348  CD1 ILE A  88     162.500 140.388 196.170  1.00227.66           C  
ATOM    349  C   ILE A  88     162.207 140.723 192.556  1.00227.66           C  
ATOM    350  O   ILE A  88     162.605 141.811 192.966  1.00227.66           O  
ATOM    351  N   SER A  89     161.450 140.581 191.440  1.00 49.36           N  
ATOM    352  CA  SER A  89     160.913 141.676 190.688  1.00 49.36           C  
ATOM    353  CB  SER A  89     160.604 141.318 189.225  1.00 49.36           C  
ATOM    354  OG  SER A  89     159.612 140.303 189.171  1.00 49.36           O  
ATOM    355  C   SER A  89     159.618 142.032 191.360  1.00 49.36           C  
ATOM    356  O   SER A  89     159.046 141.224 192.090  1.00 49.36           O  
ATOM    357  N   GLU A  90     159.114 143.256 191.113  1.00 78.69           N  
ATOM    358  CA  GLU A  90     157.928 143.753 191.753  1.00 78.69           C  
ATOM    359  CB  GLU A  90     157.623 145.215 191.390  1.00 78.69           C  
ATOM    360  CG  GLU A  90     158.656 146.203 191.934  1.00 78.69           C  
ATOM    361  CD  GLU A  90     158.549 146.200 193.451  1.00 78.69           C  
ATOM    362  OE1 GLU A  90     158.806 145.127 194.060  1.00 78.69           O  
ATOM    363  OE2 GLU A  90     158.203 147.269 194.021  1.00 78.69           O1-
ATOM    364  C   GLU A  90     156.743 142.939 191.342  1.00 78.69           C  
ATOM    365  O   GLU A  90     155.834 142.711 192.139  1.00 78.69           O  
ATOM    366  N   ALA A  91     156.721 142.478 190.080  1.00 26.94           N  
ATOM    367  CA  ALA A  91     155.598 141.742 189.576  1.00 26.94           C  
ATOM    368  CB  ALA A  91     155.791 141.284 188.121  1.00 26.94           C  
ATOM    369  C   ALA A  91     155.435 140.519 190.415  1.00 26.94           C  
ATOM    370  O   ALA A  91     154.318 140.100 190.714  1.00 26.94           O  
ATOM    371  N   LYS A  92     156.555 139.907 190.828  1.00 58.97           N  
ATOM    372  CA  LYS A  92     156.438 138.728 191.628  1.00 58.97           C  
ATOM    373  CB  LYS A  92     157.797 138.134 192.035  1.00 58.97           C  
ATOM    374  CG  LYS A  92     158.551 137.471 190.880  1.00 58.97           C  
ATOM    375  CD  LYS A  92     160.004 137.133 191.217  1.00 58.97           C  
ATOM    376  CE  LYS A  92     160.680 136.212 190.199  1.00 58.97           C  
ATOM    377  NZ  LYS A  92     161.100 136.981 189.009  1.00 58.97           N1+
ATOM    378  C   LYS A  92     155.709 139.105 192.877  1.00 58.97           C  
ATOM    379  O   LYS A  92     154.875 138.349 193.375  1.00 58.97           O  
ATOM    380  N   ALA A  93     156.007 140.305 193.404  1.00 40.21           N  
ATOM    381  CA  ALA A  93     155.402 140.789 194.608  1.00 40.21           C  
ATOM    382  CB  ALA A  93     155.936 142.171 195.023  1.00 40.21           C  
ATOM    383  C   ALA A  93     153.932 140.915 194.404  1.00 40.21           C  
ATOM    384  O   ALA A  93     153.157 140.642 195.318  1.00 40.21           O  
ATOM    385  N   ASP A  94     153.494 141.354 193.209  1.00114.91           N  
ATOM    386  CA  ASP A  94     152.078 141.488 193.047  1.00114.91           C  
ATOM    387  CB  ASP A  94     151.632 142.270 191.785  1.00114.91           C  
ATOM    388  CG  ASP A  94     152.040 141.603 190.481  1.00114.91           C  
ATOM    389  OD1 ASP A  94     151.823 140.373 190.337  1.00114.91           O  
ATOM    390  OD2 ASP A  94     152.580 142.328 189.603  1.00114.91           O1-
ATOM    391  C   ASP A  94     151.448 140.132 193.131  1.00114.91           C  
ATOM    392  O   ASP A  94     150.359 139.985 193.682  1.00114.91           O  
ATOM    393  N   LYS A  95     152.117 139.094 192.598  1.00118.43           N  
ATOM    394  CA  LYS A  95     151.553 137.778 192.646  1.00118.43           C  
ATOM    395  CB  LYS A  95     152.362 136.771 191.812  1.00118.43           C  
ATOM    396  CG  LYS A  95     151.613 135.470 191.527  1.00118.43           C  
ATOM    397  CD  LYS A  95     152.190 134.693 190.342  1.00118.43           C  
ATOM    398  CE  LYS A  95     153.539 134.033 190.627  1.00118.43           C  
ATOM    399  NZ  LYS A  95     153.325 132.688 191.200  1.00118.43           N1+
ATOM    400  C   LYS A  95     151.501 137.313 194.073  1.00118.43           C  
ATOM    401  O   LYS A  95     150.492 136.770 194.522  1.00118.43           O  
ATOM    402  N   LEU A  96     152.591 137.546 194.830  1.00 97.29           N  
ATOM    403  CA  LEU A  96     152.703 137.083 196.185  1.00 97.29           C  
ATOM    404  CB  LEU A  96     154.107 137.399 196.757  1.00 97.29           C  
ATOM    405  CG  LEU A  96     154.430 136.926 198.195  1.00 97.29           C  
ATOM    406  CD1 LEU A  96     155.913 137.175 198.512  1.00 97.29           C  
ATOM    407  CD2 LEU A  96     153.537 137.576 199.264  1.00 97.29           C  
ATOM    408  C   LEU A  96     151.654 137.740 197.025  1.00 97.29           C  
ATOM    409  O   LEU A  96     150.946 137.073 197.778  1.00 97.29           O  
ATOM    410  N   LEU A  97     151.512 139.069 196.896  1.00 41.34           N  
ATOM    411  CA  LEU A  97     150.576 139.810 197.689  1.00 41.34           C  
ATOM    412  CB  LEU A  97     150.663 141.325 197.440  1.00 41.34           C  
ATOM    413  CG  LEU A  97     152.037 141.921 197.810  1.00 41.34           C  
ATOM    414  CD1 LEU A  97     152.062 143.442 197.593  1.00 41.34           C  
ATOM    415  CD2 LEU A  97     152.468 141.509 199.227  1.00 41.34           C  
ATOM    416  C   LEU A  97     149.201 139.355 197.333  1.00 41.34           C  
ATOM    417  O   LEU A  97     148.323 139.266 198.189  1.00 41.34           O  
ATOM    418  N   GLY A  98     148.977 139.047 196.044  1.00 18.49           N  
ATOM    419  CA  GLY A  98     147.675 138.629 195.620  1.00 18.49           C  
ATOM    420  C   GLY A  98     147.326 137.383 196.368  1.00 18.49           C  
ATOM    421  O   GLY A  98     146.172 137.177 196.741  1.00 18.49           O  
ATOM    422  N   GLU A  99     148.317 136.495 196.567  1.00 84.03           N  
ATOM    423  CA  GLU A  99     148.105 135.261 197.267  1.00 84.03           C  
ATOM    424  CB  GLU A  99     149.309 134.313 197.173  1.00 84.03           C  
ATOM    425  CG  GLU A  99     149.532 133.821 195.746  1.00 84.03           C  
ATOM    426  CD  GLU A  99     148.202 133.262 195.265  1.00 84.03           C  
ATOM    427  OE1 GLU A  99     147.577 132.482 196.033  1.00 84.03           O  
ATOM    428  OE2 GLU A  99     147.793 133.608 194.124  1.00 84.03           O1-
ATOM    429  C   GLU A  99     147.838 135.523 198.716  1.00 84.03           C  
ATOM    430  O   GLU A  99     147.028 134.836 199.336  1.00 84.03           O  
ATOM    431  N   ALA A 100     148.527 136.518 199.304  1.00 26.47           N  
ATOM    432  CA  ALA A 100     148.347 136.811 200.697  1.00 26.47           C  
ATOM    433  CB  ALA A 100     149.225 137.979 201.179  1.00 26.47           C  
ATOM    434  C   ALA A 100     146.921 137.206 200.891  1.00 26.47           C  
ATOM    435  O   ALA A 100     146.289 136.825 201.875  1.00 26.47           O  
ATOM    436  N   SER A 101     146.384 138.002 199.950  1.00 64.27           N  
ATOM    437  CA  SER A 101     145.014 138.411 200.012  1.00 64.27           C  
ATOM    438  CB  SER A 101     144.646 139.435 198.925  1.00 64.27           C  
ATOM    439  OG  SER A 101     143.279 139.799 199.041  1.00 64.27           O  
ATOM    440  C   SER A 101     144.166 137.201 199.793  1.00 64.27           C  
ATOM    441  O   SER A 101     143.067 137.090 200.334  1.00 64.27           O  
ATOM    442  N   LYS A 102     144.657 136.249 198.981  1.00132.48           N  
ATOM    443  CA  LYS A 102     143.852 135.099 198.710  1.00132.48           C  
ATOM    444  CB  LYS A 102     144.486 134.137 197.694  1.00132.48           C  
ATOM    445  CG  LYS A 102     144.468 134.697 196.271  1.00132.48           C  
ATOM    446  CD  LYS A 102     145.322 133.903 195.286  1.00132.48           C  
ATOM    447  CE  LYS A 102     144.720 132.549 194.903  1.00132.48           C  
ATOM    448  NZ  LYS A 102     143.597 132.743 193.959  1.00132.48           N1+
ATOM    449  C   LYS A 102     143.606 134.350 199.982  1.00132.48           C  
ATOM    450  O   LYS A 102     142.477 133.952 200.259  1.00132.48           O  
ATOM    451  N   LEU A 103     144.666 134.091 200.770  1.00111.14           N  
ATOM    452  CA  LEU A 103     144.496 133.366 201.998  1.00111.14           C  
ATOM    453  CB  LEU A 103     145.812 132.813 202.568  1.00111.14           C  
ATOM    454  CG  LEU A 103     146.466 131.728 201.693  1.00111.14           C  
ATOM    455  CD1 LEU A 103     147.030 132.301 200.385  1.00111.14           C  
ATOM    456  CD2 LEU A 103     147.510 130.939 202.489  1.00111.14           C  
ATOM    457  C   LEU A 103     143.862 134.180 203.090  1.00111.14           C  
ATOM    458  O   LEU A 103     142.890 133.741 203.703  1.00111.14           O  
ATOM    459  N   VAL A 104     144.385 135.398 203.365  1.00138.30           N  
ATOM    460  CA  VAL A 104     143.855 136.162 204.465  1.00138.30           C  
ATOM    461  CB  VAL A 104     144.889 136.724 205.408  1.00138.30           C  
ATOM    462  CG1 VAL A 104     145.465 135.590 206.258  1.00138.30           C  
ATOM    463  CG2 VAL A 104     145.973 137.440 204.589  1.00138.30           C  
ATOM    464  C   VAL A 104     143.064 137.326 203.960  1.00138.30           C  
ATOM    465  O   VAL A 104     143.524 138.098 203.121  1.00138.30           O  
ATOM    466  N   PRO A 105     141.853 137.440 204.451  1.00103.12           N  
ATOM    467  CA  PRO A 105     141.014 138.554 204.099  1.00103.12           C  
ATOM    468  CD  PRO A 105     141.076 136.280 204.850  1.00103.12           C  
ATOM    469  CB  PRO A 105     139.576 138.127 204.403  1.00103.12           C  
ATOM    470  CG  PRO A 105     139.724 136.871 205.281  1.00103.12           C  
ATOM    471  C   PRO A 105     141.455 139.789 204.818  1.00103.12           C  
ATOM    472  O   PRO A 105     141.701 139.720 206.020  1.00103.12           O  
ATOM    473  N   MET A 106     141.684 140.881 204.067  1.00137.32           N  
ATOM    474  CA  MET A 106     142.041 142.185 204.543  1.00137.32           C  
ATOM    475  CB  MET A 106     143.039 142.872 203.605  1.00137.32           C  
ATOM    476  CG  MET A 106     144.321 142.034 203.512  1.00137.32           C  
ATOM    477  SD  MET A 106     145.093 141.663 205.122  1.00137.32           S  
ATOM    478  CE  MET A 106     146.482 140.711 204.443  1.00137.32           C  
ATOM    479  C   MET A 106     140.899 143.096 204.885  1.00137.32           C  
ATOM    480  O   MET A 106     141.072 143.999 205.699  1.00137.32           O  
ATOM    481  N   GLY A 107     139.717 142.892 204.264  1.00 42.76           N  
ATOM    482  CA  GLY A 107     138.625 143.836 204.276  1.00 42.76           C  
ATOM    483  C   GLY A 107     138.053 144.088 205.637  1.00 42.76           C  
ATOM    484  O   GLY A 107     138.340 143.395 206.611  1.00 42.76           O  
ATOM    485  N   PHE A 108     137.202 145.138 205.698  1.00101.63           N  
ATOM    486  CA  PHE A 108     136.554 145.588 206.895  1.00101.63           C  
ATOM    487  CB  PHE A 108     135.811 146.925 206.730  1.00101.63           C  
ATOM    488  CG  PHE A 108     136.838 147.979 206.495  1.00101.63           C  
ATOM    489  CD1 PHE A 108     137.345 148.191 205.235  1.00101.63           C  
ATOM    490  CD2 PHE A 108     137.293 148.756 207.536  1.00101.63           C  
ATOM    491  CE1 PHE A 108     138.293 149.163 205.015  1.00101.63           C  
ATOM    492  CE2 PHE A 108     138.241 149.729 207.322  1.00101.63           C  
ATOM    493  CZ  PHE A 108     138.743 149.934 206.060  1.00101.63           C  
ATOM    494  C   PHE A 108     135.560 144.553 207.297  1.00101.63           C  
ATOM    495  O   PHE A 108     135.064 143.790 206.469  1.00101.63           O  
ATOM    496  N   THR A 109     135.267 144.484 208.607  1.00 99.19           N  
ATOM    497  CA  THR A 109     134.377 143.474 209.090  1.00 99.19           C  
ATOM    498  CB  THR A 109     135.117 142.352 209.756  1.00 99.19           C  
ATOM    499  OG1 THR A 109     134.218 141.354 210.212  1.00 99.19           O  
ATOM    500  CG2 THR A 109     135.947 142.927 210.914  1.00 99.19           C  
ATOM    501  C   THR A 109     133.437 144.098 210.073  1.00 99.19           C  
ATOM    502  O   THR A 109     133.617 145.242 210.487  1.00 99.19           O  
ATOM    503  N   THR A 110     132.384 143.348 210.458  1.00 28.71           N  
ATOM    504  CA  THR A 110     131.399 143.859 211.363  1.00 28.71           C  
ATOM    505  CB  THR A 110     130.146 143.033 211.407  1.00 28.71           C  
ATOM    506  OG1 THR A 110     130.440 141.721 211.865  1.00 28.71           O  
ATOM    507  CG2 THR A 110     129.542 142.976 209.994  1.00 28.71           C  
ATOM    508  C   THR A 110     131.971 143.871 212.742  1.00 28.71           C  
ATOM    509  O   THR A 110     132.886 143.116 213.066  1.00 28.71           O  
ATOM    510  N   ALA A 111     131.432 144.766 213.589  1.00 20.55           N  
ATOM    511  CA  ALA A 111     131.862 144.906 214.948  1.00 20.55           C  
ATOM    512  CB  ALA A 111     131.134 146.040 215.688  1.00 20.55           C  
ATOM    513  C   ALA A 111     131.560 143.633 215.670  1.00 20.55           C  
ATOM    514  O   ALA A 111     132.334 143.190 216.517  1.00 20.55           O  
ATOM    515  N   THR A 112     130.411 143.013 215.346  1.00 24.71           N  
ATOM    516  CA  THR A 112     129.980 141.825 216.024  1.00 24.71           C  
ATOM    517  CB  THR A 112     128.659 141.323 215.523  1.00 24.71           C  
ATOM    518  OG1 THR A 112     128.755 140.982 214.148  1.00 24.71           O  
ATOM    519  CG2 THR A 112     127.604 142.423 215.727  1.00 24.71           C  
ATOM    520  C   THR A 112     130.984 140.732 215.825  1.00 24.71           C  
ATOM    521  O   THR A 112     131.339 140.034 216.774  1.00 24.71           O  
ATOM    522  N   GLU A 113     131.486 140.564 214.587  1.00 28.01           N  
ATOM    523  CA  GLU A 113     132.422 139.510 214.313  1.00 28.01           C  
ATOM    524  CB  GLU A 113     132.886 139.484 212.848  1.00 28.01           C  
ATOM    525  CG  GLU A 113     133.936 138.407 212.567  1.00 28.01           C  
ATOM    526  CD  GLU A 113     134.307 138.487 211.094  1.00 28.01           C  
ATOM    527  OE1 GLU A 113     133.425 138.882 210.286  1.00 28.01           O  
ATOM    528  OE2 GLU A 113     135.475 138.153 210.757  1.00 28.01           O1-
ATOM    529  C   GLU A 113     133.638 139.738 215.147  1.00 28.01           C  
ATOM    530  O   GLU A 113     134.222 138.803 215.691  1.00 28.01           O  
ATOM    531  N   TYR A 114     134.051 141.006 215.275  1.00 43.88           N  
ATOM    532  CA  TYR A 114     135.215 141.318 216.039  1.00 43.88           C  
ATOM    533  CB  TYR A 114     135.539 142.821 216.016  1.00 43.88           C  
ATOM    534  CG  TYR A 114     136.739 143.072 216.864  1.00 43.88           C  
ATOM    535  CD1 TYR A 114     137.995 142.702 216.442  1.00 43.88           C  
ATOM    536  CD2 TYR A 114     136.605 143.700 218.081  1.00 43.88           C  
ATOM    537  CE1 TYR A 114     139.098 142.945 217.227  1.00 43.88           C  
ATOM    538  CE2 TYR A 114     137.704 143.946 218.870  1.00 43.88           C  
ATOM    539  CZ  TYR A 114     138.954 143.567 218.444  1.00 43.88           C  
ATOM    540  OH  TYR A 114     140.084 143.815 219.251  1.00 43.88           O  
ATOM    541  C   TYR A 114     134.958 140.903 217.451  1.00 43.88           C  
ATOM    542  O   TYR A 114     135.827 140.331 218.108  1.00 43.88           O  
ATOM    543  N   HIS A 115     133.739 141.168 217.952  1.00 25.97           N  
ATOM    544  CA  HIS A 115     133.419 140.858 219.315  1.00 25.97           C  
ATOM    545  ND1 HIS A 115     131.251 139.860 221.690  1.00 25.97           N  
ATOM    546  CG  HIS A 115     131.682 141.053 221.152  1.00 25.97           C  
ATOM    547  CB  HIS A 115     131.984 141.262 219.697  1.00 25.97           C  
ATOM    548  NE2 HIS A 115     131.389 141.304 223.375  1.00 25.97           N  
ATOM    549  CD2 HIS A 115     131.761 141.923 222.195  1.00 25.97           C  
ATOM    550  CE1 HIS A 115     131.092 140.067 223.021  1.00 25.97           C  
ATOM    551  C   HIS A 115     133.537 139.382 219.530  1.00 25.97           C  
ATOM    552  O   HIS A 115     134.115 138.942 220.523  1.00 25.97           O  
ATOM    553  N   ILE A 116     133.010 138.572 218.593  1.00113.29           N  
ATOM    554  CA  ILE A 116     133.028 137.152 218.784  1.00113.29           C  
ATOM    555  CB  ILE A 116     132.300 136.377 217.717  1.00113.29           C  
ATOM    556  CG1 ILE A 116     132.016 134.951 218.213  1.00113.29           C  
ATOM    557  CG2 ILE A 116     133.119 136.407 216.419  1.00113.29           C  
ATOM    558  CD1 ILE A 116     131.013 134.903 219.364  1.00113.29           C  
ATOM    559  C   ILE A 116     134.450 136.692 218.834  1.00113.29           C  
ATOM    560  O   ILE A 116     134.797 135.815 219.620  1.00113.29           O  
ATOM    561  N   ARG A 117     135.312 137.267 217.978  1.00 97.83           N  
ATOM    562  CA  ARG A 117     136.700 136.910 217.925  1.00 97.83           C  
ATOM    563  CB  ARG A 117     137.443 137.644 216.797  1.00 97.83           C  
ATOM    564  CG  ARG A 117     136.913 137.278 215.410  1.00 97.83           C  
ATOM    565  CD  ARG A 117     137.704 136.165 214.724  1.00 97.83           C  
ATOM    566  NE  ARG A 117     136.924 135.732 213.531  1.00 97.83           N  
ATOM    567  CZ  ARG A 117     137.542 135.592 212.323  1.00 97.83           C  
ATOM    568  NH1 ARG A 117     138.851 135.951 212.181  1.00 97.83           N1+
ATOM    569  NH2 ARG A 117     136.853 135.091 211.257  1.00 97.83           N  
ATOM    570  C   ARG A 117     137.345 137.294 219.220  1.00 97.83           C  
ATOM    571  O   ARG A 117     138.244 136.612 219.707  1.00 97.83           O  
ATOM    572  N   ARG A 118     136.900 138.425 219.794  1.00117.62           N  
ATOM    573  CA  ARG A 118     137.444 138.971 221.002  1.00117.62           C  
ATOM    574  CB  ARG A 118     136.870 140.356 221.338  1.00117.62           C  
ATOM    575  CG  ARG A 118     137.800 141.158 222.244  1.00117.62           C  
ATOM    576  CD  ARG A 118     139.097 141.526 221.521  1.00117.62           C  
ATOM    577  NE  ARG A 118     139.949 142.302 222.459  1.00117.62           N  
ATOM    578  CZ  ARG A 118     141.233 142.600 222.107  1.00117.62           C  
ATOM    579  NH1 ARG A 118     141.719 142.196 220.897  1.00117.62           N1+
ATOM    580  NH2 ARG A 118     142.032 143.298 222.966  1.00117.62           N  
ATOM    581  C   ARG A 118     137.143 138.063 222.155  1.00117.62           C  
ATOM    582  O   ARG A 118     137.909 137.999 223.114  1.00117.62           O  
ATOM    583  N   SER A 119     136.009 137.341 222.104  1.00 50.73           N  
ATOM    584  CA  SER A 119     135.582 136.534 223.213  1.00 50.73           C  
ATOM    585  CB  SER A 119     134.233 135.836 222.970  1.00 50.73           C  
ATOM    586  OG  SER A 119     134.367 134.841 221.967  1.00 50.73           O  
ATOM    587  C   SER A 119     136.586 135.453 223.529  1.00 50.73           C  
ATOM    588  O   SER A 119     136.666 135.002 224.670  1.00 50.73           O  
ATOM    589  N   GLU A 120     137.351 134.995 222.521  1.00114.46           N  
ATOM    590  CA  GLU A 120     138.295 133.907 222.595  1.00114.46           C  
ATOM    591  CB  GLU A 120     138.694 133.388 221.206  1.00114.46           C  
ATOM    592  CG  GLU A 120     137.500 132.820 220.439  1.00114.46           C  
ATOM    593  CD  GLU A 120     136.799 131.829 221.356  1.00114.46           C  
ATOM    594  OE1 GLU A 120     137.500 130.953 221.929  1.00114.46           O  
ATOM    595  OE2 GLU A 120     135.553 131.943 221.503  1.00114.46           O1-
ATOM    596  C   GLU A 120     139.569 134.208 223.341  1.00114.46           C  
ATOM    597  O   GLU A 120     140.178 133.282 223.873  1.00114.46           O  
ATOM    598  N   LEU A 121     140.025 135.479 223.387  1.00111.01           N  
ATOM    599  CA  LEU A 121     141.329 135.818 223.910  1.00111.01           C  
ATOM    600  CB  LEU A 121     141.545 137.347 223.974  1.00111.01           C  
ATOM    601  CG  LEU A 121     142.997 137.829 224.183  1.00111.01           C  
ATOM    602  CD1 LEU A 121     143.057 139.363 224.226  1.00111.01           C  
ATOM    603  CD2 LEU A 121     143.676 137.186 225.397  1.00111.01           C  
ATOM    604  C   LEU A 121     141.486 135.224 225.284  1.00111.01           C  
ATOM    605  O   LEU A 121     140.640 135.378 226.160  1.00111.01           O  
ATOM    606  N   ILE A 122     142.621 134.522 225.476  1.00 63.49           N  
ATOM    607  CA  ILE A 122     142.952 133.727 226.624  1.00 63.49           C  
ATOM    608  CB  ILE A 122     144.223 132.971 226.405  1.00 63.49           C  
ATOM    609  CG1 ILE A 122     144.068 132.089 225.157  1.00 63.49           C  
ATOM    610  CG2 ILE A 122     144.544 132.178 227.683  1.00 63.49           C  
ATOM    611  CD1 ILE A 122     145.394 131.598 224.592  1.00 63.49           C  
ATOM    612  C   ILE A 122     143.108 134.536 227.872  1.00 63.49           C  
ATOM    613  O   ILE A 122     142.622 134.111 228.918  1.00 63.49           O  
ATOM    614  N   THR A 123     143.782 135.709 227.795  1.00153.87           N  
ATOM    615  CA  THR A 123     144.042 136.528 228.948  1.00153.87           C  
ATOM    616  CB  THR A 123     142.851 137.372 229.365  1.00153.87           C  
ATOM    617  OG1 THR A 123     143.179 138.150 230.498  1.00153.87           O  
ATOM    618  CG2 THR A 123     141.615 136.517 229.680  1.00153.87           C  
ATOM    619  C   THR A 123     144.538 135.675 230.085  1.00153.87           C  
ATOM    620  O   THR A 123     143.790 135.334 230.999  1.00153.87           O  
ATOM    621  N   ILE A 124     145.838 135.303 230.030  1.00 79.48           N  
ATOM    622  CA  ILE A 124     146.491 134.389 230.939  1.00 79.48           C  
ATOM    623  CB  ILE A 124     147.905 134.070 230.542  1.00 79.48           C  
ATOM    624  CG1 ILE A 124     147.937 133.408 229.154  1.00 79.48           C  
ATOM    625  CG2 ILE A 124     148.528 133.201 231.647  1.00 79.48           C  
ATOM    626  CD1 ILE A 124     149.339 133.313 228.556  1.00 79.48           C  
ATOM    627  C   ILE A 124     146.528 134.902 232.352  1.00 79.48           C  
ATOM    628  O   ILE A 124     146.727 136.088 232.608  1.00 79.48           O  
ATOM    629  N   THR A 125     146.320 133.978 233.316  1.00 46.74           N  
ATOM    630  CA  THR A 125     146.334 134.285 234.719  1.00 46.74           C  
ATOM    631  CB  THR A 125     145.804 133.175 235.579  1.00 46.74           C  
ATOM    632  OG1 THR A 125     146.615 132.018 235.440  1.00 46.74           O  
ATOM    633  CG2 THR A 125     144.359 132.864 235.152  1.00 46.74           C  
ATOM    634  C   THR A 125     147.743 134.560 235.149  1.00 46.74           C  
ATOM    635  O   THR A 125     148.701 133.959 234.666  1.00 46.74           O  
ATOM    636  N   THR A 126     147.876 135.533 236.068  1.00153.63           N  
ATOM    637  CA  THR A 126     149.095 136.034 236.636  1.00153.63           C  
ATOM    638  CB  THR A 126     148.868 137.282 237.426  1.00153.63           C  
ATOM    639  OG1 THR A 126     148.091 138.212 236.694  1.00153.63           O  
ATOM    640  CG2 THR A 126     150.241 137.902 237.705  1.00153.63           C  
ATOM    641  C   THR A 126     149.640 135.067 237.647  1.00153.63           C  
ATOM    642  O   THR A 126     150.823 135.111 237.982  1.00153.63           O  
ATOM    643  N   GLY A 127     148.774 134.217 238.231  1.00 41.60           N  
ATOM    644  CA  GLY A 127     149.230 133.351 239.278  1.00 41.60           C  
ATOM    645  C   GLY A 127     148.840 133.947 240.598  1.00 41.60           C  
ATOM    646  O   GLY A 127     149.255 133.460 241.649  1.00 41.60           O  
ATOM    647  N   SER A 128     148.057 135.045 240.576  1.00 56.36           N  
ATOM    648  CA  SER A 128     147.564 135.641 241.789  1.00 56.36           C  
ATOM    649  CB  SER A 128     148.474 136.758 242.321  1.00 56.36           C  
ATOM    650  OG  SER A 128     148.594 137.780 241.344  1.00 56.36           O  
ATOM    651  C   SER A 128     146.222 136.242 241.481  1.00 56.36           C  
ATOM    652  O   SER A 128     145.986 136.723 240.375  1.00 56.36           O  
ATOM    653  N   LYS A 129     145.298 136.210 242.464  1.00137.45           N  
ATOM    654  CA  LYS A 129     143.942 136.657 242.277  1.00137.45           C  
ATOM    655  CB  LYS A 129     143.027 136.265 243.453  1.00137.45           C  
ATOM    656  CG  LYS A 129     143.449 136.860 244.799  1.00137.45           C  
ATOM    657  CD  LYS A 129     142.384 136.723 245.891  1.00137.45           C  
ATOM    658  CE  LYS A 129     142.232 135.298 246.426  1.00137.45           C  
ATOM    659  NZ  LYS A 129     141.683 134.416 245.371  1.00137.45           N1+
ATOM    660  C   LYS A 129     143.818 138.142 242.079  1.00137.45           C  
ATOM    661  O   LYS A 129     143.124 138.592 241.167  1.00137.45           O  
ATOM    662  N   GLN A 130     144.503 138.947 242.911  1.00 88.47           N  
ATOM    663  CA  GLN A 130     144.312 140.372 242.897  1.00 88.47           C  
ATOM    664  CB  GLN A 130     145.071 141.064 244.043  1.00 88.47           C  
ATOM    665  CG  GLN A 130     144.665 142.521 244.259  1.00 88.47           C  
ATOM    666  CD  GLN A 130     145.204 142.954 245.617  1.00 88.47           C  
ATOM    667  OE1 GLN A 130     145.857 142.180 246.314  1.00 88.47           O  
ATOM    668  NE2 GLN A 130     144.911 144.222 246.013  1.00 88.47           N  
ATOM    669  C   GLN A 130     144.755 140.938 241.585  1.00 88.47           C  
ATOM    670  O   GLN A 130     144.129 141.855 241.054  1.00 88.47           O  
ATOM    671  N   LEU A 131     145.867 140.422 241.032  1.00104.77           N  
ATOM    672  CA  LEU A 131     146.297 140.894 239.749  1.00104.77           C  
ATOM    673  CB  LEU A 131     147.689 140.413 239.314  1.00104.77           C  
ATOM    674  CG  LEU A 131     148.811 141.071 240.136  1.00104.77           C  
ATOM    675  CD1 LEU A 131     148.849 140.540 241.574  1.00104.77           C  
ATOM    676  CD2 LEU A 131     150.159 141.001 239.410  1.00104.77           C  
ATOM    677  C   LEU A 131     145.294 140.474 238.725  1.00104.77           C  
ATOM    678  O   LEU A 131     145.087 141.158 237.724  1.00104.77           O  
ATOM    679  N   ASP A 132     144.653 139.313 238.934  1.00 31.20           N  
ATOM    680  CA  ASP A 132     143.674 138.876 237.984  1.00 31.20           C  
ATOM    681  CB  ASP A 132     143.037 137.527 238.359  1.00 31.20           C  
ATOM    682  CG  ASP A 132     144.092 136.444 238.171  1.00 31.20           C  
ATOM    683  OD1 ASP A 132     145.151 136.749 237.560  1.00 31.20           O  
ATOM    684  OD2 ASP A 132     143.850 135.297 238.631  1.00 31.20           O1-
ATOM    685  C   ASP A 132     142.593 139.911 237.948  1.00 31.20           C  
ATOM    686  O   ASP A 132     142.065 140.232 236.887  1.00 31.20           O  
ATOM    687  N   THR A 133     142.222 140.465 239.116  1.00 31.32           N  
ATOM    688  CA  THR A 133     141.182 141.454 239.157  1.00 31.32           C  
ATOM    689  CB  THR A 133     140.798 141.830 240.557  1.00 31.32           C  
ATOM    690  OG1 THR A 133     140.360 140.683 241.270  1.00 31.32           O  
ATOM    691  CG2 THR A 133     139.671 142.875 240.494  1.00 31.32           C  
ATOM    692  C   THR A 133     141.620 142.713 238.462  1.00 31.32           C  
ATOM    693  O   THR A 133     140.862 143.294 237.687  1.00 31.32           O  
ATOM    694  N   LEU A 134     142.863 143.170 238.716  1.00 60.17           N  
ATOM    695  CA  LEU A 134     143.323 144.417 238.159  1.00 60.17           C  
ATOM    696  CB  LEU A 134     144.773 144.729 238.571  1.00 60.17           C  
ATOM    697  CG  LEU A 134     144.995 144.867 240.089  1.00 60.17           C  
ATOM    698  CD1 LEU A 134     146.466 145.179 240.407  1.00 60.17           C  
ATOM    699  CD2 LEU A 134     144.025 145.887 240.707  1.00 60.17           C  
ATOM    700  C   LEU A 134     143.339 144.322 236.663  1.00 60.17           C  
ATOM    701  O   LEU A 134     142.804 145.175 235.958  1.00 60.17           O  
ATOM    702  N   LEU A 135     143.965 143.247 236.162  1.00132.45           N  
ATOM    703  CA  LEU A 135     144.166 142.905 234.783  1.00132.45           C  
ATOM    704  CB  LEU A 135     145.172 141.753 234.612  1.00132.45           C  
ATOM    705  CG  LEU A 135     146.633 142.133 234.933  1.00132.45           C  
ATOM    706  CD1 LEU A 135     147.246 142.993 233.820  1.00132.45           C  
ATOM    707  CD2 LEU A 135     146.757 142.811 236.306  1.00132.45           C  
ATOM    708  C   LEU A 135     142.871 142.481 234.173  1.00132.45           C  
ATOM    709  O   LEU A 135     142.759 142.380 232.951  1.00132.45           O  
ATOM    710  N   GLN A 136     141.866 142.180 235.016  1.00137.96           N  
ATOM    711  CA  GLN A 136     140.626 141.651 234.535  1.00137.96           C  
ATOM    712  CB  GLN A 136     139.828 142.594 233.620  1.00137.96           C  
ATOM    713  CG  GLN A 136     139.216 143.790 234.347  1.00137.96           C  
ATOM    714  CD  GLN A 136     138.251 144.456 233.379  1.00137.96           C  
ATOM    715  OE1 GLN A 136     138.007 143.949 232.285  1.00137.96           O  
ATOM    716  NE2 GLN A 136     137.685 145.622 233.789  1.00137.96           N  
ATOM    717  C   GLN A 136     140.888 140.391 233.782  1.00137.96           C  
ATOM    718  O   GLN A 136     140.669 140.294 232.576  1.00137.96           O  
ATOM    719  N   GLY A 137     141.406 139.384 234.507  1.00 37.97           N  
ATOM    720  CA  GLY A 137     141.618 138.089 233.939  1.00 37.97           C  
ATOM    721  C   GLY A 137     143.060 137.899 233.586  1.00 37.97           C  
ATOM    722  O   GLY A 137     143.455 136.803 233.191  1.00 37.97           O  
ATOM    723  N   GLY A 138     143.895 138.947 233.719  1.00 36.99           N  
ATOM    724  CA  GLY A 138     145.293 138.744 233.455  1.00 36.99           C  
ATOM    725  C   GLY A 138     145.682 139.266 232.103  1.00 36.99           C  
ATOM    726  O   GLY A 138     144.879 139.841 231.375  1.00 36.99           O  
ATOM    727  N   VAL A 139     146.966 139.065 231.738  1.00 45.07           N  
ATOM    728  CA  VAL A 139     147.521 139.604 230.524  1.00 45.07           C  
ATOM    729  CB  VAL A 139     149.017 139.494 230.449  1.00 45.07           C  
ATOM    730  CG1 VAL A 139     149.479 140.035 229.085  1.00 45.07           C  
ATOM    731  CG2 VAL A 139     149.626 140.229 231.655  1.00 45.07           C  
ATOM    732  C   VAL A 139     146.966 138.913 229.320  1.00 45.07           C  
ATOM    733  O   VAL A 139     146.889 137.687 229.255  1.00 45.07           O  
ATOM    734  N   GLU A 140     146.590 139.722 228.308  1.00 49.36           N  
ATOM    735  CA  GLU A 140     145.982 139.231 227.106  1.00 49.36           C  
ATOM    736  CB  GLU A 140     145.119 140.288 226.395  1.00 49.36           C  
ATOM    737  CG  GLU A 140     143.881 140.693 227.198  1.00 49.36           C  
ATOM    738  CD  GLU A 140     143.117 141.737 226.398  1.00 49.36           C  
ATOM    739  OE1 GLU A 140     143.635 142.157 225.329  1.00 49.36           O  
ATOM    740  OE2 GLU A 140     142.007 142.129 226.846  1.00 49.36           O1-
ATOM    741  C   GLU A 140     147.011 138.764 226.130  1.00 49.36           C  
ATOM    742  O   GLU A 140     148.169 139.180 226.150  1.00 49.36           O  
ATOM    743  N   THR A 141     146.587 137.834 225.253  1.00 41.31           N  
ATOM    744  CA  THR A 141     147.432 137.373 224.194  1.00 41.31           C  
ATOM    745  CB  THR A 141     147.103 135.985 223.725  1.00 41.31           C  
ATOM    746  OG1 THR A 141     145.775 135.937 223.223  1.00 41.31           O  
ATOM    747  CG2 THR A 141     147.260 135.015 224.909  1.00 41.31           C  
ATOM    748  C   THR A 141     147.225 138.308 223.042  1.00 41.31           C  
ATOM    749  O   THR A 141     146.194 138.972 222.944  1.00 41.31           O  
ATOM    750  N   GLY A 142     148.225 138.396 222.145  1.00 39.20           N  
ATOM    751  CA  GLY A 142     148.113 139.212 220.968  1.00 39.20           C  
ATOM    752  C   GLY A 142     148.439 140.647 221.278  1.00 39.20           C  
ATOM    753  O   GLY A 142     148.155 141.522 220.459  1.00 39.20           O  
ATOM    754  N   SER A 143     149.066 140.932 222.444  1.00 64.91           N  
ATOM    755  CA  SER A 143     149.310 142.305 222.827  1.00 64.91           C  
ATOM    756  CB  SER A 143     148.266 142.817 223.834  1.00 64.91           C  
ATOM    757  OG  SER A 143     148.224 141.959 224.966  1.00 64.91           O  
ATOM    758  C   SER A 143     150.680 142.483 223.447  1.00 64.91           C  
ATOM    759  O   SER A 143     151.404 141.511 223.652  1.00 64.91           O  
ATOM    760  N   ILE A 144     151.069 143.760 223.731  1.00 82.85           N  
ATOM    761  CA  ILE A 144     152.340 144.130 224.327  1.00 82.85           C  
ATOM    762  CB  ILE A 144     153.125 145.145 223.536  1.00 82.85           C  
ATOM    763  CG1 ILE A 144     153.482 144.597 222.143  1.00 82.85           C  
ATOM    764  CG2 ILE A 144     154.361 145.539 224.363  1.00 82.85           C  
ATOM    765  CD1 ILE A 144     154.140 145.625 221.225  1.00 82.85           C  
ATOM    766  C   ILE A 144     152.088 144.736 225.691  1.00 82.85           C  
ATOM    767  O   ILE A 144     151.156 145.523 225.859  1.00 82.85           O  
ATOM    768  N   THR A 145     152.931 144.387 226.702  1.00132.84           N  
ATOM    769  CA  THR A 145     152.716 144.820 228.071  1.00132.84           C  
ATOM    770  CB  THR A 145     152.415 143.659 228.969  1.00132.84           C  
ATOM    771  OG1 THR A 145     151.373 142.863 228.427  1.00132.84           O  
ATOM    772  CG2 THR A 145     151.948 144.222 230.313  1.00132.84           C  
ATOM    773  C   THR A 145     153.977 145.469 228.620  1.00132.84           C  
ATOM    774  O   THR A 145     155.046 145.323 228.038  1.00132.84           O  
ATOM    775  N   GLU A 146     153.905 146.210 229.763  1.00134.82           N  
ATOM    776  CA  GLU A 146     155.091 146.884 230.256  1.00134.82           C  
ATOM    777  CB  GLU A 146     155.282 148.311 229.710  1.00134.82           C  
ATOM    778  CG  GLU A 146     156.022 148.297 228.374  1.00134.82           C  
ATOM    779  CD  GLU A 146     155.823 149.608 227.636  1.00134.82           C  
ATOM    780  OE1 GLU A 146     154.651 149.925 227.307  1.00134.82           O  
ATOM    781  OE2 GLU A 146     156.838 150.300 227.366  1.00134.82           O1-
ATOM    782  C   GLU A 146     155.229 146.935 231.757  1.00134.82           C  
ATOM    783  O   GLU A 146     154.270 147.111 232.509  1.00134.82           O  
ATOM    784  N   LEU A 147     156.495 146.807 232.226  1.00 58.33           N  
ATOM    785  CA  LEU A 147     156.775 146.851 233.634  1.00 58.33           C  
ATOM    786  CB  LEU A 147     157.679 145.705 234.117  1.00 58.33           C  
ATOM    787  CG  LEU A 147     157.034 144.315 233.959  1.00 58.33           C  
ATOM    788  CD1 LEU A 147     157.959 143.206 234.486  1.00 58.33           C  
ATOM    789  CD2 LEU A 147     155.632 144.273 234.588  1.00 58.33           C  
ATOM    790  C   LEU A 147     157.454 148.147 233.964  1.00 58.33           C  
ATOM    791  O   LEU A 147     158.501 148.486 233.413  1.00 58.33           O  
ATOM    792  N   PHE A 148     156.844 148.916 234.888  1.00107.47           N  
ATOM    793  CA  PHE A 148     157.407 150.152 235.363  1.00107.47           C  
ATOM    794  CB  PHE A 148     156.377 151.289 235.472  1.00107.47           C  
ATOM    795  CG  PHE A 148     156.239 151.912 234.131  1.00107.47           C  
ATOM    796  CD1 PHE A 148     156.101 151.122 233.020  1.00107.47           C  
ATOM    797  CD2 PHE A 148     156.205 153.282 233.997  1.00107.47           C  
ATOM    798  CE1 PHE A 148     155.967 151.697 231.788  1.00107.47           C  
ATOM    799  CE2 PHE A 148     156.064 153.861 232.760  1.00107.47           C  
ATOM    800  CZ  PHE A 148     155.948 153.060 231.652  1.00107.47           C  
ATOM    801  C   PHE A 148     157.904 149.904 236.747  1.00107.47           C  
ATOM    802  O   PHE A 148     157.144 149.478 237.613  1.00107.47           O  
ATOM    803  N   GLY A 149     159.201 150.171 236.994  1.00 40.85           N  
ATOM    804  CA  GLY A 149     159.732 149.964 238.312  1.00 40.85           C  
ATOM    805  C   GLY A 149     161.076 150.625 238.397  1.00 40.85           C  
ATOM    806  O   GLY A 149     161.687 150.953 237.381  1.00 40.85           O  
ATOM    807  N   GLU A 150     161.493 150.970 239.634  1.00 88.00           N  
ATOM    808  CA  GLU A 150     162.800 151.510 239.906  1.00 88.00           C  
ATOM    809  CB  GLU A 150     162.798 152.362 241.181  1.00 88.00           C  
ATOM    810  CG  GLU A 150     164.096 153.128 241.417  1.00 88.00           C  
ATOM    811  CD  GLU A 150     163.901 153.957 242.676  1.00 88.00           C  
ATOM    812  OE1 GLU A 150     163.630 153.353 243.748  1.00 88.00           O  
ATOM    813  OE2 GLU A 150     164.009 155.208 242.579  1.00 88.00           O1-
ATOM    814  C   GLU A 150     163.836 150.437 240.076  1.00 88.00           C  
ATOM    815  O   GLU A 150     164.935 150.511 239.524  1.00 88.00           O  
ATOM    816  N   PHE A 151     163.509 149.426 240.907  1.00102.05           N  
ATOM    817  CA  PHE A 151     164.385 148.318 241.154  1.00102.05           C  
ATOM    818  CB  PHE A 151     165.854 148.709 241.404  1.00102.05           C  
ATOM    819  CG  PHE A 151     165.967 149.406 242.714  1.00102.05           C  
ATOM    820  CD1 PHE A 151     165.460 150.672 242.886  1.00102.05           C  
ATOM    821  CD2 PHE A 151     166.614 148.798 243.766  1.00102.05           C  
ATOM    822  CE1 PHE A 151     165.575 151.313 244.097  1.00102.05           C  
ATOM    823  CE2 PHE A 151     166.733 149.435 244.979  1.00102.05           C  
ATOM    824  CZ  PHE A 151     166.210 150.694 245.146  1.00102.05           C  
ATOM    825  C   PHE A 151     163.852 147.604 242.365  1.00102.05           C  
ATOM    826  O   PHE A 151     163.388 148.239 243.310  1.00102.05           O  
ATOM    827  N   ARG A 152     163.963 146.258 242.393  1.00223.98           N  
ATOM    828  CA  ARG A 152     163.457 145.457 243.481  1.00223.98           C  
ATOM    829  CB  ARG A 152     163.796 146.019 244.861  1.00223.98           C  
ATOM    830  CG  ARG A 152     165.269 146.296 245.098  1.00223.98           C  
ATOM    831  CD  ARG A 152     165.467 147.008 246.432  1.00223.98           C  
ATOM    832  NE  ARG A 152     164.746 146.200 247.454  1.00223.98           N  
ATOM    833  CZ  ARG A 152     164.486 146.726 248.686  1.00223.98           C  
ATOM    834  NH1 ARG A 152     164.882 147.997 248.986  1.00223.98           N1+
ATOM    835  NH2 ARG A 152     163.828 145.976 249.618  1.00223.98           N  
ATOM    836  C   ARG A 152     161.954 145.461 243.473  1.00223.98           C  
ATOM    837  O   ARG A 152     161.329 145.296 244.519  1.00223.98           O  
ATOM    838  N   THR A 153     161.339 145.716 242.309  1.00 97.38           N  
ATOM    839  CA  THR A 153     159.909 145.738 242.123  1.00 97.38           C  
ATOM    840  CB  THR A 153     159.483 146.661 241.021  1.00 97.38           C  
ATOM    841  OG1 THR A 153     160.051 146.255 239.788  1.00 97.38           O  
ATOM    842  CG2 THR A 153     159.956 148.080 241.374  1.00 97.38           C  
ATOM    843  C   THR A 153     159.297 144.384 241.875  1.00 97.38           C  
ATOM    844  O   THR A 153     158.080 144.242 241.869  1.00 97.38           O  
ATOM    845  N   GLY A 154     160.112 143.384 241.522  1.00 47.71           N  
ATOM    846  CA  GLY A 154     159.718 142.030 241.278  1.00 47.71           C  
ATOM    847  C   GLY A 154     159.158 141.870 239.896  1.00 47.71           C  
ATOM    848  O   GLY A 154     158.323 141.000 239.661  1.00 47.71           O  
ATOM    849  N   LYS A 155     159.587 142.724 238.949  1.00131.96           N  
ATOM    850  CA  LYS A 155     159.134 142.683 237.583  1.00131.96           C  
ATOM    851  CB  LYS A 155     159.810 143.792 236.766  1.00131.96           C  
ATOM    852  CG  LYS A 155     159.489 145.188 237.281  1.00131.96           C  
ATOM    853  CD  LYS A 155     160.621 146.195 237.061  1.00131.96           C  
ATOM    854  CE  LYS A 155     160.604 146.947 235.734  1.00131.96           C  
ATOM    855  NZ  LYS A 155     161.747 147.886 235.707  1.00131.96           N1+
ATOM    856  C   LYS A 155     159.573 141.401 236.943  1.00131.96           C  
ATOM    857  O   LYS A 155     158.789 140.699 236.304  1.00131.96           O  
ATOM    858  N   SER A 156     160.867 141.072 237.097  1.00 90.35           N  
ATOM    859  CA  SER A 156     161.423 139.890 236.507  1.00 90.35           C  
ATOM    860  CB  SER A 156     162.933 139.788 236.728  1.00 90.35           C  
ATOM    861  OG  SER A 156     163.391 138.553 236.209  1.00 90.35           O  
ATOM    862  C   SER A 156     160.818 138.714 237.194  1.00 90.35           C  
ATOM    863  O   SER A 156     160.699 137.634 236.618  1.00 90.35           O  
ATOM    864  N   GLN A 157     160.440 138.909 238.468  1.00 59.47           N  
ATOM    865  CA  GLN A 157     159.861 137.861 239.255  1.00 59.47           C  
ATOM    866  CB  GLN A 157     159.502 138.350 240.669  1.00 59.47           C  
ATOM    867  CG  GLN A 157     158.926 137.270 241.585  1.00 59.47           C  
ATOM    868  CD  GLN A 157     160.093 136.426 242.069  1.00 59.47           C  
ATOM    869  OE1 GLN A 157     160.749 135.742 241.285  1.00 59.47           O  
ATOM    870  NE2 GLN A 157     160.370 136.484 243.399  1.00 59.47           N  
ATOM    871  C   GLN A 157     158.581 137.452 238.602  1.00 59.47           C  
ATOM    872  O   GLN A 157     158.326 136.267 238.381  1.00 59.47           O  
ATOM    873  N   ILE A 158     157.750 138.448 238.241  1.00147.31           N  
ATOM    874  CA  ILE A 158     156.510 138.142 237.601  1.00147.31           C  
ATOM    875  CB  ILE A 158     155.500 139.257 237.505  1.00147.31           C  
ATOM    876  CG1 ILE A 158     156.060 140.538 236.883  1.00147.31           C  
ATOM    877  CG2 ILE A 158     154.850 139.417 238.880  1.00147.31           C  
ATOM    878  CD1 ILE A 158     154.987 141.612 236.700  1.00147.31           C  
ATOM    879  C   ILE A 158     156.774 137.509 236.283  1.00147.31           C  
ATOM    880  O   ILE A 158     156.015 136.655 235.828  1.00147.31           O  
ATOM    881  N   CYS A 159     157.864 137.913 235.623  1.00100.46           N  
ATOM    882  CA  CYS A 159     158.176 137.310 234.367  1.00100.46           C  
ATOM    883  CB  CYS A 159     159.478 137.845 233.780  1.00100.46           C  
ATOM    884  SG  CYS A 159     159.961 136.824 232.378  1.00100.46           S  
ATOM    885  C   CYS A 159     158.366 135.835 234.561  1.00100.46           C  
ATOM    886  O   CYS A 159     157.955 135.040 233.717  1.00100.46           O  
ATOM    887  N   HIS A 160     159.026 135.422 235.660  1.00 54.19           N  
ATOM    888  CA  HIS A 160     159.241 134.017 235.875  1.00 54.19           C  
ATOM    889  ND1 HIS A 160     162.448 133.467 236.124  1.00 54.19           N  
ATOM    890  CG  HIS A 160     161.543 134.136 236.918  1.00 54.19           C  
ATOM    891  CB  HIS A 160     160.117 133.713 237.099  1.00 54.19           C  
ATOM    892  NE2 HIS A 160     163.537 135.186 237.020  1.00 54.19           N  
ATOM    893  CD2 HIS A 160     162.225 135.183 237.457  1.00 54.19           C  
ATOM    894  CE1 HIS A 160     163.624 134.137 236.221  1.00 54.19           C  
ATOM    895  C   HIS A 160     157.935 133.312 236.081  1.00 54.19           C  
ATOM    896  O   HIS A 160     157.664 132.292 235.449  1.00 54.19           O  
ATOM    897  N   THR A 161     157.064 133.866 236.942  1.00 47.54           N  
ATOM    898  CA  THR A 161     155.846 133.189 237.283  1.00 47.54           C  
ATOM    899  CB  THR A 161     155.025 133.928 238.303  1.00 47.54           C  
ATOM    900  OG1 THR A 161     154.637 135.201 237.807  1.00 47.54           O  
ATOM    901  CG2 THR A 161     155.860 134.087 239.586  1.00 47.54           C  
ATOM    902  C   THR A 161     155.020 133.018 236.052  1.00 47.54           C  
ATOM    903  O   THR A 161     154.371 131.992 235.856  1.00 47.54           O  
ATOM    904  N   LEU A 162     155.011 134.040 235.191  1.00144.62           N  
ATOM    905  CA  LEU A 162     154.231 134.007 233.997  1.00144.62           C  
ATOM    906  CB  LEU A 162     154.302 135.370 233.294  1.00144.62           C  
ATOM    907  CG  LEU A 162     153.150 135.629 232.320  1.00144.62           C  
ATOM    908  CD1 LEU A 162     153.107 134.580 231.205  1.00144.62           C  
ATOM    909  CD2 LEU A 162     151.821 135.777 233.081  1.00144.62           C  
ATOM    910  C   LEU A 162     154.809 132.936 233.113  1.00144.62           C  
ATOM    911  O   LEU A 162     154.084 132.181 232.464  1.00144.62           O  
ATOM    912  N   ALA A 163     156.152 132.821 233.106  1.00 52.66           N  
ATOM    913  CA  ALA A 163     156.841 131.904 232.242  1.00 52.66           C  
ATOM    914  CB  ALA A 163     158.369 131.963 232.411  1.00 52.66           C  
ATOM    915  C   ALA A 163     156.408 130.498 232.543  1.00 52.66           C  
ATOM    916  O   ALA A 163     156.282 129.684 231.632  1.00 52.66           O  
ATOM    917  N   VAL A 164     156.258 130.138 233.833  1.00145.69           N  
ATOM    918  CA  VAL A 164     155.781 128.827 234.172  1.00145.69           C  
ATOM    919  CB  VAL A 164     156.088 128.440 235.588  1.00145.69           C  
ATOM    920  CG1 VAL A 164     157.606 128.252 235.711  1.00145.69           C  
ATOM    921  CG2 VAL A 164     155.546 129.527 236.526  1.00145.69           C  
ATOM    922  C   VAL A 164     154.298 128.668 233.945  1.00145.69           C  
ATOM    923  O   VAL A 164     153.841 127.673 233.390  1.00145.69           O  
ATOM    924  N   THR A 165     153.507 129.682 234.326  1.00 95.15           N  
ATOM    925  CA  THR A 165     152.064 129.652 234.348  1.00 95.15           C  
ATOM    926  CB  THR A 165     151.455 130.860 234.995  1.00 95.15           C  
ATOM    927  OG1 THR A 165     151.837 132.040 234.305  1.00 95.15           O  
ATOM    928  CG2 THR A 165     151.922 130.913 236.460  1.00 95.15           C  
ATOM    929  C   THR A 165     151.448 129.490 232.991  1.00 95.15           C  
ATOM    930  O   THR A 165     150.280 129.121 232.888  1.00 95.15           O  
ATOM    931  N   CYS A 166     152.169 129.828 231.914  1.00 58.60           N  
ATOM    932  CA  CYS A 166     151.623 129.668 230.592  1.00 58.60           C  
ATOM    933  CB  CYS A 166     152.570 130.166 229.488  1.00 58.60           C  
ATOM    934  SG  CYS A 166     152.816 131.966 229.545  1.00 58.60           S  
ATOM    935  C   CYS A 166     151.368 128.199 230.342  1.00 58.60           C  
ATOM    936  O   CYS A 166     150.513 127.843 229.533  1.00 58.60           O  
ATOM    937  N   GLN A 167     152.132 127.316 231.017  1.00134.89           N  
ATOM    938  CA  GLN A 167     152.130 125.885 230.872  1.00134.89           C  
ATOM    939  CB  GLN A 167     153.226 125.239 231.738  1.00134.89           C  
ATOM    940  CG  GLN A 167     154.651 125.669 231.389  1.00134.89           C  
ATOM    941  CD  GLN A 167     155.287 124.571 230.554  1.00134.89           C  
ATOM    942  OE1 GLN A 167     155.849 123.618 231.092  1.00134.89           O  
ATOM    943  NE2 GLN A 167     155.200 124.704 229.204  1.00134.89           N  
ATOM    944  C   GLN A 167     150.850 125.243 231.335  1.00134.89           C  
ATOM    945  O   GLN A 167     150.527 124.135 230.909  1.00134.89           O  
ATOM    946  N   LEU A 168     150.134 125.871 232.285  1.00113.61           N  
ATOM    947  CA  LEU A 168     148.939 125.302 232.854  1.00113.61           C  
ATOM    948  CB  LEU A 168     148.321 126.178 233.959  1.00113.61           C  
ATOM    949  CG  LEU A 168     149.212 126.329 235.208  1.00113.61           C  
ATOM    950  CD1 LEU A 168     149.358 125.000 235.961  1.00113.61           C  
ATOM    951  CD2 LEU A 168     150.570 126.955 234.860  1.00113.61           C  
ATOM    952  C   LEU A 168     147.892 125.084 231.805  1.00113.61           C  
ATOM    953  O   LEU A 168     147.923 125.659 230.718  1.00113.61           O  
ATOM    954  N   PRO A 169     146.972 124.205 232.122  1.00 84.40           N  
ATOM    955  CA  PRO A 169     145.888 123.901 231.232  1.00 84.40           C  
ATOM    956  CD  PRO A 169     147.228 123.122 233.054  1.00 84.40           C  
ATOM    957  CB  PRO A 169     145.213 122.644 231.791  1.00 84.40           C  
ATOM    958  CG  PRO A 169     145.862 122.429 233.173  1.00 84.40           C  
ATOM    959  C   PRO A 169     145.016 125.108 231.111  1.00 84.40           C  
ATOM    960  O   PRO A 169     144.936 125.888 232.057  1.00 84.40           O  
ATOM    961  N   ILE A 170     144.317 125.234 229.970  1.00 56.86           N  
ATOM    962  CA  ILE A 170     143.576 126.397 229.574  1.00 56.86           C  
ATOM    963  CB  ILE A 170     142.887 126.188 228.259  1.00 56.86           C  
ATOM    964  CG1 ILE A 170     143.937 125.873 227.178  1.00 56.86           C  
ATOM    965  CG2 ILE A 170     142.038 127.433 227.952  1.00 56.86           C  
ATOM    966  CD1 ILE A 170     143.346 125.310 225.888  1.00 56.86           C  
ATOM    967  C   ILE A 170     142.544 126.727 230.605  1.00 56.86           C  
ATOM    968  O   ILE A 170     142.240 127.899 230.823  1.00 56.86           O  
ATOM    969  N   ASP A 171     141.954 125.713 231.258  1.00 42.46           N  
ATOM    970  CA  ASP A 171     140.947 125.990 232.242  1.00 42.46           C  
ATOM    971  CB  ASP A 171     140.450 124.716 232.940  1.00 42.46           C  
ATOM    972  CG  ASP A 171     139.683 123.902 231.909  1.00 42.46           C  
ATOM    973  OD1 ASP A 171     138.664 124.421 231.380  1.00 42.46           O  
ATOM    974  OD2 ASP A 171     140.106 122.747 231.639  1.00 42.46           O1-
ATOM    975  C   ASP A 171     141.571 126.871 233.280  1.00 42.46           C  
ATOM    976  O   ASP A 171     140.921 127.760 233.828  1.00 42.46           O  
ATOM    977  N   MET A 172     142.855 126.605 233.583  1.00113.45           N  
ATOM    978  CA  MET A 172     143.679 127.346 234.496  1.00113.45           C  
ATOM    979  CB  MET A 172     144.999 126.628 234.825  1.00113.45           C  
ATOM    980  CG  MET A 172     144.799 125.421 235.744  1.00113.45           C  
ATOM    981  SD  MET A 172     143.868 124.048 235.001  1.00113.45           S  
ATOM    982  CE  MET A 172     143.950 122.984 236.470  1.00113.45           C  
ATOM    983  C   MET A 172     143.993 128.692 233.910  1.00113.45           C  
ATOM    984  O   MET A 172     144.326 129.626 234.636  1.00113.45           O  
ATOM    985  N   GLY A 173     143.956 128.817 232.569  1.00 31.38           N  
ATOM    986  CA  GLY A 173     144.233 130.082 231.945  1.00 31.38           C  
ATOM    987  C   GLY A 173     145.520 129.997 231.187  1.00 31.38           C  
ATOM    988  O   GLY A 173     145.854 130.902 230.423  1.00 31.38           O  
ATOM    989  N   GLY A 174     146.283 128.907 231.377  1.00 32.79           N  
ATOM    990  CA  GLY A 174     147.515 128.772 230.652  1.00 32.79           C  
ATOM    991  C   GLY A 174     147.191 128.550 229.204  1.00 32.79           C  
ATOM    992  O   GLY A 174     146.216 127.888 228.854  1.00 32.79           O  
ATOM    993  N   GLY A 175     148.040 129.118 228.329  1.00 58.21           N  
ATOM    994  CA  GLY A 175     147.961 129.066 226.896  1.00 58.21           C  
ATOM    995  C   GLY A 175     148.257 127.687 226.402  1.00 58.21           C  
ATOM    996  O   GLY A 175     147.904 127.336 225.276  1.00 58.21           O  
ATOM    997  N   GLU A 176     148.982 126.892 227.210  1.00 98.82           N  
ATOM    998  CA  GLU A 176     149.405 125.595 226.778  1.00 98.82           C  
ATOM    999  CB  GLU A 176     148.262 124.762 226.166  1.00 98.82           C  
ATOM   1000  CG  GLU A 176     147.138 124.403 227.141  1.00 98.82           C  
ATOM   1001  CD  GLU A 176     147.614 123.268 228.033  1.00 98.82           C  
ATOM   1002  OE1 GLU A 176     148.674 123.438 228.691  1.00 98.82           O  
ATOM   1003  OE2 GLU A 176     146.924 122.214 228.065  1.00 98.82           O1-
ATOM   1004  C   GLU A 176     150.411 125.823 225.697  1.00 98.82           C  
ATOM   1005  O   GLU A 176     150.596 124.979 224.821  1.00 98.82           O  
ATOM   1006  N   GLY A 177     151.119 126.971 225.756  1.00 35.46           N  
ATOM   1007  CA  GLY A 177     152.082 127.270 224.739  1.00 35.46           C  
ATOM   1008  C   GLY A 177     153.449 127.374 225.341  1.00 35.46           C  
ATOM   1009  O   GLY A 177     153.653 128.001 226.380  1.00 35.46           O  
ATOM   1010  N   LYS A 178     154.446 126.789 224.647  1.00100.16           N  
ATOM   1011  CA  LYS A 178     155.791 126.825 225.141  1.00100.16           C  
ATOM   1012  CB  LYS A 178     156.812 126.059 224.287  1.00100.16           C  
ATOM   1013  CG  LYS A 178     156.702 124.546 224.455  1.00100.16           C  
ATOM   1014  CD  LYS A 178     157.534 123.755 223.450  1.00100.16           C  
ATOM   1015  CE  LYS A 178     157.534 122.253 223.729  1.00100.16           C  
ATOM   1016  NZ  LYS A 178     156.185 121.697 223.484  1.00100.16           N1+
ATOM   1017  C   LYS A 178     156.201 128.256 225.228  1.00100.16           C  
ATOM   1018  O   LYS A 178     155.679 129.110 224.514  1.00100.16           O  
ATOM   1019  N   CYS A 179     157.133 128.560 226.152  1.00 84.09           N  
ATOM   1020  CA  CYS A 179     157.511 129.925 226.380  1.00 84.09           C  
ATOM   1021  CB  CYS A 179     157.280 130.382 227.831  1.00 84.09           C  
ATOM   1022  SG  CYS A 179     157.763 132.114 228.100  1.00 84.09           S  
ATOM   1023  C   CYS A 179     158.962 130.151 226.073  1.00 84.09           C  
ATOM   1024  O   CYS A 179     159.830 129.357 226.438  1.00 84.09           O  
ATOM   1025  N   LEU A 180     159.247 131.280 225.388  1.00102.70           N  
ATOM   1026  CA  LEU A 180     160.597 131.648 225.047  1.00102.70           C  
ATOM   1027  CB  LEU A 180     160.766 132.049 223.570  1.00102.70           C  
ATOM   1028  CG  LEU A 180     160.271 130.997 222.559  1.00102.70           C  
ATOM   1029  CD1 LEU A 180     161.040 129.675 222.683  1.00102.70           C  
ATOM   1030  CD2 LEU A 180     158.747 130.826 222.642  1.00102.70           C  
ATOM   1031  C   LEU A 180     160.921 132.884 225.838  1.00102.70           C  
ATOM   1032  O   LEU A 180     160.167 133.855 225.831  1.00102.70           O  
ATOM   1033  N   TYR A 181     162.078 132.887 226.523  1.00 99.84           N  
ATOM   1034  CA  TYR A 181     162.419 133.959 227.412  1.00 99.84           C  
ATOM   1035  CB  TYR A 181     162.621 133.389 228.830  1.00 99.84           C  
ATOM   1036  CG  TYR A 181     163.116 134.391 229.815  1.00 99.84           C  
ATOM   1037  CD1 TYR A 181     162.277 135.336 230.355  1.00 99.84           C  
ATOM   1038  CD2 TYR A 181     164.429 134.353 230.228  1.00 99.84           C  
ATOM   1039  CE1 TYR A 181     162.755 136.237 231.278  1.00 99.84           C  
ATOM   1040  CE2 TYR A 181     164.907 135.252 231.151  1.00 99.84           C  
ATOM   1041  CZ  TYR A 181     164.065 136.200 231.679  1.00 99.84           C  
ATOM   1042  OH  TYR A 181     164.540 137.128 232.630  1.00 99.84           O  
ATOM   1043  C   TYR A 181     163.691 134.600 226.951  1.00 99.84           C  
ATOM   1044  O   TYR A 181     164.773 134.030 227.086  1.00 99.84           O  
ATOM   1045  N   ILE A 182     163.600 135.844 226.442  1.00145.25           N  
ATOM   1046  CA  ILE A 182     164.782 136.472 225.932  1.00145.25           C  
ATOM   1047  CB  ILE A 182     164.499 137.208 224.643  1.00145.25           C  
ATOM   1048  CG1 ILE A 182     165.792 137.618 223.947  1.00145.25           C  
ATOM   1049  CG2 ILE A 182     163.509 138.357 224.875  1.00145.25           C  
ATOM   1050  CD1 ILE A 182     165.543 138.130 222.529  1.00145.25           C  
ATOM   1051  C   ILE A 182     165.361 137.374 226.995  1.00145.25           C  
ATOM   1052  O   ILE A 182     165.003 138.542 227.139  1.00145.25           O  
ATOM   1053  N   ASP A 183     166.294 136.816 227.795  1.00 91.47           N  
ATOM   1054  CA  ASP A 183     166.944 137.549 228.852  1.00 91.47           C  
ATOM   1055  CB  ASP A 183     167.553 136.626 229.927  1.00 91.47           C  
ATOM   1056  CG  ASP A 183     168.039 137.443 231.122  1.00 91.47           C  
ATOM   1057  OD1 ASP A 183     167.970 138.700 231.066  1.00 91.47           O  
ATOM   1058  OD2 ASP A 183     168.492 136.811 232.114  1.00 91.47           O1-
ATOM   1059  C   ASP A 183     168.061 138.369 228.269  1.00 91.47           C  
ATOM   1060  O   ASP A 183     168.789 137.926 227.382  1.00 91.47           O  
ATOM   1061  N   THR A 184     168.099 139.661 228.636  1.00160.38           N  
ATOM   1062  CA  THR A 184     169.143 140.588 228.292  1.00160.38           C  
ATOM   1063  CB  THR A 184     168.593 141.870 227.739  1.00160.38           C  
ATOM   1064  OG1 THR A 184     167.645 142.409 228.643  1.00160.38           O  
ATOM   1065  CG2 THR A 184     167.909 141.571 226.391  1.00160.38           C  
ATOM   1066  C   THR A 184     170.166 140.850 229.379  1.00160.38           C  
ATOM   1067  O   THR A 184     171.128 141.575 229.137  1.00160.38           O  
ATOM   1068  N   GLU A 185     169.841 140.541 230.654  1.00140.22           N  
ATOM   1069  CA  GLU A 185     170.729 140.711 231.782  1.00140.22           C  
ATOM   1070  CB  GLU A 185     170.005 141.391 232.954  1.00140.22           C  
ATOM   1071  CG  GLU A 185     169.578 142.808 232.555  1.00140.22           C  
ATOM   1072  CD  GLU A 185     168.860 143.487 233.710  1.00140.22           C  
ATOM   1073  OE1 GLU A 185     168.736 142.859 234.795  1.00140.22           O  
ATOM   1074  OE2 GLU A 185     168.423 144.653 233.518  1.00140.22           O1-
ATOM   1075  C   GLU A 185     171.430 139.464 232.257  1.00140.22           C  
ATOM   1076  O   GLU A 185     172.394 139.552 233.019  1.00140.22           O  
ATOM   1077  N   GLY A 186     170.895 138.268 231.938  1.00 40.56           N  
ATOM   1078  CA  GLY A 186     171.510 137.042 232.374  1.00 40.56           C  
ATOM   1079  C   GLY A 186     171.015 136.691 233.746  1.00 40.56           C  
ATOM   1080  O   GLY A 186     171.503 135.766 234.392  1.00 40.56           O  
ATOM   1081  N   THR A 187     170.011 137.443 234.203  1.00149.54           N  
ATOM   1082  CA  THR A 187     169.378 137.391 235.488  1.00149.54           C  
ATOM   1083  CB  THR A 187     168.553 138.625 235.683  1.00149.54           C  
ATOM   1084  OG1 THR A 187     167.914 138.604 236.943  1.00149.54           O  
ATOM   1085  CG2 THR A 187     167.521 138.722 234.550  1.00149.54           C  
ATOM   1086  C   THR A 187     168.499 136.181 235.672  1.00149.54           C  
ATOM   1087  O   THR A 187     168.124 135.854 236.796  1.00149.54           O  
ATOM   1088  N   PHE A 188     168.083 135.531 234.574  1.00 92.49           N  
ATOM   1089  CA  PHE A 188     167.167 134.418 234.583  1.00 92.49           C  
ATOM   1090  CB  PHE A 188     167.057 133.819 233.164  1.00 92.49           C  
ATOM   1091  CG  PHE A 188     166.156 132.635 233.114  1.00 92.49           C  
ATOM   1092  CD1 PHE A 188     164.789 132.779 233.164  1.00 92.49           C  
ATOM   1093  CD2 PHE A 188     166.690 131.374 232.973  1.00 92.49           C  
ATOM   1094  CE1 PHE A 188     163.969 131.676 233.102  1.00 92.49           C  
ATOM   1095  CE2 PHE A 188     165.874 130.270 232.909  1.00 92.49           C  
ATOM   1096  CZ  PHE A 188     164.510 130.420 232.977  1.00 92.49           C  
ATOM   1097  C   PHE A 188     167.602 133.348 235.550  1.00 92.49           C  
ATOM   1098  O   PHE A 188     168.769 132.964 235.591  1.00 92.49           O  
ATOM   1099  N   ARG A 189     166.647 132.837 236.371  1.00125.19           N  
ATOM   1100  CA  ARG A 189     166.982 131.829 237.346  1.00125.19           C  
ATOM   1101  CB  ARG A 189     166.867 132.346 238.788  1.00125.19           C  
ATOM   1102  CG  ARG A 189     167.783 133.542 239.050  1.00125.19           C  
ATOM   1103  CD  ARG A 189     169.255 133.237 238.771  1.00125.19           C  
ATOM   1104  NE  ARG A 189     170.026 134.494 238.978  1.00125.19           N  
ATOM   1105  CZ  ARG A 189     171.369 134.504 238.737  1.00125.19           C  
ATOM   1106  NH1 ARG A 189     171.989 133.366 238.309  1.00125.19           N1+
ATOM   1107  NH2 ARG A 189     172.089 135.649 238.921  1.00125.19           N  
ATOM   1108  C   ARG A 189     166.062 130.645 237.213  1.00125.19           C  
ATOM   1109  O   ARG A 189     164.860 130.749 237.453  1.00125.19           O  
ATOM   1110  N   PRO A 190     166.610 129.505 236.855  1.00161.77           N  
ATOM   1111  CA  PRO A 190     165.838 128.294 236.720  1.00161.77           C  
ATOM   1112  CD  PRO A 190     167.849 129.455 236.098  1.00161.77           C  
ATOM   1113  CB  PRO A 190     166.771 127.273 236.074  1.00161.77           C  
ATOM   1114  CG  PRO A 190     167.790 128.135 235.310  1.00161.77           C  
ATOM   1115  C   PRO A 190     165.323 127.834 238.044  1.00161.77           C  
ATOM   1116  O   PRO A 190     164.290 127.166 238.095  1.00161.77           O  
ATOM   1117  N   VAL A 191     166.034 128.184 239.129  1.00 30.01           N  
ATOM   1118  CA  VAL A 191     165.668 127.724 240.435  1.00 30.01           C  
ATOM   1119  CB  VAL A 191     166.588 128.229 241.505  1.00 30.01           C  
ATOM   1120  CG1 VAL A 191     166.053 127.760 242.868  1.00 30.01           C  
ATOM   1121  CG2 VAL A 191     168.015 127.748 241.194  1.00 30.01           C  
ATOM   1122  C   VAL A 191     164.301 128.231 240.746  1.00 30.01           C  
ATOM   1123  O   VAL A 191     163.475 127.515 241.309  1.00 30.01           O  
ATOM   1124  N   ARG A 192     164.028 129.493 240.377  1.00142.75           N  
ATOM   1125  CA  ARG A 192     162.744 130.062 240.658  1.00142.75           C  
ATOM   1126  CB  ARG A 192     162.617 131.532 240.236  1.00142.75           C  
ATOM   1127  CG  ARG A 192     161.232 132.097 240.549  1.00142.75           C  
ATOM   1128  CD  ARG A 192     160.886 132.038 242.036  1.00142.75           C  
ATOM   1129  NE  ARG A 192     161.829 132.950 242.739  1.00142.75           N  
ATOM   1130  CZ  ARG A 192     161.415 133.637 243.843  1.00142.75           C  
ATOM   1131  NH1 ARG A 192     160.159 133.439 244.339  1.00142.75           N1+
ATOM   1132  NH2 ARG A 192     162.251 134.535 244.440  1.00142.75           N  
ATOM   1133  C   ARG A 192     161.700 129.300 239.914  1.00142.75           C  
ATOM   1134  O   ARG A 192     160.588 129.120 240.409  1.00142.75           O  
ATOM   1135  N   LEU A 193     162.026 128.846 238.690  1.00 50.25           N  
ATOM   1136  CA  LEU A 193     161.070 128.117 237.909  1.00 50.25           C  
ATOM   1137  CB  LEU A 193     161.594 127.714 236.522  1.00 50.25           C  
ATOM   1138  CG  LEU A 193     161.872 128.916 235.606  1.00 50.25           C  
ATOM   1139  CD1 LEU A 193     162.355 128.458 234.220  1.00 50.25           C  
ATOM   1140  CD2 LEU A 193     160.659 129.860 235.544  1.00 50.25           C  
ATOM   1141  C   LEU A 193     160.736 126.858 238.638  1.00 50.25           C  
ATOM   1142  O   LEU A 193     159.597 126.398 238.615  1.00 50.25           O  
ATOM   1143  N   LEU A 194     161.737 126.241 239.283  1.00 43.45           N  
ATOM   1144  CA  LEU A 194     161.477 125.040 240.021  1.00 43.45           C  
ATOM   1145  CB  LEU A 194     162.754 124.402 240.592  1.00 43.45           C  
ATOM   1146  CG  LEU A 194     163.719 123.909 239.497  1.00 43.45           C  
ATOM   1147  CD1 LEU A 194     164.979 123.275 240.104  1.00 43.45           C  
ATOM   1148  CD2 LEU A 194     163.004 122.982 238.500  1.00 43.45           C  
ATOM   1149  C   LEU A 194     160.568 125.373 241.165  1.00 43.45           C  
ATOM   1150  O   LEU A 194     159.692 124.583 241.515  1.00 43.45           O  
ATOM   1151  N   ALA A 195     160.762 126.552 241.791  1.00 33.58           N  
ATOM   1152  CA  ALA A 195     159.962 126.922 242.927  1.00 33.58           C  
ATOM   1153  CB  ALA A 195     160.385 128.271 243.535  1.00 33.58           C  
ATOM   1154  C   ALA A 195     158.524 127.047 242.524  1.00 33.58           C  
ATOM   1155  O   ALA A 195     157.639 126.533 243.207  1.00 33.58           O  
ATOM   1156  N   VAL A 196     158.249 127.722 241.392  1.00110.89           N  
ATOM   1157  CA  VAL A 196     156.894 127.877 240.945  1.00110.89           C  
ATOM   1158  CB  VAL A 196     156.725 128.794 239.764  1.00110.89           C  
ATOM   1159  CG1 VAL A 196     156.966 130.237 240.223  1.00110.89           C  
ATOM   1160  CG2 VAL A 196     157.692 128.367 238.656  1.00110.89           C  
ATOM   1161  C   VAL A 196     156.366 126.526 240.597  1.00110.89           C  
ATOM   1162  O   VAL A 196     155.175 126.259 240.747  1.00110.89           O  
ATOM   1163  N   ALA A 197     157.251 125.634 240.117  1.00 30.18           N  
ATOM   1164  CA  ALA A 197     156.847 124.310 239.753  1.00 30.18           C  
ATOM   1165  CB  ALA A 197     158.018 123.443 239.260  1.00 30.18           C  
ATOM   1166  C   ALA A 197     156.283 123.661 240.976  1.00 30.18           C  
ATOM   1167  O   ALA A 197     155.305 122.920 240.901  1.00 30.18           O  
ATOM   1168  N   ASP A 198     156.902 123.910 242.144  1.00 24.00           N  
ATOM   1169  CA  ASP A 198     156.398 123.350 243.362  1.00 24.00           C  
ATOM   1170  CB  ASP A 198     157.281 123.674 244.581  1.00 24.00           C  
ATOM   1171  CG  ASP A 198     158.583 122.898 244.448  1.00 24.00           C  
ATOM   1172  OD1 ASP A 198     158.665 122.029 243.539  1.00 24.00           O  
ATOM   1173  OD2 ASP A 198     159.515 123.165 245.253  1.00 24.00           O1-
ATOM   1174  C   ASP A 198     155.050 123.952 243.616  1.00 24.00           C  
ATOM   1175  O   ASP A 198     154.132 123.276 244.076  1.00 24.00           O  
ATOM   1176  N   ARG A 199     154.901 125.252 243.300  1.00166.06           N  
ATOM   1177  CA  ARG A 199     153.690 125.977 243.572  1.00166.06           C  
ATOM   1178  CB  ARG A 199     153.744 127.428 243.068  1.00166.06           C  
ATOM   1179  CG  ARG A 199     154.801 128.314 243.716  1.00166.06           C  
ATOM   1180  CD  ARG A 199     154.891 129.682 243.039  1.00166.06           C  
ATOM   1181  NE  ARG A 199     153.542 130.311 243.123  1.00166.06           N  
ATOM   1182  CZ  ARG A 199     153.287 131.474 242.457  1.00166.06           C  
ATOM   1183  NH1 ARG A 199     154.265 132.056 241.703  1.00166.06           N1+
ATOM   1184  NH2 ARG A 199     152.054 132.054 242.538  1.00166.06           N  
ATOM   1185  C   ARG A 199     152.533 125.379 242.832  1.00166.06           C  
ATOM   1186  O   ARG A 199     151.434 125.270 243.370  1.00166.06           O  
ATOM   1187  N   TYR A 200     152.744 125.080 241.540  1.00123.73           N  
ATOM   1188  CA  TYR A 200     151.767 124.571 240.619  1.00123.73           C  
ATOM   1189  CB  TYR A 200     152.096 124.964 239.173  1.00123.73           C  
ATOM   1190  CG  TYR A 200     152.075 126.453 239.230  1.00123.73           C  
ATOM   1191  CD1 TYR A 200     150.890 127.111 239.461  1.00123.73           C  
ATOM   1192  CD2 TYR A 200     153.224 127.188 239.056  1.00123.73           C  
ATOM   1193  CE1 TYR A 200     150.851 128.483 239.525  1.00123.73           C  
ATOM   1194  CE2 TYR A 200     153.192 128.561 239.118  1.00123.73           C  
ATOM   1195  CZ  TYR A 200     152.004 129.209 239.355  1.00123.73           C  
ATOM   1196  OH  TYR A 200     151.968 130.618 239.421  1.00123.73           O  
ATOM   1197  C   TYR A 200     151.504 123.103 240.722  1.00123.73           C  
ATOM   1198  O   TYR A 200     150.422 122.658 240.348  1.00123.73           O  
ATOM   1199  N   GLY A 201     152.507 122.293 241.115  1.00 25.36           N  
ATOM   1200  CA  GLY A 201     152.276 120.880 241.248  1.00 25.36           C  
ATOM   1201  C   GLY A 201     152.757 120.187 240.011  1.00 25.36           C  
ATOM   1202  O   GLY A 201     152.794 118.959 239.957  1.00 25.36           O  
ATOM   1203  N   LEU A 202     153.131 120.967 238.980  1.00109.85           N  
ATOM   1204  CA  LEU A 202     153.654 120.416 237.764  1.00109.85           C  
ATOM   1205  CB  LEU A 202     153.720 121.427 236.604  1.00109.85           C  
ATOM   1206  CG  LEU A 202     152.357 121.985 236.148  1.00109.85           C  
ATOM   1207  CD1 LEU A 202     151.473 120.895 235.526  1.00109.85           C  
ATOM   1208  CD2 LEU A 202     151.657 122.745 237.282  1.00109.85           C  
ATOM   1209  C   LEU A 202     155.067 120.009 238.041  1.00109.85           C  
ATOM   1210  O   LEU A 202     155.712 120.520 238.955  1.00109.85           O  
ATOM   1211  N   ASN A 203     155.582 119.087 237.209  1.00271.81           N  
ATOM   1212  CA  ASN A 203     156.865 118.460 237.365  1.00271.81           C  
ATOM   1213  CB  ASN A 203     157.107 117.369 236.305  1.00271.81           C  
ATOM   1214  CG  ASN A 203     158.177 116.409 236.813  1.00271.81           C  
ATOM   1215  OD1 ASN A 203     157.888 115.255 237.122  1.00271.81           O  
ATOM   1216  ND2 ASN A 203     159.447 116.886 236.904  1.00271.81           N  
ATOM   1217  C   ASN A 203     158.009 119.438 237.302  1.00271.81           C  
ATOM   1218  O   ASN A 203     159.019 119.291 237.948  1.00271.81           O  
ATOM   1219  N   GLY A 204     158.047 120.485 236.517  1.00242.10           N  
ATOM   1220  CA  GLY A 204     159.301 121.157 236.769  1.00242.10           C  
ATOM   1221  C   GLY A 204     160.265 120.742 235.710  1.00242.10           C  
ATOM   1222  O   GLY A 204     160.795 121.585 234.995  1.00242.10           O  
ATOM   1223  N   GLU A 205     160.510 119.425 235.565  1.00106.82           N  
ATOM   1224  CA  GLU A 205     161.385 118.984 234.520  1.00106.82           C  
ATOM   1225  CB  GLU A 205     161.646 117.467 234.525  1.00106.82           C  
ATOM   1226  CG  GLU A 205     160.404 116.627 234.216  1.00106.82           C  
ATOM   1227  CD  GLU A 205     160.801 115.158 234.253  1.00106.82           C  
ATOM   1228  OE1 GLU A 205     161.500 114.757 235.221  1.00106.82           O  
ATOM   1229  OE2 GLU A 205     160.414 114.419 233.309  1.00106.82           O1-
ATOM   1230  C   GLU A 205     160.647 119.297 233.268  1.00106.82           C  
ATOM   1231  O   GLU A 205     161.222 119.733 232.271  1.00106.82           O  
ATOM   1232  N   GLU A 206     159.320 119.079 233.316  1.00 32.02           N  
ATOM   1233  CA  GLU A 206     158.479 119.322 232.186  1.00 32.02           C  
ATOM   1234  CB  GLU A 206     157.017 118.907 232.426  1.00 32.02           C  
ATOM   1235  CG  GLU A 206     156.830 117.395 232.564  1.00 32.02           C  
ATOM   1236  CD  GLU A 206     155.350 117.124 232.797  1.00 32.02           C  
ATOM   1237  OE1 GLU A 206     154.569 118.112 232.839  1.00 32.02           O  
ATOM   1238  OE2 GLU A 206     154.982 115.928 232.936  1.00 32.02           O1-
ATOM   1239  C   GLU A 206     158.489 120.790 231.905  1.00 32.02           C  
ATOM   1240  O   GLU A 206     158.492 121.202 230.744  1.00 32.02           O  
ATOM   1241  N   VAL A 207     158.478 121.622 232.970  1.00 57.95           N  
ATOM   1242  CA  VAL A 207     158.454 123.044 232.751  1.00 57.95           C  
ATOM   1243  CB  VAL A 207     158.302 123.835 234.016  1.00 57.95           C  
ATOM   1244  CG1 VAL A 207     158.305 125.332 233.658  1.00 57.95           C  
ATOM   1245  CG2 VAL A 207     157.020 123.374 234.731  1.00 57.95           C  
ATOM   1246  C   VAL A 207     159.725 123.486 232.087  1.00 57.95           C  
ATOM   1247  O   VAL A 207     159.715 124.300 231.161  1.00 57.95           O  
ATOM   1248  N   LEU A 208     160.865 122.959 232.563  1.00129.29           N  
ATOM   1249  CA  LEU A 208     162.146 123.311 232.014  1.00129.29           C  
ATOM   1250  CB  LEU A 208     163.363 122.893 232.857  1.00129.29           C  
ATOM   1251  CG  LEU A 208     163.608 123.825 234.063  1.00129.29           C  
ATOM   1252  CD1 LEU A 208     162.566 123.665 235.173  1.00129.29           C  
ATOM   1253  CD2 LEU A 208     165.043 123.700 234.576  1.00129.29           C  
ATOM   1254  C   LEU A 208     162.298 122.775 230.627  1.00129.29           C  
ATOM   1255  O   LEU A 208     163.124 123.265 229.856  1.00129.29           O  
ATOM   1256  N   ASP A 209     161.535 121.722 230.284  1.00 48.76           N  
ATOM   1257  CA  ASP A 209     161.651 121.150 228.972  1.00 48.76           C  
ATOM   1258  CB  ASP A 209     160.645 120.014 228.724  1.00 48.76           C  
ATOM   1259  CG  ASP A 209     161.080 118.819 229.560  1.00 48.76           C  
ATOM   1260  OD1 ASP A 209     162.220 118.856 230.097  1.00 48.76           O  
ATOM   1261  OD2 ASP A 209     160.281 117.850 229.670  1.00 48.76           O1-
ATOM   1262  C   ASP A 209     161.384 122.233 227.975  1.00 48.76           C  
ATOM   1263  O   ASP A 209     162.012 122.274 226.918  1.00 48.76           O  
ATOM   1264  N   ASN A 210     160.424 123.130 228.259  1.00146.52           N  
ATOM   1265  CA  ASN A 210     160.236 124.236 227.360  1.00146.52           C  
ATOM   1266  CB  ASN A 210     158.770 124.643 227.116  1.00146.52           C  
ATOM   1267  CG  ASN A 210     158.080 124.893 228.435  1.00146.52           C  
ATOM   1268  OD1 ASN A 210     158.024 124.008 229.286  1.00146.52           O  
ATOM   1269  ND2 ASN A 210     157.523 126.121 228.606  1.00146.52           N  
ATOM   1270  C   ASN A 210     161.058 125.379 227.877  1.00146.52           C  
ATOM   1271  O   ASN A 210     162.221 125.191 228.230  1.00146.52           O  
ATOM   1272  N   VAL A 211     160.488 126.601 227.926  1.00 96.21           N  
ATOM   1273  CA  VAL A 211     161.229 127.747 228.382  1.00 96.21           C  
ATOM   1274  CB  VAL A 211     161.547 127.688 229.848  1.00 96.21           C  
ATOM   1275  CG1 VAL A 211     162.355 128.939 230.233  1.00 96.21           C  
ATOM   1276  CG2 VAL A 211     160.226 127.532 230.622  1.00 96.21           C  
ATOM   1277  C   VAL A 211     162.510 127.867 227.612  1.00 96.21           C  
ATOM   1278  O   VAL A 211     163.587 127.543 228.116  1.00 96.21           O  
ATOM   1279  N   ALA A 212     162.415 128.319 226.339  1.00 63.68           N  
ATOM   1280  CA  ALA A 212     163.604 128.433 225.541  1.00 63.68           C  
ATOM   1281  CB  ALA A 212     163.332 128.401 224.028  1.00 63.68           C  
ATOM   1282  C   ALA A 212     164.296 129.729 225.853  1.00 63.68           C  
ATOM   1283  O   ALA A 212     164.050 130.766 225.240  1.00 63.68           O  
ATOM   1284  N   TYR A 213     165.263 129.650 226.779  1.00 83.64           N  
ATOM   1285  CA  TYR A 213     166.050 130.750 227.264  1.00 83.64           C  
ATOM   1286  CB  TYR A 213     166.831 130.329 228.524  1.00 83.64           C  
ATOM   1287  CG  TYR A 213     167.847 131.343 228.921  1.00 83.64           C  
ATOM   1288  CD1 TYR A 213     167.498 132.460 229.645  1.00 83.64           C  
ATOM   1289  CD2 TYR A 213     169.168 131.154 228.583  1.00 83.64           C  
ATOM   1290  CE1 TYR A 213     168.453 133.379 230.014  1.00 83.64           C  
ATOM   1291  CE2 TYR A 213     170.126 132.069 228.948  1.00 83.64           C  
ATOM   1292  CZ  TYR A 213     169.769 133.185 229.665  1.00 83.64           C  
ATOM   1293  OH  TYR A 213     170.750 134.127 230.042  1.00 83.64           O  
ATOM   1294  C   TYR A 213     167.030 131.176 226.209  1.00 83.64           C  
ATOM   1295  O   TYR A 213     167.641 130.344 225.539  1.00 83.64           O  
ATOM   1296  N   ALA A 214     167.170 132.507 226.008  1.00 46.57           N  
ATOM   1297  CA  ALA A 214     168.121 133.028 225.058  1.00 46.57           C  
ATOM   1298  CB  ALA A 214     167.478 133.489 223.740  1.00 46.57           C  
ATOM   1299  C   ALA A 214     168.786 134.227 225.676  1.00 46.57           C  
ATOM   1300  O   ALA A 214     168.142 135.006 226.378  1.00 46.57           O  
ATOM   1301  N   ARG A 215     170.097 134.426 225.406  1.00155.43           N  
ATOM   1302  CA  ARG A 215     170.819 135.483 226.074  1.00155.43           C  
ATOM   1303  CB  ARG A 215     172.020 134.924 226.862  1.00155.43           C  
ATOM   1304  CG  ARG A 215     172.559 135.771 228.022  1.00155.43           C  
ATOM   1305  CD  ARG A 215     173.078 137.161 227.667  1.00155.43           C  
ATOM   1306  NE  ARG A 215     174.046 137.543 228.739  1.00155.43           N  
ATOM   1307  CZ  ARG A 215     174.164 138.834 229.169  1.00155.43           C  
ATOM   1308  NH1 ARG A 215     173.278 139.785 228.751  1.00155.43           N1+
ATOM   1309  NH2 ARG A 215     175.174 139.171 230.024  1.00155.43           N  
ATOM   1310  C   ARG A 215     171.366 136.454 225.059  1.00155.43           C  
ATOM   1311  O   ARG A 215     172.338 136.154 224.369  1.00155.43           O  
ATOM   1312  N   ALA A 216     170.776 137.669 224.979  1.00 99.70           N  
ATOM   1313  CA  ALA A 216     171.191 138.672 224.023  1.00 99.70           C  
ATOM   1314  CB  ALA A 216     170.028 139.562 223.541  1.00 99.70           C  
ATOM   1315  C   ALA A 216     172.230 139.589 224.616  1.00 99.70           C  
ATOM   1316  O   ALA A 216     172.213 139.867 225.814  1.00 99.70           O  
ATOM   1317  N   TYR A 217     173.314 139.883 223.861  1.00152.89           N  
ATOM   1318  CA  TYR A 217     174.242 140.919 224.260  1.00152.89           C  
ATOM   1319  CB  TYR A 217     175.686 140.452 224.051  1.00152.89           C  
ATOM   1320  CG  TYR A 217     175.801 139.216 224.871  1.00152.89           C  
ATOM   1321  CD1 TYR A 217     176.115 139.290 226.206  1.00152.89           C  
ATOM   1322  CD2 TYR A 217     175.574 137.983 224.302  1.00152.89           C  
ATOM   1323  CE1 TYR A 217     176.213 138.146 226.962  1.00152.89           C  
ATOM   1324  CE2 TYR A 217     175.671 136.836 225.052  1.00152.89           C  
ATOM   1325  CZ  TYR A 217     175.992 136.918 226.385  1.00152.89           C  
ATOM   1326  OH  TYR A 217     176.094 135.745 227.161  1.00152.89           O  
ATOM   1327  C   TYR A 217     174.095 142.242 223.539  1.00152.89           C  
ATOM   1328  O   TYR A 217     173.886 143.299 224.134  1.00152.89           O  
ATOM   1329  N   ASN A 218     174.178 142.182 222.188  1.00 56.42           N  
ATOM   1330  CA  ASN A 218     174.233 143.350 221.346  1.00 56.42           C  
ATOM   1331  CB  ASN A 218     174.896 143.097 219.981  1.00 56.42           C  
ATOM   1332  CG  ASN A 218     176.373 142.816 220.207  1.00 56.42           C  
ATOM   1333  OD1 ASN A 218     177.031 143.496 220.992  1.00 56.42           O  
ATOM   1334  ND2 ASN A 218     176.910 141.784 219.503  1.00 56.42           N  
ATOM   1335  C   ASN A 218     172.842 143.799 221.064  1.00 56.42           C  
ATOM   1336  O   ASN A 218     171.903 143.012 221.133  1.00 56.42           O  
ATOM   1337  N   ALA A 219     172.671 145.100 220.758  1.00 30.47           N  
ATOM   1338  CA  ALA A 219     171.370 145.616 220.447  1.00 30.47           C  
ATOM   1339  CB  ALA A 219     171.369 147.132 220.181  1.00 30.47           C  
ATOM   1340  C   ALA A 219     170.895 144.937 219.204  1.00 30.47           C  
ATOM   1341  O   ALA A 219     169.721 144.595 219.076  1.00 30.47           O  
ATOM   1342  N   ASP A 220     171.818 144.733 218.248  1.00 38.38           N  
ATOM   1343  CA  ASP A 220     171.520 144.110 216.993  1.00 38.38           C  
ATOM   1344  CB  ASP A 220     172.717 144.115 216.027  1.00 38.38           C  
ATOM   1345  CG  ASP A 220     172.953 145.548 215.571  1.00 38.38           C  
ATOM   1346  OD1 ASP A 220     172.097 146.419 215.882  1.00 38.38           O  
ATOM   1347  OD2 ASP A 220     173.992 145.790 214.901  1.00 38.38           O1-
ATOM   1348  C   ASP A 220     171.142 142.680 217.225  1.00 38.38           C  
ATOM   1349  O   ASP A 220     170.312 142.129 216.511  1.00 38.38           O  
ATOM   1350  N   HIS A 221     171.725 142.044 218.254  1.00 60.41           N  
ATOM   1351  CA  HIS A 221     171.547 140.641 218.508  1.00 60.41           C  
ATOM   1352  ND1 HIS A 221     172.836 138.089 221.105  1.00 60.41           N  
ATOM   1353  CG  HIS A 221     172.237 138.704 220.028  1.00 60.41           C  
ATOM   1354  CB  HIS A 221     172.291 140.184 219.777  1.00 60.41           C  
ATOM   1355  NE2 HIS A 221     171.849 136.482 219.928  1.00 60.41           N  
ATOM   1356  CD2 HIS A 221     171.639 137.707 219.319  1.00 60.41           C  
ATOM   1357  CE1 HIS A 221     172.572 136.762 220.997  1.00 60.41           C  
ATOM   1358  C   HIS A 221     170.096 140.336 218.705  1.00 60.41           C  
ATOM   1359  O   HIS A 221     169.605 139.296 218.271  1.00 60.41           O  
ATOM   1360  N   GLN A 222     169.359 141.240 219.362  1.00131.94           N  
ATOM   1361  CA  GLN A 222     167.986 140.968 219.642  1.00131.94           C  
ATOM   1362  CB  GLN A 222     167.357 141.965 220.634  1.00131.94           C  
ATOM   1363  CG  GLN A 222     167.434 143.438 220.251  1.00131.94           C  
ATOM   1364  CD  GLN A 222     167.103 144.218 221.517  1.00131.94           C  
ATOM   1365  OE1 GLN A 222     166.423 145.242 221.471  1.00131.94           O  
ATOM   1366  NE2 GLN A 222     167.603 143.725 222.684  1.00131.94           N  
ATOM   1367  C   GLN A 222     167.209 140.810 218.370  1.00131.94           C  
ATOM   1368  O   GLN A 222     166.236 140.057 218.341  1.00131.94           O  
ATOM   1369  N   LEU A 223     167.589 141.509 217.282  1.00127.32           N  
ATOM   1370  CA  LEU A 223     166.819 141.332 216.082  1.00127.32           C  
ATOM   1371  CB  LEU A 223     167.100 142.347 214.942  1.00127.32           C  
ATOM   1372  CG  LEU A 223     167.929 141.891 213.715  1.00127.32           C  
ATOM   1373  CD1 LEU A 223     167.967 143.013 212.666  1.00127.32           C  
ATOM   1374  CD2 LEU A 223     169.349 141.424 214.055  1.00127.32           C  
ATOM   1375  C   LEU A 223     166.987 139.932 215.562  1.00127.32           C  
ATOM   1376  O   LEU A 223     166.019 139.314 215.120  1.00127.32           O  
ATOM   1377  N   GLU A 224     168.215 139.376 215.615  1.00 82.58           N  
ATOM   1378  CA  GLU A 224     168.435 138.059 215.085  1.00 82.58           C  
ATOM   1379  CB  GLU A 224     169.915 137.621 215.070  1.00 82.58           C  
ATOM   1380  CG  GLU A 224     170.576 137.499 216.443  1.00 82.58           C  
ATOM   1381  CD  GLU A 224     172.018 137.059 216.227  1.00 82.58           C  
ATOM   1382  OE1 GLU A 224     172.230 136.067 215.481  1.00 82.58           O  
ATOM   1383  OE2 GLU A 224     172.928 137.715 216.803  1.00 82.58           O1-
ATOM   1384  C   GLU A 224     167.649 137.099 215.913  1.00 82.58           C  
ATOM   1385  O   GLU A 224     167.110 136.116 215.407  1.00 82.58           O  
ATOM   1386  N   LEU A 225     167.561 137.373 217.224  1.00 58.29           N  
ATOM   1387  CA  LEU A 225     166.828 136.534 218.119  1.00 58.29           C  
ATOM   1388  CB  LEU A 225     166.889 137.024 219.578  1.00 58.29           C  
ATOM   1389  CG  LEU A 225     168.280 136.895 220.226  1.00 58.29           C  
ATOM   1390  CD1 LEU A 225     168.271 137.401 221.678  1.00 58.29           C  
ATOM   1391  CD2 LEU A 225     168.803 135.455 220.128  1.00 58.29           C  
ATOM   1392  C   LEU A 225     165.393 136.558 217.711  1.00 58.29           C  
ATOM   1393  O   LEU A 225     164.690 135.557 217.831  1.00 58.29           O  
ATOM   1394  N   LEU A 226     164.905 137.726 217.262  1.00116.46           N  
ATOM   1395  CA  LEU A 226     163.517 137.811 216.934  1.00116.46           C  
ATOM   1396  CB  LEU A 226     163.044 139.267 216.828  1.00116.46           C  
ATOM   1397  CG  LEU A 226     161.551 139.404 217.168  1.00116.46           C  
ATOM   1398  CD1 LEU A 226     161.071 140.852 217.065  1.00116.46           C  
ATOM   1399  CD2 LEU A 226     160.691 138.425 216.374  1.00116.46           C  
ATOM   1400  C   LEU A 226     163.238 137.013 215.688  1.00116.46           C  
ATOM   1401  O   LEU A 226     162.242 136.294 215.616  1.00116.46           O  
ATOM   1402  N   GLN A 227     164.133 137.081 214.681  1.00 31.06           N  
ATOM   1403  CA  GLN A 227     163.922 136.369 213.449  1.00 31.06           C  
ATOM   1404  CB  GLN A 227     165.030 136.628 212.414  1.00 31.06           C  
ATOM   1405  CG  GLN A 227     165.092 138.081 211.939  1.00 31.06           C  
ATOM   1406  CD  GLN A 227     166.223 138.197 210.927  1.00 31.06           C  
ATOM   1407  OE1 GLN A 227     166.486 139.273 210.390  1.00 31.06           O  
ATOM   1408  NE2 GLN A 227     166.915 137.058 210.656  1.00 31.06           N  
ATOM   1409  C   GLN A 227     163.917 134.904 213.746  1.00 31.06           C  
ATOM   1410  O   GLN A 227     163.106 134.154 213.208  1.00 31.06           O  
ATOM   1411  N   GLN A 228     164.834 134.455 214.620  1.00 96.65           N  
ATOM   1412  CA  GLN A 228     164.895 133.067 214.963  1.00 96.65           C  
ATOM   1413  CB  GLN A 228     166.161 132.683 215.750  1.00 96.65           C  
ATOM   1414  CG  GLN A 228     166.345 133.374 217.097  1.00 96.65           C  
ATOM   1415  CD  GLN A 228     167.659 132.852 217.659  1.00 96.65           C  
ATOM   1416  OE1 GLN A 228     167.807 131.661 217.926  1.00 96.65           O  
ATOM   1417  NE2 GLN A 228     168.653 133.765 217.819  1.00 96.65           N  
ATOM   1418  C   GLN A 228     163.653 132.701 215.712  1.00 96.65           C  
ATOM   1419  O   GLN A 228     163.184 131.566 215.643  1.00 96.65           O  
ATOM   1420  N   ALA A 229     163.091 133.651 216.479  1.00 37.17           N  
ATOM   1421  CA  ALA A 229     161.887 133.365 217.202  1.00 37.17           C  
ATOM   1422  CB  ALA A 229     161.409 134.553 218.057  1.00 37.17           C  
ATOM   1423  C   ALA A 229     160.804 133.056 216.216  1.00 37.17           C  
ATOM   1424  O   ALA A 229     160.057 132.093 216.382  1.00 37.17           O  
ATOM   1425  N   ALA A 230     160.722 133.859 215.138  1.00 39.76           N  
ATOM   1426  CA  ALA A 230     159.709 133.702 214.137  1.00 39.76           C  
ATOM   1427  CB  ALA A 230     159.796 134.767 213.030  1.00 39.76           C  
ATOM   1428  C   ALA A 230     159.878 132.361 213.496  1.00 39.76           C  
ATOM   1429  O   ALA A 230     158.896 131.715 213.135  1.00 39.76           O  
ATOM   1430  N   ASN A 231     161.134 131.913 213.303  1.00111.47           N  
ATOM   1431  CA  ASN A 231     161.317 130.629 212.689  1.00111.47           C  
ATOM   1432  CB  ASN A 231     162.758 130.293 212.235  1.00111.47           C  
ATOM   1433  CG  ASN A 231     163.727 130.105 213.392  1.00111.47           C  
ATOM   1434  OD1 ASN A 231     163.453 129.388 214.353  1.00111.47           O  
ATOM   1435  ND2 ASN A 231     164.919 130.749 213.282  1.00111.47           N  
ATOM   1436  C   ASN A 231     160.802 129.557 213.605  1.00111.47           C  
ATOM   1437  O   ASN A 231     160.306 128.528 213.153  1.00111.47           O  
ATOM   1438  N   MET A 232     160.931 129.770 214.925  1.00 59.58           N  
ATOM   1439  CA  MET A 232     160.515 128.847 215.948  1.00 59.58           C  
ATOM   1440  CB  MET A 232     161.024 129.247 217.343  1.00 59.58           C  
ATOM   1441  CG  MET A 232     162.548 129.207 217.459  1.00 59.58           C  
ATOM   1442  SD  MET A 232     163.274 127.551 217.269  1.00 59.58           S  
ATOM   1443  CE  MET A 232     162.776 126.969 218.916  1.00 59.58           C  
ATOM   1444  C   MET A 232     159.015 128.752 216.024  1.00 59.58           C  
ATOM   1445  O   MET A 232     158.470 127.730 216.438  1.00 59.58           O  
ATOM   1446  N   MET A 233     158.308 129.833 215.648  1.00 91.59           N  
ATOM   1447  CA  MET A 233     156.881 129.932 215.799  1.00 91.59           C  
ATOM   1448  CB  MET A 233     156.346 131.287 215.305  1.00 91.59           C  
ATOM   1449  CG  MET A 233     156.783 132.475 216.165  1.00 91.59           C  
ATOM   1450  SD  MET A 233     155.848 132.677 217.712  1.00 91.59           S  
ATOM   1451  CE  MET A 233     156.384 131.113 218.455  1.00 91.59           C  
ATOM   1452  C   MET A 233     156.185 128.868 215.003  1.00 91.59           C  
ATOM   1453  O   MET A 233     155.122 128.386 215.392  1.00 91.59           O  
ATOM   1454  N   SER A 234     156.755 128.489 213.850  1.00 99.13           N  
ATOM   1455  CA  SER A 234     156.132 127.551 212.962  1.00 99.13           C  
ATOM   1456  CB  SER A 234     157.054 127.165 211.801  1.00 99.13           C  
ATOM   1457  OG  SER A 234     156.545 126.001 211.166  1.00 99.13           O  
ATOM   1458  C   SER A 234     155.810 126.239 213.616  1.00 99.13           C  
ATOM   1459  O   SER A 234     154.691 125.746 213.480  1.00 99.13           O  
ATOM   1460  N   GLU A 235     156.793 125.629 214.309  1.00131.57           N  
ATOM   1461  CA  GLU A 235     156.651 124.278 214.788  1.00131.57           C  
ATOM   1462  CB  GLU A 235     157.978 123.662 215.273  1.00131.57           C  
ATOM   1463  CG  GLU A 235     158.708 124.474 216.343  1.00131.57           C  
ATOM   1464  CD  GLU A 235     159.682 125.403 215.633  1.00131.57           C  
ATOM   1465  OE1 GLU A 235     159.688 125.404 214.374  1.00131.57           O  
ATOM   1466  OE2 GLU A 235     160.436 126.123 216.341  1.00131.57           O1-
ATOM   1467  C   GLU A 235     155.628 124.067 215.872  1.00131.57           C  
ATOM   1468  O   GLU A 235     154.805 123.159 215.754  1.00131.57           O  
ATOM   1469  N   SER A 236     155.629 124.875 216.953  1.00120.09           N  
ATOM   1470  CA  SER A 236     154.702 124.595 218.024  1.00120.09           C  
ATOM   1471  CB  SER A 236     155.354 124.031 219.301  1.00120.09           C  
ATOM   1472  OG  SER A 236     155.957 122.772 219.070  1.00120.09           O  
ATOM   1473  C   SER A 236     154.124 125.886 218.500  1.00120.09           C  
ATOM   1474  O   SER A 236     154.836 126.874 218.656  1.00120.09           O  
ATOM   1475  N   ARG A 237     152.816 125.897 218.814  1.00173.03           N  
ATOM   1476  CA  ARG A 237     152.238 127.129 219.255  1.00173.03           C  
ATOM   1477  CB  ARG A 237     150.715 127.046 219.447  1.00173.03           C  
ATOM   1478  CG  ARG A 237     150.081 128.360 219.900  1.00173.03           C  
ATOM   1479  CD  ARG A 237     150.064 129.433 218.810  1.00173.03           C  
ATOM   1480  NE  ARG A 237     149.063 129.009 217.790  1.00173.03           N  
ATOM   1481  CZ  ARG A 237     148.626 129.896 216.850  1.00173.03           C  
ATOM   1482  NH1 ARG A 237     149.116 131.170 216.833  1.00173.03           N1+
ATOM   1483  NH2 ARG A 237     147.695 129.509 215.930  1.00173.03           N  
ATOM   1484  C   ARG A 237     152.844 127.472 220.580  1.00173.03           C  
ATOM   1485  O   ARG A 237     152.687 126.743 221.558  1.00173.03           O  
ATOM   1486  N   PHE A 238     153.558 128.614 220.636  1.00 85.42           N  
ATOM   1487  CA  PHE A 238     154.159 129.064 221.856  1.00 85.42           C  
ATOM   1488  CB  PHE A 238     155.463 129.870 221.682  1.00 85.42           C  
ATOM   1489  CG  PHE A 238     156.606 128.955 221.389  1.00 85.42           C  
ATOM   1490  CD1 PHE A 238     157.245 128.299 222.416  1.00 85.42           C  
ATOM   1491  CD2 PHE A 238     157.058 128.760 220.104  1.00 85.42           C  
ATOM   1492  CE1 PHE A 238     158.305 127.460 222.171  1.00 85.42           C  
ATOM   1493  CE2 PHE A 238     158.119 127.920 219.853  1.00 85.42           C  
ATOM   1494  CZ  PHE A 238     158.746 127.266 220.886  1.00 85.42           C  
ATOM   1495  C   PHE A 238     153.188 129.970 222.529  1.00 85.42           C  
ATOM   1496  O   PHE A 238     152.338 130.587 221.888  1.00 85.42           O  
ATOM   1497  N   SER A 239     153.265 130.027 223.868  1.00160.91           N  
ATOM   1498  CA  SER A 239     152.439 130.876 224.669  1.00160.91           C  
ATOM   1499  CB  SER A 239     152.184 130.299 226.071  1.00160.91           C  
ATOM   1500  OG  SER A 239     151.363 131.183 226.820  1.00160.91           O  
ATOM   1501  C   SER A 239     152.977 132.251 224.875  1.00160.91           C  
ATOM   1502  O   SER A 239     152.226 133.193 224.781  1.00160.91           O  
ATOM   1503  N   LEU A 240     154.265 132.493 225.142  1.00109.70           N  
ATOM   1504  CA  LEU A 240     154.575 133.851 225.534  1.00109.70           C  
ATOM   1505  CB  LEU A 240     154.437 134.047 227.058  1.00109.70           C  
ATOM   1506  CG  LEU A 240     155.016 135.364 227.617  1.00109.70           C  
ATOM   1507  CD1 LEU A 240     154.275 136.603 227.104  1.00109.70           C  
ATOM   1508  CD2 LEU A 240     155.091 135.320 229.150  1.00109.70           C  
ATOM   1509  C   LEU A 240     155.981 134.220 225.198  1.00109.70           C  
ATOM   1510  O   LEU A 240     156.906 133.422 225.335  1.00109.70           O  
ATOM   1511  N   LEU A 241     156.166 135.477 224.751  1.00123.77           N  
ATOM   1512  CA  LEU A 241     157.488 135.987 224.537  1.00123.77           C  
ATOM   1513  CB  LEU A 241     157.594 136.743 223.196  1.00123.77           C  
ATOM   1514  CG  LEU A 241     159.020 137.040 222.690  1.00123.77           C  
ATOM   1515  CD1 LEU A 241     158.979 137.820 221.363  1.00123.77           C  
ATOM   1516  CD2 LEU A 241     159.895 137.711 223.756  1.00123.77           C  
ATOM   1517  C   LEU A 241     157.720 136.946 225.668  1.00123.77           C  
ATOM   1518  O   LEU A 241     156.866 137.778 225.974  1.00123.77           O  
ATOM   1519  N   VAL A 242     158.861 136.825 226.373  1.00 65.68           N  
ATOM   1520  CA  VAL A 242     159.095 137.755 227.438  1.00 65.68           C  
ATOM   1521  CB  VAL A 242     159.173 137.154 228.801  1.00 65.68           C  
ATOM   1522  CG1 VAL A 242     159.466 138.315 229.764  1.00 65.68           C  
ATOM   1523  CG2 VAL A 242     157.866 136.399 229.102  1.00 65.68           C  
ATOM   1524  C   VAL A 242     160.415 138.411 227.210  1.00 65.68           C  
ATOM   1525  O   VAL A 242     161.346 137.794 226.697  1.00 65.68           O  
ATOM   1526  N   VAL A 243     160.507 139.714 227.548  1.00135.13           N  
ATOM   1527  CA  VAL A 243     161.775 140.366 227.485  1.00135.13           C  
ATOM   1528  CB  VAL A 243     161.964 141.209 226.254  1.00135.13           C  
ATOM   1529  CG1 VAL A 243     161.076 142.458 226.321  1.00135.13           C  
ATOM   1530  CG2 VAL A 243     163.461 141.493 226.096  1.00135.13           C  
ATOM   1531  C   VAL A 243     161.931 141.201 228.731  1.00135.13           C  
ATOM   1532  O   VAL A 243     161.154 142.115 229.016  1.00135.13           O  
ATOM   1533  N   ASP A 244     162.948 140.859 229.542  1.00 76.94           N  
ATOM   1534  CA  ASP A 244     163.220 141.565 230.759  1.00 76.94           C  
ATOM   1535  CB  ASP A 244     164.361 140.880 231.545  1.00 76.94           C  
ATOM   1536  CG  ASP A 244     164.544 141.517 232.917  1.00 76.94           C  
ATOM   1537  OD1 ASP A 244     164.018 142.638 233.141  1.00 76.94           O  
ATOM   1538  OD2 ASP A 244     165.229 140.880 233.761  1.00 76.94           O1-
ATOM   1539  C   ASP A 244     163.639 142.974 230.450  1.00 76.94           C  
ATOM   1540  O   ASP A 244     163.013 143.929 230.905  1.00 76.94           O  
ATOM   1541  N   SER A 245     164.705 143.177 229.653  1.00 94.62           N  
ATOM   1542  CA  SER A 245     165.013 144.556 229.409  1.00 94.62           C  
ATOM   1543  CB  SER A 245     166.116 145.154 230.313  1.00 94.62           C  
ATOM   1544  OG  SER A 245     167.384 144.570 230.068  1.00 94.62           O  
ATOM   1545  C   SER A 245     165.362 144.751 227.970  1.00 94.62           C  
ATOM   1546  O   SER A 245     166.522 144.676 227.567  1.00 94.62           O  
ATOM   1547  N   CYS A 246     164.333 145.036 227.152  1.00 71.92           N  
ATOM   1548  CA  CYS A 246     164.563 145.319 225.767  1.00 71.92           C  
ATOM   1549  CB  CYS A 246     163.298 145.468 224.904  1.00 71.92           C  
ATOM   1550  SG  CYS A 246     162.736 143.896 224.192  1.00 71.92           S  
ATOM   1551  C   CYS A 246     165.305 146.610 225.672  1.00 71.92           C  
ATOM   1552  O   CYS A 246     166.080 146.830 224.745  1.00 71.92           O  
ATOM   1553  N   THR A 247     165.008 147.521 226.609  1.00146.17           N  
ATOM   1554  CA  THR A 247     165.530 148.858 226.655  1.00146.17           C  
ATOM   1555  CB  THR A 247     164.682 149.768 227.493  1.00146.17           C  
ATOM   1556  OG1 THR A 247     165.217 151.077 227.458  1.00146.17           O  
ATOM   1557  CG2 THR A 247     164.656 149.256 228.941  1.00146.17           C  
ATOM   1558  C   THR A 247     166.944 149.005 227.158  1.00146.17           C  
ATOM   1559  O   THR A 247     167.641 149.934 226.752  1.00146.17           O  
ATOM   1560  N   ALA A 248     167.406 148.115 228.056  1.00 62.02           N  
ATOM   1561  CA  ALA A 248     168.635 148.321 228.786  1.00 62.02           C  
ATOM   1562  CB  ALA A 248     168.937 147.167 229.761  1.00 62.02           C  
ATOM   1563  C   ALA A 248     169.832 148.475 227.901  1.00 62.02           C  
ATOM   1564  O   ALA A 248     170.728 149.274 228.169  1.00 62.02           O  
ATOM   1565  N   LEU A 249     169.883 147.694 226.828  1.00133.20           N  
ATOM   1566  CA  LEU A 249     170.979 147.644 225.913  1.00133.20           C  
ATOM   1567  CB  LEU A 249     170.622 146.514 224.941  1.00133.20           C  
ATOM   1568  CG  LEU A 249     171.694 146.010 223.990  1.00133.20           C  
ATOM   1569  CD1 LEU A 249     171.148 144.776 223.258  1.00133.20           C  
ATOM   1570  CD2 LEU A 249     172.173 147.115 223.044  1.00133.20           C  
ATOM   1571  C   LEU A 249     171.116 148.990 225.245  1.00133.20           C  
ATOM   1572  O   LEU A 249     172.219 149.478 224.993  1.00133.20           O  
ATOM   1573  N   TYR A 250     169.973 149.644 224.977  1.00 87.62           N  
ATOM   1574  CA  TYR A 250     169.918 150.905 224.288  1.00 87.62           C  
ATOM   1575  CB  TYR A 250     168.483 151.380 224.026  1.00 87.62           C  
ATOM   1576  CG  TYR A 250     167.909 150.438 223.033  1.00 87.62           C  
ATOM   1577  CD1 TYR A 250     168.200 150.587 221.698  1.00 87.62           C  
ATOM   1578  CD2 TYR A 250     167.088 149.411 223.437  1.00 87.62           C  
ATOM   1579  CE1 TYR A 250     167.676 149.720 220.771  1.00 87.62           C  
ATOM   1580  CE2 TYR A 250     166.561 148.542 222.513  1.00 87.62           C  
ATOM   1581  CZ  TYR A 250     166.856 148.697 221.180  1.00 87.62           C  
ATOM   1582  OH  TYR A 250     166.315 147.805 220.231  1.00 87.62           O  
ATOM   1583  C   TYR A 250     170.601 151.984 225.061  1.00 87.62           C  
ATOM   1584  O   TYR A 250     171.151 152.910 224.465  1.00 87.62           O  
ATOM   1585  N   ARG A 251     170.503 151.962 226.403  1.00 80.71           N  
ATOM   1586  CA  ARG A 251     171.145 153.007 227.149  1.00 80.71           C  
ATOM   1587  CB  ARG A 251     170.922 152.881 228.665  1.00 80.71           C  
ATOM   1588  CG  ARG A 251     169.467 152.996 229.119  1.00 80.71           C  
ATOM   1589  CD  ARG A 251     169.325 152.966 230.642  1.00 80.71           C  
ATOM   1590  NE  ARG A 251     167.878 153.083 230.973  1.00 80.71           N  
ATOM   1591  CZ  ARG A 251     167.503 153.692 232.135  1.00 80.71           C  
ATOM   1592  NH1 ARG A 251     168.445 154.255 232.943  1.00 80.71           N1+
ATOM   1593  NH2 ARG A 251     166.191 153.751 232.498  1.00 80.71           N  
ATOM   1594  C   ARG A 251     172.630 152.945 226.960  1.00 80.71           C  
ATOM   1595  O   ARG A 251     173.246 153.908 226.505  1.00 80.71           O  
ATOM   1596  N   THR A 252     173.232 151.774 227.247  1.00 49.85           N  
ATOM   1597  CA  THR A 252     174.662 151.639 227.261  1.00 49.85           C  
ATOM   1598  CB  THR A 252     175.104 150.284 227.732  1.00 49.85           C  
ATOM   1599  OG1 THR A 252     174.624 149.277 226.853  1.00 49.85           O  
ATOM   1600  CG2 THR A 252     174.556 150.054 229.151  1.00 49.85           C  
ATOM   1601  C   THR A 252     175.245 151.855 225.901  1.00 49.85           C  
ATOM   1602  O   THR A 252     176.298 152.474 225.764  1.00 49.85           O  
ATOM   1603  N   ASP A 253     174.611 151.293 224.861  1.00 68.62           N  
ATOM   1604  CA  ASP A 253     175.147 151.391 223.536  1.00 68.62           C  
ATOM   1605  CB  ASP A 253     174.536 150.338 222.598  1.00 68.62           C  
ATOM   1606  CG  ASP A 253     175.107 148.986 223.013  1.00 68.62           C  
ATOM   1607  OD1 ASP A 253     175.964 148.964 223.937  1.00 68.62           O  
ATOM   1608  OD2 ASP A 253     174.703 147.960 222.406  1.00 68.62           O1-
ATOM   1609  C   ASP A 253     175.009 152.755 222.923  1.00 68.62           C  
ATOM   1610  O   ASP A 253     175.953 153.258 222.316  1.00 68.62           O  
ATOM   1611  N   PHE A 254     173.841 153.414 223.053  1.00100.21           N  
ATOM   1612  CA  PHE A 254     173.738 154.679 222.365  1.00100.21           C  
ATOM   1613  CB  PHE A 254     172.451 154.865 221.551  1.00100.21           C  
ATOM   1614  CG  PHE A 254     172.440 153.918 220.401  1.00100.21           C  
ATOM   1615  CD1 PHE A 254     173.120 154.216 219.242  1.00100.21           C  
ATOM   1616  CD2 PHE A 254     171.728 152.742 220.475  1.00100.21           C  
ATOM   1617  CE1 PHE A 254     173.106 153.344 218.178  1.00100.21           C  
ATOM   1618  CE2 PHE A 254     171.709 151.867 219.415  1.00100.21           C  
ATOM   1619  CZ  PHE A 254     172.400 152.167 218.265  1.00100.21           C  
ATOM   1620  C   PHE A 254     173.762 155.795 223.354  1.00100.21           C  
ATOM   1621  O   PHE A 254     172.725 156.172 223.900  1.00100.21           O  
ATOM   1622  N   SER A 255     174.946 156.408 223.555  1.00111.50           N  
ATOM   1623  CA  SER A 255     175.019 157.477 224.502  1.00111.50           C  
ATOM   1624  CB  SER A 255     176.422 157.659 225.103  1.00111.50           C  
ATOM   1625  OG  SER A 255     176.808 156.490 225.807  1.00111.50           O  
ATOM   1626  C   SER A 255     174.718 158.740 223.765  1.00111.50           C  
ATOM   1627  O   SER A 255     175.636 159.480 223.413  1.00111.50           O  
ATOM   1628  N   GLY A 256     173.415 159.037 223.565  1.00122.85           N  
ATOM   1629  CA  GLY A 256     173.012 160.187 222.798  1.00122.85           C  
ATOM   1630  C   GLY A 256     172.776 161.349 223.698  1.00122.85           C  
ATOM   1631  O   GLY A 256     172.922 161.249 224.915  1.00122.85           O  
ATOM   1632  N   ARG A 257     172.367 162.491 223.102  1.00384.23           N  
ATOM   1633  CA  ARG A 257     172.164 162.594 221.683  1.00384.23           C  
ATOM   1634  CB  ARG A 257     170.952 163.453 221.288  1.00384.23           C  
ATOM   1635  CG  ARG A 257     169.578 162.902 221.661  1.00384.23           C  
ATOM   1636  CD  ARG A 257     168.462 163.793 221.115  1.00384.23           C  
ATOM   1637  NE  ARG A 257     168.859 164.126 219.718  1.00384.23           N  
ATOM   1638  CZ  ARG A 257     168.482 163.321 218.683  1.00384.23           C  
ATOM   1639  NH1 ARG A 257     167.585 162.312 218.891  1.00384.23           N1+
ATOM   1640  NH2 ARG A 257     169.005 163.525 217.439  1.00384.23           N  
ATOM   1641  C   ARG A 257     173.341 163.302 221.083  1.00384.23           C  
ATOM   1642  O   ARG A 257     173.589 164.471 221.377  1.00384.23           O  
ATOM   1643  N   GLY A 258     174.130 162.589 220.255  1.00188.33           N  
ATOM   1644  CA  GLY A 258     173.899 161.197 220.097  1.00188.33           C  
ATOM   1645  C   GLY A 258     173.585 160.846 218.731  1.00188.33           C  
ATOM   1646  O   GLY A 258     173.870 161.527 217.737  1.00188.33           O  
ATOM   1647  N   GLU A 259     173.048 159.637 218.804  1.00287.96           N  
ATOM   1648  CA  GLU A 259     172.524 158.738 217.892  1.00287.96           C  
ATOM   1649  CB  GLU A 259     173.368 157.458 217.824  1.00287.96           C  
ATOM   1650  CG  GLU A 259     174.844 157.687 217.501  1.00287.96           C  
ATOM   1651  CD  GLU A 259     175.525 158.136 218.788  1.00287.96           C  
ATOM   1652  OE1 GLU A 259     175.694 157.278 219.697  1.00287.96           O  
ATOM   1653  OE2 GLU A 259     175.873 159.344 218.884  1.00287.96           O1-
ATOM   1654  C   GLU A 259     171.249 158.318 218.534  1.00287.96           C  
ATOM   1655  O   GLU A 259     170.768 157.264 218.186  1.00287.96           O  
ATOM   1656  N   LEU A 260     170.647 159.107 219.460  1.00234.65           N  
ATOM   1657  CA  LEU A 260     169.388 158.818 220.110  1.00234.65           C  
ATOM   1658  CB  LEU A 260     168.960 159.972 221.033  1.00234.65           C  
ATOM   1659  CG  LEU A 260     167.640 159.795 221.813  1.00234.65           C  
ATOM   1660  CD1 LEU A 260     167.427 160.997 222.743  1.00234.65           C  
ATOM   1661  CD2 LEU A 260     166.415 159.575 220.910  1.00234.65           C  
ATOM   1662  C   LEU A 260     168.431 158.697 218.973  1.00234.65           C  
ATOM   1663  O   LEU A 260     167.545 157.845 218.973  1.00234.65           O  
ATOM   1664  N   SER A 261     168.625 159.549 217.953  1.00 99.56           N  
ATOM   1665  CA  SER A 261     167.801 159.561 216.783  1.00 99.56           C  
ATOM   1666  CB  SER A 261     168.330 160.547 215.734  1.00 99.56           C  
ATOM   1667  OG  SER A 261     167.579 160.430 214.539  1.00 99.56           O  
ATOM   1668  C   SER A 261     167.864 158.191 216.204  1.00 99.56           C  
ATOM   1669  O   SER A 261     166.876 157.666 215.696  1.00 99.56           O  
ATOM   1670  N   ALA A 262     169.067 157.602 216.237  1.00 43.39           N  
ATOM   1671  CA  ALA A 262     169.303 156.256 215.817  1.00 43.39           C  
ATOM   1672  CB  ALA A 262     170.798 155.902 215.780  1.00 43.39           C  
ATOM   1673  C   ALA A 262     168.638 155.296 216.765  1.00 43.39           C  
ATOM   1674  O   ALA A 262     168.072 154.297 216.331  1.00 43.39           O  
ATOM   1675  N   ARG A 263     168.689 155.561 218.090  1.00188.56           N  
ATOM   1676  CA  ARG A 263     168.163 154.625 219.042  1.00188.56           C  
ATOM   1677  CB  ARG A 263     168.200 155.078 220.511  1.00188.56           C  
ATOM   1678  CG  ARG A 263     169.534 154.920 221.217  1.00188.56           C  
ATOM   1679  CD  ARG A 263     169.408 154.891 222.743  1.00188.56           C  
ATOM   1680  NE  ARG A 263     168.684 156.124 223.163  1.00188.56           N  
ATOM   1681  CZ  ARG A 263     167.610 156.022 224.001  1.00188.56           C  
ATOM   1682  NH1 ARG A 263     167.195 154.795 224.430  1.00188.56           N1+
ATOM   1683  NH2 ARG A 263     166.947 157.142 224.412  1.00188.56           N  
ATOM   1684  C   ARG A 263     166.712 154.446 218.799  1.00188.56           C  
ATOM   1685  O   ARG A 263     166.221 153.326 218.704  1.00188.56           O  
ATOM   1686  N   GLN A 264     165.997 155.568 218.672  1.00126.94           N  
ATOM   1687  CA  GLN A 264     164.585 155.570 218.502  1.00126.94           C  
ATOM   1688  CB  GLN A 264     164.035 157.003 218.455  1.00126.94           C  
ATOM   1689  CG  GLN A 264     162.560 157.082 218.816  1.00126.94           C  
ATOM   1690  CD  GLN A 264     162.451 156.607 220.259  1.00126.94           C  
ATOM   1691  OE1 GLN A 264     161.722 155.664 220.559  1.00126.94           O  
ATOM   1692  NE2 GLN A 264     163.205 157.267 221.179  1.00126.94           N  
ATOM   1693  C   GLN A 264     164.292 154.886 217.207  1.00126.94           C  
ATOM   1694  O   GLN A 264     163.311 154.156 217.076  1.00126.94           O  
ATOM   1695  N   MET A 265     165.174 155.095 216.215  1.00109.04           N  
ATOM   1696  CA  MET A 265     164.999 154.511 214.922  1.00109.04           C  
ATOM   1697  CB  MET A 265     166.145 154.842 213.956  1.00109.04           C  
ATOM   1698  CG  MET A 265     166.109 156.272 213.425  1.00109.04           C  
ATOM   1699  SD  MET A 265     164.717 156.588 212.302  1.00109.04           S  
ATOM   1700  CE  MET A 265     165.430 158.100 211.598  1.00109.04           C  
ATOM   1701  C   MET A 265     164.989 153.027 215.070  1.00109.04           C  
ATOM   1702  O   MET A 265     164.218 152.344 214.402  1.00109.04           O  
ATOM   1703  N   HIS A 266     165.885 152.488 215.914  1.00 58.10           N  
ATOM   1704  CA  HIS A 266     166.007 151.075 216.113  1.00 58.10           C  
ATOM   1705  ND1 HIS A 266     166.944 148.283 217.646  1.00 58.10           N  
ATOM   1706  CG  HIS A 266     167.552 149.229 216.850  1.00 58.10           C  
ATOM   1707  CB  HIS A 266     167.266 150.698 216.907  1.00 58.10           C  
ATOM   1708  NE2 HIS A 266     168.348 147.187 216.314  1.00 58.10           N  
ATOM   1709  CD2 HIS A 266     168.406 148.542 216.044  1.00 58.10           C  
ATOM   1710  CE1 HIS A 266     167.457 147.080 217.283  1.00 58.10           C  
ATOM   1711  C   HIS A 266     164.826 150.523 216.860  1.00 58.10           C  
ATOM   1712  O   HIS A 266     164.263 149.502 216.468  1.00 58.10           O  
ATOM   1713  N   LEU A 267     164.404 151.191 217.954  1.00110.36           N  
ATOM   1714  CA  LEU A 267     163.356 150.653 218.769  1.00110.36           C  
ATOM   1715  CB  LEU A 267     163.046 151.391 220.089  1.00110.36           C  
ATOM   1716  CG  LEU A 267     164.127 151.257 221.179  1.00110.36           C  
ATOM   1717  CD1 LEU A 267     165.238 152.301 221.035  1.00110.36           C  
ATOM   1718  CD2 LEU A 267     163.513 151.199 222.582  1.00110.36           C  
ATOM   1719  C   LEU A 267     162.079 150.587 218.004  1.00110.36           C  
ATOM   1720  O   LEU A 267     161.293 149.664 218.194  1.00110.36           O  
ATOM   1721  N   ALA A 268     161.825 151.563 217.119  1.00 26.96           N  
ATOM   1722  CA  ALA A 268     160.575 151.559 216.420  1.00 26.96           C  
ATOM   1723  CB  ALA A 268     160.441 152.735 215.438  1.00 26.96           C  
ATOM   1724  C   ALA A 268     160.464 150.288 215.638  1.00 26.96           C  
ATOM   1725  O   ALA A 268     159.410 149.655 215.615  1.00 26.96           O  
ATOM   1726  N   ARG A 269     161.557 149.877 214.974  1.00 66.14           N  
ATOM   1727  CA  ARG A 269     161.541 148.675 214.192  1.00 66.14           C  
ATOM   1728  CB  ARG A 269     162.834 148.484 213.381  1.00 66.14           C  
ATOM   1729  CG  ARG A 269     162.927 149.437 212.186  1.00 66.14           C  
ATOM   1730  CD  ARG A 269     164.250 149.362 211.422  1.00 66.14           C  
ATOM   1731  NE  ARG A 269     165.269 150.108 212.214  1.00 66.14           N  
ATOM   1732  CZ  ARG A 269     165.451 151.443 211.990  1.00 66.14           C  
ATOM   1733  NH1 ARG A 269     164.712 152.080 211.036  1.00 66.14           N1+
ATOM   1734  NH2 ARG A 269     166.371 152.141 212.717  1.00 66.14           N  
ATOM   1735  C   ARG A 269     161.362 147.493 215.090  1.00 66.14           C  
ATOM   1736  O   ARG A 269     160.622 146.565 214.765  1.00 66.14           O  
ATOM   1737  N   PHE A 270     162.032 147.498 216.257  1.00 62.39           N  
ATOM   1738  CA  PHE A 270     161.963 146.365 217.132  1.00 62.39           C  
ATOM   1739  CB  PHE A 270     162.874 146.516 218.363  1.00 62.39           C  
ATOM   1740  CG  PHE A 270     162.796 145.256 219.154  1.00 62.39           C  
ATOM   1741  CD1 PHE A 270     163.348 144.090 218.670  1.00 62.39           C  
ATOM   1742  CD2 PHE A 270     162.198 145.245 220.393  1.00 62.39           C  
ATOM   1743  CE1 PHE A 270     163.287 142.925 219.399  1.00 62.39           C  
ATOM   1744  CE2 PHE A 270     162.134 144.083 221.127  1.00 62.39           C  
ATOM   1745  CZ  PHE A 270     162.677 142.921 220.630  1.00 62.39           C  
ATOM   1746  C   PHE A 270     160.548 146.190 217.590  1.00 62.39           C  
ATOM   1747  O   PHE A 270     160.001 145.092 217.547  1.00 62.39           O  
ATOM   1748  N   MET A 271     159.895 147.283 218.011  1.00 64.13           N  
ATOM   1749  CA  MET A 271     158.552 147.196 218.508  1.00 64.13           C  
ATOM   1750  CB  MET A 271     158.015 148.557 218.983  1.00 64.13           C  
ATOM   1751  CG  MET A 271     158.792 149.137 220.166  1.00 64.13           C  
ATOM   1752  SD  MET A 271     158.186 150.749 220.747  1.00 64.13           S  
ATOM   1753  CE  MET A 271     159.552 151.014 221.914  1.00 64.13           C  
ATOM   1754  C   MET A 271     157.654 146.728 217.409  1.00 64.13           C  
ATOM   1755  O   MET A 271     156.729 145.953 217.644  1.00 64.13           O  
ATOM   1756  N   ARG A 272     157.897 147.200 216.173  1.00 67.98           N  
ATOM   1757  CA  ARG A 272     157.063 146.825 215.070  1.00 67.98           C  
ATOM   1758  CB  ARG A 272     157.476 147.493 213.746  1.00 67.98           C  
ATOM   1759  CG  ARG A 272     156.574 147.112 212.569  1.00 67.98           C  
ATOM   1760  CD  ARG A 272     156.972 147.769 211.245  1.00 67.98           C  
ATOM   1761  NE  ARG A 272     156.010 147.304 210.206  1.00 67.98           N  
ATOM   1762  CZ  ARG A 272     154.821 147.957 210.045  1.00 67.98           C  
ATOM   1763  NH1 ARG A 272     154.514 149.017 210.848  1.00 67.98           N1+
ATOM   1764  NH2 ARG A 272     153.941 147.550 209.085  1.00 67.98           N  
ATOM   1765  C   ARG A 272     157.173 145.347 214.876  1.00 67.98           C  
ATOM   1766  O   ARG A 272     156.185 144.666 214.618  1.00 67.98           O  
ATOM   1767  N   THR A 273     158.386 144.789 214.988  1.00135.79           N  
ATOM   1768  CA  THR A 273     158.478 143.377 214.796  1.00135.79           C  
ATOM   1769  CB  THR A 273     159.878 142.868 214.554  1.00135.79           C  
ATOM   1770  OG1 THR A 273     159.879 141.451 214.469  1.00135.79           O  
ATOM   1771  CG2 THR A 273     160.861 143.387 215.605  1.00135.79           C  
ATOM   1772  C   THR A 273     157.750 142.661 215.891  1.00135.79           C  
ATOM   1773  O   THR A 273     157.123 141.634 215.642  1.00135.79           O  
ATOM   1774  N   LEU A 274     157.770 143.178 217.132  1.00120.84           N  
ATOM   1775  CA  LEU A 274     157.017 142.487 218.140  1.00120.84           C  
ATOM   1776  CB  LEU A 274     157.173 143.001 219.578  1.00120.84           C  
ATOM   1777  CG  LEU A 274     158.510 142.569 220.202  1.00120.84           C  
ATOM   1778  CD1 LEU A 274     159.684 143.371 219.646  1.00120.84           C  
ATOM   1779  CD2 LEU A 274     158.449 142.565 221.729  1.00120.84           C  
ATOM   1780  C   LEU A 274     155.568 142.509 217.774  1.00120.84           C  
ATOM   1781  O   LEU A 274     154.843 141.561 218.075  1.00120.84           O  
ATOM   1782  N   GLN A 275     155.081 143.599 217.149  1.00111.13           N  
ATOM   1783  CA  GLN A 275     153.700 143.587 216.772  1.00111.13           C  
ATOM   1784  CB  GLN A 275     153.111 144.934 216.295  1.00111.13           C  
ATOM   1785  CG  GLN A 275     153.593 145.449 214.941  1.00111.13           C  
ATOM   1786  CD  GLN A 275     152.896 146.774 214.668  1.00111.13           C  
ATOM   1787  OE1 GLN A 275     152.094 147.245 215.473  1.00111.13           O  
ATOM   1788  NE2 GLN A 275     153.207 147.394 213.498  1.00111.13           N  
ATOM   1789  C   GLN A 275     153.510 142.563 215.695  1.00111.13           C  
ATOM   1790  O   GLN A 275     152.462 141.925 215.627  1.00111.13           O  
ATOM   1791  N   ARG A 276     154.504 142.369 214.805  1.00184.76           N  
ATOM   1792  CA  ARG A 276     154.254 141.409 213.772  1.00184.76           C  
ATOM   1793  CB  ARG A 276     155.194 141.425 212.548  1.00184.76           C  
ATOM   1794  CG  ARG A 276     156.683 141.134 212.709  1.00184.76           C  
ATOM   1795  CD  ARG A 276     157.342 141.225 211.327  1.00184.76           C  
ATOM   1796  NE  ARG A 276     158.802 140.955 211.422  1.00184.76           N  
ATOM   1797  CZ  ARG A 276     159.597 141.337 210.378  1.00184.76           C  
ATOM   1798  NH1 ARG A 276     159.055 142.027 209.331  1.00184.76           N1+
ATOM   1799  NH2 ARG A 276     160.927 141.032 210.370  1.00184.76           N  
ATOM   1800  C   ARG A 276     154.112 140.035 214.348  1.00184.76           C  
ATOM   1801  O   ARG A 276     153.361 139.227 213.807  1.00184.76           O  
ATOM   1802  N   LEU A 277     154.860 139.693 215.415  1.00112.02           N  
ATOM   1803  CA  LEU A 277     154.661 138.394 216.003  1.00112.02           C  
ATOM   1804  CB  LEU A 277     155.729 137.979 217.030  1.00112.02           C  
ATOM   1805  CG  LEU A 277     157.120 137.719 216.429  1.00112.02           C  
ATOM   1806  CD1 LEU A 277     157.823 139.019 216.033  1.00112.02           C  
ATOM   1807  CD2 LEU A 277     157.969 136.842 217.354  1.00112.02           C  
ATOM   1808  C   LEU A 277     153.344 138.315 216.720  1.00112.02           C  
ATOM   1809  O   LEU A 277     152.588 137.361 216.553  1.00112.02           O  
ATOM   1810  N   ALA A 278     153.032 139.344 217.528  1.00 45.92           N  
ATOM   1811  CA  ALA A 278     151.884 139.355 218.391  1.00 45.92           C  
ATOM   1812  CB  ALA A 278     151.826 140.609 219.281  1.00 45.92           C  
ATOM   1813  C   ALA A 278     150.613 139.301 217.610  1.00 45.92           C  
ATOM   1814  O   ALA A 278     149.661 138.639 218.017  1.00 45.92           O  
ATOM   1815  N   ASP A 279     150.548 140.016 216.476  1.00 59.50           N  
ATOM   1816  CA  ASP A 279     149.332 140.062 215.721  1.00 59.50           C  
ATOM   1817  CB  ASP A 279     149.412 141.031 214.532  1.00 59.50           C  
ATOM   1818  CG  ASP A 279     149.475 142.442 215.096  1.00 59.50           C  
ATOM   1819  OD1 ASP A 279     148.564 142.811 215.885  1.00 59.50           O  
ATOM   1820  OD2 ASP A 279     150.435 143.173 214.739  1.00 59.50           O1-
ATOM   1821  C   ASP A 279     149.021 138.702 215.175  1.00 59.50           C  
ATOM   1822  O   ASP A 279     147.859 138.355 214.967  1.00 59.50           O  
ATOM   1823  N   GLU A 280     150.056 137.941 214.788  1.00164.65           N  
ATOM   1824  CA  GLU A 280     149.791 136.651 214.220  1.00164.65           C  
ATOM   1825  CB  GLU A 280     150.900 136.264 213.223  1.00164.65           C  
ATOM   1826  CG  GLU A 280     152.311 136.370 213.805  1.00164.65           C  
ATOM   1827  CD  GLU A 280     153.308 136.520 212.659  1.00164.65           C  
ATOM   1828  OE1 GLU A 280     152.879 136.923 211.544  1.00164.65           O  
ATOM   1829  OE2 GLU A 280     154.517 136.251 212.889  1.00164.65           O1-
ATOM   1830  C   GLU A 280     149.552 135.525 215.195  1.00164.65           C  
ATOM   1831  O   GLU A 280     148.529 134.843 215.145  1.00164.65           O  
ATOM   1832  N   PHE A 281     150.514 135.327 216.113  1.00152.71           N  
ATOM   1833  CA  PHE A 281     150.645 134.197 216.993  1.00152.71           C  
ATOM   1834  CB  PHE A 281     152.110 133.860 217.308  1.00152.71           C  
ATOM   1835  CG  PHE A 281     152.677 133.503 215.978  1.00152.71           C  
ATOM   1836  CD1 PHE A 281     152.154 132.443 215.275  1.00152.71           C  
ATOM   1837  CD2 PHE A 281     153.730 134.205 215.438  1.00152.71           C  
ATOM   1838  CE1 PHE A 281     152.659 132.096 214.044  1.00152.71           C  
ATOM   1839  CE2 PHE A 281     154.240 133.860 214.207  1.00152.71           C  
ATOM   1840  CZ  PHE A 281     153.704 132.806 213.506  1.00152.71           C  
ATOM   1841  C   PHE A 281     149.859 134.224 218.263  1.00152.71           C  
ATOM   1842  O   PHE A 281     149.835 133.220 218.975  1.00152.71           O  
ATOM   1843  N   GLY A 282     149.306 135.376 218.673  1.00 93.16           N  
ATOM   1844  CA  GLY A 282     148.720 135.344 219.975  1.00 93.16           C  
ATOM   1845  C   GLY A 282     149.933 135.269 220.787  1.00 93.16           C  
ATOM   1846  O   GLY A 282     150.851 135.968 220.407  1.00 93.16           O  
ATOM   1847  N   ILE A 283     149.989 134.489 221.887  1.00297.69           N  
ATOM   1848  CA  ILE A 283     151.209 134.382 222.638  1.00297.69           C  
ATOM   1849  CB  ILE A 283     152.641 134.595 221.910  1.00297.69           C  
ATOM   1850  CG1 ILE A 283     153.809 134.023 222.700  1.00297.69           C  
ATOM   1851  CG2 ILE A 283     153.228 135.994 221.519  1.00297.69           C  
ATOM   1852  CD1 ILE A 283     154.261 132.653 222.255  1.00297.69           C  
ATOM   1853  C   ILE A 283     150.990 135.284 223.812  1.00297.69           C  
ATOM   1854  O   ILE A 283     150.298 134.943 224.774  1.00297.69           O  
ATOM   1855  N   ALA A 284     151.827 136.305 223.847  1.00102.46           N  
ATOM   1856  CA  ALA A 284     151.787 137.407 224.718  1.00102.46           C  
ATOM   1857  CB  ALA A 284     151.514 137.030 226.183  1.00102.46           C  
ATOM   1858  C   ALA A 284     153.141 138.026 224.615  1.00102.46           C  
ATOM   1859  O   ALA A 284     154.144 137.327 224.463  1.00102.46           O  
ATOM   1860  N   VAL A 285     153.211 139.368 224.644  1.00152.38           N  
ATOM   1861  CA  VAL A 285     154.523 139.939 224.680  1.00152.38           C  
ATOM   1862  CB  VAL A 285     154.982 140.769 223.508  1.00152.38           C  
ATOM   1863  CG1 VAL A 285     155.076 139.891 222.259  1.00152.38           C  
ATOM   1864  CG2 VAL A 285     154.073 141.974 223.344  1.00152.38           C  
ATOM   1865  C   VAL A 285     154.622 140.770 225.910  1.00152.38           C  
ATOM   1866  O   VAL A 285     153.730 141.550 226.241  1.00152.38           O  
ATOM   1867  N   VAL A 286     155.724 140.579 226.650  1.00137.27           N  
ATOM   1868  CA  VAL A 286     155.909 141.341 227.847  1.00137.27           C  
ATOM   1869  CB  VAL A 286     155.927 140.514 229.095  1.00137.27           C  
ATOM   1870  CG1 VAL A 286     154.499 140.062 229.415  1.00137.27           C  
ATOM   1871  CG2 VAL A 286     156.853 139.318 228.841  1.00137.27           C  
ATOM   1872  C   VAL A 286     157.197 142.095 227.762  1.00137.27           C  
ATOM   1873  O   VAL A 286     158.235 141.555 227.385  1.00137.27           O  
ATOM   1874  N   ILE A 287     157.152 143.399 228.099  1.00154.67           N  
ATOM   1875  CA  ILE A 287     158.365 144.162 228.117  1.00154.67           C  
ATOM   1876  CB  ILE A 287     158.553 145.166 227.003  1.00154.67           C  
ATOM   1877  CG1 ILE A 287     157.364 146.115 226.850  1.00154.67           C  
ATOM   1878  CG2 ILE A 287     158.944 144.412 225.731  1.00154.67           C  
ATOM   1879  CD1 ILE A 287     157.544 147.134 225.727  1.00154.67           C  
ATOM   1880  C   ILE A 287     158.576 144.784 229.456  1.00154.67           C  
ATOM   1881  O   ILE A 287     157.656 145.297 230.092  1.00154.67           O  
ATOM   1882  N   THR A 288     159.830 144.701 229.943  1.00 74.98           N  
ATOM   1883  CA  THR A 288     160.119 145.279 231.220  1.00 74.98           C  
ATOM   1884  CB  THR A 288     160.665 144.280 232.209  1.00 74.98           C  
ATOM   1885  OG1 THR A 288     159.782 143.172 232.318  1.00 74.98           O  
ATOM   1886  CG2 THR A 288     160.821 144.944 233.583  1.00 74.98           C  
ATOM   1887  C   THR A 288     161.068 146.417 230.973  1.00 74.98           C  
ATOM   1888  O   THR A 288     162.044 146.292 230.232  1.00 74.98           O  
ATOM   1889  N   ASN A 289     160.782 147.589 231.580  1.00 81.10           N  
ATOM   1890  CA  ASN A 289     161.557 148.757 231.264  1.00 81.10           C  
ATOM   1891  CB  ASN A 289     160.695 149.869 230.656  1.00 81.10           C  
ATOM   1892  CG  ASN A 289     159.945 149.271 229.476  1.00 81.10           C  
ATOM   1893  OD1 ASN A 289     160.271 148.192 228.983  1.00 81.10           O  
ATOM   1894  ND2 ASN A 289     158.894 149.996 229.020  1.00 81.10           N  
ATOM   1895  C   ASN A 289     162.189 149.337 232.495  1.00 81.10           C  
ATOM   1896  O   ASN A 289     161.553 149.484 233.538  1.00 81.10           O  
ATOM   1897  N   GLN A 290     163.485 149.696 232.385  1.00136.79           N  
ATOM   1898  CA  GLN A 290     164.167 150.372 233.454  1.00136.79           C  
ATOM   1899  CB  GLN A 290     165.682 150.519 233.235  1.00136.79           C  
ATOM   1900  CG  GLN A 290     166.510 149.303 233.662  1.00136.79           C  
ATOM   1901  CD  GLN A 290     166.188 148.093 232.810  1.00136.79           C  
ATOM   1902  OE1 GLN A 290     166.277 148.144 231.588  1.00136.79           O  
ATOM   1903  NE2 GLN A 290     165.816 146.960 233.464  1.00136.79           N  
ATOM   1904  C   GLN A 290     163.568 151.747 233.520  1.00136.79           C  
ATOM   1905  O   GLN A 290     162.823 152.137 232.623  1.00136.79           O  
ATOM   1906  N   VAL A 291     163.858 152.521 234.590  1.00114.99           N  
ATOM   1907  CA  VAL A 291     163.187 153.787 234.718  1.00114.99           C  
ATOM   1908  CB  VAL A 291     162.465 153.940 236.027  1.00114.99           C  
ATOM   1909  CG1 VAL A 291     163.432 154.469 237.098  1.00114.99           C  
ATOM   1910  CG2 VAL A 291     161.215 154.791 235.785  1.00114.99           C  
ATOM   1911  C   VAL A 291     164.150 154.932 234.563  1.00114.99           C  
ATOM   1912  O   VAL A 291     165.350 154.790 234.799  1.00114.99           O  
ATOM   1913  N   VAL A 292     163.635 156.103 234.109  1.00 68.92           N  
ATOM   1914  CA  VAL A 292     164.449 157.278 233.915  1.00 68.92           C  
ATOM   1915  CB  VAL A 292     164.442 157.735 232.484  1.00 68.92           C  
ATOM   1916  CG1 VAL A 292     165.097 159.121 232.397  1.00 68.92           C  
ATOM   1917  CG2 VAL A 292     165.152 156.665 231.632  1.00 68.92           C  
ATOM   1918  C   VAL A 292     163.899 158.383 234.773  1.00 68.92           C  
ATOM   1919  O   VAL A 292     162.867 158.965 234.456  1.00 68.92           O  
ATOM   1920  N   ALA A 293     164.600 158.720 235.879  1.00 53.76           N  
ATOM   1921  CA  ALA A 293     164.154 159.738 236.794  1.00 53.76           C  
ATOM   1922  CB  ALA A 293     164.894 159.688 238.144  1.00 53.76           C  
ATOM   1923  C   ALA A 293     164.376 161.112 236.202  1.00 53.76           C  
ATOM   1924  O   ALA A 293     165.438 161.399 235.647  1.00 53.76           O  
ATOM   1925  N   GLN A 294     163.372 162.016 236.341  1.00 93.23           N  
ATOM   1926  CA  GLN A 294     163.459 163.363 235.815  1.00 93.23           C  
ATOM   1927  CB  GLN A 294     162.115 164.062 235.539  1.00 93.23           C  
ATOM   1928  CG  GLN A 294     161.304 163.477 234.382  1.00 93.23           C  
ATOM   1929  CD  GLN A 294     160.425 162.384 234.959  1.00 93.23           C  
ATOM   1930  OE1 GLN A 294     160.619 161.955 236.095  1.00 93.23           O  
ATOM   1931  NE2 GLN A 294     159.421 161.932 234.161  1.00 93.23           N  
ATOM   1932  C   GLN A 294     164.181 164.231 236.796  1.00 93.23           C  
ATOM   1933  O   GLN A 294     164.319 163.903 237.973  1.00 93.23           O  
ATOM   1934  N   VAL A 295     164.701 165.366 236.292  1.00121.64           N  
ATOM   1935  CA  VAL A 295     165.343 166.365 237.096  1.00121.64           C  
ATOM   1936  CB  VAL A 295     166.791 166.567 236.752  1.00121.64           C  
ATOM   1937  CG1 VAL A 295     167.607 165.341 237.198  1.00121.64           C  
ATOM   1938  CG2 VAL A 295     166.874 166.803 235.237  1.00121.64           C  
ATOM   1939  C   VAL A 295     164.610 167.628 236.770  1.00121.64           C  
ATOM   1940  O   VAL A 295     164.126 167.791 235.652  1.00121.64           O  
ATOM   1941  N   ASP A 296     164.508 168.561 237.736  1.00146.27           N  
ATOM   1942  CA  ASP A 296     163.774 169.784 237.544  1.00146.27           C  
ATOM   1943  CB  ASP A 296     164.556 170.944 236.883  1.00146.27           C  
ATOM   1944  CG  ASP A 296     165.194 170.540 235.565  1.00146.27           C  
ATOM   1945  OD1 ASP A 296     166.152 169.724 235.595  1.00146.27           O  
ATOM   1946  OD2 ASP A 296     164.756 171.072 234.512  1.00146.27           O1-
ATOM   1947  C   ASP A 296     162.429 169.532 236.949  1.00146.27           C  
ATOM   1948  O   ASP A 296     162.093 170.035 235.877  1.00146.27           O  
ATOM   1949  N   GLY A 297     161.629 168.725 237.680  1.00 32.79           N  
ATOM   1950  CA  GLY A 297     160.287 168.363 237.324  1.00 32.79           C  
ATOM   1951  C   GLY A 297     159.334 169.133 238.174  1.00 32.79           C  
ATOM   1952  O   GLY A 297     159.420 170.354 238.291  1.00 32.79           O  
ATOM   1953  N   ILE A 298     158.392 168.400 238.797  1.00152.76           N  
ATOM   1954  CA  ILE A 298     157.331 168.976 239.567  1.00152.76           C  
ATOM   1955  CB  ILE A 298     155.990 168.759 238.932  1.00152.76           C  
ATOM   1956  CG1 ILE A 298     154.957 169.726 239.526  1.00152.76           C  
ATOM   1957  CG2 ILE A 298     155.630 167.267 239.048  1.00152.76           C  
ATOM   1958  CD1 ILE A 298     155.222 171.185 239.149  1.00152.76           C  
ATOM   1959  C   ILE A 298     157.360 168.323 240.920  1.00152.76           C  
ATOM   1960  O   ILE A 298     158.424 167.883 241.355  1.00152.76           O  
ATOM   1961  N   SER A 299     156.196 168.274 241.611  1.00143.82           N  
ATOM   1962  CA  SER A 299     156.043 167.787 242.963  1.00143.82           C  
ATOM   1963  CB  SER A 299     154.596 167.424 243.330  1.00143.82           C  
ATOM   1964  OG  SER A 299     154.160 166.321 242.545  1.00143.82           O  
ATOM   1965  C   SER A 299     156.885 166.570 243.175  1.00143.82           C  
ATOM   1966  O   SER A 299     156.850 165.626 242.388  1.00143.82           O  
ATOM   1967  N   PHE A 300     157.683 166.588 244.266  1.00261.81           N  
ATOM   1968  CA  PHE A 300     158.548 165.492 244.599  1.00261.81           C  
ATOM   1969  CB  PHE A 300     159.590 165.836 245.679  1.00261.81           C  
ATOM   1970  CG  PHE A 300     160.434 164.625 245.879  1.00261.81           C  
ATOM   1971  CD1 PHE A 300     161.498 164.378 245.042  1.00261.81           C  
ATOM   1972  CD2 PHE A 300     160.168 163.740 246.898  1.00261.81           C  
ATOM   1973  CE1 PHE A 300     162.284 163.264 245.217  1.00261.81           C  
ATOM   1974  CE2 PHE A 300     160.951 162.623 247.077  1.00261.81           C  
ATOM   1975  CZ  PHE A 300     162.010 162.384 246.236  1.00261.81           C  
ATOM   1976  C   PHE A 300     157.730 164.361 245.110  1.00261.81           C  
ATOM   1977  O   PHE A 300     156.796 164.550 245.890  1.00261.81           O  
ATOM   1978  N   ASN A 301     158.068 163.136 244.660  1.00278.14           N  
ATOM   1979  CA  ASN A 301     157.331 161.979 245.060  1.00278.14           C  
ATOM   1980  CB  ASN A 301     155.861 162.098 244.601  1.00278.14           C  
ATOM   1981  CG  ASN A 301     154.923 161.399 245.577  1.00278.14           C  
ATOM   1982  OD1 ASN A 301     153.823 160.987 245.213  1.00278.14           O  
ATOM   1983  ND2 ASN A 301     155.368 161.267 246.855  1.00278.14           N  
ATOM   1984  C   ASN A 301     158.003 160.876 244.292  1.00278.14           C  
ATOM   1985  O   ASN A 301     159.124 161.063 243.824  1.00278.14           O  
ATOM   1986  N   PRO A 302     157.408 159.721 244.159  1.00174.65           N  
ATOM   1987  CA  PRO A 302     157.954 158.741 243.259  1.00174.65           C  
ATOM   1988  CD  PRO A 302     156.798 159.063 245.301  1.00174.65           C  
ATOM   1989  CB  PRO A 302     157.313 157.400 243.627  1.00174.65           C  
ATOM   1990  CG  PRO A 302     156.282 157.741 244.718  1.00174.65           C  
ATOM   1991  C   PRO A 302     157.691 159.200 241.859  1.00174.65           C  
ATOM   1992  O   PRO A 302     158.113 158.535 240.914  1.00174.65           O  
ATOM   1993  N   ASP A 303     157.011 160.353 241.719  1.00154.81           N  
ATOM   1994  CA  ASP A 303     156.621 160.930 240.471  1.00154.81           C  
ATOM   1995  CB  ASP A 303     155.973 162.317 240.633  1.00154.81           C  
ATOM   1996  CG  ASP A 303     154.620 162.135 241.308  1.00154.81           C  
ATOM   1997  OD1 ASP A 303     154.181 160.962 241.447  1.00154.81           O  
ATOM   1998  OD2 ASP A 303     154.010 163.166 241.698  1.00154.81           O1-
ATOM   1999  C   ASP A 303     157.848 161.101 239.636  1.00154.81           C  
ATOM   2000  O   ASP A 303     157.743 160.974 238.418  1.00154.81           O  
ATOM   2001  N   PRO A 304     158.997 161.421 240.187  1.00150.86           N  
ATOM   2002  CA  PRO A 304     160.164 161.473 239.350  1.00150.86           C  
ATOM   2003  CD  PRO A 304     159.095 162.339 241.308  1.00150.86           C  
ATOM   2004  CB  PRO A 304     161.273 162.035 240.233  1.00150.86           C  
ATOM   2005  CG  PRO A 304     160.504 162.955 241.205  1.00150.86           C  
ATOM   2006  C   PRO A 304     160.376 160.102 238.790  1.00150.86           C  
ATOM   2007  O   PRO A 304     160.992 159.271 239.453  1.00150.86           O  
ATOM   2008  N   LYS A 305     159.928 159.866 237.541  1.00156.70           N  
ATOM   2009  CA  LYS A 305     160.012 158.571 236.941  1.00156.70           C  
ATOM   2010  CB  LYS A 305     159.032 157.525 237.492  1.00156.70           C  
ATOM   2011  CG  LYS A 305     159.575 156.903 238.781  1.00156.70           C  
ATOM   2012  CD  LYS A 305     158.628 155.942 239.494  1.00156.70           C  
ATOM   2013  CE  LYS A 305     159.311 155.162 240.621  1.00156.70           C  
ATOM   2014  NZ  LYS A 305     159.804 156.098 241.656  1.00156.70           N1+
ATOM   2015  C   LYS A 305     159.839 158.723 235.470  1.00156.70           C  
ATOM   2016  O   LYS A 305     160.459 159.587 234.863  1.00156.70           O  
ATOM   2017  N   LYS A 306     159.023 157.847 234.861  1.00203.50           N  
ATOM   2018  CA  LYS A 306     158.748 157.795 233.449  1.00203.50           C  
ATOM   2019  CB  LYS A 306     158.625 159.159 232.721  1.00203.50           C  
ATOM   2020  CG  LYS A 306     159.909 159.813 232.198  1.00203.50           C  
ATOM   2021  CD  LYS A 306     160.461 159.220 230.900  1.00203.50           C  
ATOM   2022  CE  LYS A 306     161.576 160.071 230.289  1.00203.50           C  
ATOM   2023  NZ  LYS A 306     162.547 160.449 231.339  1.00203.50           N1+
ATOM   2024  C   LYS A 306     159.807 156.953 232.816  1.00203.50           C  
ATOM   2025  O   LYS A 306     161.007 157.171 232.975  1.00203.50           O  
ATOM   2026  N   PRO A 307     159.332 155.954 232.124  1.00104.29           N  
ATOM   2027  CA  PRO A 307     160.148 154.982 231.451  1.00104.29           C  
ATOM   2028  CD  PRO A 307     157.971 155.970 231.614  1.00104.29           C  
ATOM   2029  CB  PRO A 307     159.157 154.023 230.801  1.00104.29           C  
ATOM   2030  CG  PRO A 307     157.975 154.951 230.466  1.00104.29           C  
ATOM   2031  C   PRO A 307     160.955 155.639 230.368  1.00104.29           C  
ATOM   2032  O   PRO A 307     160.506 156.626 229.792  1.00104.29           O  
ATOM   2033  N   ILE A 308     162.146 155.089 230.091  1.00208.28           N  
ATOM   2034  CA  ILE A 308     163.051 155.453 229.031  1.00208.28           C  
ATOM   2035  CB  ILE A 308     164.392 154.828 229.323  1.00208.28           C  
ATOM   2036  CG1 ILE A 308     165.382 154.900 228.155  1.00208.28           C  
ATOM   2037  CG2 ILE A 308     164.134 153.424 229.885  1.00208.28           C  
ATOM   2038  CD1 ILE A 308     166.094 156.237 228.019  1.00208.28           C  
ATOM   2039  C   ILE A 308     162.456 154.865 227.773  1.00208.28           C  
ATOM   2040  O   ILE A 308     161.560 154.025 227.805  1.00208.28           O  
ATOM   2041  N   GLY A 309     162.915 155.373 226.623  1.00 51.29           N  
ATOM   2042  CA  GLY A 309     162.528 155.071 225.286  1.00 51.29           C  
ATOM   2043  C   GLY A 309     161.699 156.175 224.704  1.00 51.29           C  
ATOM   2044  O   GLY A 309     161.401 156.169 223.511  1.00 51.29           O  
ATOM   2045  N   GLY A 310     161.273 157.145 225.527  1.00 27.84           N  
ATOM   2046  CA  GLY A 310     160.578 158.266 224.961  1.00 27.84           C  
ATOM   2047  C   GLY A 310     159.206 157.860 224.513  1.00 27.84           C  
ATOM   2048  O   GLY A 310     158.626 156.882 224.981  1.00 27.84           O  
ATOM   2049  N   ASN A 311     158.666 158.642 223.559  1.00 57.30           N  
ATOM   2050  CA  ASN A 311     157.329 158.519 223.053  1.00 57.30           C  
ATOM   2051  CB  ASN A 311     156.953 159.672 222.103  1.00 57.30           C  
ATOM   2052  CG  ASN A 311     156.918 160.968 222.905  1.00 57.30           C  
ATOM   2053  OD1 ASN A 311     157.551 161.957 222.538  1.00 57.30           O  
ATOM   2054  ND2 ASN A 311     156.155 160.967 224.030  1.00 57.30           N  
ATOM   2055  C   ASN A 311     157.111 157.237 222.301  1.00 57.30           C  
ATOM   2056  O   ASN A 311     156.058 156.615 222.433  1.00 57.30           O  
ATOM   2057  N   ILE A 312     158.103 156.778 221.516  1.00108.31           N  
ATOM   2058  CA  ILE A 312     157.857 155.646 220.661  1.00108.31           C  
ATOM   2059  CB  ILE A 312     159.007 155.235 219.776  1.00108.31           C  
ATOM   2060  CG1 ILE A 312     159.102 156.112 218.510  1.00108.31           C  
ATOM   2061  CG2 ILE A 312     158.847 153.735 219.470  1.00108.31           C  
ATOM   2062  CD1 ILE A 312     159.533 157.558 218.734  1.00108.31           C  
ATOM   2063  C   ILE A 312     157.424 154.434 221.422  1.00108.31           C  
ATOM   2064  O   ILE A 312     156.546 153.703 220.964  1.00108.31           O  
ATOM   2065  N   LEU A 313     158.043 154.148 222.575  1.00131.47           N  
ATOM   2066  CA  LEU A 313     157.648 152.986 223.316  1.00131.47           C  
ATOM   2067  CB  LEU A 313     158.587 152.767 224.511  1.00131.47           C  
ATOM   2068  CG  LEU A 313     158.262 151.546 225.378  1.00131.47           C  
ATOM   2069  CD1 LEU A 313     158.340 150.244 224.566  1.00131.47           C  
ATOM   2070  CD2 LEU A 313     159.174 151.523 226.614  1.00131.47           C  
ATOM   2071  C   LEU A 313     156.247 153.173 223.818  1.00131.47           C  
ATOM   2072  O   LEU A 313     155.412 152.271 223.732  1.00131.47           O  
ATOM   2073  N   ALA A 314     155.942 154.387 224.311  1.00 36.97           N  
ATOM   2074  CA  ALA A 314     154.691 154.653 224.963  1.00 36.97           C  
ATOM   2075  CB  ALA A 314     154.589 156.102 225.474  1.00 36.97           C  
ATOM   2076  C   ALA A 314     153.531 154.431 224.044  1.00 36.97           C  
ATOM   2077  O   ALA A 314     152.530 153.830 224.429  1.00 36.97           O  
ATOM   2078  N   HIS A 315     153.634 154.904 222.795  1.00 43.81           N  
ATOM   2079  CA  HIS A 315     152.530 154.806 221.886  1.00 43.81           C  
ATOM   2080  ND1 HIS A 315     151.948 157.893 221.009  1.00 43.81           N  
ATOM   2081  CG  HIS A 315     152.979 157.013 220.774  1.00 43.81           C  
ATOM   2082  CB  HIS A 315     152.791 155.543 220.564  1.00 43.81           C  
ATOM   2083  NE2 HIS A 315     153.822 159.089 221.034  1.00 43.81           N  
ATOM   2084  CD2 HIS A 315     154.117 157.759 220.792  1.00 43.81           C  
ATOM   2085  CE1 HIS A 315     152.507 159.120 221.157  1.00 43.81           C  
ATOM   2086  C   HIS A 315     152.250 153.376 221.549  1.00 43.81           C  
ATOM   2087  O   HIS A 315     151.098 152.993 221.358  1.00 43.81           O  
ATOM   2088  N   SER A 316     153.308 152.556 221.443  1.00 82.03           N  
ATOM   2089  CA  SER A 316     153.187 151.208 220.962  1.00 82.03           C  
ATOM   2090  CB  SER A 316     154.556 150.543 220.733  1.00 82.03           C  
ATOM   2091  OG  SER A 316     154.379 149.216 220.259  1.00 82.03           O  
ATOM   2092  C   SER A 316     152.408 150.295 221.864  1.00 82.03           C  
ATOM   2093  O   SER A 316     151.545 149.557 221.393  1.00 82.03           O  
ATOM   2094  N   SER A 317     152.675 150.322 223.182  1.00 50.14           N  
ATOM   2095  CA  SER A 317     152.106 149.336 224.061  1.00 50.14           C  
ATOM   2096  CB  SER A 317     152.675 149.400 225.485  1.00 50.14           C  
ATOM   2097  OG  SER A 317     152.359 150.653 226.075  1.00 50.14           O  
ATOM   2098  C   SER A 317     150.622 149.454 224.179  1.00 50.14           C  
ATOM   2099  O   SER A 317     150.058 150.543 224.274  1.00 50.14           O  
ATOM   2100  N   THR A 318     149.955 148.282 224.165  1.00 37.89           N  
ATOM   2101  CA  THR A 318     148.538 148.182 224.348  1.00 37.89           C  
ATOM   2102  CB  THR A 318     148.014 146.803 224.074  1.00 37.89           C  
ATOM   2103  OG1 THR A 318     148.579 145.873 224.985  1.00 37.89           O  
ATOM   2104  CG2 THR A 318     148.378 146.417 222.630  1.00 37.89           C  
ATOM   2105  C   THR A 318     148.225 148.513 225.775  1.00 37.89           C  
ATOM   2106  O   THR A 318     147.210 149.147 226.064  1.00 37.89           O  
ATOM   2107  N   THR A 319     149.098 148.084 226.711  1.00 49.65           N  
ATOM   2108  CA  THR A 319     148.834 148.286 228.109  1.00 49.65           C  
ATOM   2109  CB  THR A 319     148.498 147.017 228.833  1.00 49.65           C  
ATOM   2110  OG1 THR A 319     149.603 146.126 228.795  1.00 49.65           O  
ATOM   2111  CG2 THR A 319     147.278 146.373 228.155  1.00 49.65           C  
ATOM   2112  C   THR A 319     150.053 148.852 228.769  1.00 49.65           C  
ATOM   2113  O   THR A 319     151.051 149.142 228.110  1.00 49.65           O  
ATOM   2114  N   ARG A 320     149.974 149.080 230.102  1.00155.73           N  
ATOM   2115  CA  ARG A 320     151.118 149.591 230.805  1.00155.73           C  
ATOM   2116  CB  ARG A 320     151.227 151.118 230.695  1.00155.73           C  
ATOM   2117  CG  ARG A 320     152.671 151.594 230.699  1.00155.73           C  
ATOM   2118  CD  ARG A 320     153.397 150.982 229.502  1.00155.73           C  
ATOM   2119  NE  ARG A 320     154.658 151.725 229.266  1.00155.73           N  
ATOM   2120  CZ  ARG A 320     154.706 152.764 228.386  1.00155.73           C  
ATOM   2121  NH1 ARG A 320     153.613 153.078 227.632  1.00155.73           N1+
ATOM   2122  NH2 ARG A 320     155.855 153.491 228.275  1.00155.73           N  
ATOM   2123  C   ARG A 320     150.952 149.270 232.267  1.00155.73           C  
ATOM   2124  O   ARG A 320     149.834 149.232 232.779  1.00155.73           O  
ATOM   2125  N   LEU A 321     152.069 149.023 232.988  1.00 63.08           N  
ATOM   2126  CA  LEU A 321     151.975 148.721 234.395  1.00 63.08           C  
ATOM   2127  CB  LEU A 321     152.139 147.224 234.720  1.00 63.08           C  
ATOM   2128  CG  LEU A 321     150.986 146.340 234.205  1.00 63.08           C  
ATOM   2129  CD1 LEU A 321     151.213 144.863 234.562  1.00 63.08           C  
ATOM   2130  CD2 LEU A 321     149.624 146.856 234.695  1.00 63.08           C  
ATOM   2131  C   LEU A 321     153.055 149.455 235.136  1.00 63.08           C  
ATOM   2132  O   LEU A 321     154.067 149.849 234.557  1.00 63.08           O  
ATOM   2133  N   SER A 322     152.844 149.683 236.453  1.00 92.89           N  
ATOM   2134  CA  SER A 322     153.829 150.335 237.273  1.00 92.89           C  
ATOM   2135  CB  SER A 322     153.550 151.825 237.522  1.00 92.89           C  
ATOM   2136  OG  SER A 322     153.750 152.548 236.317  1.00 92.89           O  
ATOM   2137  C   SER A 322     153.861 149.632 238.595  1.00 92.89           C  
ATOM   2138  O   SER A 322     152.829 149.198 239.107  1.00 92.89           O  
ATOM   2139  N   LEU A 323     155.066 149.496 239.189  1.00119.34           N  
ATOM   2140  CA  LEU A 323     155.140 148.747 240.408  1.00119.34           C  
ATOM   2141  CB  LEU A 323     155.750 147.347 240.232  1.00119.34           C  
ATOM   2142  CG  LEU A 323     155.008 146.504 239.177  1.00119.34           C  
ATOM   2143  CD1 LEU A 323     155.389 146.925 237.748  1.00119.34           C  
ATOM   2144  CD2 LEU A 323     155.168 145.003 239.432  1.00119.34           C  
ATOM   2145  C   LEU A 323     155.940 149.469 241.445  1.00119.34           C  
ATOM   2146  O   LEU A 323     157.141 149.692 241.302  1.00119.34           O  
ATOM   2147  N   ARG A 324     155.276 149.812 242.561  1.00127.08           N  
ATOM   2148  CA  ARG A 324     155.934 150.503 243.628  1.00127.08           C  
ATOM   2149  CB  ARG A 324     155.090 151.674 244.160  1.00127.08           C  
ATOM   2150  CG  ARG A 324     155.739 152.454 245.298  1.00127.08           C  
ATOM   2151  CD  ARG A 324     154.856 153.577 245.850  1.00127.08           C  
ATOM   2152  NE  ARG A 324     153.804 152.953 246.705  1.00127.08           N  
ATOM   2153  CZ  ARG A 324     152.544 152.737 246.222  1.00127.08           C  
ATOM   2154  NH1 ARG A 324     152.212 153.119 244.954  1.00127.08           N1+
ATOM   2155  NH2 ARG A 324     151.607 152.144 247.018  1.00127.08           N  
ATOM   2156  C   ARG A 324     156.120 149.520 244.747  1.00127.08           C  
ATOM   2157  O   ARG A 324     155.237 148.713 245.033  1.00127.08           O  
ATOM   2158  N   LYS A 325     157.301 149.560 245.397  1.00201.02           N  
ATOM   2159  CA  LYS A 325     157.631 148.694 246.499  1.00201.02           C  
ATOM   2160  CB  LYS A 325     159.030 148.984 247.068  1.00201.02           C  
ATOM   2161  CG  LYS A 325     160.207 148.394 246.310  1.00201.02           C  
ATOM   2162  CD  LYS A 325     160.363 146.895 246.530  1.00201.02           C  
ATOM   2163  CE  LYS A 325     160.532 146.545 248.008  1.00201.02           C  
ATOM   2164  NZ  LYS A 325     161.601 147.380 248.599  1.00201.02           N1+
ATOM   2165  C   LYS A 325     156.739 149.048 247.645  1.00201.02           C  
ATOM   2166  O   LYS A 325     156.478 150.221 247.905  1.00201.02           O  
ATOM   2167  N   GLY A 326     156.229 148.023 248.353  1.00 33.02           N  
ATOM   2168  CA  GLY A 326     155.498 148.262 249.561  1.00 33.02           C  
ATOM   2169  C   GLY A 326     156.452 147.948 250.666  1.00 33.02           C  
ATOM   2170  O   GLY A 326     157.658 147.846 250.446  1.00 33.02           O  
ATOM   2171  N   ARG A 327     155.931 147.789 251.897  1.00 68.81           N  
ATOM   2172  CA  ARG A 327     156.783 147.422 252.988  1.00 68.81           C  
ATOM   2173  CB  ARG A 327     156.203 147.769 254.371  1.00 68.81           C  
ATOM   2174  CG  ARG A 327     156.061 149.275 254.613  1.00 68.81           C  
ATOM   2175  CD  ARG A 327     155.486 149.625 255.987  1.00 68.81           C  
ATOM   2176  NE  ARG A 327     155.408 151.110 256.079  1.00 68.81           N  
ATOM   2177  CZ  ARG A 327     154.309 151.765 255.603  1.00 68.81           C  
ATOM   2178  NH1 ARG A 327     153.285 151.059 255.039  1.00 68.81           N1+
ATOM   2179  NH2 ARG A 327     154.232 153.125 255.690  1.00 68.81           N  
ATOM   2180  C   ARG A 327     156.951 145.937 252.919  1.00 68.81           C  
ATOM   2181  O   ARG A 327     156.048 145.219 252.490  1.00 68.81           O  
ATOM   2182  N   GLY A 328     158.138 145.440 253.315  1.00 20.18           N  
ATOM   2183  CA  GLY A 328     158.371 144.025 253.310  1.00 20.18           C  
ATOM   2184  C   GLY A 328     158.363 143.553 251.891  1.00 20.18           C  
ATOM   2185  O   GLY A 328     158.814 144.243 250.981  1.00 20.18           O  
ATOM   2186  N   GLU A 329     157.863 142.321 251.692  1.00133.06           N  
ATOM   2187  CA  GLU A 329     157.737 141.682 250.414  1.00133.06           C  
ATOM   2188  CB  GLU A 329     157.515 140.160 250.559  1.00133.06           C  
ATOM   2189  CG  GLU A 329     156.727 139.744 251.808  1.00133.06           C  
ATOM   2190  CD  GLU A 329     155.240 139.673 251.516  1.00133.06           C  
ATOM   2191  OE1 GLU A 329     154.695 140.638 250.918  1.00133.06           O  
ATOM   2192  OE2 GLU A 329     154.625 138.643 251.900  1.00133.06           O1-
ATOM   2193  C   GLU A 329     156.679 142.345 249.570  1.00133.06           C  
ATOM   2194  O   GLU A 329     156.760 142.331 248.343  1.00133.06           O  
ATOM   2195  N   GLN A 330     155.669 142.963 250.213  1.00 95.30           N  
ATOM   2196  CA  GLN A 330     154.520 143.547 249.564  1.00 95.30           C  
ATOM   2197  CB  GLN A 330     153.631 144.309 250.558  1.00 95.30           C  
ATOM   2198  CG  GLN A 330     152.573 145.176 249.884  1.00 95.30           C  
ATOM   2199  CD  GLN A 330     151.767 145.870 250.973  1.00 95.30           C  
ATOM   2200  OE1 GLN A 330     152.011 145.675 252.163  1.00 95.30           O  
ATOM   2201  NE2 GLN A 330     150.779 146.706 250.557  1.00 95.30           N  
ATOM   2202  C   GLN A 330     154.890 144.528 248.488  1.00 95.30           C  
ATOM   2203  O   GLN A 330     155.848 145.287 248.618  1.00 95.30           O  
ATOM   2204  N   ARG A 331     154.093 144.536 247.388  1.00144.16           N  
ATOM   2205  CA  ARG A 331     154.343 145.403 246.265  1.00144.16           C  
ATOM   2206  CB  ARG A 331     155.049 144.666 245.126  1.00144.16           C  
ATOM   2207  CG  ARG A 331     156.400 144.166 245.611  1.00144.16           C  
ATOM   2208  CD  ARG A 331     157.284 145.329 246.047  1.00144.16           C  
ATOM   2209  NE  ARG A 331     158.429 144.771 246.809  1.00144.16           N  
ATOM   2210  CZ  ARG A 331     159.413 144.117 246.131  1.00144.16           C  
ATOM   2211  NH1 ARG A 331     159.198 143.745 244.835  1.00144.16           N1+
ATOM   2212  NH2 ARG A 331     160.592 143.823 246.752  1.00144.16           N  
ATOM   2213  C   ARG A 331     153.034 145.913 245.733  1.00144.16           C  
ATOM   2214  O   ARG A 331     151.987 145.313 245.970  1.00144.16           O  
ATOM   2215  N   ILE A 332     153.057 147.057 245.006  1.00163.95           N  
ATOM   2216  CA  ILE A 332     151.836 147.585 244.457  1.00163.95           C  
ATOM   2217  CB  ILE A 332     151.399 148.934 244.986  1.00163.95           C  
ATOM   2218  CG1 ILE A 332     152.447 150.040 244.776  1.00163.95           C  
ATOM   2219  CG2 ILE A 332     150.920 148.759 246.425  1.00163.95           C  
ATOM   2220  CD1 ILE A 332     152.405 150.699 243.397  1.00163.95           C  
ATOM   2221  C   ILE A 332     151.903 147.685 242.968  1.00163.95           C  
ATOM   2222  O   ILE A 332     152.847 148.209 242.380  1.00163.95           O  
ATOM   2223  N   CYS A 333     150.870 147.142 242.307  1.00 47.96           N  
ATOM   2224  CA  CYS A 333     150.770 147.267 240.886  1.00 47.96           C  
ATOM   2225  CB  CYS A 333     150.191 146.016 240.202  1.00 47.96           C  
ATOM   2226  SG  CYS A 333     150.072 146.190 238.397  1.00 47.96           S  
ATOM   2227  C   CYS A 333     149.841 148.415 240.636  1.00 47.96           C  
ATOM   2228  O   CYS A 333     148.974 148.707 241.459  1.00 47.96           O  
ATOM   2229  N   LYS A 334     150.033 149.119 239.502  1.00132.37           N  
ATOM   2230  CA  LYS A 334     149.217 150.247 239.142  1.00132.37           C  
ATOM   2231  CB  LYS A 334     149.796 151.564 239.696  1.00132.37           C  
ATOM   2232  CG  LYS A 334     148.983 152.826 239.403  1.00132.37           C  
ATOM   2233  CD  LYS A 334     148.949 153.217 237.927  1.00132.37           C  
ATOM   2234  CE  LYS A 334     148.139 154.485 237.651  1.00132.37           C  
ATOM   2235  NZ  LYS A 334     148.861 155.669 238.169  1.00132.37           N1+
ATOM   2236  C   LYS A 334     149.208 150.292 237.640  1.00132.37           C  
ATOM   2237  O   LYS A 334     150.246 150.122 237.004  1.00132.37           O  
ATOM   2238  N   ILE A 335     148.032 150.551 237.030  1.00 70.10           N  
ATOM   2239  CA  ILE A 335     147.891 150.465 235.600  1.00 70.10           C  
ATOM   2240  CB  ILE A 335     146.541 149.956 235.170  1.00 70.10           C  
ATOM   2241  CG1 ILE A 335     146.303 148.533 235.701  1.00 70.10           C  
ATOM   2242  CG2 ILE A 335     146.447 150.059 233.638  1.00 70.10           C  
ATOM   2243  CD1 ILE A 335     144.859 148.061 235.538  1.00 70.10           C  
ATOM   2244  C   ILE A 335     148.082 151.792 234.933  1.00 70.10           C  
ATOM   2245  O   ILE A 335     147.761 152.843 235.485  1.00 70.10           O  
ATOM   2246  N   TYR A 336     148.702 151.758 233.733  1.00 81.00           N  
ATOM   2247  CA  TYR A 336     148.793 152.909 232.877  1.00 81.00           C  
ATOM   2248  CB  TYR A 336     150.203 153.514 232.722  1.00 81.00           C  
ATOM   2249  CG  TYR A 336     150.572 154.282 233.945  1.00 81.00           C  
ATOM   2250  CD1 TYR A 336     150.049 155.538 234.154  1.00 81.00           C  
ATOM   2251  CD2 TYR A 336     151.457 153.768 234.864  1.00 81.00           C  
ATOM   2252  CE1 TYR A 336     150.383 156.266 235.271  1.00 81.00           C  
ATOM   2253  CE2 TYR A 336     151.794 154.494 235.983  1.00 81.00           C  
ATOM   2254  CZ  TYR A 336     151.258 155.741 236.190  1.00 81.00           C  
ATOM   2255  OH  TYR A 336     151.607 156.480 237.340  1.00 81.00           O  
ATOM   2256  C   TYR A 336     148.389 152.482 231.495  1.00 81.00           C  
ATOM   2257  O   TYR A 336     148.516 151.318 231.124  1.00 81.00           O  
ATOM   2258  N   ASP A 337     147.817 153.427 230.726  1.00 70.90           N  
ATOM   2259  CA  ASP A 337     147.556 153.300 229.316  1.00 70.90           C  
ATOM   2260  CB  ASP A 337     148.827 153.507 228.470  1.00 70.90           C  
ATOM   2261  CG  ASP A 337     148.435 153.689 227.009  1.00 70.90           C  
ATOM   2262  OD1 ASP A 337     147.210 153.686 226.715  1.00 70.90           O  
ATOM   2263  OD2 ASP A 337     149.361 153.833 226.166  1.00 70.90           O1-
ATOM   2264  C   ASP A 337     146.931 151.994 228.911  1.00 70.90           C  
ATOM   2265  O   ASP A 337     147.434 151.334 228.002  1.00 70.90           O  
ATOM   2266  N   SER A 338     145.823 151.576 229.556  1.00111.25           N  
ATOM   2267  CA  SER A 338     145.118 150.411 229.085  1.00111.25           C  
ATOM   2268  CB  SER A 338     144.813 149.359 230.169  1.00111.25           C  
ATOM   2269  OG  SER A 338     145.997 148.727 230.625  1.00111.25           O  
ATOM   2270  C   SER A 338     143.770 150.905 228.664  1.00111.25           C  
ATOM   2271  O   SER A 338     143.001 151.382 229.498  1.00111.25           O  
ATOM   2272  N   PRO A 339     143.444 150.813 227.405  1.00152.17           N  
ATOM   2273  CA  PRO A 339     142.155 151.283 226.980  1.00152.17           C  
ATOM   2274  CD  PRO A 339     144.436 150.906 226.347  1.00152.17           C  
ATOM   2275  CB  PRO A 339     142.206 151.310 225.455  1.00152.17           C  
ATOM   2276  CG  PRO A 339     143.699 151.536 225.152  1.00152.17           C  
ATOM   2277  C   PRO A 339     141.064 150.437 227.542  1.00152.17           C  
ATOM   2278  O   PRO A 339     139.955 150.933 227.739  1.00152.17           O  
ATOM   2279  N   CYS A 340     141.360 149.151 227.781  1.00 48.92           N  
ATOM   2280  CA  CYS A 340     140.398 148.211 228.271  1.00 48.92           C  
ATOM   2281  CB  CYS A 340     140.921 146.765 228.245  1.00 48.92           C  
ATOM   2282  SG  CYS A 340     141.241 146.173 226.556  1.00 48.92           S  
ATOM   2283  C   CYS A 340     140.011 148.519 229.688  1.00 48.92           C  
ATOM   2284  O   CYS A 340     138.857 148.332 230.069  1.00 48.92           O  
ATOM   2285  N   LEU A 341     140.962 149.008 230.510  1.00122.18           N  
ATOM   2286  CA  LEU A 341     140.713 149.076 231.929  1.00122.18           C  
ATOM   2287  CB  LEU A 341     141.786 148.321 232.738  1.00122.18           C  
ATOM   2288  CG  LEU A 341     141.872 146.798 232.523  1.00122.18           C  
ATOM   2289  CD1 LEU A 341     140.711 146.068 233.205  1.00122.18           C  
ATOM   2290  CD2 LEU A 341     142.014 146.437 231.038  1.00122.18           C  
ATOM   2291  C   LEU A 341     140.796 150.471 232.471  1.00122.18           C  
ATOM   2292  O   LEU A 341     141.515 151.335 231.974  1.00122.18           O  
ATOM   2293  N   PRO A 342     140.029 150.671 233.517  1.00 73.10           N  
ATOM   2294  CA  PRO A 342     140.094 151.872 234.307  1.00 73.10           C  
ATOM   2295  CD  PRO A 342     138.752 149.994 233.655  1.00 73.10           C  
ATOM   2296  CB  PRO A 342     138.762 151.965 235.054  1.00 73.10           C  
ATOM   2297  CG  PRO A 342     138.171 150.547 234.966  1.00 73.10           C  
ATOM   2298  C   PRO A 342     141.283 151.711 235.209  1.00 73.10           C  
ATOM   2299  O   PRO A 342     141.700 150.576 235.432  1.00 73.10           O  
ATOM   2300  N   GLU A 343     141.840 152.813 235.748  1.00 30.18           N  
ATOM   2301  CA  GLU A 343     143.018 152.718 236.569  1.00 30.18           C  
ATOM   2302  CB  GLU A 343     143.621 154.088 236.925  1.00 30.18           C  
ATOM   2303  CG  GLU A 343     144.874 153.997 237.798  1.00 30.18           C  
ATOM   2304  CD  GLU A 343     145.357 155.414 238.070  1.00 30.18           C  
ATOM   2305  OE1 GLU A 343     145.006 156.323 237.271  1.00 30.18           O  
ATOM   2306  OE2 GLU A 343     146.083 155.607 239.083  1.00 30.18           O1-
ATOM   2307  C   GLU A 343     142.689 152.032 237.861  1.00 30.18           C  
ATOM   2308  O   GLU A 343     141.605 152.208 238.414  1.00 30.18           O  
ATOM   2309  N   SER A 344     143.638 151.209 238.364  1.00 40.02           N  
ATOM   2310  CA  SER A 344     143.455 150.520 239.614  1.00 40.02           C  
ATOM   2311  CB  SER A 344     142.666 149.206 239.479  1.00 40.02           C  
ATOM   2312  OG  SER A 344     143.398 148.276 238.695  1.00 40.02           O  
ATOM   2313  C   SER A 344     144.812 150.166 240.158  1.00 40.02           C  
ATOM   2314  O   SER A 344     145.815 150.279 239.455  1.00 40.02           O  
ATOM   2315  N   GLU A 345     144.887 149.763 241.450  1.00 82.37           N  
ATOM   2316  CA  GLU A 345     146.150 149.345 242.007  1.00 82.37           C  
ATOM   2317  CB  GLU A 345     146.961 150.423 242.755  1.00 82.37           C  
ATOM   2318  CG  GLU A 345     146.286 150.988 244.006  1.00 82.37           C  
ATOM   2319  CD  GLU A 345     145.917 152.437 243.735  1.00 82.37           C  
ATOM   2320  OE1 GLU A 345     146.848 153.286 243.772  1.00 82.37           O  
ATOM   2321  OE2 GLU A 345     144.713 152.716 243.491  1.00 82.37           O1-
ATOM   2322  C   GLU A 345     145.909 148.244 242.998  1.00 82.37           C  
ATOM   2323  O   GLU A 345     144.814 148.124 243.547  1.00 82.37           O  
ATOM   2324  N   ALA A 346     146.938 147.398 243.252  1.00 48.11           N  
ATOM   2325  CA  ALA A 346     146.739 146.315 244.177  1.00 48.11           C  
ATOM   2326  CB  ALA A 346     146.060 145.094 243.535  1.00 48.11           C  
ATOM   2327  C   ALA A 346     148.048 145.837 244.742  1.00 48.11           C  
ATOM   2328  O   ALA A 346     149.118 146.031 244.169  1.00 48.11           O  
ATOM   2329  N   ILE A 347     147.957 145.152 245.899  1.00163.47           N  
ATOM   2330  CA  ILE A 347     149.050 144.645 246.683  1.00163.47           C  
ATOM   2331  CB  ILE A 347     148.712 144.729 248.150  1.00163.47           C  
ATOM   2332  CG1 ILE A 347     149.873 144.341 249.080  1.00163.47           C  
ATOM   2333  CG2 ILE A 347     147.447 143.882 248.365  1.00163.47           C  
ATOM   2334  CD1 ILE A 347     150.215 142.852 249.113  1.00163.47           C  
ATOM   2335  C   ILE A 347     149.290 143.204 246.338  1.00163.47           C  
ATOM   2336  O   ILE A 347     148.357 142.486 245.985  1.00163.47           O  
ATOM   2337  N   PHE A 348     150.578 142.777 246.319  1.00 89.12           N  
ATOM   2338  CA  PHE A 348     150.875 141.370 246.230  1.00 89.12           C  
ATOM   2339  CB  PHE A 348     150.810 140.763 244.810  1.00 89.12           C  
ATOM   2340  CG  PHE A 348     151.823 141.349 243.884  1.00 89.12           C  
ATOM   2341  CD1 PHE A 348     153.089 140.815 243.787  1.00 89.12           C  
ATOM   2342  CD2 PHE A 348     151.498 142.427 243.092  1.00 89.12           C  
ATOM   2343  CE1 PHE A 348     154.015 141.352 242.921  1.00 89.12           C  
ATOM   2344  CE2 PHE A 348     152.420 142.968 242.225  1.00 89.12           C  
ATOM   2345  CZ  PHE A 348     153.682 142.431 242.138  1.00 89.12           C  
ATOM   2346  C   PHE A 348     152.226 141.108 246.835  1.00 89.12           C  
ATOM   2347  O   PHE A 348     153.172 141.869 246.642  1.00 89.12           O  
ATOM   2348  N   ALA A 349     152.337 140.008 247.610  1.00 43.29           N  
ATOM   2349  CA  ALA A 349     153.559 139.643 248.276  1.00 43.29           C  
ATOM   2350  CB  ALA A 349     153.313 138.742 249.493  1.00 43.29           C  
ATOM   2351  C   ALA A 349     154.428 138.862 247.340  1.00 43.29           C  
ATOM   2352  O   ALA A 349     153.939 138.243 246.396  1.00 43.29           O  
ATOM   2353  N   ILE A 350     155.760 138.892 247.574  1.00 63.02           N  
ATOM   2354  CA  ILE A 350     156.654 138.088 246.788  1.00 63.02           C  
ATOM   2355  CB  ILE A 350     157.805 138.868 246.226  1.00 63.02           C  
ATOM   2356  CG1 ILE A 350     157.289 139.972 245.289  1.00 63.02           C  
ATOM   2357  CG2 ILE A 350     158.763 137.881 245.539  1.00 63.02           C  
ATOM   2358  CD1 ILE A 350     158.358 140.993 244.904  1.00 63.02           C  
ATOM   2359  C   ILE A 350     157.221 137.050 247.719  1.00 63.02           C  
ATOM   2360  O   ILE A 350     158.255 137.261 248.352  1.00 63.02           O  
ATOM   2361  N   ASN A 351     156.567 135.872 247.776  1.00 64.34           N  
ATOM   2362  CA  ASN A 351     156.922 134.801 248.668  1.00 64.34           C  
ATOM   2363  CB  ASN A 351     155.797 133.780 248.901  1.00 64.34           C  
ATOM   2364  CG  ASN A 351     154.646 134.465 249.617  1.00 64.34           C  
ATOM   2365  OD1 ASN A 351     154.750 135.617 250.035  1.00 64.34           O  
ATOM   2366  ND2 ASN A 351     153.513 133.729 249.774  1.00 64.34           N  
ATOM   2367  C   ASN A 351     158.052 134.026 248.066  1.00 64.34           C  
ATOM   2368  O   ASN A 351     158.706 134.472 247.125  1.00 64.34           O  
ATOM   2369  N   SER A 352     158.350 132.854 248.667  1.00 77.20           N  
ATOM   2370  CA  SER A 352     159.325 131.965 248.107  1.00 77.20           C  
ATOM   2371  CB  SER A 352     159.543 130.689 248.940  1.00 77.20           C  
ATOM   2372  OG  SER A 352     160.519 129.861 248.323  1.00 77.20           O  
ATOM   2373  C   SER A 352     158.751 131.568 246.788  1.00 77.20           C  
ATOM   2374  O   SER A 352     159.461 131.332 245.812  1.00 77.20           O  
ATOM   2375  N   ASP A 353     157.412 131.470 246.773  1.00 73.19           N  
ATOM   2376  CA  ASP A 353     156.576 131.191 245.642  1.00 73.19           C  
ATOM   2377  CB  ASP A 353     155.142 130.820 246.051  1.00 73.19           C  
ATOM   2378  CG  ASP A 353     155.192 129.461 246.731  1.00 73.19           C  
ATOM   2379  OD1 ASP A 353     156.292 128.847 246.745  1.00 73.19           O  
ATOM   2380  OD2 ASP A 353     154.130 129.016 247.242  1.00 73.19           O1-
ATOM   2381  C   ASP A 353     156.507 132.421 244.791  1.00 73.19           C  
ATOM   2382  O   ASP A 353     156.035 132.379 243.659  1.00 73.19           O  
ATOM   2383  N   GLY A 354     156.903 133.582 245.340  1.00 38.99           N  
ATOM   2384  CA  GLY A 354     156.850 134.788 244.562  1.00 38.99           C  
ATOM   2385  C   GLY A 354     155.481 135.393 244.653  1.00 38.99           C  
ATOM   2386  O   GLY A 354     154.945 135.596 245.742  1.00 38.99           O  
ATOM   2387  N   VAL A 355     154.878 135.702 243.489  1.00108.08           N  
ATOM   2388  CA  VAL A 355     153.646 136.439 243.451  1.00108.08           C  
ATOM   2389  CB  VAL A 355     153.207 136.757 242.047  1.00108.08           C  
ATOM   2390  CG1 VAL A 355     152.165 135.727 241.593  1.00108.08           C  
ATOM   2391  CG2 VAL A 355     152.774 138.225 241.957  1.00108.08           C  
ATOM   2392  C   VAL A 355     152.571 135.643 244.130  1.00108.08           C  
ATOM   2393  O   VAL A 355     152.490 134.425 243.986  1.00108.08           O  
ATOM   2394  N   GLY A 356     151.705 136.335 244.900  1.00 42.37           N  
ATOM   2395  CA  GLY A 356     150.670 135.673 245.642  1.00 42.37           C  
ATOM   2396  C   GLY A 356     149.873 136.720 246.346  1.00 42.37           C  
ATOM   2397  O   GLY A 356     149.293 137.606 245.719  1.00 42.37           O  
ATOM   2398  N   ASP A 357     149.779 136.603 247.684  1.00 69.25           N  
ATOM   2399  CA  ASP A 357     149.061 137.595 248.420  1.00 69.25           C  
ATOM   2400  CB  ASP A 357     147.717 137.092 248.961  1.00 69.25           C  
ATOM   2401  CG  ASP A 357     146.880 138.329 249.223  1.00 69.25           C  
ATOM   2402  OD1 ASP A 357     147.366 139.441 248.882  1.00 69.25           O  
ATOM   2403  OD2 ASP A 357     145.748 138.185 249.755  1.00 69.25           O1-
ATOM   2404  C   ASP A 357     149.926 137.972 249.616  1.00 69.25           C  
ATOM   2405  O   ASP A 357     149.542 138.913 250.362  1.00 69.25           O  
ATOM   2406  OXT ASP A 357     150.987 137.317 249.800  1.00 69.25           O1-
TER   
HETATM 2408 MG    MG A 358     164.661 142.014 236.093  1.00 13.73          MG  
HETATM 2409  PG  ANP A 359     167.184 144.234 238.291  1.00205.87           P  
HETATM 2410  O1G ANP A 359     168.353 143.711 239.065  1.00205.87           O  
HETATM 2411  O2G ANP A 359     166.817 143.193 237.176  1.00205.87           O  
HETATM 2412  O3G ANP A 359     167.576 145.601 237.609  1.00205.87           O  
HETATM 2413  PB  ANP A 359     164.646 143.377 239.018  1.00205.87           P  
HETATM 2414  O1B ANP A 359     164.791 142.787 237.656  1.00205.87           O  
HETATM 2415  O2B ANP A 359     163.290 144.120 239.119  1.00205.87           O  
HETATM 2416  N3B ANP A 359     165.875 144.473 239.331  1.00205.87           N  
HETATM 2417  PA  ANP A 359     163.434 142.152 241.082  1.00205.87           P  
HETATM 2418  O1A ANP A 359     162.604 140.961 240.830  1.00205.87           O1-
HETATM 2419  O2A ANP A 359     162.702 143.488 241.006  1.00205.87           O  
HETATM 2420  O3A ANP A 359     164.640 142.231 240.062  1.00205.87           O  
HETATM 2421  O5' ANP A 359     164.105 141.948 242.493  1.00205.87           O  
HETATM 2422  C5' ANP A 359     164.063 140.669 243.149  1.00205.87           C  
HETATM 2423  C4' ANP A 359     163.129 140.750 244.330  1.00205.87           C  
HETATM 2424  O4' ANP A 359     162.453 139.486 244.493  1.00205.87           O  
HETATM 2425  C3' ANP A 359     163.799 141.020 245.669  1.00205.87           C  
HETATM 2426  O3' ANP A 359     163.879 142.418 245.898  1.00205.87           O  
HETATM 2427  C2' ANP A 359     162.840 140.370 246.659  1.00205.87           C  
HETATM 2428  O2' ANP A 359     161.770 141.251 246.970  1.00205.87           O  
HETATM 2429  C1' ANP A 359     162.338 139.163 245.867  1.00205.87           C  
HETATM 2430  N9  ANP A 359     163.098 137.945 246.119  1.00205.87           N  
HETATM 2431  C8  ANP A 359     164.064 137.390 245.323  1.00205.87           C  
HETATM 2432  N7  ANP A 359     164.592 136.294 245.808  1.00205.87           N  
HETATM 2433  C5  ANP A 359     163.915 136.109 247.006  1.00205.87           C  
HETATM 2434  C6  ANP A 359     163.990 135.112 247.984  1.00205.87           C  
HETATM 2435  N6  ANP A 359     164.866 134.088 247.949  1.00205.87           N  
HETATM 2436  N1  ANP A 359     163.282 135.293 249.142  1.00205.87           N  
HETATM 2437  C2  ANP A 359     162.298 136.239 249.099  1.00205.87           C  
HETATM 2438  N3  ANP A 359     162.194 137.267 248.271  1.00205.87           N  
HETATM 2439  C4  ANP A 359     162.999 137.122 247.212  1.00205.87           C  
ATOM   2440  N   PRO B  44     187.324 132.293 227.023  1.00139.96           N  
ATOM   2441  CA  PRO B  44     188.657 131.660 227.219  1.00139.96           C  
ATOM   2442  CD  PRO B  44     186.298 131.584 227.862  1.00139.96           C  
ATOM   2443  CB  PRO B  44     188.409 130.410 228.063  1.00139.96           C  
ATOM   2444  CG  PRO B  44     187.099 130.683 228.808  1.00139.96           C  
ATOM   2445  C   PRO B  44     189.200 131.344 225.861  1.00139.96           C  
ATOM   2446  O   PRO B  44     190.088 130.498 225.766  1.00139.96           O  
ATOM   2447  N   MET B  45     188.690 131.992 224.794  1.00128.49           N  
ATOM   2448  CA  MET B  45     189.226 131.681 223.501  1.00128.49           C  
ATOM   2449  CB  MET B  45     188.211 130.990 222.573  1.00128.49           C  
ATOM   2450  CG  MET B  45     186.773 131.457 222.780  1.00128.49           C  
ATOM   2451  SD  MET B  45     185.539 130.433 221.924  1.00128.49           S  
ATOM   2452  CE  MET B  45     184.115 131.256 222.692  1.00128.49           C  
ATOM   2453  C   MET B  45     189.818 132.902 222.870  1.00128.49           C  
ATOM   2454  O   MET B  45     189.155 133.903 222.612  1.00128.49           O  
ATOM   2455  N   PRO B  46     191.093 132.787 222.605  1.00 82.13           N  
ATOM   2456  CA  PRO B  46     191.894 133.848 222.052  1.00 82.13           C  
ATOM   2457  CD  PRO B  46     191.903 131.761 223.238  1.00 82.13           C  
ATOM   2458  CB  PRO B  46     193.353 133.438 222.274  1.00 82.13           C  
ATOM   2459  CG  PRO B  46     193.291 131.936 222.604  1.00 82.13           C  
ATOM   2460  C   PRO B  46     191.568 134.137 220.618  1.00 82.13           C  
ATOM   2461  O   PRO B  46     191.039 133.273 219.923  1.00 82.13           O  
ATOM   2462  N   LEU B  47     191.937 135.350 220.166  1.00115.76           N  
ATOM   2463  CA  LEU B  47     191.649 135.933 218.883  1.00115.76           C  
ATOM   2464  CB  LEU B  47     192.326 137.300 218.698  1.00115.76           C  
ATOM   2465  CG  LEU B  47     192.461 138.110 219.998  1.00115.76           C  
ATOM   2466  CD1 LEU B  47     193.633 137.554 220.827  1.00115.76           C  
ATOM   2467  CD2 LEU B  47     192.583 139.618 219.744  1.00115.76           C  
ATOM   2468  C   LEU B  47     192.292 135.089 217.827  1.00115.76           C  
ATOM   2469  O   LEU B  47     191.835 135.048 216.687  1.00115.76           O  
ATOM   2470  N   GLN B  48     193.396 134.411 218.182  1.00135.11           N  
ATOM   2471  CA  GLN B  48     194.175 133.669 217.234  1.00135.11           C  
ATOM   2472  CB  GLN B  48     195.384 132.958 217.871  1.00135.11           C  
ATOM   2473  CG  GLN B  48     195.024 131.888 218.907  1.00135.11           C  
ATOM   2474  CD  GLN B  48     194.666 130.598 218.182  1.00135.11           C  
ATOM   2475  OE1 GLN B  48     195.360 130.177 217.258  1.00135.11           O  
ATOM   2476  NE2 GLN B  48     193.547 129.953 218.607  1.00135.11           N  
ATOM   2477  C   GLN B  48     193.312 132.649 216.557  1.00135.11           C  
ATOM   2478  O   GLN B  48     193.546 132.311 215.398  1.00135.11           O  
ATOM   2479  N   MET B  49     192.296 132.116 217.256  1.00 80.70           N  
ATOM   2480  CA  MET B  49     191.436 131.137 216.651  1.00 80.70           C  
ATOM   2481  CB  MET B  49     190.341 130.623 217.603  1.00 80.70           C  
ATOM   2482  CG  MET B  49     189.535 129.459 217.020  1.00 80.70           C  
ATOM   2483  SD  MET B  49     188.387 128.672 218.189  1.00 80.70           S  
ATOM   2484  CE  MET B  49     189.684 127.832 219.144  1.00 80.70           C  
ATOM   2485  C   MET B  49     190.761 131.786 215.479  1.00 80.70           C  
ATOM   2486  O   MET B  49     190.469 131.140 214.475  1.00 80.70           O  
ATOM   2487  N   LEU B  50     190.468 133.089 215.616  1.00 81.55           N  
ATOM   2488  CA  LEU B  50     189.866 133.931 214.622  1.00 81.55           C  
ATOM   2489  CB  LEU B  50     189.444 135.302 215.173  1.00 81.55           C  
ATOM   2490  CG  LEU B  50     188.324 135.183 216.223  1.00 81.55           C  
ATOM   2491  CD1 LEU B  50     187.906 136.557 216.769  1.00 81.55           C  
ATOM   2492  CD2 LEU B  50     187.141 134.369 215.674  1.00 81.55           C  
ATOM   2493  C   LEU B  50     190.828 134.134 213.499  1.00 81.55           C  
ATOM   2494  O   LEU B  50     190.440 134.583 212.422  1.00 81.55           O  
ATOM   2495  N   GLU B  51     192.129 133.914 213.764  1.00136.28           N  
ATOM   2496  CA  GLU B  51     193.120 134.035 212.737  1.00136.28           C  
ATOM   2497  CB  GLU B  51     194.534 133.888 213.322  1.00136.28           C  
ATOM   2498  CG  GLU B  51     195.627 134.612 212.547  1.00136.28           C  
ATOM   2499  CD  GLU B  51     195.669 136.027 213.103  1.00136.28           C  
ATOM   2500  OE1 GLU B  51     194.602 136.695 213.077  1.00136.28           O  
ATOM   2501  OE2 GLU B  51     196.757 136.453 213.577  1.00136.28           O1-
ATOM   2502  C   GLU B  51     192.894 132.855 211.840  1.00136.28           C  
ATOM   2503  O   GLU B  51     193.651 131.886 211.859  1.00136.28           O  
ATOM   2504  N   GLY B  52     191.846 132.930 210.999  1.00 24.10           N  
ATOM   2505  CA  GLY B  52     191.479 131.846 210.145  1.00 24.10           C  
ATOM   2506  C   GLY B  52     190.357 132.332 209.287  1.00 24.10           C  
ATOM   2507  O   GLY B  52     189.802 133.405 209.514  1.00 24.10           O  
ATOM   2508  N   ASN B  53     189.984 131.522 208.283  1.00 50.97           N  
ATOM   2509  CA  ASN B  53     188.927 131.837 207.370  1.00 50.97           C  
ATOM   2510  CB  ASN B  53     187.536 131.935 208.020  1.00 50.97           C  
ATOM   2511  CG  ASN B  53     186.509 131.861 206.894  1.00 50.97           C  
ATOM   2512  OD1 ASN B  53     186.855 131.930 205.716  1.00 50.97           O  
ATOM   2513  ND2 ASN B  53     185.209 131.712 207.260  1.00 50.97           N  
ATOM   2514  C   ASN B  53     189.208 133.121 206.645  1.00 50.97           C  
ATOM   2515  O   ASN B  53     188.299 133.907 206.386  1.00 50.97           O  
ATOM   2516  N   GLY B  54     190.488 133.378 206.311  1.00 27.69           N  
ATOM   2517  CA  GLY B  54     190.799 134.475 205.435  1.00 27.69           C  
ATOM   2518  C   GLY B  54     191.011 135.773 206.152  1.00 27.69           C  
ATOM   2519  O   GLY B  54     191.330 136.772 205.508  1.00 27.69           O  
ATOM   2520  N   ILE B  55     190.852 135.825 207.485  1.00 93.56           N  
ATOM   2521  CA  ILE B  55     191.088 137.083 208.139  1.00 93.56           C  
ATOM   2522  CB  ILE B  55     190.571 137.162 209.550  1.00 93.56           C  
ATOM   2523  CG1 ILE B  55     189.032 137.111 209.581  1.00 93.56           C  
ATOM   2524  CG2 ILE B  55     191.141 138.440 210.186  1.00 93.56           C  
ATOM   2525  CD1 ILE B  55     188.439 135.761 209.191  1.00 93.56           C  
ATOM   2526  C   ILE B  55     192.568 137.296 208.181  1.00 93.56           C  
ATOM   2527  O   ILE B  55     193.330 136.372 208.459  1.00 93.56           O  
ATOM   2528  N   THR B  56     193.025 138.528 207.871  1.00104.98           N  
ATOM   2529  CA  THR B  56     194.441 138.755 207.870  1.00104.98           C  
ATOM   2530  CB  THR B  56     194.878 139.960 207.091  1.00104.98           C  
ATOM   2531  OG1 THR B  56     194.384 141.143 207.696  1.00104.98           O  
ATOM   2532  CG2 THR B  56     194.345 139.836 205.654  1.00104.98           C  
ATOM   2533  C   THR B  56     194.907 138.923 209.280  1.00104.98           C  
ATOM   2534  O   THR B  56     194.193 139.439 210.140  1.00104.98           O  
ATOM   2535  N   ALA B  57     196.147 138.470 209.535  1.00 28.82           N  
ATOM   2536  CA  ALA B  57     196.759 138.528 210.829  1.00 28.82           C  
ATOM   2537  CB  ALA B  57     198.164 137.903 210.845  1.00 28.82           C  
ATOM   2538  C   ALA B  57     196.906 139.963 211.217  1.00 28.82           C  
ATOM   2539  O   ALA B  57     196.749 140.322 212.381  1.00 28.82           O  
ATOM   2540  N   SER B  58     197.244 140.833 210.253  1.00 63.76           N  
ATOM   2541  CA  SER B  58     197.422 142.220 210.571  1.00 63.76           C  
ATOM   2542  CB  SER B  58     197.913 143.048 209.371  1.00 63.76           C  
ATOM   2543  OG  SER B  58     198.068 144.408 209.747  1.00 63.76           O  
ATOM   2544  C   SER B  58     196.106 142.783 210.996  1.00 63.76           C  
ATOM   2545  O   SER B  58     196.044 143.618 211.898  1.00 63.76           O  
ATOM   2546  N   ASP B  59     195.012 142.349 210.344  1.00 33.12           N  
ATOM   2547  CA  ASP B  59     193.719 142.843 210.709  1.00 33.12           C  
ATOM   2548  CB  ASP B  59     192.581 142.354 209.795  1.00 33.12           C  
ATOM   2549  CG  ASP B  59     192.638 143.146 208.496  1.00 33.12           C  
ATOM   2550  OD1 ASP B  59     193.410 144.141 208.441  1.00 33.12           O  
ATOM   2551  OD2 ASP B  59     191.911 142.766 207.541  1.00 33.12           O1-
ATOM   2552  C   ASP B  59     193.416 142.385 212.097  1.00 33.12           C  
ATOM   2553  O   ASP B  59     192.838 143.129 212.887  1.00 33.12           O  
ATOM   2554  N   ILE B  60     193.798 141.139 212.434  1.00137.86           N  
ATOM   2555  CA  ILE B  60     193.517 140.642 213.751  1.00137.86           C  
ATOM   2556  CB  ILE B  60     193.838 139.180 213.959  1.00137.86           C  
ATOM   2557  CG1 ILE B  60     192.955 138.589 215.072  1.00137.86           C  
ATOM   2558  CG2 ILE B  60     195.324 139.037 214.315  1.00137.86           C  
ATOM   2559  CD1 ILE B  60     193.209 139.187 216.452  1.00137.86           C  
ATOM   2560  C   ILE B  60     194.306 141.473 214.711  1.00137.86           C  
ATOM   2561  O   ILE B  60     193.862 141.775 215.816  1.00137.86           O  
ATOM   2562  N   LYS B  61     195.526 141.855 214.303  1.00116.49           N  
ATOM   2563  CA  LYS B  61     196.389 142.646 215.126  1.00116.49           C  
ATOM   2564  CB  LYS B  61     197.766 142.871 214.484  1.00116.49           C  
ATOM   2565  CG  LYS B  61     198.836 143.278 215.493  1.00116.49           C  
ATOM   2566  CD  LYS B  61     199.201 142.145 216.456  1.00116.49           C  
ATOM   2567  CE  LYS B  61     200.273 142.522 217.478  1.00116.49           C  
ATOM   2568  NZ  LYS B  61     200.559 141.369 218.360  1.00116.49           N1+
ATOM   2569  C   LYS B  61     195.752 143.980 215.332  1.00116.49           C  
ATOM   2570  O   LYS B  61     195.972 144.617 216.358  1.00116.49           O  
ATOM   2571  N   LYS B  62     195.003 144.477 214.327  1.00 32.07           N  
ATOM   2572  CA  LYS B  62     194.324 145.730 214.482  1.00 32.07           C  
ATOM   2573  CB  LYS B  62     193.643 146.212 213.190  1.00 32.07           C  
ATOM   2574  CG  LYS B  62     194.634 146.626 212.101  1.00 32.07           C  
ATOM   2575  CD  LYS B  62     193.990 146.835 210.729  1.00 32.07           C  
ATOM   2576  CE  LYS B  62     194.984 147.250 209.643  1.00 32.07           C  
ATOM   2577  NZ  LYS B  62     194.280 147.431 208.353  1.00 32.07           N1+
ATOM   2578  C   LYS B  62     193.262 145.568 215.526  1.00 32.07           C  
ATOM   2579  O   LYS B  62     193.084 146.433 216.383  1.00 32.07           O  
ATOM   2580  N   ILE B  63     192.534 144.434 215.488  1.00160.29           N  
ATOM   2581  CA  ILE B  63     191.457 144.207 216.412  1.00160.29           C  
ATOM   2582  CB  ILE B  63     190.517 143.072 216.069  1.00160.29           C  
ATOM   2583  CG1 ILE B  63     191.156 141.683 216.148  1.00160.29           C  
ATOM   2584  CG2 ILE B  63     189.933 143.392 214.683  1.00160.29           C  
ATOM   2585  CD1 ILE B  63     191.389 141.213 217.579  1.00160.29           C  
ATOM   2586  C   ILE B  63     191.974 144.089 217.817  1.00160.29           C  
ATOM   2587  O   ILE B  63     191.269 144.418 218.769  1.00160.29           O  
ATOM   2588  N   HIS B  64     193.215 143.598 217.994  1.00 88.07           N  
ATOM   2589  CA  HIS B  64     193.778 143.401 219.307  1.00 88.07           C  
ATOM   2590  ND1 HIS B  64     195.811 141.188 217.528  1.00 88.07           N  
ATOM   2591  CG  HIS B  64     195.486 141.531 218.822  1.00 88.07           C  
ATOM   2592  CB  HIS B  64     195.248 142.936 219.291  1.00 88.07           C  
ATOM   2593  NE2 HIS B  64     195.777 139.296 218.695  1.00 88.07           N  
ATOM   2594  CD2 HIS B  64     195.470 140.363 219.520  1.00 88.07           C  
ATOM   2595  CE1 HIS B  64     195.975 139.842 217.508  1.00 88.07           C  
ATOM   2596  C   HIS B  64     193.789 144.704 220.059  1.00 88.07           C  
ATOM   2597  O   HIS B  64     193.582 144.727 221.270  1.00 88.07           O  
ATOM   2598  N   GLU B  65     194.038 145.821 219.354  1.00 87.65           N  
ATOM   2599  CA  GLU B  65     194.193 147.137 219.915  1.00 87.65           C  
ATOM   2600  CB  GLU B  65     194.560 148.187 218.853  1.00 87.65           C  
ATOM   2601  CG  GLU B  65     195.941 147.968 218.234  1.00 87.65           C  
ATOM   2602  CD  GLU B  65     196.987 148.312 219.284  1.00 87.65           C  
ATOM   2603  OE1 GLU B  65     196.850 149.388 219.926  1.00 87.65           O  
ATOM   2604  OE2 GLU B  65     197.935 147.502 219.462  1.00 87.65           O1-
ATOM   2605  C   GLU B  65     192.931 147.602 220.578  1.00 87.65           C  
ATOM   2606  O   GLU B  65     192.972 148.426 221.490  1.00 87.65           O  
ATOM   2607  N   ALA B  66     191.775 147.104 220.113  1.00 63.88           N  
ATOM   2608  CA  ALA B  66     190.469 147.480 220.573  1.00 63.88           C  
ATOM   2609  CB  ALA B  66     189.340 146.766 219.812  1.00 63.88           C  
ATOM   2610  C   ALA B  66     190.321 147.152 222.024  1.00 63.88           C  
ATOM   2611  O   ALA B  66     189.486 147.735 222.713  1.00 63.88           O  
ATOM   2612  N   GLY B  67     191.088 146.167 222.515  1.00 34.74           N  
ATOM   2613  CA  GLY B  67     190.961 145.748 223.874  1.00 34.74           C  
ATOM   2614  C   GLY B  67     190.319 144.404 223.811  1.00 34.74           C  
ATOM   2615  O   GLY B  67     190.191 143.719 224.825  1.00 34.74           O  
ATOM   2616  N   TYR B  68     189.897 143.995 222.596  1.00108.30           N  
ATOM   2617  CA  TYR B  68     189.323 142.691 222.449  1.00108.30           C  
ATOM   2618  CB  TYR B  68     188.515 142.481 221.156  1.00108.30           C  
ATOM   2619  CG  TYR B  68     187.404 143.472 221.089  1.00108.30           C  
ATOM   2620  CD1 TYR B  68     186.491 143.580 222.110  1.00108.30           C  
ATOM   2621  CD2 TYR B  68     187.250 144.260 219.971  1.00108.30           C  
ATOM   2622  CE1 TYR B  68     185.461 144.487 222.033  1.00108.30           C  
ATOM   2623  CE2 TYR B  68     186.222 145.168 219.886  1.00108.30           C  
ATOM   2624  CZ  TYR B  68     185.328 145.283 220.921  1.00108.30           C  
ATOM   2625  OH  TYR B  68     184.271 146.212 220.841  1.00108.30           O  
ATOM   2626  C   TYR B  68     190.462 141.721 222.377  1.00108.30           C  
ATOM   2627  O   TYR B  68     191.391 141.903 221.594  1.00108.30           O  
ATOM   2628  N   TYR B  69     190.526 140.802 223.359  1.00241.22           N  
ATOM   2629  CA  TYR B  69     191.442 139.692 223.407  1.00241.22           C  
ATOM   2630  CB  TYR B  69     192.088 139.483 224.796  1.00241.22           C  
ATOM   2631  CG  TYR B  69     193.087 138.394 224.593  1.00241.22           C  
ATOM   2632  CD1 TYR B  69     194.310 138.678 224.031  1.00241.22           C  
ATOM   2633  CD2 TYR B  69     192.796 137.093 224.938  1.00241.22           C  
ATOM   2634  CE1 TYR B  69     195.232 137.681 223.816  1.00241.22           C  
ATOM   2635  CE2 TYR B  69     193.711 136.092 224.720  1.00241.22           C  
ATOM   2636  CZ  TYR B  69     194.931 136.385 224.159  1.00241.22           C  
ATOM   2637  OH  TYR B  69     195.872 135.358 223.938  1.00241.22           O  
ATOM   2638  C   TYR B  69     190.831 138.381 222.987  1.00241.22           C  
ATOM   2639  O   TYR B  69     191.528 137.466 222.559  1.00241.22           O  
ATOM   2640  N   THR B  70     189.514 138.193 223.201  1.00 66.34           N  
ATOM   2641  CA  THR B  70     188.994 136.862 223.024  1.00 66.34           C  
ATOM   2642  CB  THR B  70     188.471 136.272 224.301  1.00 66.34           C  
ATOM   2643  OG1 THR B  70     187.407 137.065 224.804  1.00 66.34           O  
ATOM   2644  CG2 THR B  70     189.616 136.220 225.326  1.00 66.34           C  
ATOM   2645  C   THR B  70     187.881 136.848 222.023  1.00 66.34           C  
ATOM   2646  O   THR B  70     187.260 137.865 221.731  1.00 66.34           O  
ATOM   2647  N   VAL B  71     187.603 135.654 221.463  1.00108.00           N  
ATOM   2648  CA  VAL B  71     186.614 135.528 220.438  1.00108.00           C  
ATOM   2649  CB  VAL B  71     186.549 134.175 219.792  1.00108.00           C  
ATOM   2650  CG1 VAL B  71     185.732 133.232 220.676  1.00108.00           C  
ATOM   2651  CG2 VAL B  71     185.967 134.340 218.382  1.00108.00           C  
ATOM   2652  C   VAL B  71     185.268 135.844 221.009  1.00108.00           C  
ATOM   2653  O   VAL B  71     184.426 136.431 220.336  1.00108.00           O  
ATOM   2654  N   GLU B  72     185.017 135.459 222.272  1.00 47.22           N  
ATOM   2655  CA  GLU B  72     183.737 135.706 222.867  1.00 47.22           C  
ATOM   2656  CB  GLU B  72     183.639 135.162 224.300  1.00 47.22           C  
ATOM   2657  CG  GLU B  72     183.716 133.638 224.388  1.00 47.22           C  
ATOM   2658  CD  GLU B  72     183.606 133.267 225.860  1.00 47.22           C  
ATOM   2659  OE1 GLU B  72     183.478 134.203 226.693  1.00 47.22           O  
ATOM   2660  OE2 GLU B  72     183.647 132.049 226.174  1.00 47.22           O1-
ATOM   2661  C   GLU B  72     183.515 137.187 222.933  1.00 47.22           C  
ATOM   2662  O   GLU B  72     182.404 137.667 222.718  1.00 47.22           O  
ATOM   2663  N   SER B  73     184.571 137.964 223.232  1.00 38.31           N  
ATOM   2664  CA  SER B  73     184.399 139.383 223.352  1.00 38.31           C  
ATOM   2665  CB  SER B  73     185.676 140.132 223.772  1.00 38.31           C  
ATOM   2666  OG  SER B  73     186.614 140.159 222.708  1.00 38.31           O  
ATOM   2667  C   SER B  73     183.960 139.925 222.027  1.00 38.31           C  
ATOM   2668  O   SER B  73     183.177 140.872 221.965  1.00 38.31           O  
ATOM   2669  N   ILE B  74     184.470 139.352 220.923  1.00137.72           N  
ATOM   2670  CA  ILE B  74     184.077 139.821 219.625  1.00137.72           C  
ATOM   2671  CB  ILE B  74     184.887 139.266 218.478  1.00137.72           C  
ATOM   2672  CG1 ILE B  74     184.909 140.265 217.306  1.00137.72           C  
ATOM   2673  CG2 ILE B  74     184.290 137.917 218.051  1.00137.72           C  
ATOM   2674  CD1 ILE B  74     183.542 140.563 216.694  1.00137.72           C  
ATOM   2675  C   ILE B  74     182.630 139.459 219.432  1.00137.72           C  
ATOM   2676  O   ILE B  74     181.864 140.207 218.828  1.00137.72           O  
ATOM   2677  N   ALA B  75     182.217 138.278 219.938  1.00 46.50           N  
ATOM   2678  CA  ALA B  75     180.871 137.811 219.762  1.00 46.50           C  
ATOM   2679  CB  ALA B  75     180.640 136.424 220.387  1.00 46.50           C  
ATOM   2680  C   ALA B  75     179.917 138.763 220.415  1.00 46.50           C  
ATOM   2681  O   ALA B  75     178.825 139.015 219.910  1.00 46.50           O  
ATOM   2682  N   TYR B  76     180.301 139.264 221.597  1.00137.13           N  
ATOM   2683  CA  TYR B  76     179.562 140.177 222.419  1.00137.13           C  
ATOM   2684  CB  TYR B  76     179.985 140.123 223.896  1.00137.13           C  
ATOM   2685  CG  TYR B  76     179.825 138.681 224.243  1.00137.13           C  
ATOM   2686  CD1 TYR B  76     178.665 138.018 223.912  1.00137.13           C  
ATOM   2687  CD2 TYR B  76     180.808 137.995 224.920  1.00137.13           C  
ATOM   2688  CE1 TYR B  76     178.498 136.689 224.219  1.00137.13           C  
ATOM   2689  CE2 TYR B  76     180.648 136.665 225.232  1.00137.13           C  
ATOM   2690  CZ  TYR B  76     179.493 136.008 224.877  1.00137.13           C  
ATOM   2691  OH  TYR B  76     179.325 134.643 225.194  1.00137.13           O  
ATOM   2692  C   TYR B  76     179.608 141.587 221.904  1.00137.13           C  
ATOM   2693  O   TYR B  76     178.865 142.434 222.392  1.00137.13           O  
ATOM   2694  N   THR B  77     180.571 141.924 221.022  1.00 68.59           N  
ATOM   2695  CA  THR B  77     180.716 143.284 220.562  1.00 68.59           C  
ATOM   2696  CB  THR B  77     182.010 143.521 219.838  1.00 68.59           C  
ATOM   2697  OG1 THR B  77     183.108 143.200 220.680  1.00 68.59           O  
ATOM   2698  CG2 THR B  77     182.079 145.001 219.426  1.00 68.59           C  
ATOM   2699  C   THR B  77     179.602 143.694 219.635  1.00 68.59           C  
ATOM   2700  O   THR B  77     179.205 142.963 218.729  1.00 68.59           O  
ATOM   2701  N   PRO B  78     179.098 144.891 219.859  1.00 77.94           N  
ATOM   2702  CA  PRO B  78     178.070 145.486 219.042  1.00 77.94           C  
ATOM   2703  CD  PRO B  78     179.254 145.569 221.132  1.00 77.94           C  
ATOM   2704  CB  PRO B  78     177.552 146.692 219.828  1.00 77.94           C  
ATOM   2705  CG  PRO B  78     178.634 146.955 220.892  1.00 77.94           C  
ATOM   2706  C   PRO B  78     178.675 145.839 217.718  1.00 77.94           C  
ATOM   2707  O   PRO B  78     179.873 146.107 217.663  1.00 77.94           O  
ATOM   2708  N   LYS B  79     177.858 145.862 216.649  1.00126.85           N  
ATOM   2709  CA  LYS B  79     178.323 146.068 215.306  1.00126.85           C  
ATOM   2710  CB  LYS B  79     177.171 145.953 214.290  1.00126.85           C  
ATOM   2711  CG  LYS B  79     177.587 145.665 212.844  1.00126.85           C  
ATOM   2712  CD  LYS B  79     178.471 146.728 212.192  1.00126.85           C  
ATOM   2713  CE  LYS B  79     178.574 146.572 210.671  1.00126.85           C  
ATOM   2714  NZ  LYS B  79     179.215 145.284 210.325  1.00126.85           N1+
ATOM   2715  C   LYS B  79     178.947 147.426 215.157  1.00126.85           C  
ATOM   2716  O   LYS B  79     179.982 147.570 214.508  1.00126.85           O  
ATOM   2717  N   ARG B  80     178.338 148.460 215.766  1.00101.44           N  
ATOM   2718  CA  ARG B  80     178.777 149.819 215.591  1.00101.44           C  
ATOM   2719  CB  ARG B  80     177.892 150.824 216.348  1.00101.44           C  
ATOM   2720  CG  ARG B  80     177.946 150.607 217.861  1.00101.44           C  
ATOM   2721  CD  ARG B  80     176.861 149.682 218.411  1.00101.44           C  
ATOM   2722  NE  ARG B  80     175.673 150.523 218.704  1.00101.44           N  
ATOM   2723  CZ  ARG B  80     175.613 151.167 219.905  1.00101.44           C  
ATOM   2724  NH1 ARG B  80     176.644 151.053 220.791  1.00101.44           N1+
ATOM   2725  NH2 ARG B  80     174.525 151.925 220.220  1.00101.44           N  
ATOM   2726  C   ARG B  80     180.162 150.022 216.125  1.00101.44           C  
ATOM   2727  O   ARG B  80     180.979 150.690 215.494  1.00101.44           O  
ATOM   2728  N   GLN B  81     180.467 149.457 217.307  1.00 32.50           N  
ATOM   2729  CA  GLN B  81     181.739 149.699 217.925  1.00 32.50           C  
ATOM   2730  CB  GLN B  81     181.857 149.043 219.312  1.00 32.50           C  
ATOM   2731  CG  GLN B  81     183.167 149.361 220.036  1.00 32.50           C  
ATOM   2732  CD  GLN B  81     183.124 148.685 221.400  1.00 32.50           C  
ATOM   2733  OE1 GLN B  81     182.176 147.971 221.725  1.00 32.50           O  
ATOM   2734  NE2 GLN B  81     184.181 148.913 222.225  1.00 32.50           N  
ATOM   2735  C   GLN B  81     182.810 149.142 217.047  1.00 32.50           C  
ATOM   2736  O   GLN B  81     183.879 149.733 216.900  1.00 32.50           O  
ATOM   2737  N   LEU B  82     182.539 147.972 216.447  1.00 99.90           N  
ATOM   2738  CA  LEU B  82     183.477 147.301 215.599  1.00 99.90           C  
ATOM   2739  CB  LEU B  82     182.970 145.895 215.208  1.00 99.90           C  
ATOM   2740  CG  LEU B  82     183.972 144.971 214.481  1.00 99.90           C  
ATOM   2741  CD1 LEU B  82     183.351 143.582 214.268  1.00 99.90           C  
ATOM   2742  CD2 LEU B  82     184.492 145.566 213.163  1.00 99.90           C  
ATOM   2743  C   LEU B  82     183.699 148.132 214.367  1.00 99.90           C  
ATOM   2744  O   LEU B  82     184.813 148.202 213.851  1.00 99.90           O  
ATOM   2745  N   LEU B  83     182.632 148.762 213.840  1.00 46.46           N  
ATOM   2746  CA  LEU B  83     182.725 149.561 212.646  1.00 46.46           C  
ATOM   2747  CB  LEU B  83     181.355 150.023 212.120  1.00 46.46           C  
ATOM   2748  CG  LEU B  83     180.444 148.883 211.637  1.00 46.46           C  
ATOM   2749  CD1 LEU B  83     179.103 149.435 211.130  1.00 46.46           C  
ATOM   2750  CD2 LEU B  83     181.157 147.996 210.604  1.00 46.46           C  
ATOM   2751  C   LEU B  83     183.526 150.814 212.869  1.00 46.46           C  
ATOM   2752  O   LEU B  83     184.323 151.207 212.018  1.00 46.46           O  
ATOM   2753  N   LEU B  84     183.351 151.460 214.038  1.00132.43           N  
ATOM   2754  CA  LEU B  84     183.898 152.767 214.296  1.00132.43           C  
ATOM   2755  CB  LEU B  84     183.514 153.283 215.701  1.00132.43           C  
ATOM   2756  CG  LEU B  84     184.017 154.698 216.069  1.00132.43           C  
ATOM   2757  CD1 LEU B  84     185.531 154.745 216.338  1.00132.43           C  
ATOM   2758  CD2 LEU B  84     183.566 155.729 215.023  1.00132.43           C  
ATOM   2759  C   LEU B  84     185.390 152.758 214.178  1.00132.43           C  
ATOM   2760  O   LEU B  84     185.970 153.698 213.636  1.00132.43           O  
ATOM   2761  N   ILE B  85     186.058 151.707 214.684  1.00114.57           N  
ATOM   2762  CA  ILE B  85     187.493 151.657 214.629  1.00114.57           C  
ATOM   2763  CB  ILE B  85     188.057 150.365 215.148  1.00114.57           C  
ATOM   2764  CG1 ILE B  85     187.677 150.163 216.625  1.00114.57           C  
ATOM   2765  CG2 ILE B  85     189.574 150.376 214.900  1.00114.57           C  
ATOM   2766  CD1 ILE B  85     188.226 151.244 217.554  1.00114.57           C  
ATOM   2767  C   ILE B  85     187.886 151.783 213.195  1.00114.57           C  
ATOM   2768  O   ILE B  85     187.245 151.215 212.322  1.00114.57           O  
ATOM   2769  N   LYS B  86     188.950 152.549 212.899  1.00 71.49           N  
ATOM   2770  CA  LYS B  86     189.294 152.786 211.525  1.00 71.49           C  
ATOM   2771  CB  LYS B  86     190.243 153.981 211.337  1.00 71.49           C  
ATOM   2772  CG  LYS B  86     189.615 155.312 211.755  1.00 71.49           C  
ATOM   2773  CD  LYS B  86     190.623 156.455 211.876  1.00 71.49           C  
ATOM   2774  CE  LYS B  86     191.073 157.016 210.526  1.00 71.49           C  
ATOM   2775  NZ  LYS B  86     192.044 158.114 210.732  1.00 71.49           N1+
ATOM   2776  C   LYS B  86     189.942 151.583 210.914  1.00 71.49           C  
ATOM   2777  O   LYS B  86     190.532 150.749 211.599  1.00 71.49           O  
ATOM   2778  N   GLY B  87     189.825 151.474 209.573  1.00 43.38           N  
ATOM   2779  CA  GLY B  87     190.469 150.422 208.846  1.00 43.38           C  
ATOM   2780  C   GLY B  87     189.582 149.224 208.673  1.00 43.38           C  
ATOM   2781  O   GLY B  87     190.082 148.166 208.293  1.00 43.38           O  
ATOM   2782  N   ILE B  88     188.263 149.298 208.966  1.00203.56           N  
ATOM   2783  CA  ILE B  88     187.541 148.092 208.654  1.00203.56           C  
ATOM   2784  CB  ILE B  88     187.030 147.241 209.792  1.00203.56           C  
ATOM   2785  CG1 ILE B  88     185.804 147.850 210.482  1.00203.56           C  
ATOM   2786  CG2 ILE B  88     188.195 146.936 210.731  1.00203.56           C  
ATOM   2787  CD1 ILE B  88     185.955 149.293 210.910  1.00203.56           C  
ATOM   2788  C   ILE B  88     186.311 148.414 207.875  1.00203.56           C  
ATOM   2789  O   ILE B  88     185.564 149.338 208.195  1.00203.56           O  
ATOM   2790  N   SER B  89     186.082 147.633 206.804  1.00 38.20           N  
ATOM   2791  CA  SER B  89     184.866 147.755 206.065  1.00 38.20           C  
ATOM   2792  CB  SER B  89     184.964 147.234 204.621  1.00 38.20           C  
ATOM   2793  OG  SER B  89     185.267 145.846 204.621  1.00 38.20           O  
ATOM   2794  C   SER B  89     183.873 146.913 206.802  1.00 38.20           C  
ATOM   2795  O   SER B  89     184.246 146.007 207.545  1.00 38.20           O  
ATOM   2796  N   GLU B  90     182.572 147.194 206.610  1.00 86.73           N  
ATOM   2797  CA  GLU B  90     181.533 146.490 207.306  1.00 86.73           C  
ATOM   2798  CB  GLU B  90     180.134 147.084 207.065  1.00 86.73           C  
ATOM   2799  CG  GLU B  90     179.715 147.107 205.598  1.00 86.73           C  
ATOM   2800  CD  GLU B  90     178.322 147.715 205.520  1.00 86.73           C  
ATOM   2801  OE1 GLU B  90     177.431 147.253 206.280  1.00 86.73           O  
ATOM   2802  OE2 GLU B  90     178.132 148.654 204.701  1.00 86.73           O1-
ATOM   2803  C   GLU B  90     181.523 145.054 206.884  1.00 86.73           C  
ATOM   2804  O   GLU B  90     181.202 144.171 207.677  1.00 86.73           O  
ATOM   2805  N   ALA B  91     181.875 144.780 205.615  1.00 24.64           N  
ATOM   2806  CA  ALA B  91     181.859 143.437 205.111  1.00 24.64           C  
ATOM   2807  CB  ALA B  91     182.317 143.343 203.646  1.00 24.64           C  
ATOM   2808  C   ALA B  91     182.805 142.624 205.934  1.00 24.64           C  
ATOM   2809  O   ALA B  91     182.541 141.459 206.230  1.00 24.64           O  
ATOM   2810  N   LYS B  92     183.942 143.225 206.328  1.00 21.92           N  
ATOM   2811  CA  LYS B  92     184.904 142.511 207.113  1.00 21.92           C  
ATOM   2812  CB  LYS B  92     186.127 143.367 207.484  1.00 21.92           C  
ATOM   2813  CG  LYS B  92     186.988 143.748 206.278  1.00 21.92           C  
ATOM   2814  CD  LYS B  92     188.018 144.839 206.579  1.00 21.92           C  
ATOM   2815  CE  LYS B  92     188.880 145.220 205.374  1.00 21.92           C  
ATOM   2816  NZ  LYS B  92     189.844 146.277 205.754  1.00 21.92           N1+
ATOM   2817  C   LYS B  92     184.224 142.109 208.381  1.00 21.92           C  
ATOM   2818  O   LYS B  92     184.422 141.004 208.884  1.00 21.92           O  
ATOM   2819  N   ALA B  93     183.384 143.011 208.917  1.00 36.05           N  
ATOM   2820  CA  ALA B  93     182.658 142.764 210.127  1.00 36.05           C  
ATOM   2821  CB  ALA B  93     181.797 143.964 210.553  1.00 36.05           C  
ATOM   2822  C   ALA B  93     181.754 141.599 209.900  1.00 36.05           C  
ATOM   2823  O   ALA B  93     181.531 140.798 210.804  1.00 36.05           O  
ATOM   2824  N   ASP B  94     181.190 141.481 208.685  1.00 23.15           N  
ATOM   2825  CA  ASP B  94     180.307 140.384 208.416  1.00 23.15           C  
ATOM   2826  CB  ASP B  94     179.762 140.394 206.977  1.00 23.15           C  
ATOM   2827  CG  ASP B  94     178.784 141.554 206.843  1.00 23.15           C  
ATOM   2828  OD1 ASP B  94     178.390 142.123 207.896  1.00 23.15           O  
ATOM   2829  OD2 ASP B  94     178.416 141.885 205.685  1.00 23.15           O1-
ATOM   2830  C   ASP B  94     181.083 139.119 208.594  1.00 23.15           C  
ATOM   2831  O   ASP B  94     180.601 138.166 209.203  1.00 23.15           O  
ATOM   2832  N   LYS B  95     182.322 139.082 208.070  1.00 27.02           N  
ATOM   2833  CA  LYS B  95     183.117 137.894 208.174  1.00 27.02           C  
ATOM   2834  CB  LYS B  95     184.456 138.010 207.426  1.00 27.02           C  
ATOM   2835  CG  LYS B  95     184.299 138.130 205.908  1.00 27.02           C  
ATOM   2836  CD  LYS B  95     185.580 138.567 205.194  1.00 27.02           C  
ATOM   2837  CE  LYS B  95     185.426 138.688 203.677  1.00 27.02           C  
ATOM   2838  NZ  LYS B  95     186.707 139.115 203.070  1.00 27.02           N1+
ATOM   2839  C   LYS B  95     183.432 137.625 209.614  1.00 27.02           C  
ATOM   2840  O   LYS B  95     183.308 136.494 210.082  1.00 27.02           O  
ATOM   2841  N   LEU B  96     183.828 138.673 210.362  1.00 86.18           N  
ATOM   2842  CA  LEU B  96     184.269 138.493 211.716  1.00 86.18           C  
ATOM   2843  CB  LEU B  96     184.776 139.809 212.343  1.00 86.18           C  
ATOM   2844  CG  LEU B  96     185.594 139.670 213.650  1.00 86.18           C  
ATOM   2845  CD1 LEU B  96     186.022 141.053 214.166  1.00 86.18           C  
ATOM   2846  CD2 LEU B  96     184.896 138.829 214.730  1.00 86.18           C  
ATOM   2847  C   LEU B  96     183.131 137.981 212.546  1.00 86.18           C  
ATOM   2848  O   LEU B  96     183.287 137.014 213.289  1.00 86.18           O  
ATOM   2849  N   LEU B  97     181.946 138.604 212.431  1.00 93.02           N  
ATOM   2850  CA  LEU B  97     180.828 138.185 213.226  1.00 93.02           C  
ATOM   2851  CB  LEU B  97     179.595 139.095 213.106  1.00 93.02           C  
ATOM   2852  CG  LEU B  97     179.724 140.405 213.909  1.00 93.02           C  
ATOM   2853  CD1 LEU B  97     180.870 141.297 213.413  1.00 93.02           C  
ATOM   2854  CD2 LEU B  97     178.381 141.142 213.962  1.00 93.02           C  
ATOM   2855  C   LEU B  97     180.449 136.797 212.837  1.00 93.02           C  
ATOM   2856  O   LEU B  97     180.027 136.004 213.677  1.00 93.02           O  
ATOM   2857  N   GLY B  98     180.589 136.459 211.545  1.00 20.19           N  
ATOM   2858  CA  GLY B  98     180.229 135.143 211.112  1.00 20.19           C  
ATOM   2859  C   GLY B  98     181.077 134.164 211.863  1.00 20.19           C  
ATOM   2860  O   GLY B  98     180.617 133.083 212.225  1.00 20.19           O  
ATOM   2861  N   GLU B  99     182.360 134.508 212.077  1.00 81.73           N  
ATOM   2862  CA  GLU B  99     183.273 133.656 212.786  1.00 81.73           C  
ATOM   2863  CB  GLU B  99     184.726 134.154 212.725  1.00 81.73           C  
ATOM   2864  CG  GLU B  99     185.310 134.072 211.317  1.00 81.73           C  
ATOM   2865  CD  GLU B  99     185.161 132.630 210.858  1.00 81.73           C  
ATOM   2866  OE1 GLU B  99     185.592 131.718 211.613  1.00 81.73           O  
ATOM   2867  OE2 GLU B  99     184.600 132.422 209.751  1.00 81.73           O1-
ATOM   2868  C   GLU B  99     182.890 133.572 214.232  1.00 81.73           C  
ATOM   2869  O   GLU B  99     183.008 132.515 214.848  1.00 81.73           O  
ATOM   2870  N   ALA B 100     182.433 134.693 214.820  1.00 29.05           N  
ATOM   2871  CA  ALA B 100     182.083 134.702 216.211  1.00 29.05           C  
ATOM   2872  CB  ALA B 100     181.591 136.077 216.695  1.00 29.05           C  
ATOM   2873  C   ALA B 100     180.968 133.728 216.397  1.00 29.05           C  
ATOM   2874  O   ALA B 100     180.926 132.997 217.385  1.00 29.05           O  
ATOM   2875  N   SER B 101     180.019 133.712 215.445  1.00 63.95           N  
ATOM   2876  CA  SER B 101     178.925 132.792 215.493  1.00 63.95           C  
ATOM   2877  CB  SER B 101     177.879 133.051 214.396  1.00 63.95           C  
ATOM   2878  OG  SER B 101     176.821 132.109 214.496  1.00 63.95           O  
ATOM   2879  C   SER B 101     179.473 131.419 215.276  1.00 63.95           C  
ATOM   2880  O   SER B 101     178.948 130.435 215.795  1.00 63.95           O  
ATOM   2881  N   LYS B 102     180.561 131.317 214.491  1.00154.23           N  
ATOM   2882  CA  LYS B 102     181.111 130.028 214.200  1.00154.23           C  
ATOM   2883  CB  LYS B 102     182.347 130.101 213.287  1.00154.23           C  
ATOM   2884  CG  LYS B 102     182.034 130.578 211.868  1.00154.23           C  
ATOM   2885  CD  LYS B 102     181.078 129.659 211.106  1.00154.23           C  
ATOM   2886  CE  LYS B 102     181.711 128.330 210.686  1.00154.23           C  
ATOM   2887  NZ  LYS B 102     180.721 127.505 209.959  1.00154.23           N1+
ATOM   2888  C   LYS B 102     181.547 129.390 215.482  1.00154.23           C  
ATOM   2889  O   LYS B 102     181.244 128.226 215.736  1.00154.23           O  
ATOM   2890  N   LEU B 103     182.320 130.126 216.302  1.00109.97           N  
ATOM   2891  CA  LEU B 103     182.810 129.605 217.547  1.00109.97           C  
ATOM   2892  CB  LEU B 103     183.952 130.444 218.142  1.00109.97           C  
ATOM   2893  CG  LEU B 103     185.253 130.429 217.322  1.00109.97           C  
ATOM   2894  CD1 LEU B 103     185.089 131.118 215.961  1.00109.97           C  
ATOM   2895  CD2 LEU B 103     186.408 131.022 218.135  1.00109.97           C  
ATOM   2896  C   LEU B 103     181.763 129.527 218.620  1.00109.97           C  
ATOM   2897  O   LEU B 103     181.598 128.484 219.252  1.00109.97           O  
ATOM   2898  N   VAL B 104     181.014 130.628 218.850  1.00 60.97           N  
ATOM   2899  CA  VAL B 104     180.099 130.650 219.961  1.00 60.97           C  
ATOM   2900  CB  VAL B 104     180.184 131.911 220.776  1.00 60.97           C  
ATOM   2901  CG1 VAL B 104     179.066 131.896 221.833  1.00 60.97           C  
ATOM   2902  CG2 VAL B 104     181.597 132.029 221.368  1.00 60.97           C  
ATOM   2903  C   VAL B 104     178.689 130.581 219.460  1.00 60.97           C  
ATOM   2904  O   VAL B 104     178.287 131.372 218.608  1.00 60.97           O  
ATOM   2905  N   PRO B 105     177.932 129.631 219.962  1.00109.61           N  
ATOM   2906  CA  PRO B 105     176.541 129.516 219.602  1.00109.61           C  
ATOM   2907  CD  PRO B 105     178.489 128.356 220.376  1.00109.61           C  
ATOM   2908  CB  PRO B 105     176.125 128.079 219.927  1.00109.61           C  
ATOM   2909  CG  PRO B 105     177.262 127.539 220.814  1.00109.61           C  
ATOM   2910  C   PRO B 105     175.711 130.569 220.278  1.00109.61           C  
ATOM   2911  O   PRO B 105     175.863 130.763 221.481  1.00109.61           O  
ATOM   2912  N   MET B 106     174.953 131.335 219.470  1.00188.28           N  
ATOM   2913  CA  MET B 106     174.022 132.400 219.730  1.00188.28           C  
ATOM   2914  CB  MET B 106     174.187 133.516 218.691  1.00188.28           C  
ATOM   2915  CG  MET B 106     175.607 134.093 218.740  1.00188.28           C  
ATOM   2916  SD  MET B 106     175.958 135.266 220.093  1.00188.28           S  
ATOM   2917  CE  MET B 106     175.510 134.223 221.509  1.00188.28           C  
ATOM   2918  C   MET B 106     172.559 132.063 219.889  1.00188.28           C  
ATOM   2919  O   MET B 106     171.788 132.960 220.221  1.00188.28           O  
ATOM   2920  N   GLY B 107     172.102 130.841 219.542  1.00 54.38           N  
ATOM   2921  CA  GLY B 107     170.684 130.573 219.405  1.00 54.38           C  
ATOM   2922  C   GLY B 107     169.943 130.364 220.695  1.00 54.38           C  
ATOM   2923  O   GLY B 107     170.432 130.653 221.786  1.00 54.38           O  
ATOM   2924  N   PHE B 108     168.682 129.877 220.558  1.00 80.22           N  
ATOM   2925  CA  PHE B 108     167.804 129.627 221.668  1.00 80.22           C  
ATOM   2926  CB  PHE B 108     166.344 129.312 221.294  1.00 80.22           C  
ATOM   2927  CG  PHE B 108     165.721 130.554 220.755  1.00 80.22           C  
ATOM   2928  CD1 PHE B 108     165.524 131.644 221.570  1.00 80.22           C  
ATOM   2929  CD2 PHE B 108     165.303 130.618 219.446  1.00 80.22           C  
ATOM   2930  CE1 PHE B 108     164.941 132.791 221.082  1.00 80.22           C  
ATOM   2931  CE2 PHE B 108     164.718 131.761 218.953  1.00 80.22           C  
ATOM   2932  CZ  PHE B 108     164.539 132.851 219.770  1.00 80.22           C  
ATOM   2933  C   PHE B 108     168.331 128.466 222.440  1.00 80.22           C  
ATOM   2934  O   PHE B 108     169.017 127.602 221.895  1.00 80.22           O  
ATOM   2935  N   THR B 109     168.022 128.433 223.753  1.00124.14           N  
ATOM   2936  CA  THR B 109     168.593 127.428 224.595  1.00124.14           C  
ATOM   2937  CB  THR B 109     169.622 128.036 225.494  1.00124.14           C  
ATOM   2938  OG1 THR B 109     170.529 128.831 224.750  1.00124.14           O  
ATOM   2939  CG2 THR B 109     170.413 126.900 226.120  1.00124.14           C  
ATOM   2940  C   THR B 109     167.513 126.888 225.488  1.00124.14           C  
ATOM   2941  O   THR B 109     166.556 127.589 225.808  1.00124.14           O  
ATOM   2942  N   THR B 110     167.646 125.620 225.930  1.00113.97           N  
ATOM   2943  CA  THR B 110     166.664 125.033 226.797  1.00113.97           C  
ATOM   2944  CB  THR B 110     166.814 123.552 226.970  1.00113.97           C  
ATOM   2945  OG1 THR B 110     166.837 122.899 225.716  1.00113.97           O  
ATOM   2946  CG2 THR B 110     165.618 123.041 227.788  1.00113.97           C  
ATOM   2947  C   THR B 110     166.922 125.574 228.165  1.00113.97           C  
ATOM   2948  O   THR B 110     168.054 125.896 228.517  1.00113.97           O  
ATOM   2949  N   ALA B 111     165.857 125.684 228.977  1.00 41.27           N  
ATOM   2950  CA  ALA B 111     165.991 126.127 230.332  1.00 41.27           C  
ATOM   2951  CB  ALA B 111     164.639 126.258 231.053  1.00 41.27           C  
ATOM   2952  C   ALA B 111     166.801 125.108 231.067  1.00 41.27           C  
ATOM   2953  O   ALA B 111     167.573 125.431 231.969  1.00 41.27           O  
ATOM   2954  N   THR B 112     166.616 123.830 230.702  1.00111.91           N  
ATOM   2955  CA  THR B 112     167.247 122.736 231.376  1.00111.91           C  
ATOM   2956  CB  THR B 112     166.858 121.429 230.767  1.00111.91           C  
ATOM   2957  OG1 THR B 112     165.445 121.335 230.698  1.00111.91           O  
ATOM   2958  CG2 THR B 112     167.397 120.307 231.664  1.00111.91           C  
ATOM   2959  C   THR B 112     168.736 122.846 231.254  1.00111.91           C  
ATOM   2960  O   THR B 112     169.456 122.717 232.244  1.00111.91           O  
ATOM   2961  N   GLU B 113     169.244 123.101 230.034  1.00119.83           N  
ATOM   2962  CA  GLU B 113     170.668 123.127 229.864  1.00119.83           C  
ATOM   2963  CB  GLU B 113     171.125 123.144 228.395  1.00119.83           C  
ATOM   2964  CG  GLU B 113     170.909 124.464 227.675  1.00119.83           C  
ATOM   2965  CD  GLU B 113     172.173 125.292 227.854  1.00119.83           C  
ATOM   2966  OE1 GLU B 113     173.264 124.781 227.488  1.00119.83           O  
ATOM   2967  OE2 GLU B 113     172.064 126.443 228.355  1.00119.83           O1-
ATOM   2968  C   GLU B 113     171.226 124.303 230.603  1.00119.83           C  
ATOM   2969  O   GLU B 113     172.334 124.255 231.132  1.00119.83           O  
ATOM   2970  N   TYR B 114     170.459 125.402 230.665  1.00 55.92           N  
ATOM   2971  CA  TYR B 114     170.877 126.592 231.347  1.00 55.92           C  
ATOM   2972  CB  TYR B 114     169.797 127.685 231.229  1.00 55.92           C  
ATOM   2973  CG  TYR B 114     170.211 128.941 231.917  1.00 55.92           C  
ATOM   2974  CD1 TYR B 114     171.065 129.825 231.299  1.00 55.92           C  
ATOM   2975  CD2 TYR B 114     169.727 129.246 233.167  1.00 55.92           C  
ATOM   2976  CE1 TYR B 114     171.437 130.993 231.923  1.00 55.92           C  
ATOM   2977  CE2 TYR B 114     170.095 130.411 233.797  1.00 55.92           C  
ATOM   2978  CZ  TYR B 114     170.951 131.287 233.173  1.00 55.92           C  
ATOM   2979  OH  TYR B 114     171.327 132.485 233.814  1.00 55.92           O  
ATOM   2980  C   TYR B 114     171.048 126.231 232.790  1.00 55.92           C  
ATOM   2981  O   TYR B 114     171.966 126.701 233.460  1.00 55.92           O  
ATOM   2982  N   HIS B 115     170.136 125.389 233.307  1.00 38.79           N  
ATOM   2983  CA  HIS B 115     170.162 124.974 234.679  1.00 38.79           C  
ATOM   2984  ND1 HIS B 115     169.503 122.872 237.193  1.00 38.79           N  
ATOM   2985  CG  HIS B 115     168.823 123.862 236.521  1.00 38.79           C  
ATOM   2986  CB  HIS B 115     168.940 124.115 235.049  1.00 38.79           C  
ATOM   2987  NE2 HIS B 115     168.281 123.945 238.709  1.00 38.79           N  
ATOM   2988  CD2 HIS B 115     168.081 124.508 237.461  1.00 38.79           C  
ATOM   2989  CE1 HIS B 115     169.142 122.966 238.497  1.00 38.79           C  
ATOM   2990  C   HIS B 115     171.397 124.166 234.942  1.00 38.79           C  
ATOM   2991  O   HIS B 115     172.069 124.361 235.955  1.00 38.79           O  
ATOM   2992  N   ILE B 116     171.747 123.243 234.026  1.00 78.46           N  
ATOM   2993  CA  ILE B 116     172.883 122.399 234.268  1.00 78.46           C  
ATOM   2994  CB  ILE B 116     173.100 121.327 233.232  1.00 78.46           C  
ATOM   2995  CG1 ILE B 116     174.058 120.258 233.781  1.00 78.46           C  
ATOM   2996  CG2 ILE B 116     173.605 121.969 231.932  1.00 78.46           C  
ATOM   2997  CD1 ILE B 116     174.107 118.990 232.928  1.00 78.46           C  
ATOM   2998  C   ILE B 116     174.104 123.259 234.336  1.00 78.46           C  
ATOM   2999  O   ILE B 116     174.991 123.023 235.154  1.00 78.46           O  
ATOM   3000  N   ARG B 117     174.177 124.276 233.459  1.00108.02           N  
ATOM   3001  CA  ARG B 117     175.283 125.189 233.390  1.00108.02           C  
ATOM   3002  CB  ARG B 117     175.117 126.187 232.232  1.00108.02           C  
ATOM   3003  CG  ARG B 117     175.067 125.499 230.866  1.00108.02           C  
ATOM   3004  CD  ARG B 117     174.559 126.394 229.734  1.00108.02           C  
ATOM   3005  NE  ARG B 117     175.664 127.310 229.338  1.00108.02           N  
ATOM   3006  CZ  ARG B 117     175.538 128.071 228.212  1.00108.02           C  
ATOM   3007  NH1 ARG B 117     174.404 127.992 227.457  1.00108.02           N1+
ATOM   3008  NH2 ARG B 117     176.547 128.911 227.841  1.00108.02           N  
ATOM   3009  C   ARG B 117     175.342 125.965 234.670  1.00108.02           C  
ATOM   3010  O   ARG B 117     176.419 126.306 235.156  1.00108.02           O  
ATOM   3011  N   ARG B 118     174.163 126.279 235.233  1.00148.49           N  
ATOM   3012  CA  ARG B 118     174.018 127.034 236.444  1.00148.49           C  
ATOM   3013  CB  ARG B 118     172.550 127.397 236.735  1.00148.49           C  
ATOM   3014  CG  ARG B 118     172.349 128.206 238.017  1.00148.49           C  
ATOM   3015  CD  ARG B 118     173.134 129.518 238.051  1.00148.49           C  
ATOM   3016  NE  ARG B 118     172.981 130.183 236.726  1.00148.49           N  
ATOM   3017  CZ  ARG B 118     173.593 131.382 236.503  1.00148.49           C  
ATOM   3018  NH1 ARG B 118     174.277 131.994 237.511  1.00148.49           N1+
ATOM   3019  NH2 ARG B 118     173.537 131.969 235.273  1.00148.49           N  
ATOM   3020  C   ARG B 118     174.557 126.249 237.599  1.00148.49           C  
ATOM   3021  O   ARG B 118     174.995 126.820 238.595  1.00148.49           O  
ATOM   3022  N   SER B 119     174.518 124.910 237.504  1.00 91.05           N  
ATOM   3023  CA  SER B 119     174.917 124.042 238.577  1.00 91.05           C  
ATOM   3024  CB  SER B 119     174.780 122.561 238.196  1.00 91.05           C  
ATOM   3025  OG  SER B 119     173.440 122.285 237.818  1.00 91.05           O  
ATOM   3026  C   SER B 119     176.364 124.257 238.944  1.00 91.05           C  
ATOM   3027  O   SER B 119     176.743 124.078 240.100  1.00 91.05           O  
ATOM   3028  N   GLU B 120     177.204 124.617 237.958  1.00118.27           N  
ATOM   3029  CA  GLU B 120     178.636 124.758 238.058  1.00118.27           C  
ATOM   3030  CB  GLU B 120     179.308 124.777 236.677  1.00118.27           C  
ATOM   3031  CG  GLU B 120     179.089 123.469 235.918  1.00118.27           C  
ATOM   3032  CD  GLU B 120     179.493 122.334 236.847  1.00118.27           C  
ATOM   3033  OE1 GLU B 120     180.607 122.416 237.431  1.00118.27           O  
ATOM   3034  OE2 GLU B 120     178.688 121.377 236.996  1.00118.27           O1-
ATOM   3035  C   GLU B 120     179.127 125.963 238.814  1.00118.27           C  
ATOM   3036  O   GLU B 120     180.231 125.911 239.354  1.00118.27           O  
ATOM   3037  N   LEU B 121     178.369 127.081 238.864  1.00105.96           N  
ATOM   3038  CA  LEU B 121     178.914 128.298 239.416  1.00105.96           C  
ATOM   3039  CB  LEU B 121     177.945 129.490 239.445  1.00105.96           C  
ATOM   3040  CG  LEU B 121     177.603 130.023 238.043  1.00105.96           C  
ATOM   3041  CD1 LEU B 121     176.731 129.031 237.257  1.00105.96           C  
ATOM   3042  CD2 LEU B 121     177.020 131.441 238.114  1.00105.96           C  
ATOM   3043  C   LEU B 121     179.449 128.091 240.799  1.00105.96           C  
ATOM   3044  O   LEU B 121     178.823 127.488 241.668  1.00105.96           O  
ATOM   3045  N   ILE B 122     180.663 128.634 241.000  1.00 66.27           N  
ATOM   3046  CA  ILE B 122     181.504 128.481 242.148  1.00 66.27           C  
ATOM   3047  CB  ILE B 122     182.828 129.137 241.918  1.00 66.27           C  
ATOM   3048  CG1 ILE B 122     183.482 128.520 240.671  1.00 66.27           C  
ATOM   3049  CG2 ILE B 122     183.674 128.993 243.194  1.00 66.27           C  
ATOM   3050  CD1 ILE B 122     184.615 129.363 240.100  1.00 66.27           C  
ATOM   3051  C   ILE B 122     180.908 129.071 243.386  1.00 66.27           C  
ATOM   3052  O   ILE B 122     180.979 128.433 244.435  1.00 66.27           O  
ATOM   3053  N   THR B 123     180.309 130.282 243.298  1.00155.08           N  
ATOM   3054  CA  THR B 123     179.769 130.958 244.450  1.00155.08           C  
ATOM   3055  CB  THR B 123     178.401 130.443 244.857  1.00155.08           C  
ATOM   3056  OG1 THR B 123     177.935 131.145 245.992  1.00155.08           O  
ATOM   3057  CG2 THR B 123     178.411 128.938 245.165  1.00155.08           C  
ATOM   3058  C   THR B 123     180.751 130.898 245.595  1.00155.08           C  
ATOM   3059  O   THR B 123     180.609 130.092 246.512  1.00155.08           O  
ATOM   3060  N   ILE B 124     181.790 131.766 245.541  1.00120.81           N  
ATOM   3061  CA  ILE B 124     182.908 131.800 246.457  1.00120.81           C  
ATOM   3062  CB  ILE B 124     183.968 132.808 246.092  1.00120.81           C  
ATOM   3063  CG1 ILE B 124     184.598 132.506 244.718  1.00120.81           C  
ATOM   3064  CG2 ILE B 124     185.000 132.825 247.232  1.00120.81           C  
ATOM   3065  CD1 ILE B 124     183.705 132.838 243.525  1.00120.81           C  
ATOM   3066  C   ILE B 124     182.488 132.108 247.868  1.00120.81           C  
ATOM   3067  O   ILE B 124     181.600 132.920 248.116  1.00120.81           O  
ATOM   3068  N   THR B 125     183.140 131.431 248.842  1.00 44.63           N  
ATOM   3069  CA  THR B 125     182.867 131.628 250.238  1.00 44.63           C  
ATOM   3070  CB  THR B 125     183.451 130.565 251.124  1.00 44.63           C  
ATOM   3071  OG1 THR B 125     184.867 130.568 251.022  1.00 44.63           O  
ATOM   3072  CG2 THR B 125     182.891 129.198 250.695  1.00 44.63           C  
ATOM   3073  C   THR B 125     183.444 132.943 250.672  1.00 44.63           C  
ATOM   3074  O   THR B 125     184.494 133.378 250.207  1.00 44.63           O  
ATOM   3075  N   THR B 126     182.707 133.622 251.568  1.00 86.28           N  
ATOM   3076  CA  THR B 126     183.007 134.899 252.150  1.00 86.28           C  
ATOM   3077  CB  THR B 126     181.784 135.531 252.739  1.00 86.28           C  
ATOM   3078  OG1 THR B 126     181.240 134.704 253.757  1.00 86.28           O  
ATOM   3079  CG2 THR B 126     180.757 135.717 251.608  1.00 86.28           C  
ATOM   3080  C   THR B 126     184.066 134.792 253.214  1.00 86.28           C  
ATOM   3081  O   THR B 126     184.670 135.796 253.588  1.00 86.28           O  
ATOM   3082  N   GLY B 127     184.285 133.588 253.781  1.00 36.14           N  
ATOM   3083  CA  GLY B 127     185.249 133.458 254.839  1.00 36.14           C  
ATOM   3084  C   GLY B 127     184.527 133.511 256.151  1.00 36.14           C  
ATOM   3085  O   GLY B 127     185.147 133.633 257.206  1.00 36.14           O  
ATOM   3086  N   SER B 128     183.183 133.435 256.102  1.00113.09           N  
ATOM   3087  CA  SER B 128     182.354 133.476 257.274  1.00113.09           C  
ATOM   3088  CB  SER B 128     181.872 134.914 257.524  1.00113.09           C  
ATOM   3089  OG  SER B 128     180.925 134.960 258.573  1.00113.09           O  
ATOM   3090  C   SER B 128     181.144 132.625 256.993  1.00113.09           C  
ATOM   3091  O   SER B 128     180.628 132.628 255.880  1.00113.09           O  
ATOM   3092  N   LYS B 129     180.666 131.860 257.997  1.00110.41           N  
ATOM   3093  CA  LYS B 129     179.566 130.946 257.810  1.00110.41           C  
ATOM   3094  CB  LYS B 129     179.389 129.996 259.006  1.00110.41           C  
ATOM   3095  CG  LYS B 129     178.332 128.918 258.772  1.00110.41           C  
ATOM   3096  CD  LYS B 129     178.378 127.782 259.797  1.00110.41           C  
ATOM   3097  CE  LYS B 129     179.584 126.857 259.630  1.00110.41           C  
ATOM   3098  NZ  LYS B 129     179.552 125.792 260.658  1.00110.41           N1+
ATOM   3099  C   LYS B 129     178.242 131.625 257.584  1.00110.41           C  
ATOM   3100  O   LYS B 129     177.518 131.287 256.647  1.00110.41           O  
ATOM   3101  N   GLN B 130     177.896 132.617 258.425  1.00 90.09           N  
ATOM   3102  CA  GLN B 130     176.589 133.220 258.399  1.00 90.09           C  
ATOM   3103  CB  GLN B 130     176.384 134.197 259.568  1.00 90.09           C  
ATOM   3104  CG  GLN B 130     174.938 134.654 259.742  1.00 90.09           C  
ATOM   3105  CD  GLN B 130     174.851 135.427 261.051  1.00 90.09           C  
ATOM   3106  OE1 GLN B 130     175.848 135.606 261.748  1.00 90.09           O  
ATOM   3107  NE2 GLN B 130     173.622 135.892 261.404  1.00 90.09           N  
ATOM   3108  C   GLN B 130     176.386 133.947 257.110  1.00 90.09           C  
ATOM   3109  O   GLN B 130     175.285 134.007 256.564  1.00 90.09           O  
ATOM   3110  N   LEU B 131     177.460 134.558 256.610  1.00173.18           N  
ATOM   3111  CA  LEU B 131     177.436 135.315 255.401  1.00173.18           C  
ATOM   3112  CB  LEU B 131     178.780 136.064 255.322  1.00173.18           C  
ATOM   3113  CG  LEU B 131     178.777 137.392 254.556  1.00173.18           C  
ATOM   3114  CD1 LEU B 131     178.654 137.196 253.054  1.00173.18           C  
ATOM   3115  CD2 LEU B 131     177.705 138.339 255.117  1.00173.18           C  
ATOM   3116  C   LEU B 131     177.223 134.321 254.295  1.00173.18           C  
ATOM   3117  O   LEU B 131     176.594 134.597 253.272  1.00173.18           O  
ATOM   3118  N   ASP B 132     177.763 133.107 254.491  1.00 87.23           N  
ATOM   3119  CA  ASP B 132     177.625 132.062 253.527  1.00 87.23           C  
ATOM   3120  CB  ASP B 132     178.411 130.810 253.939  1.00 87.23           C  
ATOM   3121  CG  ASP B 132     178.854 130.144 252.655  1.00 87.23           C  
ATOM   3122  OD1 ASP B 132     179.026 130.896 251.659  1.00 87.23           O  
ATOM   3123  OD2 ASP B 132     179.037 128.898 252.645  1.00 87.23           O1-
ATOM   3124  C   ASP B 132     176.167 131.708 253.451  1.00 87.23           C  
ATOM   3125  O   ASP B 132     175.636 131.454 252.373  1.00 87.23           O  
ATOM   3126  N   THR B 133     175.469 131.668 254.603  1.00110.51           N  
ATOM   3127  CA  THR B 133     174.078 131.305 254.574  1.00110.51           C  
ATOM   3128  CB  THR B 133     173.483 131.043 255.930  1.00110.51           C  
ATOM   3129  OG1 THR B 133     173.432 132.230 256.704  1.00110.51           O  
ATOM   3130  CG2 THR B 133     174.347 129.986 256.639  1.00110.51           C  
ATOM   3131  C   THR B 133     173.272 132.383 253.914  1.00110.51           C  
ATOM   3132  O   THR B 133     172.361 132.097 253.139  1.00110.51           O  
ATOM   3133  N   LEU B 134     173.579 133.662 254.203  1.00114.13           N  
ATOM   3134  CA  LEU B 134     172.775 134.722 253.657  1.00114.13           C  
ATOM   3135  CB  LEU B 134     173.226 136.104 254.168  1.00114.13           C  
ATOM   3136  CG  LEU B 134     172.257 137.276 253.897  1.00114.13           C  
ATOM   3137  CD1 LEU B 134     172.825 138.582 254.454  1.00114.13           C  
ATOM   3138  CD2 LEU B 134     171.856 137.430 252.422  1.00114.13           C  
ATOM   3139  C   LEU B 134     172.899 134.701 252.164  1.00114.13           C  
ATOM   3140  O   LEU B 134     171.904 134.754 251.443  1.00114.13           O  
ATOM   3141  N   LEU B 135     174.144 134.633 251.671  1.00139.84           N  
ATOM   3142  CA  LEU B 135     174.472 134.627 250.276  1.00139.84           C  
ATOM   3143  CB  LEU B 135     175.921 135.028 249.984  1.00139.84           C  
ATOM   3144  CG  LEU B 135     176.132 136.524 250.280  1.00139.84           C  
ATOM   3145  CD1 LEU B 135     176.020 136.829 251.781  1.00139.84           C  
ATOM   3146  CD2 LEU B 135     177.422 137.051 249.649  1.00139.84           C  
ATOM   3147  C   LEU B 135     174.153 133.302 249.672  1.00139.84           C  
ATOM   3148  O   LEU B 135     174.195 133.144 248.452  1.00139.84           O  
ATOM   3149  N   GLN B 136     173.866 132.299 250.521  1.00 61.66           N  
ATOM   3150  CA  GLN B 136     173.598 130.986 250.018  1.00 61.66           C  
ATOM   3151  CB  GLN B 136     172.393 130.939 249.063  1.00 61.66           C  
ATOM   3152  CG  GLN B 136     172.090 129.542 248.518  1.00 61.66           C  
ATOM   3153  CD  GLN B 136     171.505 128.718 249.655  1.00 61.66           C  
ATOM   3154  OE1 GLN B 136     171.496 129.147 250.808  1.00 61.66           O  
ATOM   3155  NE2 GLN B 136     170.999 127.500 249.325  1.00 61.66           N  
ATOM   3156  C   GLN B 136     174.798 130.492 249.281  1.00 61.66           C  
ATOM   3157  O   GLN B 136     174.763 130.236 248.079  1.00 61.66           O  
ATOM   3158  N   GLY B 137     175.922 130.374 250.012  1.00 35.31           N  
ATOM   3159  CA  GLY B 137     177.115 129.823 249.446  1.00 35.31           C  
ATOM   3160  C   GLY B 137     178.072 130.915 249.090  1.00 35.31           C  
ATOM   3161  O   GLY B 137     179.202 130.635 248.694  1.00 35.31           O  
ATOM   3162  N   GLY B 138     177.664 132.191 249.229  1.00 38.28           N  
ATOM   3163  CA  GLY B 138     178.610 133.241 248.974  1.00 38.28           C  
ATOM   3164  C   GLY B 138     178.409 133.852 247.619  1.00 38.28           C  
ATOM   3165  O   GLY B 138     177.496 133.501 246.877  1.00 38.28           O  
ATOM   3166  N   VAL B 139     179.296 134.807 247.270  1.00102.03           N  
ATOM   3167  CA  VAL B 139     179.183 135.578 246.060  1.00102.03           C  
ATOM   3168  CB  VAL B 139     180.129 136.743 246.009  1.00102.03           C  
ATOM   3169  CG1 VAL B 139     181.569 136.204 245.996  1.00102.03           C  
ATOM   3170  CG2 VAL B 139     179.776 137.608 244.787  1.00102.03           C  
ATOM   3171  C   VAL B 139     179.437 134.738 244.851  1.00102.03           C  
ATOM   3172  O   VAL B 139     180.398 133.974 244.774  1.00102.03           O  
ATOM   3173  N   GLU B 140     178.560 134.910 243.846  1.00103.80           N  
ATOM   3174  CA  GLU B 140     178.593 134.134 242.646  1.00103.80           C  
ATOM   3175  CB  GLU B 140     177.198 134.050 242.003  1.00103.80           C  
ATOM   3176  CG  GLU B 140     176.978 132.841 241.097  1.00103.80           C  
ATOM   3177  CD  GLU B 140     175.490 132.796 240.770  1.00103.80           C  
ATOM   3178  OE1 GLU B 140     174.970 133.816 240.246  1.00103.80           O  
ATOM   3179  OE2 GLU B 140     174.852 131.745 241.049  1.00103.80           O1-
ATOM   3180  C   GLU B 140     179.558 134.714 241.659  1.00103.80           C  
ATOM   3181  O   GLU B 140     179.894 135.897 241.677  1.00103.80           O  
ATOM   3182  N   THR B 141     180.052 133.827 240.783  1.00129.40           N  
ATOM   3183  CA  THR B 141     180.932 134.121 239.696  1.00129.40           C  
ATOM   3184  CB  THR B 141     181.629 132.853 239.303  1.00129.40           C  
ATOM   3185  OG1 THR B 141     182.417 132.378 240.383  1.00129.40           O  
ATOM   3186  CG2 THR B 141     182.478 133.064 238.059  1.00129.40           C  
ATOM   3187  C   THR B 141     180.067 134.557 238.547  1.00129.40           C  
ATOM   3188  O   THR B 141     178.924 134.123 238.429  1.00129.40           O  
ATOM   3189  N   GLY B 142     180.587 135.443 237.673  1.00 44.03           N  
ATOM   3190  CA  GLY B 142     179.862 135.847 236.496  1.00 44.03           C  
ATOM   3191  C   GLY B 142     178.848 136.913 236.811  1.00 44.03           C  
ATOM   3192  O   GLY B 142     177.952 137.155 236.000  1.00 44.03           O  
ATOM   3193  N   SER B 143     178.972 137.599 237.971  1.00 62.17           N  
ATOM   3194  CA  SER B 143     177.971 138.566 238.355  1.00 62.17           C  
ATOM   3195  CB  SER B 143     176.966 137.990 239.369  1.00 62.17           C  
ATOM   3196  OG  SER B 143     177.657 137.477 240.499  1.00 62.17           O  
ATOM   3197  C   SER B 143     178.584 139.812 238.955  1.00 62.17           C  
ATOM   3198  O   SER B 143     179.799 139.918 239.119  1.00 62.17           O  
ATOM   3199  N   ILE B 144     177.724 140.814 239.271  1.00122.43           N  
ATOM   3200  CA  ILE B 144     178.146 142.077 239.834  1.00122.43           C  
ATOM   3201  CB  ILE B 144     177.754 143.225 238.947  1.00122.43           C  
ATOM   3202  CG1 ILE B 144     178.632 144.452 239.179  1.00122.43           C  
ATOM   3203  CG2 ILE B 144     176.273 143.518 239.173  1.00122.43           C  
ATOM   3204  CD1 ILE B 144     178.464 145.516 238.096  1.00122.43           C  
ATOM   3205  C   ILE B 144     177.491 142.231 241.200  1.00122.43           C  
ATOM   3206  O   ILE B 144     176.320 141.888 241.371  1.00122.43           O  
ATOM   3207  N   THR B 145     178.238 142.735 242.222  1.00 58.88           N  
ATOM   3208  CA  THR B 145     177.721 142.854 243.577  1.00 58.88           C  
ATOM   3209  CB  THR B 145     178.388 141.923 244.548  1.00 58.88           C  
ATOM   3210  OG1 THR B 145     179.775 142.217 244.638  1.00 58.88           O  
ATOM   3211  CG2 THR B 145     178.186 140.477 244.067  1.00 58.88           C  
ATOM   3212  C   THR B 145     177.912 144.265 244.114  1.00 58.88           C  
ATOM   3213  O   THR B 145     178.651 145.061 243.537  1.00 58.88           O  
ATOM   3214  N   GLU B 146     177.224 144.621 245.238  1.00155.98           N  
ATOM   3215  CA  GLU B 146     177.305 145.951 245.821  1.00155.98           C  
ATOM   3216  CB  GLU B 146     176.161 146.946 245.524  1.00155.98           C  
ATOM   3217  CG  GLU B 146     176.429 147.955 244.408  1.00155.98           C  
ATOM   3218  CD  GLU B 146     175.606 147.627 243.184  1.00155.98           C  
ATOM   3219  OE1 GLU B 146     174.907 146.580 243.197  1.00155.98           O  
ATOM   3220  OE2 GLU B 146     175.659 148.437 242.220  1.00155.98           O1-
ATOM   3221  C   GLU B 146     177.400 146.020 247.321  1.00155.98           C  
ATOM   3222  O   GLU B 146     176.757 145.278 248.066  1.00155.98           O  
ATOM   3223  N   LEU B 147     178.191 147.013 247.792  1.00 58.53           N  
ATOM   3224  CA  LEU B 147     178.324 147.259 249.200  1.00 58.53           C  
ATOM   3225  CB  LEU B 147     179.785 147.350 249.672  1.00 58.53           C  
ATOM   3226  CG  LEU B 147     180.535 146.014 249.523  1.00 58.53           C  
ATOM   3227  CD1 LEU B 147     181.990 146.127 250.000  1.00 58.53           C  
ATOM   3228  CD2 LEU B 147     179.770 144.865 250.202  1.00 58.53           C  
ATOM   3229  C   LEU B 147     177.633 148.547 249.532  1.00 58.53           C  
ATOM   3230  O   LEU B 147     177.945 149.606 248.988  1.00 58.53           O  
ATOM   3231  N   PHE B 148     176.645 148.471 250.444  1.00106.74           N  
ATOM   3232  CA  PHE B 148     175.932 149.629 250.911  1.00106.74           C  
ATOM   3233  CB  PHE B 148     174.415 149.408 251.011  1.00106.74           C  
ATOM   3234  CG  PHE B 148     173.796 149.654 249.683  1.00106.74           C  
ATOM   3235  CD1 PHE B 148     174.294 149.069 248.545  1.00106.74           C  
ATOM   3236  CD2 PHE B 148     172.675 150.447 249.602  1.00106.74           C  
ATOM   3237  CE1 PHE B 148     173.697 149.304 247.333  1.00106.74           C  
ATOM   3238  CE2 PHE B 148     172.073 150.682 248.394  1.00106.74           C  
ATOM   3239  CZ  PHE B 148     172.591 150.110 247.262  1.00106.74           C  
ATOM   3240  C   PHE B 148     176.408 149.905 252.299  1.00106.74           C  
ATOM   3241  O   PHE B 148     176.347 149.030 253.159  1.00106.74           O  
ATOM   3242  N   GLY B 149     176.893 151.137 252.557  1.00 46.00           N  
ATOM   3243  CA  GLY B 149     177.352 151.464 253.881  1.00 46.00           C  
ATOM   3244  C   GLY B 149     177.598 152.943 253.965  1.00 46.00           C  
ATOM   3245  O   GLY B 149     177.759 153.617 252.950  1.00 46.00           O  
ATOM   3246  N   GLU B 150     177.498 153.509 255.188  1.00 90.56           N  
ATOM   3247  CA  GLU B 150     177.798 154.900 255.412  1.00 90.56           C  
ATOM   3248  CB  GLU B 150     177.057 155.466 256.628  1.00 90.56           C  
ATOM   3249  CG  GLU B 150     177.098 156.990 256.701  1.00 90.56           C  
ATOM   3250  CD  GLU B 150     176.239 157.398 257.883  1.00 90.56           C  
ATOM   3251  OE1 GLU B 150     176.611 157.035 259.030  1.00 90.56           O  
ATOM   3252  OE2 GLU B 150     175.197 158.069 257.656  1.00 90.56           O1-
ATOM   3253  C   GLU B 150     179.271 155.147 255.609  1.00 90.56           C  
ATOM   3254  O   GLU B 150     179.849 156.070 255.033  1.00 90.56           O  
ATOM   3255  N   PHE B 151     179.907 154.337 256.484  1.00100.76           N  
ATOM   3256  CA  PHE B 151     181.313 154.454 256.751  1.00100.76           C  
ATOM   3257  CB  PHE B 151     181.799 155.898 257.013  1.00100.76           C  
ATOM   3258  CG  PHE B 151     181.210 156.437 258.276  1.00100.76           C  
ATOM   3259  CD1 PHE B 151     179.880 156.780 258.330  1.00100.76           C  
ATOM   3260  CD2 PHE B 151     181.988 156.641 259.395  1.00100.76           C  
ATOM   3261  CE1 PHE B 151     179.327 157.287 259.482  1.00100.76           C  
ATOM   3262  CE2 PHE B 151     181.439 157.149 260.551  1.00100.76           C  
ATOM   3263  CZ  PHE B 151     180.104 157.470 260.599  1.00100.76           C  
ATOM   3264  C   PHE B 151     181.598 153.608 257.958  1.00100.76           C  
ATOM   3265  O   PHE B 151     180.808 153.576 258.900  1.00100.76           O  
ATOM   3266  N   ARG B 152     182.771 152.941 257.989  1.00228.11           N  
ATOM   3267  CA  ARG B 152     183.131 152.068 259.077  1.00228.11           C  
ATOM   3268  CB  ARG B 152     182.880 152.686 260.458  1.00228.11           C  
ATOM   3269  CG  ARG B 152     183.754 153.888 260.785  1.00228.11           C  
ATOM   3270  CD  ARG B 152     183.599 154.340 262.239  1.00228.11           C  
ATOM   3271  NE  ARG B 152     182.328 155.109 262.360  1.00228.11           N  
ATOM   3272  CZ  ARG B 152     181.703 155.217 263.571  1.00228.11           C  
ATOM   3273  NH1 ARG B 152     182.164 154.517 264.646  1.00228.11           N1+
ATOM   3274  NH2 ARG B 152     180.618 156.032 263.716  1.00228.11           N  
ATOM   3275  C   ARG B 152     182.285 150.823 259.067  1.00228.11           C  
ATOM   3276  O   ARG B 152     182.068 150.204 260.108  1.00228.11           O  
ATOM   3277  N   THR B 153     181.746 150.458 257.895  1.00 97.11           N  
ATOM   3278  CA  THR B 153     180.915 149.296 257.680  1.00 97.11           C  
ATOM   3279  CB  THR B 153     179.963 149.492 256.535  1.00 97.11           C  
ATOM   3280  OG1 THR B 153     180.677 149.720 255.329  1.00 97.11           O  
ATOM   3281  CG2 THR B 153     179.060 150.697 256.848  1.00 97.11           C  
ATOM   3282  C   THR B 153     181.687 148.022 257.447  1.00 97.11           C  
ATOM   3283  O   THR B 153     181.113 146.937 257.444  1.00 97.11           O  
ATOM   3284  N   GLY B 154     182.978 148.130 257.106  1.00 46.76           N  
ATOM   3285  CA  GLY B 154     183.882 147.045 256.864  1.00 46.76           C  
ATOM   3286  C   GLY B 154     183.720 146.501 255.479  1.00 46.76           C  
ATOM   3287  O   GLY B 154     183.991 145.327 255.239  1.00 46.76           O  
ATOM   3288  N   LYS B 155     183.243 147.329 254.536  1.00124.56           N  
ATOM   3289  CA  LYS B 155     183.048 146.904 253.177  1.00124.56           C  
ATOM   3290  CB  LYS B 155     182.249 147.955 252.382  1.00124.56           C  
ATOM   3291  CG  LYS B 155     182.659 149.398 252.692  1.00124.56           C  
ATOM   3292  CD  LYS B 155     181.867 150.442 251.903  1.00124.56           C  
ATOM   3293  CE  LYS B 155     182.176 151.888 252.294  1.00124.56           C  
ATOM   3294  NZ  LYS B 155     183.507 152.283 251.788  1.00124.56           N1+
ATOM   3295  C   LYS B 155     184.364 146.603 252.518  1.00124.56           C  
ATOM   3296  O   LYS B 155     184.518 145.572 251.863  1.00124.56           O  
ATOM   3297  N   SER B 156     185.361 147.489 252.682  1.00 84.78           N  
ATOM   3298  CA  SER B 156     186.654 147.281 252.096  1.00 84.78           C  
ATOM   3299  CB  SER B 156     187.581 148.478 252.323  1.00 84.78           C  
ATOM   3300  OG  SER B 156     188.875 148.165 251.843  1.00 84.78           O  
ATOM   3301  C   SER B 156     187.280 146.115 252.790  1.00 84.78           C  
ATOM   3302  O   SER B 156     188.099 145.402 252.214  1.00 84.78           O  
ATOM   3303  N   GLN B 157     186.910 145.910 254.067  1.00 58.94           N  
ATOM   3304  CA  GLN B 157     187.450 144.828 254.842  1.00 58.94           C  
ATOM   3305  CB  GLN B 157     186.858 144.783 256.266  1.00 58.94           C  
ATOM   3306  CG  GLN B 157     187.289 143.566 257.092  1.00 58.94           C  
ATOM   3307  CD  GLN B 157     188.758 143.725 257.443  1.00 58.94           C  
ATOM   3308  OE1 GLN B 157     189.600 142.936 257.017  1.00 58.94           O  
ATOM   3309  NE2 GLN B 157     189.075 144.779 258.243  1.00 58.94           N  
ATOM   3310  C   GLN B 157     187.069 143.546 254.177  1.00 58.94           C  
ATOM   3311  O   GLN B 157     187.898 142.657 253.979  1.00 58.94           O  
ATOM   3312  N   ILE B 158     185.791 143.446 253.777  1.00100.96           N  
ATOM   3313  CA  ILE B 158     185.272 142.273 253.141  1.00100.96           C  
ATOM   3314  CB  ILE B 158     183.821 142.424 252.773  1.00100.96           C  
ATOM   3315  CG1 ILE B 158     182.957 142.713 254.014  1.00100.96           C  
ATOM   3316  CG2 ILE B 158     183.394 141.157 252.019  1.00100.96           C  
ATOM   3317  CD1 ILE B 158     182.935 141.586 255.043  1.00100.96           C  
ATOM   3318  C   ILE B 158     186.031 142.104 251.867  1.00100.96           C  
ATOM   3319  O   ILE B 158     186.360 140.990 251.467  1.00100.96           O  
ATOM   3320  N   CYS B 159     186.333 143.223 251.186  1.00 39.04           N  
ATOM   3321  CA  CYS B 159     187.015 143.139 249.928  1.00 39.04           C  
ATOM   3322  CB  CYS B 159     187.264 144.516 249.289  1.00 39.04           C  
ATOM   3323  SG  CYS B 159     185.719 145.333 248.786  1.00 39.04           S  
ATOM   3324  C   CYS B 159     188.344 142.481 250.137  1.00 39.04           C  
ATOM   3325  O   CYS B 159     188.783 141.693 249.300  1.00 39.04           O  
ATOM   3326  N   HIS B 160     189.040 142.794 251.246  1.00 53.05           N  
ATOM   3327  CA  HIS B 160     190.321 142.183 251.474  1.00 53.05           C  
ATOM   3328  ND1 HIS B 160     192.588 144.517 251.917  1.00 53.05           N  
ATOM   3329  CG  HIS B 160     191.497 144.113 252.653  1.00 53.05           C  
ATOM   3330  CB  HIS B 160     191.031 142.691 252.744  1.00 53.05           C  
ATOM   3331  NE2 HIS B 160     191.771 146.340 252.892  1.00 53.05           N  
ATOM   3332  CD2 HIS B 160     191.009 145.239 253.242  1.00 53.05           C  
ATOM   3333  CE1 HIS B 160     192.707 145.857 252.095  1.00 53.05           C  
ATOM   3334  C   HIS B 160     190.156 140.706 251.648  1.00 53.05           C  
ATOM   3335  O   HIS B 160     190.851 139.909 251.021  1.00 53.05           O  
ATOM   3336  N   THR B 161     189.184 140.306 252.482  1.00109.61           N  
ATOM   3337  CA  THR B 161     189.008 138.929 252.835  1.00109.61           C  
ATOM   3338  CB  THR B 161     187.823 138.748 253.728  1.00109.61           C  
ATOM   3339  OG1 THR B 161     187.926 139.611 254.849  1.00109.61           O  
ATOM   3340  CG2 THR B 161     187.791 137.287 254.197  1.00109.61           C  
ATOM   3341  C   THR B 161     188.723 138.148 251.592  1.00109.61           C  
ATOM   3342  O   THR B 161     189.251 137.055 251.397  1.00109.61           O  
ATOM   3343  N   LEU B 162     187.856 138.678 250.713  1.00107.11           N  
ATOM   3344  CA  LEU B 162     187.569 137.958 249.509  1.00107.11           C  
ATOM   3345  CB  LEU B 162     186.452 138.546 248.626  1.00107.11           C  
ATOM   3346  CG  LEU B 162     185.029 138.273 249.146  1.00107.11           C  
ATOM   3347  CD1 LEU B 162     184.713 139.072 250.410  1.00107.11           C  
ATOM   3348  CD2 LEU B 162     183.984 138.467 248.041  1.00107.11           C  
ATOM   3349  C   LEU B 162     188.798 137.883 248.668  1.00107.11           C  
ATOM   3350  O   LEU B 162     189.053 136.869 248.020  1.00107.11           O  
ATOM   3351  N   ALA B 163     189.606 138.956 248.673  1.00 48.08           N  
ATOM   3352  CA  ALA B 163     190.752 139.017 247.814  1.00 48.08           C  
ATOM   3353  CB  ALA B 163     191.561 140.313 247.992  1.00 48.08           C  
ATOM   3354  C   ALA B 163     191.664 137.871 248.121  1.00 48.08           C  
ATOM   3355  O   ALA B 163     192.272 137.304 247.216  1.00 48.08           O  
ATOM   3356  N   VAL B 164     191.860 137.549 249.413  1.00131.64           N  
ATOM   3357  CA  VAL B 164     192.680 136.424 249.772  1.00131.64           C  
ATOM   3358  CB  VAL B 164     193.128 136.475 251.201  1.00131.64           C  
ATOM   3359  CG1 VAL B 164     194.141 137.618 251.360  1.00131.64           C  
ATOM   3360  CG2 VAL B 164     191.884 136.676 252.074  1.00131.64           C  
ATOM   3361  C   VAL B 164     191.992 135.101 249.538  1.00131.64           C  
ATOM   3362  O   VAL B 164     192.587 134.163 249.012  1.00131.64           O  
ATOM   3363  N   THR B 165     190.696 135.012 249.890  1.00 86.20           N  
ATOM   3364  CA  THR B 165     189.917 133.799 249.912  1.00 86.20           C  
ATOM   3365  CB  THR B 165     188.559 133.985 250.525  1.00 86.20           C  
ATOM   3366  OG1 THR B 165     187.812 134.949 249.797  1.00 86.20           O  
ATOM   3367  CG2 THR B 165     188.735 134.427 251.987  1.00 86.20           C  
ATOM   3368  C   THR B 165     189.722 133.191 248.557  1.00 86.20           C  
ATOM   3369  O   THR B 165     189.389 132.013 248.452  1.00 86.20           O  
ATOM   3370  N   CYS B 166     189.838 133.978 247.480  1.00 60.41           N  
ATOM   3371  CA  CYS B 166     189.654 133.430 246.162  1.00 60.41           C  
ATOM   3372  CB  CYS B 166     189.705 134.492 245.051  1.00 60.41           C  
ATOM   3373  SG  CYS B 166     188.271 135.609 245.106  1.00 60.41           S  
ATOM   3374  C   CYS B 166     190.723 132.404 245.889  1.00 60.41           C  
ATOM   3375  O   CYS B 166     190.540 131.504 245.073  1.00 60.41           O  
ATOM   3376  N   GLN B 167     191.885 132.546 246.550  1.00 88.50           N  
ATOM   3377  CA  GLN B 167     193.062 131.737 246.386  1.00 88.50           C  
ATOM   3378  CB  GLN B 167     194.285 132.359 247.078  1.00 88.50           C  
ATOM   3379  CG  GLN B 167     194.655 133.717 246.480  1.00 88.50           C  
ATOM   3380  CD  GLN B 167     195.865 134.262 247.220  1.00 88.50           C  
ATOM   3381  OE1 GLN B 167     196.409 133.613 248.111  1.00 88.50           O  
ATOM   3382  NE2 GLN B 167     196.298 135.493 246.840  1.00 88.50           N  
ATOM   3383  C   GLN B 167     192.902 130.330 246.897  1.00 88.50           C  
ATOM   3384  O   GLN B 167     193.676 129.451 246.520  1.00 88.50           O  
ATOM   3385  N   LEU B 168     191.962 130.079 247.826  1.00104.35           N  
ATOM   3386  CA  LEU B 168     191.844 128.765 248.400  1.00104.35           C  
ATOM   3387  CB  LEU B 168     190.880 128.700 249.592  1.00104.35           C  
ATOM   3388  CG  LEU B 168     191.363 129.558 250.774  1.00104.35           C  
ATOM   3389  CD1 LEU B 168     191.342 131.052 250.420  1.00104.35           C  
ATOM   3390  CD2 LEU B 168     190.598 129.229 252.060  1.00104.35           C  
ATOM   3391  C   LEU B 168     191.408 127.768 247.371  1.00104.35           C  
ATOM   3392  O   LEU B 168     190.939 128.108 246.286  1.00104.35           O  
ATOM   3393  N   PRO B 169     191.613 126.516 247.708  1.00159.64           N  
ATOM   3394  CA  PRO B 169     191.251 125.440 246.826  1.00159.64           C  
ATOM   3395  CD  PRO B 169     192.694 126.144 248.605  1.00159.64           C  
ATOM   3396  CB  PRO B 169     191.852 124.179 247.440  1.00159.64           C  
ATOM   3397  CG  PRO B 169     193.077 124.707 248.210  1.00159.64           C  
ATOM   3398  C   PRO B 169     189.766 125.411 246.672  1.00159.64           C  
ATOM   3399  O   PRO B 169     189.060 125.799 247.599  1.00159.64           O  
ATOM   3400  N   ILE B 170     189.288 124.892 245.528  1.00 55.34           N  
ATOM   3401  CA  ILE B 170     187.915 124.926 245.113  1.00 55.34           C  
ATOM   3402  CB  ILE B 170     187.719 124.230 243.800  1.00 55.34           C  
ATOM   3403  CG1 ILE B 170     188.586 124.910 242.725  1.00 55.34           C  
ATOM   3404  CG2 ILE B 170     186.216 124.228 243.472  1.00 55.34           C  
ATOM   3405  CD1 ILE B 170     188.740 124.092 241.445  1.00 55.34           C  
ATOM   3406  C   ILE B 170     187.055 124.258 246.138  1.00 55.34           C  
ATOM   3407  O   ILE B 170     185.913 124.664 246.350  1.00 55.34           O  
ATOM   3408  N   ASP B 171     187.561 123.202 246.795  1.00 43.42           N  
ATOM   3409  CA  ASP B 171     186.762 122.524 247.776  1.00 43.42           C  
ATOM   3410  CB  ASP B 171     187.536 121.398 248.478  1.00 43.42           C  
ATOM   3411  CG  ASP B 171     187.792 120.308 247.449  1.00 43.42           C  
ATOM   3412  OD1 ASP B 171     186.798 119.736 246.926  1.00 43.42           O  
ATOM   3413  OD2 ASP B 171     188.989 120.030 247.173  1.00 43.42           O1-
ATOM   3414  C   ASP B 171     186.388 123.537 248.814  1.00 43.42           C  
ATOM   3415  O   ASP B 171     185.291 123.497 249.370  1.00 43.42           O  
ATOM   3416  N   MET B 172     187.330 124.452 249.105  1.00110.17           N  
ATOM   3417  CA  MET B 172     187.194 125.552 250.020  1.00110.17           C  
ATOM   3418  CB  MET B 172     188.525 126.280 250.279  1.00110.17           C  
ATOM   3419  CG  MET B 172     189.561 125.420 251.005  1.00110.17           C  
ATOM   3420  SD  MET B 172     189.112 124.975 252.709  1.00110.17           S  
ATOM   3421  CE  MET B 172     190.624 124.021 253.029  1.00110.17           C  
ATOM   3422  C   MET B 172     186.234 126.553 249.445  1.00110.17           C  
ATOM   3423  O   MET B 172     185.637 127.340 250.177  1.00110.17           O  
ATOM   3424  N   GLY B 173     186.103 126.594 248.105  1.00 29.88           N  
ATOM   3425  CA  GLY B 173     185.208 127.528 247.482  1.00 29.88           C  
ATOM   3426  C   GLY B 173     185.999 128.548 246.725  1.00 29.88           C  
ATOM   3427  O   GLY B 173     185.439 129.328 245.955  1.00 29.88           O  
ATOM   3428  N   GLY B 174     187.330 128.575 246.922  1.00 31.41           N  
ATOM   3429  CA  GLY B 174     188.139 129.518 246.202  1.00 31.41           C  
ATOM   3430  C   GLY B 174     188.151 129.130 244.752  1.00 31.41           C  
ATOM   3431  O   GLY B 174     188.159 127.953 244.399  1.00 31.41           O  
ATOM   3432  N   GLY B 175     188.157 130.153 243.879  1.00 56.46           N  
ATOM   3433  CA  GLY B 175     188.163 130.059 242.445  1.00 56.46           C  
ATOM   3434  C   GLY B 175     189.475 129.540 241.953  1.00 56.46           C  
ATOM   3435  O   GLY B 175     189.573 129.060 240.824  1.00 56.46           O  
ATOM   3436  N   GLU B 176     190.537 129.697 242.764  1.00 92.37           N  
ATOM   3437  CA  GLU B 176     191.851 129.327 242.330  1.00 92.37           C  
ATOM   3438  CB  GLU B 176     191.903 127.914 241.717  1.00 92.37           C  
ATOM   3439  CG  GLU B 176     191.600 126.783 242.702  1.00 92.37           C  
ATOM   3440  CD  GLU B 176     192.849 126.523 243.526  1.00 92.37           C  
ATOM   3441  OE1 GLU B 176     193.870 127.218 243.280  1.00 92.37           O  
ATOM   3442  OE2 GLU B 176     192.801 125.627 244.410  1.00 92.37           O1-
ATOM   3443  C   GLU B 176     192.220 130.291 241.251  1.00 92.37           C  
ATOM   3444  O   GLU B 176     193.017 129.976 240.369  1.00 92.37           O  
ATOM   3445  N   GLY B 177     191.665 131.520 241.316  1.00 33.89           N  
ATOM   3446  CA  GLY B 177     191.957 132.486 240.299  1.00 33.89           C  
ATOM   3447  C   GLY B 177     192.627 133.677 240.908  1.00 33.89           C  
ATOM   3448  O   GLY B 177     192.202 134.199 241.939  1.00 33.89           O  
ATOM   3449  N   LYS B 178     193.682 134.175 240.232  1.00111.66           N  
ATOM   3450  CA  LYS B 178     194.391 135.305 240.757  1.00111.66           C  
ATOM   3451  CB  LYS B 178     195.642 135.717 239.968  1.00111.66           C  
ATOM   3452  CG  LYS B 178     196.789 134.725 240.158  1.00111.66           C  
ATOM   3453  CD  LYS B 178     198.053 135.096 239.389  1.00111.66           C  
ATOM   3454  CE  LYS B 178     197.817 135.290 237.896  1.00111.66           C  
ATOM   3455  NZ  LYS B 178     199.087 135.664 237.237  1.00111.66           N1+
ATOM   3456  C   LYS B 178     193.435 136.448 240.826  1.00111.66           C  
ATOM   3457  O   LYS B 178     192.439 136.487 240.107  1.00111.66           O  
ATOM   3458  N   CYS B 179     193.701 137.395 241.745  1.00 47.45           N  
ATOM   3459  CA  CYS B 179     192.775 138.471 241.960  1.00 47.45           C  
ATOM   3460  CB  CYS B 179     192.247 138.535 243.404  1.00 47.45           C  
ATOM   3461  SG  CYS B 179     191.264 137.074 243.854  1.00 47.45           S  
ATOM   3462  C   CYS B 179     193.405 139.800 241.665  1.00 47.45           C  
ATOM   3463  O   CYS B 179     194.544 140.077 242.043  1.00 47.45           O  
ATOM   3464  N   LEU B 180     192.636 140.668 240.971  1.00103.14           N  
ATOM   3465  CA  LEU B 180     193.081 141.995 240.640  1.00103.14           C  
ATOM   3466  CB  LEU B 180     192.931 142.304 239.132  1.00103.14           C  
ATOM   3467  CG  LEU B 180     193.558 143.624 238.619  1.00103.14           C  
ATOM   3468  CD1 LEU B 180     193.318 143.774 237.109  1.00103.14           C  
ATOM   3469  CD2 LEU B 180     193.085 144.869 239.389  1.00103.14           C  
ATOM   3470  C   LEU B 180     192.214 142.940 241.421  1.00103.14           C  
ATOM   3471  O   LEU B 180     190.989 142.844 241.408  1.00103.14           O  
ATOM   3472  N   TYR B 181     192.850 143.909 242.105  1.00 92.55           N  
ATOM   3473  CA  TYR B 181     192.177 144.786 243.021  1.00 92.55           C  
ATOM   3474  CB  TYR B 181     192.872 144.637 244.392  1.00 92.55           C  
ATOM   3475  CG  TYR B 181     192.316 145.475 245.490  1.00 92.55           C  
ATOM   3476  CD1 TYR B 181     191.284 145.017 246.277  1.00 92.55           C  
ATOM   3477  CD2 TYR B 181     192.856 146.710 245.757  1.00 92.55           C  
ATOM   3478  CE1 TYR B 181     190.785 145.785 247.301  1.00 92.55           C  
ATOM   3479  CE2 TYR B 181     192.363 147.484 246.780  1.00 92.55           C  
ATOM   3480  CZ  TYR B 181     191.326 147.021 247.552  1.00 92.55           C  
ATOM   3481  OH  TYR B 181     190.822 147.812 248.604  1.00 92.55           O  
ATOM   3482  C   TYR B 181     192.341 146.203 242.550  1.00 92.55           C  
ATOM   3483  O   TYR B 181     193.414 146.788 242.689  1.00 92.55           O  
ATOM   3484  N   ILE B 182     191.258 146.822 242.033  1.00 60.53           N  
ATOM   3485  CA  ILE B 182     191.389 148.163 241.527  1.00 60.53           C  
ATOM   3486  CB  ILE B 182     190.516 148.426 240.332  1.00 60.53           C  
ATOM   3487  CG1 ILE B 182     190.872 147.465 239.185  1.00 60.53           C  
ATOM   3488  CG2 ILE B 182     190.659 149.909 239.951  1.00 60.53           C  
ATOM   3489  CD1 ILE B 182     189.849 147.468 238.049  1.00 60.53           C  
ATOM   3490  C   ILE B 182     190.969 149.123 242.600  1.00 60.53           C  
ATOM   3491  O   ILE B 182     189.792 149.460 242.726  1.00 60.53           O  
ATOM   3492  N   ASP B 183     191.949 149.595 243.400  1.00 78.61           N  
ATOM   3493  CA  ASP B 183     191.707 150.537 244.462  1.00 78.61           C  
ATOM   3494  CB  ASP B 183     192.809 150.508 245.538  1.00 78.61           C  
ATOM   3495  CG  ASP B 183     192.401 151.367 246.729  1.00 78.61           C  
ATOM   3496  OD1 ASP B 183     191.308 151.990 246.683  1.00 78.61           O  
ATOM   3497  OD2 ASP B 183     193.191 151.409 247.710  1.00 78.61           O1-
ATOM   3498  C   ASP B 183     191.658 151.929 243.892  1.00 78.61           C  
ATOM   3499  O   ASP B 183     192.441 152.299 243.018  1.00 78.61           O  
ATOM   3500  N   THR B 184     190.602 152.673 244.258  1.00145.35           N  
ATOM   3501  CA  THR B 184     190.391 154.055 243.923  1.00145.35           C  
ATOM   3502  CB  THR B 184     188.987 154.284 243.477  1.00145.35           C  
ATOM   3503  OG1 THR B 184     188.098 153.813 244.473  1.00145.35           O  
ATOM   3504  CG2 THR B 184     188.767 153.507 242.167  1.00145.35           C  
ATOM   3505  C   THR B 184     190.758 155.051 245.001  1.00145.35           C  
ATOM   3506  O   THR B 184     190.715 156.253 244.744  1.00145.35           O  
ATOM   3507  N   GLU B 185     190.820 154.618 246.279  1.00160.67           N  
ATOM   3508  CA  GLU B 185     191.191 155.453 247.401  1.00160.67           C  
ATOM   3509  CB  GLU B 185     190.321 155.209 248.644  1.00160.67           C  
ATOM   3510  CG  GLU B 185     188.868 155.662 248.489  1.00160.67           C  
ATOM   3511  CD  GLU B 185     188.032 154.486 248.010  1.00160.67           C  
ATOM   3512  OE1 GLU B 185     188.629 153.454 247.603  1.00160.67           O  
ATOM   3513  OE2 GLU B 185     186.779 154.606 248.054  1.00160.67           O1-
ATOM   3514  C   GLU B 185     192.623 155.339 247.848  1.00160.67           C  
ATOM   3515  O   GLU B 185     193.111 156.200 248.580  1.00160.67           O  
ATOM   3516  N   GLY B 186     193.292 154.207 247.553  1.00 35.36           N  
ATOM   3517  CA  GLY B 186     194.647 154.025 247.996  1.00 35.36           C  
ATOM   3518  C   GLY B 186     194.649 153.421 249.375  1.00 35.36           C  
ATOM   3519  O   GLY B 186     195.689 153.316 250.022  1.00 35.36           O  
ATOM   3520  N   THR B 187     193.463 153.007 249.848  1.00 79.12           N  
ATOM   3521  CA  THR B 187     193.211 152.461 251.156  1.00 79.12           C  
ATOM   3522  CB  THR B 187     191.753 152.447 251.499  1.00 79.12           C  
ATOM   3523  OG1 THR B 187     191.042 151.629 250.583  1.00 79.12           O  
ATOM   3524  CG2 THR B 187     191.223 153.887 251.433  1.00 79.12           C  
ATOM   3525  C   THR B 187     193.727 151.058 251.320  1.00 79.12           C  
ATOM   3526  O   THR B 187     193.807 150.561 252.440  1.00 79.12           O  
ATOM   3527  N   PHE B 188     194.001 150.353 250.211  1.00 99.68           N  
ATOM   3528  CA  PHE B 188     194.417 148.972 250.213  1.00 99.68           C  
ATOM   3529  CB  PHE B 188     194.873 148.547 248.799  1.00 99.68           C  
ATOM   3530  CG  PHE B 188     195.351 147.135 248.743  1.00 99.68           C  
ATOM   3531  CD1 PHE B 188     194.472 146.079 248.819  1.00 99.68           C  
ATOM   3532  CD2 PHE B 188     196.690 146.867 248.567  1.00 99.68           C  
ATOM   3533  CE1 PHE B 188     194.926 144.781 248.752  1.00 99.68           C  
ATOM   3534  CE2 PHE B 188     197.147 145.572 248.498  1.00 99.68           C  
ATOM   3535  CZ  PHE B 188     196.266 144.523 248.593  1.00 99.68           C  
ATOM   3536  C   PHE B 188     195.538 148.743 251.192  1.00 99.68           C  
ATOM   3537  O   PHE B 188     196.502 149.506 251.245  1.00 99.68           O  
ATOM   3538  N   ARG B 189     195.426 147.665 252.008  1.00129.45           N  
ATOM   3539  CA  ARG B 189     196.435 147.372 252.994  1.00129.45           C  
ATOM   3540  CB  ARG B 189     195.918 147.499 254.437  1.00129.45           C  
ATOM   3541  CG  ARG B 189     195.450 148.911 254.772  1.00129.45           C  
ATOM   3542  CD  ARG B 189     196.566 149.945 254.653  1.00129.45           C  
ATOM   3543  NE  ARG B 189     195.983 151.270 254.986  1.00129.45           N  
ATOM   3544  CZ  ARG B 189     196.755 152.388 254.874  1.00129.45           C  
ATOM   3545  NH1 ARG B 189     198.048 152.279 254.451  1.00129.45           N1+
ATOM   3546  NH2 ARG B 189     196.235 153.611 255.183  1.00129.45           N  
ATOM   3547  C   ARG B 189     196.913 145.955 252.842  1.00129.45           C  
ATOM   3548  O   ARG B 189     196.158 145.010 253.068  1.00129.45           O  
ATOM   3549  N   PRO B 190     198.165 145.782 252.488  1.00159.71           N  
ATOM   3550  CA  PRO B 190     198.738 144.467 252.354  1.00159.71           C  
ATOM   3551  CD  PRO B 190     198.889 146.779 251.717  1.00159.71           C  
ATOM   3552  CB  PRO B 190     200.107 144.672 251.710  1.00159.71           C  
ATOM   3553  CG  PRO B 190     199.955 145.991 250.936  1.00159.71           C  
ATOM   3554  C   PRO B 190     198.824 143.789 253.683  1.00159.71           C  
ATOM   3555  O   PRO B 190     198.803 142.560 253.736  1.00159.71           O  
ATOM   3556  N   VAL B 191     198.921 144.577 254.767  1.00 87.68           N  
ATOM   3557  CA  VAL B 191     199.086 144.026 256.078  1.00 87.68           C  
ATOM   3558  CB  VAL B 191     199.207 145.080 257.142  1.00 87.68           C  
ATOM   3559  CG1 VAL B 191     197.911 145.908 257.175  1.00 87.68           C  
ATOM   3560  CG2 VAL B 191     199.539 144.389 258.475  1.00 87.68           C  
ATOM   3561  C   VAL B 191     197.899 143.177 256.395  1.00 87.68           C  
ATOM   3562  O   VAL B 191     198.028 142.106 256.986  1.00 87.68           O  
ATOM   3563  N   ARG B 192     196.698 143.636 256.009  1.00183.90           N  
ATOM   3564  CA  ARG B 192     195.519 142.877 256.302  1.00183.90           C  
ATOM   3565  CB  ARG B 192     194.220 143.587 255.918  1.00183.90           C  
ATOM   3566  CG  ARG B 192     193.982 144.832 256.759  1.00183.90           C  
ATOM   3567  CD  ARG B 192     192.506 145.166 256.900  1.00183.90           C  
ATOM   3568  NE  ARG B 192     191.912 144.087 257.734  1.00183.90           N  
ATOM   3569  CZ  ARG B 192     191.946 144.173 259.096  1.00183.90           C  
ATOM   3570  NH1 ARG B 192     192.565 145.230 259.698  1.00183.90           N1+
ATOM   3571  NH2 ARG B 192     191.354 143.204 259.852  1.00183.90           N  
ATOM   3572  C   ARG B 192     195.559 141.589 255.552  1.00183.90           C  
ATOM   3573  O   ARG B 192     195.081 140.567 256.041  1.00183.90           O  
ATOM   3574  N   LEU B 193     196.108 141.608 254.325  1.00 56.01           N  
ATOM   3575  CA  LEU B 193     196.157 140.407 253.544  1.00 56.01           C  
ATOM   3576  CB  LEU B 193     196.723 140.616 252.132  1.00 56.01           C  
ATOM   3577  CG  LEU B 193     195.807 141.477 251.245  1.00 56.01           C  
ATOM   3578  CD1 LEU B 193     196.379 141.620 249.826  1.00 56.01           C  
ATOM   3579  CD2 LEU B 193     194.363 140.950 251.261  1.00 56.01           C  
ATOM   3580  C   LEU B 193     197.024 139.423 254.253  1.00 56.01           C  
ATOM   3581  O   LEU B 193     196.783 138.218 254.218  1.00 56.01           O  
ATOM   3582  N   LEU B 194     198.088 139.918 254.896  1.00137.78           N  
ATOM   3583  CA  LEU B 194     198.976 139.058 255.608  1.00137.78           C  
ATOM   3584  CB  LEU B 194     200.198 139.839 256.109  1.00137.78           C  
ATOM   3585  CG  LEU B 194     201.374 138.949 256.521  1.00137.78           C  
ATOM   3586  CD1 LEU B 194     201.934 138.185 255.310  1.00137.78           C  
ATOM   3587  CD2 LEU B 194     202.457 139.771 257.225  1.00137.78           C  
ATOM   3588  C   LEU B 194     198.219 138.478 256.772  1.00137.78           C  
ATOM   3589  O   LEU B 194     198.408 137.318 257.136  1.00137.78           O  
ATOM   3590  N   ALA B 195     197.335 139.283 257.399  1.00 32.92           N  
ATOM   3591  CA  ALA B 195     196.578 138.838 258.541  1.00 32.92           C  
ATOM   3592  CB  ALA B 195     195.681 139.948 259.122  1.00 32.92           C  
ATOM   3593  C   ALA B 195     195.677 137.707 258.148  1.00 32.92           C  
ATOM   3594  O   ALA B 195     195.593 136.695 258.842  1.00 32.92           O  
ATOM   3595  N   VAL B 196     194.982 137.851 257.007  1.00 45.73           N  
ATOM   3596  CA  VAL B 196     194.078 136.841 256.538  1.00 45.73           C  
ATOM   3597  CB  VAL B 196     193.308 137.272 255.328  1.00 45.73           C  
ATOM   3598  CG1 VAL B 196     192.384 136.114 254.923  1.00 45.73           C  
ATOM   3599  CG2 VAL B 196     192.564 138.582 255.655  1.00 45.73           C  
ATOM   3600  C   VAL B 196     194.891 135.635 256.191  1.00 45.73           C  
ATOM   3601  O   VAL B 196     194.433 134.500 256.318  1.00 45.73           O  
ATOM   3602  N   ALA B 197     196.133 135.865 255.728  1.00 26.40           N  
ATOM   3603  CA  ALA B 197     197.006 134.791 255.360  1.00 26.40           C  
ATOM   3604  CB  ALA B 197     198.386 135.283 254.889  1.00 26.40           C  
ATOM   3605  C   ALA B 197     197.217 133.950 256.577  1.00 26.40           C  
ATOM   3606  O   ALA B 197     197.280 132.725 256.494  1.00 26.40           O  
ATOM   3607  N   ASP B 198     197.352 134.596 257.748  1.00 21.26           N  
ATOM   3608  CA  ASP B 198     197.524 133.865 258.967  1.00 21.26           C  
ATOM   3609  CB  ASP B 198     197.747 134.779 260.185  1.00 21.26           C  
ATOM   3610  CG  ASP B 198     199.116 135.430 260.047  1.00 21.26           C  
ATOM   3611  OD1 ASP B 198     199.883 135.010 259.140  1.00 21.26           O  
ATOM   3612  OD2 ASP B 198     199.412 136.359 260.846  1.00 21.26           O1-
ATOM   3613  C   ASP B 198     196.269 133.085 259.215  1.00 21.26           C  
ATOM   3614  O   ASP B 198     196.313 131.947 259.678  1.00 21.26           O  
ATOM   3615  N   ARG B 199     195.108 133.688 258.897  1.00102.46           N  
ATOM   3616  CA  ARG B 199     193.839 133.074 259.171  1.00102.46           C  
ATOM   3617  CB  ARG B 199     192.650 133.977 258.796  1.00102.46           C  
ATOM   3618  CG  ARG B 199     191.289 133.339 259.082  1.00102.46           C  
ATOM   3619  CD  ARG B 199     190.112 134.115 258.487  1.00102.46           C  
ATOM   3620  NE  ARG B 199     188.872 133.336 258.761  1.00102.46           N  
ATOM   3621  CZ  ARG B 199     188.204 133.495 259.941  1.00102.46           C  
ATOM   3622  NH1 ARG B 199     188.674 134.366 260.880  1.00102.46           N1+
ATOM   3623  NH2 ARG B 199     187.063 132.785 260.180  1.00102.46           N  
ATOM   3624  C   ARG B 199     193.677 131.791 258.406  1.00102.46           C  
ATOM   3625  O   ARG B 199     193.142 130.818 258.932  1.00102.46           O  
ATOM   3626  N   TYR B 200     194.051 131.800 257.116  1.00118.80           N  
ATOM   3627  CA  TYR B 200     193.956 130.693 256.201  1.00118.80           C  
ATOM   3628  CB  TYR B 200     193.766 131.142 254.748  1.00118.80           C  
ATOM   3629  CG  TYR B 200     192.396 131.718 254.794  1.00118.80           C  
ATOM   3630  CD1 TYR B 200     191.323 130.876 254.967  1.00118.80           C  
ATOM   3631  CD2 TYR B 200     192.175 133.070 254.677  1.00118.80           C  
ATOM   3632  CE1 TYR B 200     190.044 131.370 255.025  1.00118.80           C  
ATOM   3633  CE2 TYR B 200     190.895 133.570 254.733  1.00118.80           C  
ATOM   3634  CZ  TYR B 200     189.828 132.720 254.908  1.00118.80           C  
ATOM   3635  OH  TYR B 200     188.514 133.232 254.966  1.00118.80           O  
ATOM   3636  C   TYR B 200     195.046 129.675 256.308  1.00118.80           C  
ATOM   3637  O   TYR B 200     194.844 128.535 255.898  1.00118.80           O  
ATOM   3638  N   GLY B 201     196.262 130.070 256.727  1.00 24.85           N  
ATOM   3639  CA  GLY B 201     197.311 129.100 256.889  1.00 24.85           C  
ATOM   3640  C   GLY B 201     198.176 129.087 255.667  1.00 24.85           C  
ATOM   3641  O   GLY B 201     199.244 128.477 255.666  1.00 24.85           O  
ATOM   3642  N   LEU B 202     197.731 129.753 254.587  1.00 39.56           N  
ATOM   3643  CA  LEU B 202     198.520 129.821 253.393  1.00 39.56           C  
ATOM   3644  CB  LEU B 202     197.704 130.255 252.163  1.00 39.56           C  
ATOM   3645  CG  LEU B 202     196.558 129.282 251.820  1.00 39.56           C  
ATOM   3646  CD1 LEU B 202     195.769 129.752 250.589  1.00 39.56           C  
ATOM   3647  CD2 LEU B 202     197.072 127.840 251.681  1.00 39.56           C  
ATOM   3648  C   LEU B 202     199.584 130.845 253.633  1.00 39.56           C  
ATOM   3649  O   LEU B 202     199.392 131.777 254.412  1.00 39.56           O  
ATOM   3650  N   ASN B 203     200.750 130.690 252.974  1.00 27.52           N  
ATOM   3651  CA  ASN B 203     201.811 131.632 253.189  1.00 27.52           C  
ATOM   3652  CB  ASN B 203     203.160 131.214 252.580  1.00 27.52           C  
ATOM   3653  CG  ASN B 203     203.012 131.190 251.069  1.00 27.52           C  
ATOM   3654  OD1 ASN B 203     202.022 130.690 250.538  1.00 27.52           O  
ATOM   3655  ND2 ASN B 203     204.022 131.756 250.357  1.00 27.52           N  
ATOM   3656  C   ASN B 203     201.402 132.931 252.571  1.00 27.52           C  
ATOM   3657  O   ASN B 203     200.771 132.967 251.517  1.00 27.52           O  
ATOM   3658  N   GLY B 204     201.756 134.041 253.245  1.00 23.45           N  
ATOM   3659  CA  GLY B 204     201.402 135.369 252.832  1.00 23.45           C  
ATOM   3660  C   GLY B 204     202.053 135.711 251.529  1.00 23.45           C  
ATOM   3661  O   GLY B 204     201.470 136.408 250.699  1.00 23.45           O  
ATOM   3662  N   GLU B 205     203.298 135.246 251.324  1.00 63.71           N  
ATOM   3663  CA  GLU B 205     204.036 135.602 250.147  1.00 63.71           C  
ATOM   3664  CB  GLU B 205     205.447 134.988 250.124  1.00 63.71           C  
ATOM   3665  CG  GLU B 205     206.259 135.365 248.883  1.00 63.71           C  
ATOM   3666  CD  GLU B 205     207.622 134.696 248.991  1.00 63.71           C  
ATOM   3667  OE1 GLU B 205     207.861 134.005 250.018  1.00 63.71           O  
ATOM   3668  OE2 GLU B 205     208.441 134.866 248.049  1.00 63.71           O1-
ATOM   3669  C   GLU B 205     203.309 135.112 248.934  1.00 63.71           C  
ATOM   3670  O   GLU B 205     203.216 135.825 247.936  1.00 63.71           O  
ATOM   3671  N   GLU B 206     202.766 133.882 248.986  1.00 30.43           N  
ATOM   3672  CA  GLU B 206     202.090 133.347 247.838  1.00 30.43           C  
ATOM   3673  CB  GLU B 206     201.648 131.882 247.996  1.00 30.43           C  
ATOM   3674  CG  GLU B 206     202.805 130.885 247.913  1.00 30.43           C  
ATOM   3675  CD  GLU B 206     202.237 129.483 248.082  1.00 30.43           C  
ATOM   3676  OE1 GLU B 206     200.993 129.365 248.248  1.00 30.43           O  
ATOM   3677  OE2 GLU B 206     203.038 128.511 248.046  1.00 30.43           O1-
ATOM   3678  C   GLU B 206     200.871 134.164 247.547  1.00 30.43           C  
ATOM   3679  O   GLU B 206     200.530 134.381 246.386  1.00 30.43           O  
ATOM   3680  N   VAL B 207     200.169 134.625 248.599  1.00 40.17           N  
ATOM   3681  CA  VAL B 207     198.974 135.401 248.420  1.00 40.17           C  
ATOM   3682  CB  VAL B 207     198.331 135.758 249.732  1.00 40.17           C  
ATOM   3683  CG1 VAL B 207     197.117 136.665 249.464  1.00 40.17           C  
ATOM   3684  CG2 VAL B 207     197.989 134.459 250.480  1.00 40.17           C  
ATOM   3685  C   VAL B 207     199.314 136.689 247.732  1.00 40.17           C  
ATOM   3686  O   VAL B 207     198.625 137.127 246.812  1.00 40.17           O  
ATOM   3687  N   LEU B 208     200.407 137.324 248.180  1.00 71.98           N  
ATOM   3688  CA  LEU B 208     200.885 138.588 247.699  1.00 71.98           C  
ATOM   3689  CB  LEU B 208     202.039 139.131 248.563  1.00 71.98           C  
ATOM   3690  CG  LEU B 208     201.621 139.367 250.031  1.00 71.98           C  
ATOM   3691  CD1 LEU B 208     202.782 139.910 250.880  1.00 71.98           C  
ATOM   3692  CD2 LEU B 208     200.357 140.240 250.113  1.00 71.98           C  
ATOM   3693  C   LEU B 208     201.369 138.442 246.290  1.00 71.98           C  
ATOM   3694  O   LEU B 208     201.400 139.413 245.536  1.00 71.98           O  
ATOM   3695  N   ASP B 209     201.798 137.227 245.908  1.00 53.71           N  
ATOM   3696  CA  ASP B 209     202.331 137.004 244.594  1.00 53.71           C  
ATOM   3697  CB  ASP B 209     202.727 135.539 244.357  1.00 53.71           C  
ATOM   3698  CG  ASP B 209     203.957 135.267 245.211  1.00 53.71           C  
ATOM   3699  OD1 ASP B 209     204.961 136.013 245.063  1.00 53.71           O  
ATOM   3700  OD2 ASP B 209     203.912 134.306 246.022  1.00 53.71           O1-
ATOM   3701  C   ASP B 209     201.290 137.384 243.590  1.00 53.71           C  
ATOM   3702  O   ASP B 209     201.614 137.927 242.536  1.00 53.71           O  
ATOM   3703  N   ASN B 210     200.008 137.084 243.864  1.00149.94           N  
ATOM   3704  CA  ASN B 210     198.987 137.544 242.970  1.00149.94           C  
ATOM   3705  CB  ASN B 210     197.840 136.552 242.688  1.00149.94           C  
ATOM   3706  CG  ASN B 210     197.262 136.017 243.975  1.00149.94           C  
ATOM   3707  OD1 ASN B 210     197.978 135.417 244.772  1.00149.94           O  
ATOM   3708  ND2 ASN B 210     195.931 136.210 244.172  1.00149.94           N  
ATOM   3709  C   ASN B 210     198.500 138.870 243.473  1.00149.94           C  
ATOM   3710  O   ASN B 210     199.320 139.734 243.783  1.00149.94           O  
ATOM   3711  N   VAL B 211     197.166 139.081 243.548  1.00170.38           N  
ATOM   3712  CA  VAL B 211     196.627 140.351 243.962  1.00170.38           C  
ATOM   3713  CB  VAL B 211     196.594 140.620 245.445  1.00170.38           C  
ATOM   3714  CG1 VAL B 211     195.402 139.862 246.035  1.00170.38           C  
ATOM   3715  CG2 VAL B 211     197.913 140.171 246.088  1.00170.38           C  
ATOM   3716  C   VAL B 211     197.269 141.475 243.221  1.00170.38           C  
ATOM   3717  O   VAL B 211     198.143 142.174 243.737  1.00170.38           O  
ATOM   3718  N   ALA B 212     196.843 141.652 241.949  1.00 64.42           N  
ATOM   3719  CA  ALA B 212     197.401 142.695 241.140  1.00 64.42           C  
ATOM   3720  CB  ALA B 212     197.238 142.442 239.631  1.00 64.42           C  
ATOM   3721  C   ALA B 212     196.712 143.988 241.458  1.00 64.42           C  
ATOM   3722  O   ALA B 212     195.727 144.376 240.833  1.00 64.42           O  
ATOM   3723  N   TYR B 213     197.301 144.729 242.407  1.00 87.41           N  
ATOM   3724  CA  TYR B 213     196.842 146.000 242.890  1.00 87.41           C  
ATOM   3725  CB  TYR B 213     197.663 146.412 244.128  1.00 87.41           C  
ATOM   3726  CG  TYR B 213     197.411 147.823 244.525  1.00 87.41           C  
ATOM   3727  CD1 TYR B 213     196.303 148.168 245.264  1.00 87.41           C  
ATOM   3728  CD2 TYR B 213     198.315 148.800 244.173  1.00 87.41           C  
ATOM   3729  CE1 TYR B 213     196.092 149.476 245.632  1.00 87.41           C  
ATOM   3730  CE2 TYR B 213     198.109 150.108 244.539  1.00 87.41           C  
ATOM   3731  CZ  TYR B 213     196.995 150.448 245.269  1.00 87.41           C  
ATOM   3732  OH  TYR B 213     196.780 151.791 245.648  1.00 87.41           O  
ATOM   3733  C   TYR B 213     197.019 147.037 241.815  1.00 87.41           C  
ATOM   3734  O   TYR B 213     198.019 147.040 241.100  1.00 87.41           O  
ATOM   3735  N   ALA B 214     196.010 147.921 241.639  1.00 48.03           N  
ATOM   3736  CA  ALA B 214     196.109 148.992 240.677  1.00 48.03           C  
ATOM   3737  CB  ALA B 214     195.361 148.708 239.363  1.00 48.03           C  
ATOM   3738  C   ALA B 214     195.486 150.214 241.288  1.00 48.03           C  
ATOM   3739  O   ALA B 214     194.485 150.117 241.996  1.00 48.03           O  
ATOM   3740  N   ARG B 215     196.049 151.413 241.010  1.00128.40           N  
ATOM   3741  CA  ARG B 215     195.554 152.588 241.683  1.00128.40           C  
ATOM   3742  CB  ARG B 215     196.650 153.227 242.552  1.00128.40           C  
ATOM   3743  CG  ARG B 215     196.156 154.171 243.646  1.00128.40           C  
ATOM   3744  CD  ARG B 215     195.692 155.523 243.130  1.00128.40           C  
ATOM   3745  NE  ARG B 215     195.720 156.467 244.280  1.00128.40           N  
ATOM   3746  CZ  ARG B 215     194.610 156.685 245.041  1.00128.40           C  
ATOM   3747  NH1 ARG B 215     193.461 155.991 244.798  1.00128.40           N1+
ATOM   3748  NH2 ARG B 215     194.655 157.611 246.043  1.00128.40           N  
ATOM   3749  C   ARG B 215     195.077 153.611 240.684  1.00128.40           C  
ATOM   3750  O   ARG B 215     195.879 154.276 240.031  1.00128.40           O  
ATOM   3751  N   ALA B 216     193.739 153.785 240.572  1.00 92.75           N  
ATOM   3752  CA  ALA B 216     193.145 154.711 239.633  1.00 92.75           C  
ATOM   3753  CB  ALA B 216     191.761 154.257 239.134  1.00 92.75           C  
ATOM   3754  C   ALA B 216     192.973 156.083 240.235  1.00 92.75           C  
ATOM   3755  O   ALA B 216     192.745 156.222 241.436  1.00 92.75           O  
ATOM   3756  N   TYR B 217     193.319 157.148 239.474  1.00164.10           N  
ATOM   3757  CA  TYR B 217     192.985 158.495 239.882  1.00164.10           C  
ATOM   3758  CB  TYR B 217     194.179 159.428 239.661  1.00164.10           C  
ATOM   3759  CG  TYR B 217     195.278 158.823 240.459  1.00164.10           C  
ATOM   3760  CD1 TYR B 217     195.450 159.160 241.780  1.00164.10           C  
ATOM   3761  CD2 TYR B 217     196.120 157.898 239.885  1.00164.10           C  
ATOM   3762  CE1 TYR B 217     196.465 158.591 242.510  1.00164.10           C  
ATOM   3763  CE2 TYR B 217     197.136 157.326 240.612  1.00164.10           C  
ATOM   3764  CZ  TYR B 217     197.310 157.676 241.929  1.00164.10           C  
ATOM   3765  OH  TYR B 217     198.351 157.094 242.684  1.00164.10           O  
ATOM   3766  C   TYR B 217     191.800 159.119 239.179  1.00164.10           C  
ATOM   3767  O   TYR B 217     190.807 159.518 239.786  1.00164.10           O  
ATOM   3768  N   ASN B 218     191.876 159.190 237.828  1.00127.54           N  
ATOM   3769  CA  ASN B 218     190.865 159.899 237.093  1.00127.54           C  
ATOM   3770  CB  ASN B 218     191.363 160.704 235.876  1.00127.54           C  
ATOM   3771  CG  ASN B 218     192.162 159.803 234.965  1.00127.54           C  
ATOM   3772  OD1 ASN B 218     193.201 159.283 235.364  1.00127.54           O  
ATOM   3773  ND2 ASN B 218     191.678 159.618 233.708  1.00127.54           N  
ATOM   3774  C   ASN B 218     189.774 158.961 236.710  1.00127.54           C  
ATOM   3775  O   ASN B 218     189.951 157.746 236.717  1.00127.54           O  
ATOM   3776  N   ALA B 219     188.588 159.518 236.398  1.00 38.81           N  
ATOM   3777  CA  ALA B 219     187.452 158.714 236.057  1.00 38.81           C  
ATOM   3778  CB  ALA B 219     186.187 159.548 235.789  1.00 38.81           C  
ATOM   3779  C   ALA B 219     187.764 157.957 234.809  1.00 38.81           C  
ATOM   3780  O   ALA B 219     187.395 156.794 234.661  1.00 38.81           O  
ATOM   3781  N   ASP B 220     188.452 158.623 233.871  1.00 89.28           N  
ATOM   3782  CA  ASP B 220     188.794 158.050 232.607  1.00 89.28           C  
ATOM   3783  CB  ASP B 220     189.431 159.081 231.665  1.00 89.28           C  
ATOM   3784  CG  ASP B 220     189.243 158.557 230.256  1.00 89.28           C  
ATOM   3785  OD1 ASP B 220     188.575 157.498 230.117  1.00 89.28           O  
ATOM   3786  OD2 ASP B 220     189.751 159.208 229.304  1.00 89.28           O1-
ATOM   3787  C   ASP B 220     189.779 156.935 232.811  1.00 89.28           C  
ATOM   3788  O   ASP B 220     189.804 155.969 232.051  1.00 89.28           O  
ATOM   3789  N   HIS B 221     190.609 157.041 233.864  1.00 72.42           N  
ATOM   3790  CA  HIS B 221     191.684 156.126 234.131  1.00 72.42           C  
ATOM   3791  ND1 HIS B 221     194.439 155.690 236.780  1.00 72.42           N  
ATOM   3792  CG  HIS B 221     193.737 155.746 235.596  1.00 72.42           C  
ATOM   3793  CB  HIS B 221     192.449 156.494 235.417  1.00 72.42           C  
ATOM   3794  NE2 HIS B 221     195.606 154.519 235.294  1.00 72.42           N  
ATOM   3795  CD2 HIS B 221     194.467 155.029 234.698  1.00 72.42           C  
ATOM   3796  CE1 HIS B 221     195.547 154.943 236.544  1.00 72.42           C  
ATOM   3797  C   HIS B 221     191.138 154.743 234.312  1.00 72.42           C  
ATOM   3798  O   HIS B 221     191.738 153.767 233.864  1.00 72.42           O  
ATOM   3799  N   GLN B 222     189.963 154.624 234.952  1.00 49.56           N  
ATOM   3800  CA  GLN B 222     189.382 153.350 235.260  1.00 49.56           C  
ATOM   3801  CB  GLN B 222     188.038 153.480 235.998  1.00 49.56           C  
ATOM   3802  CG  GLN B 222     188.186 154.091 237.394  1.00 49.56           C  
ATOM   3803  CD  GLN B 222     186.810 154.177 238.039  1.00 49.56           C  
ATOM   3804  OE1 GLN B 222     185.786 154.095 237.364  1.00 49.56           O  
ATOM   3805  NE2 GLN B 222     186.786 154.354 239.388  1.00 49.56           N  
ATOM   3806  C   GLN B 222     189.150 152.593 233.990  1.00 49.56           C  
ATOM   3807  O   GLN B 222     189.259 151.368 233.964  1.00 49.56           O  
ATOM   3808  N   LEU B 223     188.800 153.301 232.903  1.00 84.13           N  
ATOM   3809  CA  LEU B 223     188.531 152.646 231.655  1.00 84.13           C  
ATOM   3810  CB  LEU B 223     188.058 153.647 230.577  1.00 84.13           C  
ATOM   3811  CG  LEU B 223     187.500 153.053 229.259  1.00 84.13           C  
ATOM   3812  CD1 LEU B 223     187.080 154.181 228.305  1.00 84.13           C  
ATOM   3813  CD2 LEU B 223     188.455 152.063 228.572  1.00 84.13           C  
ATOM   3814  C   LEU B 223     189.788 151.977 231.182  1.00 84.13           C  
ATOM   3815  O   LEU B 223     189.763 150.819 230.765  1.00 84.13           O  
ATOM   3816  N   GLU B 224     190.932 152.683 231.253  1.00 67.44           N  
ATOM   3817  CA  GLU B 224     192.165 152.135 230.764  1.00 67.44           C  
ATOM   3818  CB  GLU B 224     193.345 153.117 230.867  1.00 67.44           C  
ATOM   3819  CG  GLU B 224     193.259 154.277 229.872  1.00 67.44           C  
ATOM   3820  CD  GLU B 224     192.176 155.236 230.345  1.00 67.44           C  
ATOM   3821  OE1 GLU B 224     192.306 155.758 231.484  1.00 67.44           O  
ATOM   3822  OE2 GLU B 224     191.206 155.461 229.573  1.00 67.44           O1-
ATOM   3823  C   GLU B 224     192.497 150.927 231.577  1.00 67.44           C  
ATOM   3824  O   GLU B 224     192.991 149.930 231.051  1.00 67.44           O  
ATOM   3825  N   LEU B 225     192.233 150.981 232.893  1.00112.81           N  
ATOM   3826  CA  LEU B 225     192.525 149.848 233.717  1.00112.81           C  
ATOM   3827  CB  LEU B 225     192.310 150.058 235.225  1.00112.81           C  
ATOM   3828  CG  LEU B 225     193.431 150.866 235.898  1.00112.81           C  
ATOM   3829  CD1 LEU B 225     193.470 152.306 235.399  1.00112.81           C  
ATOM   3830  CD2 LEU B 225     193.344 150.776 237.424  1.00112.81           C  
ATOM   3831  C   LEU B 225     191.673 148.699 233.301  1.00112.81           C  
ATOM   3832  O   LEU B 225     192.080 147.546 233.424  1.00112.81           O  
ATOM   3833  N   LEU B 226     190.443 148.985 232.848  1.00143.31           N  
ATOM   3834  CA  LEU B 226     189.534 147.948 232.461  1.00143.31           C  
ATOM   3835  CB  LEU B 226     188.144 148.550 232.179  1.00143.31           C  
ATOM   3836  CG  LEU B 226     186.974 147.553 232.185  1.00143.31           C  
ATOM   3837  CD1 LEU B 226     187.018 146.582 231.004  1.00143.31           C  
ATOM   3838  CD2 LEU B 226     186.880 146.840 233.543  1.00143.31           C  
ATOM   3839  C   LEU B 226     190.077 147.244 231.244  1.00143.31           C  
ATOM   3840  O   LEU B 226     190.113 146.016 231.191  1.00143.31           O  
ATOM   3841  N   GLN B 227     190.561 148.009 230.242  1.00 45.55           N  
ATOM   3842  CA  GLN B 227     191.061 147.432 229.022  1.00 45.55           C  
ATOM   3843  CB  GLN B 227     191.476 148.493 227.989  1.00 45.55           C  
ATOM   3844  CG  GLN B 227     190.307 149.340 227.483  1.00 45.55           C  
ATOM   3845  CD  GLN B 227     190.855 150.340 226.475  1.00 45.55           C  
ATOM   3846  OE1 GLN B 227     192.053 150.368 226.198  1.00 45.55           O  
ATOM   3847  NE2 GLN B 227     189.954 151.187 225.909  1.00 45.55           N  
ATOM   3848  C   GLN B 227     192.274 146.617 229.339  1.00 45.55           C  
ATOM   3849  O   GLN B 227     192.471 145.535 228.787  1.00 45.55           O  
ATOM   3850  N   GLN B 228     193.125 147.126 230.244  1.00 38.49           N  
ATOM   3851  CA  GLN B 228     194.328 146.448 230.625  1.00 38.49           C  
ATOM   3852  CB  GLN B 228     195.155 147.257 231.639  1.00 38.49           C  
ATOM   3853  CG  GLN B 228     195.662 148.597 231.101  1.00 38.49           C  
ATOM   3854  CD  GLN B 228     196.452 149.275 232.212  1.00 38.49           C  
ATOM   3855  OE1 GLN B 228     195.983 149.388 233.344  1.00 38.49           O  
ATOM   3856  NE2 GLN B 228     197.689 149.736 231.885  1.00 38.49           N  
ATOM   3857  C   GLN B 228     193.936 145.172 231.296  1.00 38.49           C  
ATOM   3858  O   GLN B 228     194.616 144.155 231.168  1.00 38.49           O  
ATOM   3859  N   ALA B 229     192.831 145.208 232.062  1.00 32.17           N  
ATOM   3860  CA  ALA B 229     192.386 144.046 232.772  1.00 32.17           C  
ATOM   3861  CB  ALA B 229     191.140 144.316 233.632  1.00 32.17           C  
ATOM   3862  C   ALA B 229     192.031 142.981 231.784  1.00 32.17           C  
ATOM   3863  O   ALA B 229     192.416 141.825 231.945  1.00 32.17           O  
ATOM   3864  N   ALA B 230     191.314 143.363 230.710  1.00 33.99           N  
ATOM   3865  CA  ALA B 230     190.877 142.436 229.709  1.00 33.99           C  
ATOM   3866  CB  ALA B 230     190.050 143.105 228.597  1.00 33.99           C  
ATOM   3867  C   ALA B 230     192.087 141.833 229.073  1.00 33.99           C  
ATOM   3868  O   ALA B 230     192.088 140.662 228.697  1.00 33.99           O  
ATOM   3869  N   ASN B 231     193.148 142.641 228.907  1.00 49.43           N  
ATOM   3870  CA  ASN B 231     194.368 142.172 228.316  1.00 49.43           C  
ATOM   3871  CB  ASN B 231     195.423 143.282 228.181  1.00 49.43           C  
ATOM   3872  CG  ASN B 231     194.920 144.281 227.149  1.00 49.43           C  
ATOM   3873  OD1 ASN B 231     195.455 145.381 227.019  1.00 49.43           O  
ATOM   3874  ND2 ASN B 231     193.856 143.892 226.397  1.00 49.43           N  
ATOM   3875  C   ASN B 231     194.948 141.100 229.192  1.00 49.43           C  
ATOM   3876  O   ASN B 231     195.487 140.107 228.707  1.00 49.43           O  
ATOM   3877  N   MET B 232     194.868 141.297 230.517  1.00 96.28           N  
ATOM   3878  CA  MET B 232     195.399 140.395 231.506  1.00 96.28           C  
ATOM   3879  CB  MET B 232     195.473 141.013 232.911  1.00 96.28           C  
ATOM   3880  CG  MET B 232     196.612 142.026 233.046  1.00 96.28           C  
ATOM   3881  SD  MET B 232     198.278 141.291 232.958  1.00 96.28           S  
ATOM   3882  CE  MET B 232     198.272 140.955 231.174  1.00 96.28           C  
ATOM   3883  C   MET B 232     194.625 139.110 231.588  1.00 96.28           C  
ATOM   3884  O   MET B 232     195.169 138.084 231.995  1.00 96.28           O  
ATOM   3885  N   MET B 233     193.329 139.135 231.230  1.00 58.17           N  
ATOM   3886  CA  MET B 233     192.461 138.003 231.403  1.00 58.17           C  
ATOM   3887  CB  MET B 233     191.008 138.303 231.001  1.00 58.17           C  
ATOM   3888  CG  MET B 233     190.379 139.417 231.841  1.00 58.17           C  
ATOM   3889  SD  MET B 233     190.355 139.095 233.631  1.00 58.17           S  
ATOM   3890  CE  MET B 233     189.091 137.794 233.564  1.00 58.17           C  
ATOM   3891  C   MET B 233     192.936 136.833 230.591  1.00 58.17           C  
ATOM   3892  O   MET B 233     192.732 135.680 230.969  1.00 58.17           O  
ATOM   3893  N   SER B 234     193.562 137.096 229.434  1.00 97.52           N  
ATOM   3894  CA  SER B 234     194.005 136.060 228.545  1.00 97.52           C  
ATOM   3895  CB  SER B 234     194.826 136.625 227.384  1.00 97.52           C  
ATOM   3896  OG  SER B 234     195.533 135.568 226.751  1.00 97.52           O  
ATOM   3897  C   SER B 234     194.948 135.093 229.201  1.00 97.52           C  
ATOM   3898  O   SER B 234     194.814 133.883 229.019  1.00 97.52           O  
ATOM   3899  N   GLU B 235     195.935 135.616 229.954  1.00101.96           N  
ATOM   3900  CA  GLU B 235     197.048 134.863 230.473  1.00101.96           C  
ATOM   3901  CB  GLU B 235     198.023 135.777 231.234  1.00101.96           C  
ATOM   3902  CG  GLU B 235     198.570 136.941 230.405  1.00101.96           C  
ATOM   3903  CD  GLU B 235     199.736 136.441 229.572  1.00101.96           C  
ATOM   3904  OE1 GLU B 235     200.066 135.229 229.677  1.00101.96           O  
ATOM   3905  OE2 GLU B 235     200.317 137.268 228.821  1.00101.96           O1-
ATOM   3906  C   GLU B 235     196.665 133.792 231.459  1.00101.96           C  
ATOM   3907  O   GLU B 235     197.016 132.628 231.270  1.00101.96           O  
ATOM   3908  N   SER B 236     195.935 134.147 232.539  1.00116.42           N  
ATOM   3909  CA  SER B 236     195.638 133.173 233.562  1.00116.42           C  
ATOM   3910  CB  SER B 236     196.474 133.324 234.845  1.00116.42           C  
ATOM   3911  OG  SER B 236     197.856 133.158 234.589  1.00116.42           O  
ATOM   3912  C   SER B 236     194.252 133.428 234.050  1.00116.42           C  
ATOM   3913  O   SER B 236     193.848 134.576 234.222  1.00116.42           O  
ATOM   3914  N   ARG B 237     193.493 132.361 234.357  1.00146.04           N  
ATOM   3915  CA  ARG B 237     192.155 132.622 234.785  1.00146.04           C  
ATOM   3916  CB  ARG B 237     191.273 131.362 234.850  1.00146.04           C  
ATOM   3917  CG  ARG B 237     189.793 131.668 235.085  1.00146.04           C  
ATOM   3918  CD  ARG B 237     188.867 130.508 234.715  1.00146.04           C  
ATOM   3919  NE  ARG B 237     188.980 130.317 233.240  1.00146.04           N  
ATOM   3920  CZ  ARG B 237     188.076 129.546 232.568  1.00146.04           C  
ATOM   3921  NH1 ARG B 237     187.054 128.944 233.242  1.00146.04           N1+
ATOM   3922  NH2 ARG B 237     188.194 129.380 231.218  1.00146.04           N  
ATOM   3923  C   ARG B 237     192.203 133.270 236.132  1.00146.04           C  
ATOM   3924  O   ARG B 237     192.688 132.694 237.104  1.00146.04           O  
ATOM   3925  N   PHE B 238     191.688 134.516 236.204  1.00 87.78           N  
ATOM   3926  CA  PHE B 238     191.642 135.263 237.427  1.00 87.78           C  
ATOM   3927  CB  PHE B 238     191.732 136.795 237.254  1.00 87.78           C  
ATOM   3928  CG  PHE B 238     193.147 137.204 236.999  1.00 87.78           C  
ATOM   3929  CD1 PHE B 238     194.021 137.357 238.051  1.00 87.78           C  
ATOM   3930  CD2 PHE B 238     193.605 137.456 235.726  1.00 87.78           C  
ATOM   3931  CE1 PHE B 238     195.325 137.739 237.846  1.00 87.78           C  
ATOM   3932  CE2 PHE B 238     194.910 137.840 235.513  1.00 87.78           C  
ATOM   3933  CZ  PHE B 238     195.774 137.982 236.572  1.00 87.78           C  
ATOM   3934  C   PHE B 238     190.339 134.972 238.086  1.00 87.78           C  
ATOM   3935  O   PHE B 238     189.382 134.558 237.439  1.00 87.78           O  
ATOM   3936  N   SER B 239     190.319 135.056 239.425  1.00158.29           N  
ATOM   3937  CA  SER B 239     189.130 134.842 240.188  1.00158.29           C  
ATOM   3938  CB  SER B 239     189.419 134.274 241.587  1.00158.29           C  
ATOM   3939  OG  SER B 239     188.203 134.085 242.296  1.00158.29           O  
ATOM   3940  C   SER B 239     188.317 136.078 240.398  1.00158.29           C  
ATOM   3941  O   SER B 239     187.113 136.019 240.362  1.00158.29           O  
ATOM   3942  N   LEU B 240     188.861 137.269 240.626  1.00183.47           N  
ATOM   3943  CA  LEU B 240     187.895 138.240 241.080  1.00183.47           C  
ATOM   3944  CB  LEU B 240     187.793 138.121 242.627  1.00183.47           C  
ATOM   3945  CG  LEU B 240     186.964 139.120 243.475  1.00183.47           C  
ATOM   3946  CD1 LEU B 240     187.526 140.543 243.418  1.00183.47           C  
ATOM   3947  CD2 LEU B 240     185.460 139.034 243.216  1.00183.47           C  
ATOM   3948  C   LEU B 240     188.347 139.625 240.748  1.00183.47           C  
ATOM   3949  O   LEU B 240     189.518 139.959 240.922  1.00183.47           O  
ATOM   3950  N   LEU B 241     187.422 140.467 240.235  1.00115.93           N  
ATOM   3951  CA  LEU B 241     187.730 141.869 240.151  1.00115.93           C  
ATOM   3952  CB  LEU B 241     187.273 142.658 238.908  1.00115.93           C  
ATOM   3953  CG  LEU B 241     188.205 142.587 237.686  1.00115.93           C  
ATOM   3954  CD1 LEU B 241     188.073 141.274 236.916  1.00115.93           C  
ATOM   3955  CD2 LEU B 241     188.038 143.830 236.804  1.00115.93           C  
ATOM   3956  C   LEU B 241     187.049 142.535 241.296  1.00115.93           C  
ATOM   3957  O   LEU B 241     185.892 142.256 241.607  1.00115.93           O  
ATOM   3958  N   VAL B 242     187.776 143.435 241.976  1.00102.69           N  
ATOM   3959  CA  VAL B 242     187.189 144.135 243.075  1.00102.69           C  
ATOM   3960  CB  VAL B 242     187.856 143.823 244.376  1.00102.69           C  
ATOM   3961  CG1 VAL B 242     189.333 144.210 244.233  1.00102.69           C  
ATOM   3962  CG2 VAL B 242     187.120 144.563 245.507  1.00102.69           C  
ATOM   3963  C   VAL B 242     187.370 145.595 242.824  1.00102.69           C  
ATOM   3964  O   VAL B 242     188.384 146.017 242.271  1.00102.69           O  
ATOM   3965  N   VAL B 243     186.351 146.401 243.180  1.00 54.21           N  
ATOM   3966  CA  VAL B 243     186.481 147.822 243.062  1.00 54.21           C  
ATOM   3967  CB  VAL B 243     185.739 148.391 241.889  1.00 54.21           C  
ATOM   3968  CG1 VAL B 243     185.877 149.922 241.918  1.00 54.21           C  
ATOM   3969  CG2 VAL B 243     186.278 147.740 240.605  1.00 54.21           C  
ATOM   3970  C   VAL B 243     185.886 148.428 244.299  1.00 54.21           C  
ATOM   3971  O   VAL B 243     184.677 148.339 244.519  1.00 54.21           O  
ATOM   3972  N   ASP B 244     186.731 149.054 245.152  1.00110.68           N  
ATOM   3973  CA  ASP B 244     186.221 149.685 246.340  1.00110.68           C  
ATOM   3974  CB  ASP B 244     187.298 150.253 247.277  1.00110.68           C  
ATOM   3975  CG  ASP B 244     187.740 149.137 248.196  1.00110.68           C  
ATOM   3976  OD1 ASP B 244     187.046 148.089 248.201  1.00110.68           O  
ATOM   3977  OD2 ASP B 244     188.754 149.321 248.920  1.00110.68           O1-
ATOM   3978  C   ASP B 244     185.330 150.836 246.007  1.00110.68           C  
ATOM   3979  O   ASP B 244     184.174 150.864 246.419  1.00110.68           O  
ATOM   3980  N   SER B 245     185.805 151.841 245.249  1.00101.47           N  
ATOM   3981  CA  SER B 245     184.830 152.863 245.000  1.00101.47           C  
ATOM   3982  CB  SER B 245     184.920 154.119 245.899  1.00101.47           C  
ATOM   3983  OG  SER B 245     186.027 154.941 245.571  1.00101.47           O  
ATOM   3984  C   SER B 245     184.863 153.265 243.563  1.00101.47           C  
ATOM   3985  O   SER B 245     185.576 154.180 243.151  1.00101.47           O  
ATOM   3986  N   CYS B 246     184.040 152.576 242.757  1.00 99.58           N  
ATOM   3987  CA  CYS B 246     183.915 152.870 241.364  1.00 99.58           C  
ATOM   3988  CB  CYS B 246     183.039 151.852 240.613  1.00 99.58           C  
ATOM   3989  SG  CYS B 246     181.320 151.844 241.203  1.00 99.58           S  
ATOM   3990  C   CYS B 246     183.265 154.216 241.242  1.00 99.58           C  
ATOM   3991  O   CYS B 246     183.515 154.966 240.301  1.00 99.58           O  
ATOM   3992  N   THR B 247     182.356 154.503 242.188  1.00149.38           N  
ATOM   3993  CA  THR B 247     181.518 155.670 242.253  1.00149.38           C  
ATOM   3994  CB  THR B 247     180.392 155.488 243.224  1.00149.38           C  
ATOM   3995  OG1 THR B 247     179.635 154.338 242.895  1.00149.38           O  
ATOM   3996  CG2 THR B 247     179.498 156.730 243.166  1.00149.38           C  
ATOM   3997  C   THR B 247     182.199 156.928 242.716  1.00149.38           C  
ATOM   3998  O   THR B 247     181.830 158.021 242.287  1.00149.38           O  
ATOM   3999  N   ALA B 248     183.193 156.813 243.616  1.00 56.36           N  
ATOM   4000  CA  ALA B 248     183.720 157.944 244.337  1.00 56.36           C  
ATOM   4001  CB  ALA B 248     184.844 157.546 245.309  1.00 56.36           C  
ATOM   4002  C   ALA B 248     184.266 159.012 243.439  1.00 56.36           C  
ATOM   4003  O   ALA B 248     184.099 160.200 243.714  1.00 56.36           O  
ATOM   4004  N   LEU B 249     184.951 158.634 242.352  1.00 54.76           N  
ATOM   4005  CA  LEU B 249     185.550 159.606 241.482  1.00 54.76           C  
ATOM   4006  CB  LEU B 249     186.355 158.952 240.347  1.00 54.76           C  
ATOM   4007  CG  LEU B 249     187.551 158.121 240.850  1.00 54.76           C  
ATOM   4008  CD1 LEU B 249     188.325 157.489 239.682  1.00 54.76           C  
ATOM   4009  CD2 LEU B 249     188.452 158.945 241.783  1.00 54.76           C  
ATOM   4010  C   LEU B 249     184.479 160.451 240.853  1.00 54.76           C  
ATOM   4011  O   LEU B 249     184.667 161.646 240.628  1.00 54.76           O  
ATOM   4012  N   TYR B 250     183.319 159.837 240.558  1.00 82.02           N  
ATOM   4013  CA  TYR B 250     182.238 160.482 239.864  1.00 82.02           C  
ATOM   4014  CB  TYR B 250     181.078 159.524 239.529  1.00 82.02           C  
ATOM   4015  CG  TYR B 250     181.606 158.571 238.510  1.00 82.02           C  
ATOM   4016  CD1 TYR B 250     181.552 158.870 237.166  1.00 82.02           C  
ATOM   4017  CD2 TYR B 250     182.173 157.378 238.900  1.00 82.02           C  
ATOM   4018  CE1 TYR B 250     182.047 157.989 236.231  1.00 82.02           C  
ATOM   4019  CE2 TYR B 250     182.670 156.494 237.971  1.00 82.02           C  
ATOM   4020  CZ  TYR B 250     182.607 156.799 236.632  1.00 82.02           C  
ATOM   4021  OH  TYR B 250     183.116 155.893 235.677  1.00 82.02           O  
ATOM   4022  C   TYR B 250     181.701 161.639 240.642  1.00 82.02           C  
ATOM   4023  O   TYR B 250     181.258 162.622 240.048  1.00 82.02           O  
ATOM   4024  N   ARG B 251     181.636 161.535 241.981  1.00208.97           N  
ATOM   4025  CA  ARG B 251     181.138 162.671 242.700  1.00208.97           C  
ATOM   4026  CB  ARG B 251     180.785 162.350 244.166  1.00208.97           C  
ATOM   4027  CG  ARG B 251     181.880 161.642 244.960  1.00208.97           C  
ATOM   4028  CD  ARG B 251     181.456 161.275 246.386  1.00208.97           C  
ATOM   4029  NE  ARG B 251     179.965 161.329 246.459  1.00208.97           N  
ATOM   4030  CZ  ARG B 251     179.290 160.537 247.344  1.00208.97           C  
ATOM   4031  NH1 ARG B 251     179.935 159.531 247.999  1.00208.97           N1+
ATOM   4032  NH2 ARG B 251     177.969 160.763 247.595  1.00208.97           N  
ATOM   4033  C   ARG B 251     182.044 163.859 242.577  1.00208.97           C  
ATOM   4034  O   ARG B 251     181.603 164.924 242.148  1.00208.97           O  
ATOM   4035  N   THR B 252     183.349 163.690 242.859  1.00 55.09           N  
ATOM   4036  CA  THR B 252     184.262 164.800 242.880  1.00 55.09           C  
ATOM   4037  CB  THR B 252     185.636 164.395 243.321  1.00 55.09           C  
ATOM   4038  OG1 THR B 252     186.176 163.442 242.418  1.00 55.09           O  
ATOM   4039  CG2 THR B 252     185.546 163.793 244.734  1.00 55.09           C  
ATOM   4040  C   THR B 252     184.401 165.417 241.521  1.00 55.09           C  
ATOM   4041  O   THR B 252     184.501 166.636 241.402  1.00 55.09           O  
ATOM   4042  N   ASP B 253     184.491 164.590 240.465  1.00 63.05           N  
ATOM   4043  CA  ASP B 253     184.694 165.087 239.132  1.00 63.05           C  
ATOM   4044  CB  ASP B 253     185.127 163.976 238.164  1.00 63.05           C  
ATOM   4045  CG  ASP B 253     186.518 163.538 238.595  1.00 63.05           C  
ATOM   4046  OD1 ASP B 253     187.096 164.212 239.489  1.00 63.05           O  
ATOM   4047  OD2 ASP B 253     187.024 162.527 238.038  1.00 63.05           O1-
ATOM   4048  C   ASP B 253     183.483 165.750 238.539  1.00 63.05           C  
ATOM   4049  O   ASP B 253     183.593 166.831 237.961  1.00 63.05           O  
ATOM   4050  N   PHE B 254     182.287 165.131 238.652  1.00 88.30           N  
ATOM   4051  CA  PHE B 254     181.161 165.717 237.975  1.00 88.30           C  
ATOM   4052  CB  PHE B 254     180.287 164.697 237.218  1.00 88.30           C  
ATOM   4053  CG  PHE B 254     181.105 164.058 236.147  1.00 88.30           C  
ATOM   4054  CD1 PHE B 254     181.504 164.775 235.041  1.00 88.30           C  
ATOM   4055  CD2 PHE B 254     181.447 162.728 236.236  1.00 88.30           C  
ATOM   4056  CE1 PHE B 254     182.253 164.182 234.052  1.00 88.30           C  
ATOM   4057  CE2 PHE B 254     182.196 162.128 235.249  1.00 88.30           C  
ATOM   4058  CZ  PHE B 254     182.603 162.856 234.156  1.00 88.30           C  
ATOM   4059  C   PHE B 254     180.259 166.368 238.968  1.00 88.30           C  
ATOM   4060  O   PHE B 254     179.356 165.731 239.509  1.00 88.30           O  
ATOM   4061  N   SER B 255     180.434 167.684 239.182  1.00106.12           N  
ATOM   4062  CA  SER B 255     179.577 168.322 240.131  1.00106.12           C  
ATOM   4063  CB  SER B 255     180.190 169.562 240.779  1.00106.12           C  
ATOM   4064  OG  SER B 255     179.198 170.173 241.583  1.00106.12           O  
ATOM   4065  C   SER B 255     178.361 168.782 239.397  1.00106.12           C  
ATOM   4066  O   SER B 255     178.263 169.951 239.029  1.00106.12           O  
ATOM   4067  N   GLY B 256     177.379 167.871 239.222  1.00124.76           N  
ATOM   4068  CA  GLY B 256     176.204 168.174 238.448  1.00124.76           C  
ATOM   4069  C   GLY B 256     175.093 168.621 239.323  1.00124.76           C  
ATOM   4070  O   GLY B 256     175.250 168.703 240.538  1.00124.76           O  
ATOM   4071  N   ARG B 257     173.912 168.903 238.727  1.00358.78           N  
ATOM   4072  CA  ARG B 257     173.668 168.793 237.310  1.00358.78           C  
ATOM   4073  CB  ARG B 257     172.175 168.602 236.978  1.00358.78           C  
ATOM   4074  CG  ARG B 257     171.470 167.485 237.745  1.00358.78           C  
ATOM   4075  CD  ARG B 257     169.948 167.456 237.551  1.00358.78           C  
ATOM   4076  NE  ARG B 257     169.416 168.754 238.056  1.00358.78           N  
ATOM   4077  CZ  ARG B 257     169.160 169.784 237.197  1.00358.78           C  
ATOM   4078  NH1 ARG B 257     169.185 169.581 235.848  1.00358.78           N1+
ATOM   4079  NH2 ARG B 257     168.868 171.022 237.691  1.00358.78           N  
ATOM   4080  C   ARG B 257     173.964 170.150 236.748  1.00358.78           C  
ATOM   4081  O   ARG B 257     173.354 171.131 237.168  1.00358.78           O  
ATOM   4082  N   GLY B 258     174.908 170.265 235.796  1.00225.83           N  
ATOM   4083  CA  GLY B 258     175.648 169.129 235.366  1.00225.83           C  
ATOM   4084  C   GLY B 258     176.178 169.369 233.996  1.00225.83           C  
ATOM   4085  O   GLY B 258     175.925 170.414 233.399  1.00225.83           O  
ATOM   4086  N   GLU B 259     176.949 168.402 233.448  1.00371.71           N  
ATOM   4087  CA  GLU B 259     177.300 167.156 234.074  1.00371.71           C  
ATOM   4088  CB  GLU B 259     178.403 167.195 235.166  1.00371.71           C  
ATOM   4089  CG  GLU B 259     178.253 168.168 236.333  1.00371.71           C  
ATOM   4090  CD  GLU B 259     178.998 169.449 235.984  1.00371.71           C  
ATOM   4091  OE1 GLU B 259     178.637 170.079 234.957  1.00371.71           O  
ATOM   4092  OE2 GLU B 259     179.947 169.811 236.730  1.00371.71           O1-
ATOM   4093  C   GLU B 259     176.081 166.378 234.489  1.00371.71           C  
ATOM   4094  O   GLU B 259     174.964 166.687 234.084  1.00371.71           O  
ATOM   4095  N   LEU B 260     176.302 165.268 235.212  1.00172.51           N  
ATOM   4096  CA  LEU B 260     175.316 164.366 235.749  1.00172.51           C  
ATOM   4097  CB  LEU B 260     174.182 165.033 236.554  1.00172.51           C  
ATOM   4098  CG  LEU B 260     173.290 164.018 237.315  1.00172.51           C  
ATOM   4099  CD1 LEU B 260     172.345 164.729 238.289  1.00172.51           C  
ATOM   4100  CD2 LEU B 260     172.497 163.088 236.380  1.00172.51           C  
ATOM   4101  C   LEU B 260     174.775 163.557 234.608  1.00172.51           C  
ATOM   4102  O   LEU B 260     174.811 162.328 234.645  1.00172.51           O  
ATOM   4103  N   SER B 261     174.338 164.225 233.523  1.00101.68           N  
ATOM   4104  CA  SER B 261     173.832 163.534 232.373  1.00101.68           C  
ATOM   4105  CB  SER B 261     173.419 164.480 231.229  1.00101.68           C  
ATOM   4106  OG  SER B 261     172.478 165.445 231.669  1.00101.68           O  
ATOM   4107  C   SER B 261     175.018 162.838 231.812  1.00101.68           C  
ATOM   4108  O   SER B 261     174.925 161.731 231.288  1.00101.68           O  
ATOM   4109  N   ALA B 262     176.164 163.548 231.855  1.00 44.87           N  
ATOM   4110  CA  ALA B 262     177.420 163.027 231.407  1.00 44.87           C  
ATOM   4111  CB  ALA B 262     178.534 164.086 231.372  1.00 44.87           C  
ATOM   4112  C   ALA B 262     177.851 161.941 232.347  1.00 44.87           C  
ATOM   4113  O   ALA B 262     178.360 160.909 231.911  1.00 44.87           O  
ATOM   4114  N   ARG B 263     177.662 162.139 233.674  1.00214.88           N  
ATOM   4115  CA  ARG B 263     178.183 161.163 234.595  1.00214.88           C  
ATOM   4116  CB  ARG B 263     178.249 161.620 236.066  1.00214.88           C  
ATOM   4117  CG  ARG B 263     176.921 161.931 236.737  1.00214.88           C  
ATOM   4118  CD  ARG B 263     176.213 160.689 237.266  1.00214.88           C  
ATOM   4119  NE  ARG B 263     176.865 160.326 238.554  1.00214.88           N  
ATOM   4120  CZ  ARG B 263     176.098 159.947 239.617  1.00214.88           C  
ATOM   4121  NH1 ARG B 263     174.738 159.928 239.505  1.00214.88           N1+
ATOM   4122  NH2 ARG B 263     176.694 159.589 240.792  1.00214.88           N  
ATOM   4123  C   ARG B 263     177.482 159.854 234.446  1.00214.88           C  
ATOM   4124  O   ARG B 263     178.121 158.803 234.439  1.00214.88           O  
ATOM   4125  N   GLN B 264     176.150 159.880 234.294  1.00127.12           N  
ATOM   4126  CA  GLN B 264     175.423 158.656 234.122  1.00127.12           C  
ATOM   4127  CB  GLN B 264     173.903 158.863 234.078  1.00127.12           C  
ATOM   4128  CG  GLN B 264     173.138 157.553 234.223  1.00127.12           C  
ATOM   4129  CD  GLN B 264     173.410 157.035 235.628  1.00127.12           C  
ATOM   4130  OE1 GLN B 264     172.862 157.537 236.608  1.00127.12           O  
ATOM   4131  NE2 GLN B 264     174.288 156.002 235.732  1.00127.12           N  
ATOM   4132  C   GLN B 264     175.850 158.058 232.817  1.00127.12           C  
ATOM   4133  O   GLN B 264     175.929 156.837 232.673  1.00127.12           O  
ATOM   4134  N   MET B 265     176.143 158.923 231.825  1.00101.49           N  
ATOM   4135  CA  MET B 265     176.522 158.440 230.528  1.00101.49           C  
ATOM   4136  CB  MET B 265     176.798 159.542 229.491  1.00101.49           C  
ATOM   4137  CG  MET B 265     175.533 160.199 228.941  1.00101.49           C  
ATOM   4138  SD  MET B 265     175.836 161.485 227.694  1.00101.49           S  
ATOM   4139  CE  MET B 265     176.571 160.352 226.476  1.00101.49           C  
ATOM   4140  C   MET B 265     177.773 157.638 230.649  1.00101.49           C  
ATOM   4141  O   MET B 265     177.926 156.631 229.961  1.00101.49           O  
ATOM   4142  N   HIS B 266     178.724 158.091 231.486  1.00 51.13           N  
ATOM   4143  CA  HIS B 266     179.964 157.382 231.632  1.00 51.13           C  
ATOM   4144  ND1 HIS B 266     182.868 156.591 233.077  1.00 51.13           N  
ATOM   4145  CG  HIS B 266     182.411 157.616 232.281  1.00 51.13           C  
ATOM   4146  CB  HIS B 266     181.034 158.208 232.369  1.00 51.13           C  
ATOM   4147  NE2 HIS B 266     184.541 157.126 231.714  1.00 51.13           N  
ATOM   4148  CD2 HIS B 266     183.446 157.931 231.454  1.00 51.13           C  
ATOM   4149  CE1 HIS B 266     184.146 156.337 232.696  1.00 51.13           C  
ATOM   4150  C   HIS B 266     179.765 156.093 232.383  1.00 51.13           C  
ATOM   4151  O   HIS B 266     180.292 155.051 231.995  1.00 51.13           O  
ATOM   4152  N   LEU B 267     178.974 156.128 233.474  1.00 55.23           N  
ATOM   4153  CA  LEU B 267     178.796 154.982 234.325  1.00 55.23           C  
ATOM   4154  CB  LEU B 267     177.871 155.269 235.520  1.00 55.23           C  
ATOM   4155  CG  LEU B 267     178.469 156.248 236.545  1.00 55.23           C  
ATOM   4156  CD1 LEU B 267     177.504 156.498 237.716  1.00 55.23           C  
ATOM   4157  CD2 LEU B 267     179.846 155.760 237.018  1.00 55.23           C  
ATOM   4158  C   LEU B 267     178.172 153.859 233.562  1.00 55.23           C  
ATOM   4159  O   LEU B 267     178.529 152.700 233.755  1.00 55.23           O  
ATOM   4160  N   ALA B 268     177.220 154.161 232.667  1.00 30.71           N  
ATOM   4161  CA  ALA B 268     176.535 153.111 231.969  1.00 30.71           C  
ATOM   4162  CB  ALA B 268     175.481 153.644 230.984  1.00 30.71           C  
ATOM   4163  C   ALA B 268     177.530 152.309 231.189  1.00 30.71           C  
ATOM   4164  O   ALA B 268     177.452 151.082 231.145  1.00 30.71           O  
ATOM   4165  N   ARG B 269     178.492 152.986 230.538  1.00 58.82           N  
ATOM   4166  CA  ARG B 269     179.484 152.301 229.760  1.00 58.82           C  
ATOM   4167  CB  ARG B 269     180.408 153.265 228.997  1.00 58.82           C  
ATOM   4168  CG  ARG B 269     179.698 154.064 227.902  1.00 58.82           C  
ATOM   4169  CD  ARG B 269     180.626 155.024 227.154  1.00 58.82           C  
ATOM   4170  NE  ARG B 269     179.811 155.731 226.126  1.00 58.82           N  
ATOM   4171  CZ  ARG B 269     180.173 156.982 225.714  1.00 58.82           C  
ATOM   4172  NH1 ARG B 269     181.273 157.584 226.252  1.00 58.82           N1+
ATOM   4173  NH2 ARG B 269     179.433 157.631 224.769  1.00 58.82           N  
ATOM   4174  C   ARG B 269     180.347 151.487 230.671  1.00 58.82           C  
ATOM   4175  O   ARG B 269     180.702 150.353 230.353  1.00 58.82           O  
ATOM   4176  N   PHE B 270     180.709 152.046 231.841  1.00 58.02           N  
ATOM   4177  CA  PHE B 270     181.612 151.351 232.712  1.00 58.02           C  
ATOM   4178  CB  PHE B 270     182.019 152.175 233.943  1.00 58.02           C  
ATOM   4179  CG  PHE B 270     183.053 151.388 234.672  1.00 58.02           C  
ATOM   4180  CD1 PHE B 270     184.337 151.297 234.183  1.00 58.02           C  
ATOM   4181  CD2 PHE B 270     182.741 150.755 235.853  1.00 58.02           C  
ATOM   4182  CE1 PHE B 270     185.295 150.575 234.855  1.00 58.02           C  
ATOM   4183  CE2 PHE B 270     183.695 150.032 236.530  1.00 58.02           C  
ATOM   4184  CZ  PHE B 270     184.973 149.940 236.031  1.00 58.02           C  
ATOM   4185  C   PHE B 270     180.979 150.075 233.175  1.00 58.02           C  
ATOM   4186  O   PHE B 270     181.605 149.018 233.145  1.00 58.02           O  
ATOM   4187  N   MET B 271     179.705 150.128 233.601  1.00100.82           N  
ATOM   4188  CA  MET B 271     179.045 148.945 234.077  1.00100.82           C  
ATOM   4189  CB  MET B 271     177.638 149.200 234.649  1.00100.82           C  
ATOM   4190  CG  MET B 271     177.639 149.729 236.087  1.00100.82           C  
ATOM   4191  SD  MET B 271     178.252 151.425 236.304  1.00100.82           S  
ATOM   4192  CE  MET B 271     178.080 151.426 238.111  1.00100.82           C  
ATOM   4193  C   MET B 271     178.919 147.954 232.965  1.00100.82           C  
ATOM   4194  O   MET B 271     179.028 146.750 233.188  1.00100.82           O  
ATOM   4195  N   ARG B 272     178.673 148.439 231.737  1.00 95.74           N  
ATOM   4196  CA  ARG B 272     178.536 147.589 230.589  1.00 95.74           C  
ATOM   4197  CB  ARG B 272     178.323 148.424 229.312  1.00 95.74           C  
ATOM   4198  CG  ARG B 272     178.188 147.633 228.008  1.00 95.74           C  
ATOM   4199  CD  ARG B 272     176.797 147.051 227.753  1.00 95.74           C  
ATOM   4200  NE  ARG B 272     176.805 146.499 226.368  1.00 95.74           N  
ATOM   4201  CZ  ARG B 272     175.641 146.092 225.784  1.00 95.74           C  
ATOM   4202  NH1 ARG B 272     174.465 146.187 226.470  1.00 95.74           N1+
ATOM   4203  NH2 ARG B 272     175.654 145.590 224.515  1.00 95.74           N  
ATOM   4204  C   ARG B 272     179.826 146.845 230.410  1.00 95.74           C  
ATOM   4205  O   ARG B 272     179.835 145.655 230.103  1.00 95.74           O  
ATOM   4206  N   THR B 273     180.972 147.521 230.588  1.00100.13           N  
ATOM   4207  CA  THR B 273     182.211 146.827 230.381  1.00100.13           C  
ATOM   4208  CB  THR B 273     183.440 147.694 230.413  1.00100.13           C  
ATOM   4209  OG1 THR B 273     184.525 147.001 229.813  1.00100.13           O  
ATOM   4210  CG2 THR B 273     183.803 148.014 231.870  1.00100.13           C  
ATOM   4211  C   THR B 273     182.364 145.772 231.428  1.00100.13           C  
ATOM   4212  O   THR B 273     182.880 144.688 231.162  1.00100.13           O  
ATOM   4213  N   LEU B 274     181.916 146.062 232.662  1.00 54.69           N  
ATOM   4214  CA  LEU B 274     182.043 145.097 233.715  1.00 54.69           C  
ATOM   4215  CB  LEU B 274     181.565 145.616 235.080  1.00 54.69           C  
ATOM   4216  CG  LEU B 274     182.517 146.680 235.652  1.00 54.69           C  
ATOM   4217  CD1 LEU B 274     182.037 147.196 237.018  1.00 54.69           C  
ATOM   4218  CD2 LEU B 274     183.964 146.155 235.688  1.00 54.69           C  
ATOM   4219  C   LEU B 274     181.250 143.885 233.341  1.00 54.69           C  
ATOM   4220  O   LEU B 274     181.645 142.764 233.657  1.00 54.69           O  
ATOM   4221  N   GLN B 275     180.089 144.071 232.682  1.00108.65           N  
ATOM   4222  CA  GLN B 275     179.328 142.924 232.274  1.00108.65           C  
ATOM   4223  CB  GLN B 275     177.895 143.208 231.769  1.00108.65           C  
ATOM   4224  CG  GLN B 275     177.780 143.898 230.413  1.00108.65           C  
ATOM   4225  CD  GLN B 275     176.303 144.093 230.100  1.00108.65           C  
ATOM   4226  OE1 GLN B 275     175.442 143.879 230.951  1.00108.65           O  
ATOM   4227  NE2 GLN B 275     176.001 144.520 228.845  1.00108.65           N  
ATOM   4228  C   GLN B 275     180.086 142.205 231.199  1.00108.65           C  
ATOM   4229  O   GLN B 275     180.001 140.984 231.091  1.00108.65           O  
ATOM   4230  N   ARG B 276     180.842 142.943 230.359  1.00126.69           N  
ATOM   4231  CA  ARG B 276     181.578 142.310 229.299  1.00126.69           C  
ATOM   4232  CB  ARG B 276     182.453 143.267 228.476  1.00126.69           C  
ATOM   4233  CG  ARG B 276     181.743 143.981 227.333  1.00126.69           C  
ATOM   4234  CD  ARG B 276     182.681 144.920 226.572  1.00126.69           C  
ATOM   4235  NE  ARG B 276     181.948 145.455 225.391  1.00126.69           N  
ATOM   4236  CZ  ARG B 276     182.102 144.856 224.174  1.00126.69           C  
ATOM   4237  NH1 ARG B 276     182.914 143.767 224.047  1.00126.69           N1+
ATOM   4238  NH2 ARG B 276     181.458 145.350 223.079  1.00126.69           N  
ATOM   4239  C   ARG B 276     182.545 141.338 229.885  1.00126.69           C  
ATOM   4240  O   ARG B 276     182.749 140.258 229.337  1.00126.69           O  
ATOM   4241  N   LEU B 277     183.231 141.731 230.972  1.00 57.31           N  
ATOM   4242  CA  LEU B 277     184.187 140.851 231.581  1.00 57.31           C  
ATOM   4243  CB  LEU B 277     185.056 141.550 232.640  1.00 57.31           C  
ATOM   4244  CG  LEU B 277     185.965 142.651 232.066  1.00 57.31           C  
ATOM   4245  CD1 LEU B 277     186.847 143.267 233.163  1.00 57.31           C  
ATOM   4246  CD2 LEU B 277     186.775 142.138 230.863  1.00 57.31           C  
ATOM   4247  C   LEU B 277     183.510 139.705 232.271  1.00 57.31           C  
ATOM   4248  O   LEU B 277     183.872 138.546 232.082  1.00 57.31           O  
ATOM   4249  N   ALA B 278     182.479 140.017 233.075  1.00 46.47           N  
ATOM   4250  CA  ALA B 278     181.820 139.062 233.921  1.00 46.47           C  
ATOM   4251  CB  ALA B 278     180.751 139.710 234.818  1.00 46.47           C  
ATOM   4252  C   ALA B 278     181.143 137.985 233.135  1.00 46.47           C  
ATOM   4253  O   ALA B 278     181.161 136.824 233.538  1.00 46.47           O  
ATOM   4254  N   ASP B 279     180.498 138.329 232.008  1.00149.01           N  
ATOM   4255  CA  ASP B 279     179.779 137.319 231.286  1.00149.01           C  
ATOM   4256  CB  ASP B 279     178.733 137.861 230.284  1.00149.01           C  
ATOM   4257  CG  ASP B 279     179.357 138.772 229.246  1.00149.01           C  
ATOM   4258  OD1 ASP B 279     180.607 138.904 229.240  1.00149.01           O  
ATOM   4259  OD2 ASP B 279     178.582 139.363 228.447  1.00149.01           O1-
ATOM   4260  C   ASP B 279     180.728 136.350 230.653  1.00149.01           C  
ATOM   4261  O   ASP B 279     180.351 135.232 230.302  1.00149.01           O  
ATOM   4262  N   GLU B 280     181.953 136.809 230.360  1.00170.99           N  
ATOM   4263  CA  GLU B 280     182.938 135.980 229.735  1.00170.99           C  
ATOM   4264  CB  GLU B 280     183.932 136.930 229.053  1.00170.99           C  
ATOM   4265  CG  GLU B 280     184.624 136.444 227.790  1.00170.99           C  
ATOM   4266  CD  GLU B 280     185.139 137.719 227.126  1.00170.99           C  
ATOM   4267  OE1 GLU B 280     184.296 138.494 226.597  1.00170.99           O  
ATOM   4268  OE2 GLU B 280     186.376 137.951 227.162  1.00170.99           O1-
ATOM   4269  C   GLU B 280     183.694 135.068 230.679  1.00170.99           C  
ATOM   4270  O   GLU B 280     183.632 133.842 230.595  1.00170.99           O  
ATOM   4271  N   PHE B 281     184.425 135.708 231.615  1.00143.86           N  
ATOM   4272  CA  PHE B 281     185.419 135.162 232.503  1.00143.86           C  
ATOM   4273  CB  PHE B 281     186.557 136.156 232.769  1.00143.86           C  
ATOM   4274  CG  PHE B 281     187.123 136.402 231.411  1.00143.86           C  
ATOM   4275  CD1 PHE B 281     187.671 135.362 230.697  1.00143.86           C  
ATOM   4276  CD2 PHE B 281     187.123 137.662 230.855  1.00143.86           C  
ATOM   4277  CE1 PHE B 281     188.197 135.567 229.443  1.00143.86           C  
ATOM   4278  CE2 PHE B 281     187.649 137.874 229.601  1.00143.86           C  
ATOM   4279  CZ  PHE B 281     188.186 136.826 228.892  1.00143.86           C  
ATOM   4280  C   PHE B 281     184.931 134.591 233.793  1.00143.86           C  
ATOM   4281  O   PHE B 281     185.711 133.983 234.528  1.00143.86           O  
ATOM   4282  N   GLY B 282     183.685 134.884 234.190  1.00 66.86           N  
ATOM   4283  CA  GLY B 282     183.291 134.435 235.483  1.00 66.86           C  
ATOM   4284  C   GLY B 282     184.126 135.261 236.371  1.00 66.86           C  
ATOM   4285  O   GLY B 282     184.239 136.460 236.148  1.00 66.86           O  
ATOM   4286  N   ILE B 283     184.697 134.650 237.417  1.00255.27           N  
ATOM   4287  CA  ILE B 283     185.583 135.306 238.300  1.00255.27           C  
ATOM   4288  CB  ILE B 283     186.646 136.230 237.680  1.00255.27           C  
ATOM   4289  CG1 ILE B 283     186.316 137.689 237.325  1.00255.27           C  
ATOM   4290  CG2 ILE B 283     187.055 135.494 236.394  1.00255.27           C  
ATOM   4291  CD1 ILE B 283     187.528 138.398 236.735  1.00255.27           C  
ATOM   4292  C   ILE B 283     184.708 135.889 239.381  1.00255.27           C  
ATOM   4293  O   ILE B 283     184.530 135.234 240.407  1.00255.27           O  
ATOM   4294  N   ALA B 284     184.386 137.195 239.286  1.00 81.55           N  
ATOM   4295  CA  ALA B 284     183.456 137.850 240.163  1.00 81.55           C  
ATOM   4296  CB  ALA B 284     183.546 137.452 241.646  1.00 81.55           C  
ATOM   4297  C   ALA B 284     183.678 139.329 240.090  1.00 81.55           C  
ATOM   4298  O   ALA B 284     184.803 139.803 239.927  1.00 81.55           O  
ATOM   4299  N   VAL B 285     182.585 140.105 240.231  1.00 54.04           N  
ATOM   4300  CA  VAL B 285     182.698 141.534 240.196  1.00 54.04           C  
ATOM   4301  CB  VAL B 285     181.898 142.162 239.091  1.00 54.04           C  
ATOM   4302  CG1 VAL B 285     182.081 143.687 239.155  1.00 54.04           C  
ATOM   4303  CG2 VAL B 285     182.335 141.538 237.756  1.00 54.04           C  
ATOM   4304  C   VAL B 285     182.155 142.068 241.488  1.00 54.04           C  
ATOM   4305  O   VAL B 285     181.033 141.750 241.879  1.00 54.04           O  
ATOM   4306  N   VAL B 286     182.947 142.897 242.197  1.00122.86           N  
ATOM   4307  CA  VAL B 286     182.461 143.470 243.424  1.00122.86           C  
ATOM   4308  CB  VAL B 286     183.212 143.047 244.654  1.00122.86           C  
ATOM   4309  CG1 VAL B 286     182.839 141.600 244.993  1.00122.86           C  
ATOM   4310  CG2 VAL B 286     184.711 143.212 244.378  1.00122.86           C  
ATOM   4311  C   VAL B 286     182.522 144.964 243.340  1.00122.86           C  
ATOM   4312  O   VAL B 286     183.526 145.547 242.932  1.00122.86           O  
ATOM   4313  N   ILE B 287     181.418 145.628 243.738  1.00104.80           N  
ATOM   4314  CA  ILE B 287     181.371 147.058 243.659  1.00104.80           C  
ATOM   4315  CB  ILE B 287     180.341 147.561 242.682  1.00104.80           C  
ATOM   4316  CG1 ILE B 287     180.677 147.098 241.252  1.00104.80           C  
ATOM   4317  CG2 ILE B 287     180.290 149.092 242.795  1.00104.80           C  
ATOM   4318  CD1 ILE B 287     180.592 145.590 241.044  1.00104.80           C  
ATOM   4319  C   ILE B 287     181.044 147.603 245.017  1.00104.80           C  
ATOM   4320  O   ILE B 287     180.125 147.134 245.686  1.00104.80           O  
ATOM   4321  N   THR B 288     181.812 148.613 245.478  1.00 65.19           N  
ATOM   4322  CA  THR B 288     181.500 149.185 246.759  1.00 65.19           C  
ATOM   4323  CB  THR B 288     182.627 149.087 247.746  1.00 65.19           C  
ATOM   4324  OG1 THR B 288     183.026 147.734 247.911  1.00 65.19           O  
ATOM   4325  CG2 THR B 288     182.164 149.662 249.085  1.00 65.19           C  
ATOM   4326  C   THR B 288     181.078 150.609 246.523  1.00 65.19           C  
ATOM   4327  O   THR B 288     181.730 151.357 245.794  1.00 65.19           O  
ATOM   4328  N   ASN B 289     179.939 151.017 247.127  1.00 76.22           N  
ATOM   4329  CA  ASN B 289     179.395 152.314 246.824  1.00 76.22           C  
ATOM   4330  CB  ASN B 289     177.965 152.243 246.256  1.00 76.22           C  
ATOM   4331  CG  ASN B 289     177.974 151.353 245.020  1.00 76.22           C  
ATOM   4332  OD1 ASN B 289     179.011 150.818 244.630  1.00 76.22           O  
ATOM   4333  ND2 ASN B 289     176.784 151.189 244.381  1.00 76.22           N  
ATOM   4334  C   ASN B 289     179.301 153.163 248.058  1.00 76.22           C  
ATOM   4335  O   ASN B 289     178.868 152.714 249.119  1.00 76.22           O  
ATOM   4336  N   GLN B 290     179.711 154.442 247.931  1.00136.41           N  
ATOM   4337  CA  GLN B 290     179.539 155.390 248.997  1.00136.41           C  
ATOM   4338  CB  GLN B 290     180.239 156.739 248.738  1.00136.41           C  
ATOM   4339  CG  GLN B 290     181.729 156.770 249.101  1.00136.41           C  
ATOM   4340  CD  GLN B 290     182.525 155.830 248.214  1.00136.41           C  
ATOM   4341  OE1 GLN B 290     182.570 155.997 246.999  1.00136.41           O  
ATOM   4342  NE2 GLN B 290     183.191 154.819 248.832  1.00136.41           N  
ATOM   4343  C   GLN B 290     178.058 155.634 249.073  1.00136.41           C  
ATOM   4344  O   GLN B 290     177.320 155.238 248.173  1.00136.41           O  
ATOM   4345  N   VAL B 291     177.569 156.271 250.160  1.00 75.18           N  
ATOM   4346  CA  VAL B 291     176.147 156.430 250.305  1.00 75.18           C  
ATOM   4347  CB  VAL B 291     175.620 155.814 251.572  1.00 75.18           C  
ATOM   4348  CG1 VAL B 291     174.187 156.283 251.863  1.00 75.18           C  
ATOM   4349  CG2 VAL B 291     175.664 154.296 251.345  1.00 75.18           C  
ATOM   4350  C   VAL B 291     175.737 157.868 250.186  1.00 75.18           C  
ATOM   4351  O   VAL B 291     176.526 158.782 250.423  1.00 75.18           O  
ATOM   4352  N   VAL B 292     174.482 158.089 249.725  1.00 72.88           N  
ATOM   4353  CA  VAL B 292     173.961 159.415 249.551  1.00 72.88           C  
ATOM   4354  CB  VAL B 292     173.623 159.693 248.110  1.00 72.88           C  
ATOM   4355  CG1 VAL B 292     173.029 161.104 247.981  1.00 72.88           C  
ATOM   4356  CG2 VAL B 292     174.894 159.472 247.264  1.00 72.88           C  
ATOM   4357  C   VAL B 292     172.725 159.572 250.396  1.00 72.88           C  
ATOM   4358  O   VAL B 292     171.661 159.071 250.045  1.00 72.88           O  
ATOM   4359  N   ALA B 293     172.826 160.312 251.522  1.00 60.13           N  
ATOM   4360  CA  ALA B 293     171.725 160.495 252.436  1.00 60.13           C  
ATOM   4361  CB  ALA B 293     172.177 161.038 253.803  1.00 60.13           C  
ATOM   4362  C   ALA B 293     170.706 161.457 251.856  1.00 60.13           C  
ATOM   4363  O   ALA B 293     171.057 162.512 251.325  1.00 60.13           O  
ATOM   4364  N   GLN B 294     169.395 161.122 251.987  1.00 93.68           N  
ATOM   4365  CA  GLN B 294     168.309 161.926 251.466  1.00 93.68           C  
ATOM   4366  CB  GLN B 294     167.010 161.154 251.153  1.00 93.68           C  
ATOM   4367  CG  GLN B 294     167.085 160.226 249.936  1.00 93.68           C  
ATOM   4368  CD  GLN B 294     167.475 158.836 250.408  1.00 93.68           C  
ATOM   4369  OE1 GLN B 294     167.837 158.642 251.567  1.00 93.68           O  
ATOM   4370  NE2 GLN B 294     167.393 157.838 249.488  1.00 93.68           N  
ATOM   4371  C   GLN B 294     167.958 163.007 252.445  1.00 93.68           C  
ATOM   4372  O   GLN B 294     168.261 162.924 253.634  1.00 93.68           O  
ATOM   4373  N   VAL B 295     167.340 164.093 251.937  1.00136.74           N  
ATOM   4374  CA  VAL B 295     166.841 165.160 252.763  1.00136.74           C  
ATOM   4375  CB  VAL B 295     167.405 166.523 252.483  1.00136.74           C  
ATOM   4376  CG1 VAL B 295     168.913 166.533 252.775  1.00136.74           C  
ATOM   4377  CG2 VAL B 295     167.044 166.899 251.040  1.00136.74           C  
ATOM   4378  C   VAL B 295     165.386 165.247 252.418  1.00136.74           C  
ATOM   4379  O   VAL B 295     165.003 164.909 251.299  1.00136.74           O  
ATOM   4380  N   ASP B 296     164.549 165.723 253.365  1.00139.39           N  
ATOM   4381  CA  ASP B 296     163.121 165.722 253.207  1.00139.39           C  
ATOM   4382  CB  ASP B 296     162.618 166.149 251.815  1.00139.39           C  
ATOM   4383  CG  ASP B 296     162.785 167.667 251.792  1.00139.39           C  
ATOM   4384  OD1 ASP B 296     163.364 168.193 252.781  1.00139.39           O  
ATOM   4385  OD2 ASP B 296     162.331 168.320 250.815  1.00139.39           O1-
ATOM   4386  C   ASP B 296     162.721 164.339 253.603  1.00139.39           C  
ATOM   4387  O   ASP B 296     162.545 164.069 254.790  1.00139.39           O  
ATOM   4388  N   GLY B 297     162.547 163.427 252.634  1.00106.69           N  
ATOM   4389  CA  GLY B 297     162.371 162.042 252.970  1.00106.69           C  
ATOM   4390  C   GLY B 297     161.091 161.766 253.674  1.00106.69           C  
ATOM   4391  O   GLY B 297     160.105 162.493 253.572  1.00106.69           O  
ATOM   4392  N   ILE B 298     161.135 160.653 254.428  1.00160.77           N  
ATOM   4393  CA  ILE B 298     160.032 160.095 255.138  1.00160.77           C  
ATOM   4394  CB  ILE B 298     159.501 158.847 254.486  1.00160.77           C  
ATOM   4395  CG1 ILE B 298     158.095 158.497 255.008  1.00160.77           C  
ATOM   4396  CG2 ILE B 298     160.549 157.741 254.678  1.00160.77           C  
ATOM   4397  CD1 ILE B 298     157.033 159.519 254.606  1.00160.77           C  
ATOM   4398  C   ILE B 298     160.531 159.764 256.511  1.00160.77           C  
ATOM   4399  O   ILE B 298     161.514 160.341 256.976  1.00160.77           O  
ATOM   4400  N   SER B 299     159.848 158.825 257.193  1.00180.67           N  
ATOM   4401  CA  SER B 299     160.113 158.484 258.559  1.00180.67           C  
ATOM   4402  CB  SER B 299     159.411 157.198 259.018  1.00180.67           C  
ATOM   4403  OG  SER B 299     159.724 156.935 260.377  1.00180.67           O  
ATOM   4404  C   SER B 299     161.573 158.309 258.804  1.00180.67           C  
ATOM   4405  O   SER B 299     162.310 157.805 257.960  1.00180.67           O  
ATOM   4406  N   PHE B 300     162.015 158.763 259.996  1.00239.98           N  
ATOM   4407  CA  PHE B 300     163.394 158.664 260.360  1.00239.98           C  
ATOM   4408  CB  PHE B 300     163.905 159.854 261.193  1.00239.98           C  
ATOM   4409  CG  PHE B 300     165.351 159.611 261.467  1.00239.98           C  
ATOM   4410  CD1 PHE B 300     166.306 159.996 260.554  1.00239.98           C  
ATOM   4411  CD2 PHE B 300     165.757 159.000 262.632  1.00239.98           C  
ATOM   4412  CE1 PHE B 300     167.642 159.777 260.795  1.00239.98           C  
ATOM   4413  CE2 PHE B 300     167.092 158.777 262.880  1.00239.98           C  
ATOM   4414  CZ  PHE B 300     168.037 159.166 261.961  1.00239.98           C  
ATOM   4415  C   PHE B 300     163.565 157.439 261.197  1.00239.98           C  
ATOM   4416  O   PHE B 300     162.946 157.277 262.248  1.00239.98           O  
ATOM   4417  N   ASN B 301     164.419 156.536 260.695  1.00254.13           N  
ATOM   4418  CA  ASN B 301     164.808 155.308 261.315  1.00254.13           C  
ATOM   4419  CB  ASN B 301     163.793 154.163 261.149  1.00254.13           C  
ATOM   4420  CG  ASN B 301     163.718 153.796 259.674  1.00254.13           C  
ATOM   4421  OD1 ASN B 301     163.721 154.663 258.802  1.00254.13           O  
ATOM   4422  ND2 ASN B 301     163.659 152.469 259.383  1.00254.13           N  
ATOM   4423  C   ASN B 301     166.005 154.956 260.513  1.00254.13           C  
ATOM   4424  O   ASN B 301     166.582 155.856 259.907  1.00254.13           O  
ATOM   4425  N   PRO B 302     166.469 153.747 260.474  1.00192.60           N  
ATOM   4426  CA  PRO B 302     167.518 153.542 259.533  1.00192.60           C  
ATOM   4427  CD  PRO B 302     166.593 152.886 261.637  1.00192.60           C  
ATOM   4428  CB  PRO B 302     168.084 152.160 259.839  1.00192.60           C  
ATOM   4429  CG  PRO B 302     167.837 152.018 261.357  1.00192.60           C  
ATOM   4430  C   PRO B 302     166.837 153.710 258.220  1.00192.60           C  
ATOM   4431  O   PRO B 302     165.955 152.913 257.905  1.00192.60           O  
ATOM   4432  N   ASP B 303     167.213 154.734 257.437  1.00204.12           N  
ATOM   4433  CA  ASP B 303     166.526 154.915 256.198  1.00204.12           C  
ATOM   4434  CB  ASP B 303     165.029 155.290 256.307  1.00204.12           C  
ATOM   4435  CG  ASP B 303     164.820 156.675 256.903  1.00204.12           C  
ATOM   4436  OD1 ASP B 303     165.129 156.872 258.105  1.00204.12           O  
ATOM   4437  OD2 ASP B 303     164.328 157.560 256.152  1.00204.12           O1-
ATOM   4438  C   ASP B 303     167.206 155.954 255.361  1.00204.12           C  
ATOM   4439  O   ASP B 303     167.479 155.603 254.216  1.00204.12           O  
ATOM   4440  N   PRO B 304     167.472 157.193 255.793  1.00192.13           N  
ATOM   4441  CA  PRO B 304     168.078 158.162 254.914  1.00192.13           C  
ATOM   4442  CD  PRO B 304     167.709 157.552 257.186  1.00192.13           C  
ATOM   4443  CB  PRO B 304     168.365 159.395 255.764  1.00192.13           C  
ATOM   4444  CG  PRO B 304     168.618 158.793 257.154  1.00192.13           C  
ATOM   4445  C   PRO B 304     169.338 157.583 254.360  1.00192.13           C  
ATOM   4446  O   PRO B 304     170.368 157.635 255.028  1.00192.13           O  
ATOM   4447  N   LYS B 305     169.289 157.098 253.108  1.00205.30           N  
ATOM   4448  CA  LYS B 305     170.411 156.416 252.560  1.00205.30           C  
ATOM   4449  CB  LYS B 305     170.582 154.994 253.115  1.00205.30           C  
ATOM   4450  CG  LYS B 305     171.990 154.440 252.904  1.00205.30           C  
ATOM   4451  CD  LYS B 305     172.362 153.328 253.886  1.00205.30           C  
ATOM   4452  CE  LYS B 305     172.597 153.839 255.311  1.00205.30           C  
ATOM   4453  NZ  LYS B 305     173.584 154.942 255.297  1.00205.30           N1+
ATOM   4454  C   LYS B 305     170.202 156.374 251.084  1.00205.30           C  
ATOM   4455  O   LYS B 305     169.844 157.384 250.485  1.00205.30           O  
ATOM   4456  N   LYS B 306     170.447 155.202 250.466  1.00163.41           N  
ATOM   4457  CA  LYS B 306     170.330 154.983 249.050  1.00163.41           C  
ATOM   4458  CB  LYS B 306     169.243 155.816 248.341  1.00163.41           C  
ATOM   4459  CG  LYS B 306     169.027 155.458 246.869  1.00163.41           C  
ATOM   4460  CD  LYS B 306     168.183 154.201 246.666  1.00163.41           C  
ATOM   4461  CE  LYS B 306     166.696 154.440 246.942  1.00163.41           C  
ATOM   4462  NZ  LYS B 306     165.918 153.213 246.664  1.00163.41           N1+
ATOM   4463  C   LYS B 306     171.643 155.358 248.435  1.00163.41           C  
ATOM   4464  O   LYS B 306     172.145 156.467 248.615  1.00163.41           O  
ATOM   4465  N   PRO B 307     172.203 154.423 247.715  1.00103.65           N  
ATOM   4466  CA  PRO B 307     173.471 154.578 247.056  1.00103.65           C  
ATOM   4467  CD  PRO B 307     171.420 153.352 247.122  1.00103.65           C  
ATOM   4468  CB  PRO B 307     173.723 153.242 246.375  1.00103.65           C  
ATOM   4469  CG  PRO B 307     172.297 152.816 245.978  1.00103.65           C  
ATOM   4470  C   PRO B 307     173.374 155.627 245.979  1.00103.65           C  
ATOM   4471  O   PRO B 307     172.305 155.816 245.405  1.00103.65           O  
ATOM   4472  N   ILE B 308     174.502 156.300 245.697  1.00226.05           N  
ATOM   4473  CA  ILE B 308     174.722 157.242 244.627  1.00226.05           C  
ATOM   4474  CB  ILE B 308     176.043 157.932 244.870  1.00226.05           C  
ATOM   4475  CG1 ILE B 308     176.478 158.867 243.736  1.00226.05           C  
ATOM   4476  CG2 ILE B 308     177.063 156.847 245.230  1.00226.05           C  
ATOM   4477  CD1 ILE B 308     175.808 160.231 243.769  1.00226.05           C  
ATOM   4478  C   ILE B 308     174.853 156.389 243.380  1.00226.05           C  
ATOM   4479  O   ILE B 308     174.996 155.172 243.427  1.00226.05           O  
ATOM   4480  N   GLY B 309     174.742 157.036 242.222  1.00 61.41           N  
ATOM   4481  CA  GLY B 309     174.725 156.603 240.873  1.00 61.41           C  
ATOM   4482  C   GLY B 309     173.334 156.523 240.312  1.00 61.41           C  
ATOM   4483  O   GLY B 309     173.166 156.259 239.122  1.00 61.41           O  
ATOM   4484  N   GLY B 310     172.292 156.710 241.139  1.00 29.00           N  
ATOM   4485  CA  GLY B 310     170.965 156.752 240.589  1.00 29.00           C  
ATOM   4486  C   GLY B 310     170.530 155.395 240.120  1.00 29.00           C  
ATOM   4487  O   GLY B 310     171.027 154.363 240.565  1.00 29.00           O  
ATOM   4488  N   ASN B 311     169.568 155.388 239.176  1.00 65.34           N  
ATOM   4489  CA  ASN B 311     168.942 154.192 238.691  1.00 65.34           C  
ATOM   4490  CB  ASN B 311     167.766 154.482 237.742  1.00 65.34           C  
ATOM   4491  CG  ASN B 311     166.702 155.232 238.531  1.00 65.34           C  
ATOM   4492  OD1 ASN B 311     166.279 156.319 238.142  1.00 65.34           O  
ATOM   4493  ND2 ASN B 311     166.255 154.642 239.672  1.00 65.34           N  
ATOM   4494  C   ASN B 311     169.893 153.302 237.949  1.00 65.34           C  
ATOM   4495  O   ASN B 311     169.843 152.082 238.102  1.00 65.34           O  
ATOM   4496  N   ILE B 312     170.810 153.879 237.150  1.00113.05           N  
ATOM   4497  CA  ILE B 312     171.602 153.066 236.268  1.00113.05           C  
ATOM   4498  CB  ILE B 312     172.485 153.816 235.314  1.00113.05           C  
ATOM   4499  CG1 ILE B 312     171.643 154.502 234.225  1.00113.05           C  
ATOM   4500  CG2 ILE B 312     173.476 152.809 234.715  1.00113.05           C  
ATOM   4501  CD1 ILE B 312     170.804 155.672 234.716  1.00113.05           C  
ATOM   4502  C   ILE B 312     172.414 152.048 237.003  1.00113.05           C  
ATOM   4503  O   ILE B 312     172.583 150.934 236.509  1.00113.05           O  
ATOM   4504  N   LEU B 313     172.991 152.390 238.166  1.00 81.60           N  
ATOM   4505  CA  LEU B 313     173.729 151.386 238.878  1.00 81.60           C  
ATOM   4506  CB  LEU B 313     174.439 151.938 240.124  1.00 81.60           C  
ATOM   4507  CG  LEU B 313     175.553 152.944 239.795  1.00 81.60           C  
ATOM   4508  CD1 LEU B 313     174.994 154.180 239.073  1.00 81.60           C  
ATOM   4509  CD2 LEU B 313     176.367 153.299 241.049  1.00 81.60           C  
ATOM   4510  C   LEU B 313     172.780 150.326 239.351  1.00 81.60           C  
ATOM   4511  O   LEU B 313     173.049 149.131 239.232  1.00 81.60           O  
ATOM   4512  N   ALA B 314     171.611 150.752 239.862  1.00 42.16           N  
ATOM   4513  CA  ALA B 314     170.693 149.856 240.510  1.00 42.16           C  
ATOM   4514  CB  ALA B 314     169.448 150.572 241.057  1.00 42.16           C  
ATOM   4515  C   ALA B 314     170.202 148.783 239.583  1.00 42.16           C  
ATOM   4516  O   ALA B 314     170.108 147.618 239.965  1.00 42.16           O  
ATOM   4517  N   HIS B 315     169.860 149.138 238.337  1.00 77.18           N  
ATOM   4518  CA  HIS B 315     169.311 148.167 237.432  1.00 77.18           C  
ATOM   4519  ND1 HIS B 315     166.392 149.367 236.717  1.00 77.18           N  
ATOM   4520  CG  HIS B 315     167.667 149.748 236.364  1.00 77.18           C  
ATOM   4521  CB  HIS B 315     168.792 148.791 236.131  1.00 77.18           C  
ATOM   4522  NE2 HIS B 315     166.362 151.581 236.515  1.00 77.18           N  
ATOM   4523  CD2 HIS B 315     167.632 151.103 236.246  1.00 77.18           C  
ATOM   4524  CE1 HIS B 315     165.652 150.502 236.792  1.00 77.18           C  
ATOM   4525  C   HIS B 315     170.350 147.152 237.043  1.00 77.18           C  
ATOM   4526  O   HIS B 315     170.036 146.002 236.743  1.00 77.18           O  
ATOM   4527  N   SER B 316     171.623 147.568 236.969  1.00 90.56           N  
ATOM   4528  CA  SER B 316     172.672 146.717 236.477  1.00 90.56           C  
ATOM   4529  CB  SER B 316     173.983 147.477 236.226  1.00 90.56           C  
ATOM   4530  OG  SER B 316     174.977 146.584 235.745  1.00 90.56           O  
ATOM   4531  C   SER B 316     173.015 145.558 237.371  1.00 90.56           C  
ATOM   4532  O   SER B 316     173.172 144.433 236.896  1.00 90.56           O  
ATOM   4533  N   SER B 317     173.136 145.792 238.690  1.00 55.59           N  
ATOM   4534  CA  SER B 317     173.650 144.786 239.581  1.00 55.59           C  
ATOM   4535  CB  SER B 317     173.856 145.299 241.013  1.00 55.59           C  
ATOM   4536  OG  SER B 317     172.604 145.646 241.587  1.00 55.59           O  
ATOM   4537  C   SER B 317     172.742 143.604 239.683  1.00 55.59           C  
ATOM   4538  O   SER B 317     171.523 143.729 239.776  1.00 55.59           O  
ATOM   4539  N   THR B 318     173.352 142.402 239.659  1.00105.23           N  
ATOM   4540  CA  THR B 318     172.635 141.177 239.837  1.00105.23           C  
ATOM   4541  CB  THR B 318     173.479 139.966 239.600  1.00105.23           C  
ATOM   4542  OG1 THR B 318     174.060 140.023 238.308  1.00105.23           O  
ATOM   4543  CG2 THR B 318     172.567 138.732 239.700  1.00105.23           C  
ATOM   4544  C   THR B 318     172.192 141.111 241.266  1.00105.23           C  
ATOM   4545  O   THR B 318     171.104 140.618 241.559  1.00105.23           O  
ATOM   4546  N   THR B 319     173.044 141.600 242.196  1.00 56.18           N  
ATOM   4547  CA  THR B 319     172.734 141.506 243.599  1.00 56.18           C  
ATOM   4548  CB  THR B 319     173.578 140.509 244.339  1.00 56.18           C  
ATOM   4549  OG1 THR B 319     174.944 140.894 244.302  1.00 56.18           O  
ATOM   4550  CG2 THR B 319     173.396 139.130 243.684  1.00 56.18           C  
ATOM   4551  C   THR B 319     172.943 142.836 244.257  1.00 56.18           C  
ATOM   4552  O   THR B 319     173.244 143.829 243.597  1.00 56.18           O  
ATOM   4553  N   ARG B 320     172.713 142.893 245.591  1.00183.46           N  
ATOM   4554  CA  ARG B 320     172.940 144.110 246.320  1.00183.46           C  
ATOM   4555  CB  ARG B 320     171.778 145.101 246.218  1.00183.46           C  
ATOM   4556  CG  ARG B 320     172.232 146.504 246.583  1.00183.46           C  
ATOM   4557  CD  ARG B 320     173.036 147.138 245.450  1.00183.46           C  
ATOM   4558  NE  ARG B 320     172.278 148.345 245.034  1.00183.46           N  
ATOM   4559  CZ  ARG B 320     172.278 148.828 243.760  1.00183.46           C  
ATOM   4560  NH1 ARG B 320     172.773 148.098 242.720  1.00183.46           N1+
ATOM   4561  NH2 ARG B 320     171.763 150.072 243.540  1.00183.46           N  
ATOM   4562  C   ARG B 320     173.086 143.791 247.784  1.00183.46           C  
ATOM   4563  O   ARG B 320     172.468 142.854 248.287  1.00183.46           O  
ATOM   4564  N   LEU B 321     173.917 144.568 248.518  1.00 71.53           N  
ATOM   4565  CA  LEU B 321     174.060 144.334 249.933  1.00 71.53           C  
ATOM   4566  CB  LEU B 321     175.351 143.595 250.339  1.00 71.53           C  
ATOM   4567  CG  LEU B 321     175.390 142.111 249.924  1.00 71.53           C  
ATOM   4568  CD1 LEU B 321     176.705 141.445 250.361  1.00 71.53           C  
ATOM   4569  CD2 LEU B 321     174.156 141.354 250.438  1.00 71.53           C  
ATOM   4570  C   LEU B 321     174.061 145.645 250.666  1.00 71.53           C  
ATOM   4571  O   LEU B 321     174.324 146.697 250.085  1.00 71.53           O  
ATOM   4572  N   SER B 322     173.729 145.607 251.977  1.00 86.58           N  
ATOM   4573  CA  SER B 322     173.747 146.785 252.799  1.00 86.58           C  
ATOM   4574  CB  SER B 322     172.366 147.410 253.042  1.00 86.58           C  
ATOM   4575  OG  SER B 322     171.919 148.031 251.847  1.00 86.58           O  
ATOM   4576  C   SER B 322     174.341 146.417 254.124  1.00 86.58           C  
ATOM   4577  O   SER B 322     174.119 145.319 254.634  1.00 86.58           O  
ATOM   4578  N   LEU B 323     175.121 147.341 254.725  1.00 73.69           N  
ATOM   4579  CA  LEU B 323     175.811 147.014 255.940  1.00 73.69           C  
ATOM   4580  CB  LEU B 323     177.328 146.846 255.738  1.00 73.69           C  
ATOM   4581  CG  LEU B 323     177.707 145.677 254.807  1.00 73.69           C  
ATOM   4582  CD1 LEU B 323     179.232 145.564 254.647  1.00 73.69           C  
ATOM   4583  CD2 LEU B 323     177.067 144.359 255.269  1.00 73.69           C  
ATOM   4584  C   LEU B 323     175.625 148.080 256.978  1.00 73.69           C  
ATOM   4585  O   LEU B 323     176.103 149.205 256.845  1.00 73.69           O  
ATOM   4586  N   ARG B 324     174.964 147.713 258.087  1.00138.81           N  
ATOM   4587  CA  ARG B 324     174.726 148.625 259.168  1.00138.81           C  
ATOM   4588  CB  ARG B 324     173.321 148.432 259.755  1.00138.81           C  
ATOM   4589  CG  ARG B 324     172.868 149.510 260.733  1.00138.81           C  
ATOM   4590  CD  ARG B 324     171.816 148.991 261.718  1.00138.81           C  
ATOM   4591  NE  ARG B 324     170.820 148.199 260.941  1.00138.81           N  
ATOM   4592  CZ  ARG B 324     170.372 147.006 261.434  1.00138.81           C  
ATOM   4593  NH1 ARG B 324     170.808 146.566 262.651  1.00138.81           N1+
ATOM   4594  NH2 ARG B 324     169.500 146.244 260.711  1.00138.81           N  
ATOM   4595  C   ARG B 324     175.696 148.260 260.251  1.00138.81           C  
ATOM   4596  O   ARG B 324     175.959 147.081 260.478  1.00138.81           O  
ATOM   4597  N   LYS B 325     176.288 149.257 260.941  1.00136.84           N  
ATOM   4598  CA  LYS B 325     177.188 148.889 261.999  1.00136.84           C  
ATOM   4599  CB  LYS B 325     178.087 149.999 262.556  1.00136.84           C  
ATOM   4600  CG  LYS B 325     179.300 150.326 261.704  1.00136.84           C  
ATOM   4601  CD  LYS B 325     180.139 151.433 262.329  1.00136.84           C  
ATOM   4602  CE  LYS B 325     180.465 151.130 263.793  1.00136.84           C  
ATOM   4603  NZ  LYS B 325     181.736 151.772 264.180  1.00136.84           N1+
ATOM   4604  C   LYS B 325     176.387 148.454 263.176  1.00136.84           C  
ATOM   4605  O   LYS B 325     175.311 148.984 263.451  1.00136.84           O  
ATOM   4606  N   GLY B 326     176.903 147.440 263.891  1.00 33.32           N  
ATOM   4607  CA  GLY B 326     176.291 147.009 265.108  1.00 33.32           C  
ATOM   4608  C   GLY B 326     177.103 147.607 266.208  1.00 33.32           C  
ATOM   4609  O   GLY B 326     177.877 148.539 265.992  1.00 33.32           O  
ATOM   4610  N   ARG B 327     176.931 147.078 267.434  1.00 50.76           N  
ATOM   4611  CA  ARG B 327     177.707 147.547 268.540  1.00 50.76           C  
ATOM   4612  CB  ARG B 327     177.081 147.232 269.910  1.00 50.76           C  
ATOM   4613  CG  ARG B 327     175.756 147.955 270.162  1.00 50.76           C  
ATOM   4614  CD  ARG B 327     175.925 149.411 270.604  1.00 50.76           C  
ATOM   4615  NE  ARG B 327     174.562 149.979 270.809  1.00 50.76           N  
ATOM   4616  CZ  ARG B 327     173.903 150.567 269.769  1.00 50.76           C  
ATOM   4617  NH1 ARG B 327     174.492 150.635 268.539  1.00 50.76           N1+
ATOM   4618  NH2 ARG B 327     172.656 151.089 269.958  1.00 50.76           N  
ATOM   4619  C   ARG B 327     179.027 146.851 268.468  1.00 50.76           C  
ATOM   4620  O   ARG B 327     179.112 145.706 268.026  1.00 50.76           O  
ATOM   4621  N   GLY B 328     180.103 147.546 268.881  1.00 18.47           N  
ATOM   4622  CA  GLY B 328     181.403 146.941 268.876  1.00 18.47           C  
ATOM   4623  C   GLY B 328     181.793 146.683 267.458  1.00 18.47           C  
ATOM   4624  O   GLY B 328     181.487 147.460 266.557  1.00 18.47           O  
ATOM   4625  N   GLU B 329     182.521 145.572 267.249  1.00 47.59           N  
ATOM   4626  CA  GLU B 329     182.997 145.136 265.969  1.00 47.59           C  
ATOM   4627  CB  GLU B 329     184.010 143.986 266.088  1.00 47.59           C  
ATOM   4628  CG  GLU B 329     185.310 144.412 266.774  1.00 47.59           C  
ATOM   4629  CD  GLU B 329     186.234 143.205 266.842  1.00 47.59           C  
ATOM   4630  OE1 GLU B 329     185.807 142.105 266.401  1.00 47.59           O  
ATOM   4631  OE2 GLU B 329     187.381 143.370 267.337  1.00 47.59           O1-
ATOM   4632  C   GLU B 329     181.850 144.657 265.118  1.00 47.59           C  
ATOM   4633  O   GLU B 329     181.908 144.742 263.892  1.00 47.59           O  
ATOM   4634  N   GLN B 330     180.776 144.137 265.749  1.00 94.33           N  
ATOM   4635  CA  GLN B 330     179.695 143.487 265.048  1.00 94.33           C  
ATOM   4636  CB  GLN B 330     178.568 143.002 265.979  1.00 94.33           C  
ATOM   4637  CG  GLN B 330     179.005 141.916 266.964  1.00 94.33           C  
ATOM   4638  CD  GLN B 330     179.234 140.629 266.184  1.00 94.33           C  
ATOM   4639  OE1 GLN B 330     179.661 139.618 266.740  1.00 94.33           O  
ATOM   4640  NE2 GLN B 330     178.942 140.665 264.856  1.00 94.33           N  
ATOM   4641  C   GLN B 330     179.065 144.372 264.013  1.00 94.33           C  
ATOM   4642  O   GLN B 330     178.927 145.580 264.197  1.00 94.33           O  
ATOM   4643  N   ARG B 331     178.658 143.754 262.876  1.00116.92           N  
ATOM   4644  CA  ARG B 331     178.059 144.472 261.782  1.00116.92           C  
ATOM   4645  CB  ARG B 331     179.021 144.671 260.600  1.00116.92           C  
ATOM   4646  CG  ARG B 331     180.310 145.402 260.974  1.00116.92           C  
ATOM   4647  CD  ARG B 331     180.076 146.730 261.692  1.00116.92           C  
ATOM   4648  NE  ARG B 331     181.413 147.315 261.983  1.00116.92           N  
ATOM   4649  CZ  ARG B 331     181.581 148.101 263.084  1.00116.92           C  
ATOM   4650  NH1 ARG B 331     180.540 148.270 263.948  1.00116.92           N1+
ATOM   4651  NH2 ARG B 331     182.780 148.707 263.324  1.00116.92           N  
ATOM   4652  C   ARG B 331     176.917 143.654 261.247  1.00116.92           C  
ATOM   4653  O   ARG B 331     176.875 142.439 261.434  1.00116.92           O  
ATOM   4654  N   ILE B 332     175.937 144.308 260.577  1.00178.98           N  
ATOM   4655  CA  ILE B 332     174.850 143.560 260.000  1.00178.98           C  
ATOM   4656  CB  ILE B 332     173.467 143.800 260.555  1.00178.98           C  
ATOM   4657  CG1 ILE B 332     173.090 145.286 260.598  1.00178.98           C  
ATOM   4658  CG2 ILE B 332     173.342 143.064 261.886  1.00178.98           C  
ATOM   4659  CD1 ILE B 332     173.771 146.039 261.739  1.00178.98           C  
ATOM   4660  C   ILE B 332     174.746 143.747 258.524  1.00178.98           C  
ATOM   4661  O   ILE B 332     174.657 144.861 258.007  1.00178.98           O  
ATOM   4662  N   CYS B 333     174.753 142.614 257.796  1.00117.95           N  
ATOM   4663  CA  CYS B 333     174.541 142.698 256.385  1.00117.95           C  
ATOM   4664  CB  CYS B 333     175.408 141.759 255.530  1.00117.95           C  
ATOM   4665  SG  CYS B 333     175.122 140.011 255.876  1.00117.95           S  
ATOM   4666  C   CYS B 333     173.092 142.444 256.129  1.00117.95           C  
ATOM   4667  O   CYS B 333     172.409 141.804 256.927  1.00117.95           O  
ATOM   4668  N   LYS B 334     172.580 143.006 255.016  1.00 62.85           N  
ATOM   4669  CA  LYS B 334     171.209 142.864 254.617  1.00 62.85           C  
ATOM   4670  CB  LYS B 334     170.326 144.032 255.089  1.00 62.85           C  
ATOM   4671  CG  LYS B 334     168.856 143.911 254.680  1.00 62.85           C  
ATOM   4672  CD  LYS B 334     167.942 144.892 255.417  1.00 62.85           C  
ATOM   4673  CE  LYS B 334     166.476 144.811 254.991  1.00 62.85           C  
ATOM   4674  NZ  LYS B 334     165.673 145.793 255.755  1.00 62.85           N1+
ATOM   4675  C   LYS B 334     171.212 142.861 253.117  1.00 62.85           C  
ATOM   4676  O   LYS B 334     172.021 143.549 252.496  1.00 62.85           O  
ATOM   4677  N   ILE B 335     170.279 142.116 252.488  1.00126.42           N  
ATOM   4678  CA  ILE B 335     170.341 141.962 251.059  1.00126.42           C  
ATOM   4679  CB  ILE B 335     170.073 140.566 250.582  1.00126.42           C  
ATOM   4680  CG1 ILE B 335     170.811 140.290 249.265  1.00126.42           C  
ATOM   4681  CG2 ILE B 335     168.552 140.421 250.417  1.00126.42           C  
ATOM   4682  CD1 ILE B 335     170.871 138.802 248.927  1.00126.42           C  
ATOM   4683  C   ILE B 335     169.346 142.850 250.388  1.00126.42           C  
ATOM   4684  O   ILE B 335     168.300 143.176 250.948  1.00126.42           O  
ATOM   4685  N   TYR B 336     169.723 143.347 249.192  1.00 93.57           N  
ATOM   4686  CA  TYR B 336     168.807 144.045 248.337  1.00 93.57           C  
ATOM   4687  CB  TYR B 336     169.079 145.553 248.162  1.00 93.57           C  
ATOM   4688  CG  TYR B 336     168.683 146.284 249.397  1.00 93.57           C  
ATOM   4689  CD1 TYR B 336     167.352 146.509 249.664  1.00 93.57           C  
ATOM   4690  CD2 TYR B 336     169.628 146.769 250.270  1.00 93.57           C  
ATOM   4691  CE1 TYR B 336     166.960 147.188 250.792  1.00 93.57           C  
ATOM   4692  CE2 TYR B 336     169.240 147.450 251.401  1.00 93.57           C  
ATOM   4693  CZ  TYR B 336     167.909 147.659 251.665  1.00 93.57           C  
ATOM   4694  OH  TYR B 336     167.517 148.357 252.826  1.00 93.57           O  
ATOM   4695  C   TYR B 336     168.947 143.454 246.967  1.00 93.57           C  
ATOM   4696  O   TYR B 336     169.980 142.891 246.615  1.00 93.57           O  
ATOM   4697  N   ASP B 337     167.849 143.507 246.195  1.00 81.97           N  
ATOM   4698  CA  ASP B 337     167.811 143.221 244.786  1.00 81.97           C  
ATOM   4699  CB  ASP B 337     168.311 144.413 243.944  1.00 81.97           C  
ATOM   4700  CG  ASP B 337     167.939 144.201 242.482  1.00 81.97           C  
ATOM   4701  OD1 ASP B 337     167.222 143.209 242.185  1.00 81.97           O  
ATOM   4702  OD2 ASP B 337     168.368 145.037 241.641  1.00 81.97           O1-
ATOM   4703  C   ASP B 337     168.571 141.997 244.367  1.00 81.97           C  
ATOM   4704  O   ASP B 337     169.412 142.076 243.473  1.00 81.97           O  
ATOM   4705  N   SER B 338     168.295 140.828 244.972  1.00112.20           N  
ATOM   4706  CA  SER B 338     168.928 139.619 244.517  1.00112.20           C  
ATOM   4707  CB  SER B 338     169.699 138.930 245.658  1.00112.20           C  
ATOM   4708  OG  SER B 338     170.362 137.768 245.195  1.00112.20           O  
ATOM   4709  C   SER B 338     167.796 138.718 244.085  1.00112.20           C  
ATOM   4710  O   SER B 338     167.005 138.292 244.926  1.00112.20           O  
ATOM   4711  N   PRO B 339     167.675 138.407 242.813  1.00161.77           N  
ATOM   4712  CA  PRO B 339     166.583 137.590 242.340  1.00161.77           C  
ATOM   4713  CD  PRO B 339     168.222 139.248 241.762  1.00161.77           C  
ATOM   4714  CB  PRO B 339     166.664 137.633 240.816  1.00161.77           C  
ATOM   4715  CG  PRO B 339     167.344 138.982 240.527  1.00161.77           C  
ATOM   4716  C   PRO B 339     166.658 136.213 242.901  1.00161.77           C  
ATOM   4717  O   PRO B 339     165.627 135.568 243.087  1.00161.77           O  
ATOM   4718  N   CYS B 340     167.887 135.746 243.155  1.00 52.69           N  
ATOM   4719  CA  CYS B 340     168.135 134.432 243.659  1.00 52.69           C  
ATOM   4720  CB  CYS B 340     169.639 134.086 243.669  1.00 52.69           C  
ATOM   4721  SG  CYS B 340     170.383 134.061 242.008  1.00 52.69           S  
ATOM   4722  C   CYS B 340     167.634 134.306 245.062  1.00 52.69           C  
ATOM   4723  O   CYS B 340     167.177 133.234 245.457  1.00 52.69           O  
ATOM   4724  N   LEU B 341     167.694 135.394 245.859  1.00115.35           N  
ATOM   4725  CA  LEU B 341     167.475 135.174 247.263  1.00115.35           C  
ATOM   4726  CB  LEU B 341     168.826 135.181 248.014  1.00115.35           C  
ATOM   4727  CG  LEU B 341     169.812 134.091 247.544  1.00115.35           C  
ATOM   4728  CD1 LEU B 341     171.191 134.254 248.212  1.00115.35           C  
ATOM   4729  CD2 LEU B 341     169.231 132.681 247.757  1.00115.35           C  
ATOM   4730  C   LEU B 341     166.606 136.189 247.926  1.00115.35           C  
ATOM   4731  O   LEU B 341     166.427 137.348 247.565  1.00115.35           O  
ATOM   4732  N   PRO B 342     165.836 135.503 248.797  1.00136.65           N  
ATOM   4733  CA  PRO B 342     164.973 136.193 249.766  1.00136.65           C  
ATOM   4734  CD  PRO B 342     166.203 134.148 249.267  1.00136.65           C  
ATOM   4735  CB  PRO B 342     164.451 135.108 250.728  1.00136.65           C  
ATOM   4736  CG  PRO B 342     165.630 134.087 250.733  1.00136.65           C  
ATOM   4737  C   PRO B 342     165.777 137.130 250.601  1.00136.65           C  
ATOM   4738  O   PRO B 342     166.963 136.876 250.799  1.00136.65           O  
ATOM   4739  N   GLU B 343     165.141 138.204 251.116  1.00 37.84           N  
ATOM   4740  CA  GLU B 343     165.830 139.168 251.930  1.00 37.84           C  
ATOM   4741  CB  GLU B 343     164.987 140.421 252.206  1.00 37.84           C  
ATOM   4742  CG  GLU B 343     165.689 141.470 253.068  1.00 37.84           C  
ATOM   4743  CD  GLU B 343     164.719 142.627 253.258  1.00 37.84           C  
ATOM   4744  OE1 GLU B 343     164.282 143.209 252.229  1.00 37.84           O  
ATOM   4745  OE2 GLU B 343     164.390 142.933 254.436  1.00 37.84           O1-
ATOM   4746  C   GLU B 343     166.167 138.532 253.244  1.00 37.84           C  
ATOM   4747  O   GLU B 343     165.382 137.759 253.792  1.00 37.84           O  
ATOM   4748  N   SER B 344     167.369 138.838 253.782  1.00 43.63           N  
ATOM   4749  CA  SER B 344     167.786 138.292 255.045  1.00 43.63           C  
ATOM   4750  CB  SER B 344     168.392 136.883 254.928  1.00 43.63           C  
ATOM   4751  OG  SER B 344     169.506 136.905 254.052  1.00 43.63           O  
ATOM   4752  C   SER B 344     168.826 139.209 255.625  1.00 43.63           C  
ATOM   4753  O   SER B 344     169.295 140.124 254.951  1.00 43.63           O  
ATOM   4754  N   GLU B 345     169.194 139.007 256.912  1.00 81.02           N  
ATOM   4755  CA  GLU B 345     170.183 139.860 257.522  1.00 81.02           C  
ATOM   4756  CB  GLU B 345     169.570 141.085 258.232  1.00 81.02           C  
ATOM   4757  CG  GLU B 345     168.561 140.746 259.332  1.00 81.02           C  
ATOM   4758  CD  GLU B 345     169.299 140.667 260.659  1.00 81.02           C  
ATOM   4759  OE1 GLU B 345     169.838 141.721 261.092  1.00 81.02           O  
ATOM   4760  OE2 GLU B 345     169.335 139.559 261.257  1.00 81.02           O1-
ATOM   4761  C   GLU B 345     170.969 139.057 258.517  1.00 81.02           C  
ATOM   4762  O   GLU B 345     170.463 138.085 259.076  1.00 81.02           O  
ATOM   4763  N   ALA B 346     172.248 139.432 258.762  1.00 52.25           N  
ATOM   4764  CA  ALA B 346     173.035 138.646 259.673  1.00 52.25           C  
ATOM   4765  CB  ALA B 346     173.679 137.430 258.985  1.00 52.25           C  
ATOM   4766  C   ALA B 346     174.152 139.468 260.247  1.00 52.25           C  
ATOM   4767  O   ALA B 346     174.574 140.471 259.676  1.00 52.25           O  
ATOM   4768  N   ILE B 347     174.689 139.021 261.402  1.00112.65           N  
ATOM   4769  CA  ILE B 347     175.722 139.739 262.091  1.00112.65           C  
ATOM   4770  CB  ILE B 347     175.519 139.790 263.577  1.00112.65           C  
ATOM   4771  CG1 ILE B 347     175.569 138.373 264.174  1.00112.65           C  
ATOM   4772  CG2 ILE B 347     174.203 140.535 263.852  1.00112.65           C  
ATOM   4773  CD1 ILE B 347     175.672 138.361 265.698  1.00112.65           C  
ATOM   4774  C   ILE B 347     177.031 139.055 261.852  1.00112.65           C  
ATOM   4775  O   ILE B 347     177.071 137.859 261.568  1.00112.65           O  
ATOM   4776  N   PHE B 348     178.130 139.844 261.838  1.00 91.83           N  
ATOM   4777  CA  PHE B 348     179.447 139.272 261.809  1.00 91.83           C  
ATOM   4778  CB  PHE B 348     179.914 138.762 260.422  1.00 91.83           C  
ATOM   4779  CG  PHE B 348     179.917 139.841 259.394  1.00 91.83           C  
ATOM   4780  CD1 PHE B 348     180.970 140.720 259.299  1.00 91.83           C  
ATOM   4781  CD2 PHE B 348     178.874 139.952 258.503  1.00 91.83           C  
ATOM   4782  CE1 PHE B 348     180.974 141.707 258.341  1.00 91.83           C  
ATOM   4783  CE2 PHE B 348     178.872 140.937 257.543  1.00 91.83           C  
ATOM   4784  CZ  PHE B 348     179.923 141.818 257.462  1.00 91.83           C  
ATOM   4785  C   PHE B 348     180.425 140.258 262.382  1.00 91.83           C  
ATOM   4786  O   PHE B 348     180.333 141.461 262.144  1.00 91.83           O  
ATOM   4787  N   ALA B 349     181.385 139.757 263.191  1.00 38.55           N  
ATOM   4788  CA  ALA B 349     182.357 140.594 263.839  1.00 38.55           C  
ATOM   4789  CB  ALA B 349     182.940 139.974 265.122  1.00 38.55           C  
ATOM   4790  C   ALA B 349     183.501 140.857 262.909  1.00 38.55           C  
ATOM   4791  O   ALA B 349     183.743 140.097 261.971  1.00 38.55           O  
ATOM   4792  N   ILE B 350     184.222 141.977 263.140  1.00 70.25           N  
ATOM   4793  CA  ILE B 350     185.385 142.285 262.355  1.00 70.25           C  
ATOM   4794  CB  ILE B 350     185.373 143.699 261.847  1.00 70.25           C  
ATOM   4795  CG1 ILE B 350     184.114 143.950 261.000  1.00 70.25           C  
ATOM   4796  CG2 ILE B 350     186.687 143.945 261.084  1.00 70.25           C  
ATOM   4797  CD1 ILE B 350     183.849 145.428 260.715  1.00 70.25           C  
ATOM   4798  C   ILE B 350     186.561 142.161 263.287  1.00 70.25           C  
ATOM   4799  O   ILE B 350     186.965 143.128 263.933  1.00 70.25           O  
ATOM   4800  N   ASN B 351     187.170 140.961 263.335  1.00 53.95           N  
ATOM   4801  CA  ASN B 351     188.250 140.648 264.227  1.00 53.95           C  
ATOM   4802  CB  ASN B 351     188.459 139.142 264.447  1.00 53.95           C  
ATOM   4803  CG  ASN B 351     187.244 138.576 265.163  1.00 53.95           C  
ATOM   4804  OD1 ASN B 351     186.512 139.295 265.841  1.00 53.95           O  
ATOM   4805  ND2 ASN B 351     187.027 137.242 265.011  1.00 53.95           N  
ATOM   4806  C   ASN B 351     189.526 141.157 263.638  1.00 53.95           C  
ATOM   4807  O   ASN B 351     189.530 141.952 262.699  1.00 53.95           O  
ATOM   4808  N   SER B 352     190.658 140.746 264.249  1.00 43.68           N  
ATOM   4809  CA  SER B 352     191.947 141.059 263.707  1.00 43.68           C  
ATOM   4810  CB  SER B 352     193.110 140.509 264.546  1.00 43.68           C  
ATOM   4811  OG  SER B 352     193.082 139.091 264.553  1.00 43.68           O  
ATOM   4812  C   SER B 352     191.968 140.385 262.375  1.00 43.68           C  
ATOM   4813  O   SER B 352     192.555 140.870 261.407  1.00 43.68           O  
ATOM   4814  N   ASP B 353     191.323 139.208 262.337  1.00 82.94           N  
ATOM   4815  CA  ASP B 353     191.111 138.385 261.184  1.00 82.94           C  
ATOM   4816  CB  ASP B 353     190.708 136.952 261.559  1.00 82.94           C  
ATOM   4817  CG  ASP B 353     191.957 136.299 262.130  1.00 82.94           C  
ATOM   4818  OD1 ASP B 353     192.933 136.114 261.355  1.00 82.94           O  
ATOM   4819  OD2 ASP B 353     191.956 135.981 263.348  1.00 82.94           O1-
ATOM   4820  C   ASP B 353     190.035 139.006 260.348  1.00 82.94           C  
ATOM   4821  O   ASP B 353     189.799 138.596 259.214  1.00 82.94           O  
ATOM   4822  N   GLY B 354     189.289 139.970 260.912  1.00 37.07           N  
ATOM   4823  CA  GLY B 354     188.256 140.601 260.139  1.00 37.07           C  
ATOM   4824  C   GLY B 354     186.995 139.795 260.219  1.00 37.07           C  
ATOM   4825  O   GLY B 354     186.528 139.446 261.301  1.00 37.07           O  
ATOM   4826  N   VAL B 355     186.400 139.488 259.051  1.00 50.90           N  
ATOM   4827  CA  VAL B 355     185.124 138.830 258.988  1.00 50.90           C  
ATOM   4828  CB  VAL B 355     184.675 138.570 257.579  1.00 50.90           C  
ATOM   4829  CG1 VAL B 355     183.321 137.838 257.607  1.00 50.90           C  
ATOM   4830  CG2 VAL B 355     184.649 139.908 256.823  1.00 50.90           C  
ATOM   4831  C   VAL B 355     185.194 137.509 259.688  1.00 50.90           C  
ATOM   4832  O   VAL B 355     186.162 136.764 259.550  1.00 50.90           O  
ATOM   4833  N   GLY B 356     184.130 137.183 260.453  1.00 42.07           N  
ATOM   4834  CA  GLY B 356     184.093 135.961 261.207  1.00 42.07           C  
ATOM   4835  C   GLY B 356     182.768 135.885 261.893  1.00 42.07           C  
ATOM   4836  O   GLY B 356     181.716 135.903 261.254  1.00 42.07           O  
ATOM   4837  N   ASP B 357     182.795 135.735 263.231  1.00 69.05           N  
ATOM   4838  CA  ASP B 357     181.561 135.693 263.951  1.00 69.05           C  
ATOM   4839  CB  ASP B 357     181.231 134.302 264.505  1.00 69.05           C  
ATOM   4840  CG  ASP B 357     179.731 134.283 264.734  1.00 69.05           C  
ATOM   4841  OD1 ASP B 357     179.060 135.246 264.275  1.00 69.05           O  
ATOM   4842  OD2 ASP B 357     179.235 133.310 265.361  1.00 69.05           O1-
ATOM   4843  C   ASP B 357     181.705 136.642 265.135  1.00 69.05           C  
ATOM   4844  O   ASP B 357     180.710 136.813 265.890  1.00 69.05           O  
ATOM   4845  OXT ASP B 357     182.818 137.208 265.302  1.00 69.05           O1-
TER   
HETATM 4847 MG    MG B 358     186.700 151.136 251.683  1.00 13.39          MG  
HETATM 4848  PG  ANP B 359     186.277 154.468 253.895  1.00211.91           P  
HETATM 4849  O1G ANP B 359     187.364 155.134 254.676  1.00211.91           O  
HETATM 4850  O2G ANP B 359     186.932 153.577 252.780  1.00211.91           O  
HETATM 4851  O3G ANP B 359     185.368 155.564 253.213  1.00211.91           O  
HETATM 4852  PB  ANP B 359     185.550 151.885 254.610  1.00211.91           P  
HETATM 4853  O1B ANP B 359     186.126 151.675 253.253  1.00211.91           O  
HETATM 4854  O2B ANP B 359     184.172 151.181 254.701  1.00211.91           O  
HETATM 4855  N3B ANP B 359     185.335 153.519 254.929  1.00211.91           N  
HETATM 4856  PA  ANP B 359     185.869 150.189 256.673  1.00211.91           P  
HETATM 4857  O1A ANP B 359     186.386 148.833 256.423  1.00211.91           O1-
HETATM 4858  O2A ANP B 359     184.351 150.333 256.587  1.00211.91           O  
HETATM 4859  O3A ANP B 359     186.488 151.235 255.662  1.00211.91           O  
HETATM 4860  O5' ANP B 359     186.400 150.624 258.092  1.00211.91           O  
HETATM 4861  C5' ANP B 359     187.427 149.871 258.755  1.00211.91           C  
HETATM 4862  C4' ANP B 359     186.828 149.142 259.927  1.00211.91           C  
HETATM 4863  O4' ANP B 359     187.495 147.871 260.092  1.00211.91           O  
HETATM 4864  C3' ANP B 359     186.968 149.843 261.269  1.00211.91           C  
HETATM 4865  O3' ANP B 359     185.853 150.690 261.491  1.00211.91           O  
HETATM 4866  C2' ANP B 359     186.964 148.682 262.256  1.00211.91           C  
HETATM 4867  O2' ANP B 359     185.631 148.286 262.554  1.00211.91           O  
HETATM 4868  C1' ANP B 359     187.686 147.587 261.465  1.00211.91           C  
HETATM 4869  N9  ANP B 359     189.119 147.536 261.730  1.00211.91           N  
HETATM 4870  C8  ANP B 359     190.127 148.023 260.940  1.00211.91           C  
HETATM 4871  N7  ANP B 359     191.327 147.847 261.435  1.00211.91           N  
HETATM 4872  C5  ANP B 359     191.091 147.179 262.628  1.00211.91           C  
HETATM 4873  C6  ANP B 359     191.952 146.691 263.618  1.00211.91           C  
HETATM 4874  N6  ANP B 359     193.290 146.851 263.605  1.00211.91           N  
HETATM 4875  N1  ANP B 359     191.395 146.200 264.771  1.00211.91           N  
HETATM 4876  C2  ANP B 359     190.061 145.906 264.711  1.00211.91           C  
HETATM 4877  N3  ANP B 359     189.159 146.406 263.881  1.00211.91           N  
HETATM 4878  C4  ANP B 359     189.739 146.998 262.831  1.00211.91           C  
ATOM   4879  N   PRO C  44     207.415 164.535 242.686  1.00144.77           N  
ATOM   4880  CA  PRO C  44     208.674 165.312 242.856  1.00144.77           C  
ATOM   4881  CD  PRO C  44     207.449 163.315 243.564  1.00144.77           C  
ATOM   4882  CB  PRO C  44     209.584 164.451 243.731  1.00144.77           C  
ATOM   4883  CG  PRO C  44     208.639 163.527 244.506  1.00144.77           C  
ATOM   4884  C   PRO C  44     209.227 165.539 241.483  1.00144.77           C  
ATOM   4885  O   PRO C  44     210.434 165.745 241.365  1.00144.77           O  
ATOM   4886  N   MET C  45     208.377 165.511 240.435  1.00 77.63           N  
ATOM   4887  CA  MET C  45     208.894 165.703 239.107  1.00 77.63           C  
ATOM   4888  CB  MET C  45     208.564 164.540 238.155  1.00 77.63           C  
ATOM   4889  CG  MET C  45     209.237 163.223 238.544  1.00 77.63           C  
ATOM   4890  SD  MET C  45     208.863 161.830 237.437  1.00 77.63           S  
ATOM   4891  CE  MET C  45     209.875 160.628 238.347  1.00 77.63           C  
ATOM   4892  C   MET C  45     208.293 166.940 238.514  1.00 77.63           C  
ATOM   4893  O   MET C  45     207.099 167.002 238.232  1.00 77.63           O  
ATOM   4894  N   PRO C  46     209.121 167.915 238.265  1.00 81.64           N  
ATOM   4895  CA  PRO C  46     208.694 169.177 237.724  1.00 81.64           C  
ATOM   4896  CD  PRO C  46     210.439 167.985 238.868  1.00 81.64           C  
ATOM   4897  CB  PRO C  46     209.866 170.141 237.933  1.00 81.64           C  
ATOM   4898  CG  PRO C  46     211.073 169.230 238.229  1.00 81.64           C  
ATOM   4899  C   PRO C  46     208.267 169.057 236.292  1.00 81.64           C  
ATOM   4900  O   PRO C  46     208.706 168.146 235.593  1.00 81.64           O  
ATOM   4901  N   LEU C  47     207.441 170.019 235.847  1.00120.42           N  
ATOM   4902  CA  LEU C  47     206.811 170.144 234.563  1.00120.42           C  
ATOM   4903  CB  LEU C  47     205.941 171.420 234.570  1.00120.42           C  
ATOM   4904  CG  LEU C  47     205.139 171.809 233.312  1.00120.42           C  
ATOM   4905  CD1 LEU C  47     204.352 173.092 233.610  1.00120.42           C  
ATOM   4906  CD2 LEU C  47     206.002 171.989 232.054  1.00120.42           C  
ATOM   4907  C   LEU C  47     207.881 170.256 233.518  1.00120.42           C  
ATOM   4908  O   LEU C  47     207.687 169.862 232.370  1.00120.42           O  
ATOM   4909  N   GLN C  48     209.057 170.780 233.900  1.00 57.60           N  
ATOM   4910  CA  GLN C  48     210.130 171.021 232.978  1.00 57.60           C  
ATOM   4911  CB  GLN C  48     211.407 171.522 233.674  1.00 57.60           C  
ATOM   4912  CG  GLN C  48     211.242 172.888 234.343  1.00 57.60           C  
ATOM   4913  CD  GLN C  48     212.571 173.256 234.988  1.00 57.60           C  
ATOM   4914  OE1 GLN C  48     212.710 174.321 235.588  1.00 57.60           O  
ATOM   4915  NE2 GLN C  48     213.577 172.351 234.863  1.00 57.60           N  
ATOM   4916  C   GLN C  48     210.480 169.746 232.269  1.00 57.60           C  
ATOM   4917  O   GLN C  48     210.875 169.770 231.104  1.00 57.60           O  
ATOM   4918  N   MET C  49     210.355 168.591 232.945  1.00113.49           N  
ATOM   4919  CA  MET C  49     210.686 167.340 232.320  1.00113.49           C  
ATOM   4920  CB  MET C  49     210.464 166.133 233.248  1.00113.49           C  
ATOM   4921  CG  MET C  49     210.812 164.792 232.597  1.00113.49           C  
ATOM   4922  SD  MET C  49     212.591 164.521 232.337  1.00113.49           S  
ATOM   4923  CE  MET C  49     212.735 165.703 230.966  1.00113.49           C  
ATOM   4924  C   MET C  49     209.780 167.167 231.141  1.00113.49           C  
ATOM   4925  O   MET C  49     210.155 166.586 230.124  1.00113.49           O  
ATOM   4926  N   LEU C  50     208.535 167.641 231.288  1.00 84.52           N  
ATOM   4927  CA  LEU C  50     207.503 167.621 230.297  1.00 84.52           C  
ATOM   4928  CB  LEU C  50     206.127 167.991 230.873  1.00 84.52           C  
ATOM   4929  CG  LEU C  50     205.649 166.952 231.907  1.00 84.52           C  
ATOM   4930  CD1 LEU C  50     204.270 167.313 232.481  1.00 84.52           C  
ATOM   4931  CD2 LEU C  50     205.709 165.528 231.328  1.00 84.52           C  
ATOM   4932  C   LEU C  50     207.851 168.547 229.174  1.00 84.52           C  
ATOM   4933  O   LEU C  50     207.310 168.400 228.079  1.00 84.52           O  
ATOM   4934  N   GLU C  51     208.679 169.588 229.407  1.00144.83           N  
ATOM   4935  CA  GLU C  51     209.017 170.335 228.231  1.00144.83           C  
ATOM   4936  CB  GLU C  51     209.529 171.778 228.428  1.00144.83           C  
ATOM   4937  CG  GLU C  51     210.501 172.019 229.576  1.00144.83           C  
ATOM   4938  CD  GLU C  51     209.700 172.758 230.639  1.00144.83           C  
ATOM   4939  OE1 GLU C  51     208.623 172.237 231.034  1.00144.83           O
[truncated: 428,697 more chars]
